# Supplementary material for: Role of PRC2 in the stochastic expression of Aire target genes and development of mimetic cells in the thymus
Source: J Exp Med. 2025 Apr 17;222(7):e20240817. doi: 10.1084/jem.20240817 (PMC12005117; doi:10.1084/jem.20240817)
Supplement: Table S1 — lists supplemental data related to scMulti-seq. [file jem_20240817_tables1.xlsx]

## Sheet: cell number
Cell number in each cluster by scMulti-seq
scMulti-seq cluster	Population	Subpopulation	adult WT	adult Aire-KO	neonate WT	neonate Aire-KO	total
c6	cTEC	Mature cTEC	23	32	634	671	1360
c14		Thymic nurse cell	73	52	81	158	364
c2	TEPC	TEPC (neonate)	4	4	1600	1250	2858
c12		TEPC (neonate)	0	0	271	256	527
c20		TEPC (adult)	47	27	3	0	77
c5	mTEClow	Ccl21+ mTEC (adult)	1077	543	5	8	1633
c9		Ccl21+ mTEC (neonate)	9	7	325	342	683
c0	mTEChigh	Aire-less mTEC (adult)	507	3005	16	24	3552
c1		Aire-less mTEC (adult)	54	2841	6	18	2919
c3		Primary Aire+ mTEC	1705	34	260	5	2004
c4		TA-TEC	684	725	124	202	1735
c8		Aire-less mTEC (neonate)	5	16	127	577	725
c10		Post-Aire mTEC	371	229	38	32	670
c11		Enterocyte-like TEC	337	177	45	40	599
c15		Endocrine TEC	168	90	17	27	302
c16		Microfold mTEC	203	65	16	8	292
c17		Airway epithelium-like mTEC	39	41	44	27	151
c18		Myoid cell	18	47	16	52	133
c19		Ciliated cell	82	1	11	1	95
c7	Tuft-like cell	Thymic tuft cell	248	406	28	44	726
c13		Thymic tuft cell	316	185	20	4	525
c21	Parathyroid TEC	Parathyroid TEC	10	4	17	25	56
total			5884	8447	2989	2942	20262

## Sheet: cluster percentage
The percentage of clusters within each sample among TEC subpopulations
scMulti-seq cluster	Population	Subpopulation	adultWT	adultKO	neonateWT	neonateKO
c6	cTEC	Mature cTEC	23.9583	38.0952	88.6713	80.9409
c14		Thymic nurse cell	76.0417	61.9048	11.3287	19.0591
c2	TEPC	TEPC (neonate)	7.84314	12.9032	85.3789	83.0013
c12		TEPC (neonate)	0	0	14.461	16.9987
c20		TEPC (adult)	92.1569	87.0968	0.160085	0
c5	mTEClow	Ccl21+ mTEC (adult)	99.1713	98.7273	1.51515	2.28571
c9		Ccl21+ mTEC (neonate)	0.828729	1.27273	98.4848	97.7143
c0	mTEChigh	Aire-less mTEC (adult)	12.1495	41.3286	2.22222	2.3692
c1		Aire-less mTEC (adult)	1.29403	39.073	0.833333	1.7769
c3		Primary Aire+ mTEC	40.8579	0.467611	36.1111	0.493583
c4		TA-TEC	16.3911	9.97112	17.2222	19.9408
c8		Aire-less mTEC (neonate)	0.119818	0.220052	17.6389	56.9595
c10		Post-Aire mTEC	8.89049	3.1495	5.27778	3.15893
c11		Enterocyte-like TEC	8.07572	2.43433	6.25	3.94867
c15		Endocrine TEC	4.02588	1.23779	2.36111	2.66535
c16		Microfold mTEC	4.86461	0.893962	2.22222	0.789733
c17		Airway epithelium-like mTEC	0.934579	0.563884	6.11111	2.66535
c18		Myoid cell	0.431344	0.646404	2.22222	5.13327
c19		Ciliated cell	1.96501	0.0137533	1.52778	0.0987167
c7	Tuft-like cell	Thymic tuft cell	43.9716	68.6971	58.3333	91.6667
c13		Thymic tuft cell	56.0284	31.3029	41.6667	8.33333

## Sheet: gene expression
Mean gene expression in each cluster by scMulti-seq. Mean of log(normalized counts +1).
Gene	c0	c1	c2	c3	c4	c5	c6	c7	c8	c9	c10	c11	c12	c13	c14	c15	c16	c17	c18	c19	c20	c21
Xkr4	1.41359	1.75801	0.17432	1.39729	0.757618	0.630436	0.239568	1.15637	1.41106	0.424879	1.1447	1.30785	0.174114	1.05133	0.398298	1.27225	0.859423	1.14813	0.53527	0.605349	0.323313	0.236514
Gm1992	0.0209869	0.0360701	0.00239704	0.0266776	0.00991146	0.00426686	0.00156228	0.0147505	0.0567761	0.00732717	0.0191407	0.00912082	0.000534402	0.0151225	0.00423967	0.0203266	0.0123762	0	0.00859757	0.0107499	0	0
Gm19938	0.2298	0.315633	0.0136565	0.25864	0.111629	0.060879	0.0216342	0.150279	0.201751	0.0488037	0.168528	0.221281	0.0143862	0.125325	0.0478178	0.133542	0.131439	0.14915	0.0313715	0.0466056	0.0256526	0.0378915
Gm37381	0.0244402	0.0284366	0.000460083	0.0138547	0.00389338	0.00468291	0.00290358	0.00111005	0.0107376	0	0.00632134	0.00733743	0	0.00562074	0	0	0.0178233	0.0166448	0	0.118674	0	0
Rp1	0.0184752	0.0656451	0.00127547	0.0997205	0.00973183	0.0098352	0.00118222	0.0111642	0.0243863	0.000623857	0.0161315	0.014666	0.000833081	0.0252462	0.00644207	0.0214569	0.0294737	0.0122688	0.00962848	0.94229	0	0
Sox17	0	0.000557139	0.000647015	0.00473929	0.000696275	0.000522621	0.000393993	0.000801865	0.000575545	0	0.00133178	0	0	0.00116976	0.000782897	0.00810118	0	0	0.0168374	0.00630515	0	0.0788345
Gm37587	0	0	0	0.000291842	0	0	0	0	0	0	0	0	0	0	0	0	0	0	0	0	0	0
Gm37323	0	0	0.000451782	0.000410603	0	0	0	0	0	0	0	0	0.000712668	0	0.00617758	0	0	0	0	0	0	0
Mrpl15	0.0900832	0.0899608	0.184239	0.111955	0.181506	0.100777	0.203379	0.0857056	0.150116	0.172459	0.0988007	0.0963818	0.22653	0.0979529	0.177271	0.121718	0.112154	0.150152	0.172075	0.126085	0.119528	0.152807
Lypla1	0.231527	0.244463	0.319517	0.225548	0.313269	0.255926	0.388358	0.251978	0.221404	0.25758	0.270527	0.36244	0.317406	0.249005	0.405514	0.18801	0.359565	0.368462	0.250421	0.305329	0.3261	0.238037
Tcea1	0.505353	0.496088	0.617476	0.47795	0.642728	0.415779	0.535557	0.421396	0.584007	0.603895	0.399055	0.350694	0.701184	0.394073	0.546402	0.450033	0.373801	0.500693	0.532579	0.524879	0.397963	0.522162
Rgs20	1.36624	1.50261	0.0643449	0.890067	1.1142	0.359344	0.0890192	0.684806	0.847317	0.124108	1.09205	0.619161	0.102927	0.677934	0.25296	0.662483	0.862873	0.386452	0.537196	1.41159	0.171554	0.175629
Gm16041	0.00511836	0.00364628	0	0.00284091	0	0.000981477	0	0.00265259	0.00474415	0	0	0.00102903	0	0.00115962	0	0	0	0	0	0	0	0
Atp6v1h	0.532727	0.644851	0.49182	0.54465	0.508314	0.412516	0.567236	0.478273	0.541735	0.399053	0.484226	0.433498	0.391685	0.484901	0.53757	0.494084	0.462119	0.525852	0.501286	0.618894	0.389009	0.428971
Oprk1	0.000412945	0.000980679	0.000754971	0.00383368	0.000264401	0	0	0.000982784	0.00149089	0	0.000982022	0	0.00272534	0	0	0.00534949	0	0	0	0.0047007	0	0
Npbwr1	0.00569468	0.00179318	0.000814206	0.00349628	0.00138824	0.00422107	0	0.00412942	0.00705417	0.0151043	0.000907516	0.00959252	0	0.00135051	0	0.00437092	0	0	0	0	0	0
Rb1cc1	0.654124	0.561389	0.723885	0.699203	0.606877	0.912737	0.728415	0.788893	0.59577	0.689898	0.815022	0.785829	0.74068	0.850018	0.917201	0.889428	0.709951	0.867842	0.880355	0.904273	0.712592	0.87464
4732440D04Rik	0.0629928	0.0592439	0.0353604	0.055957	0.0481117	0.0657896	0.0238109	0.0527349	0.0358632	0.0331887	0.0588763	0.0851819	0.0515946	0.0684237	0.0466902	0.0449766	0.0680143	0.0424424	0.0396241	0.050636	0.059438	0.0609979
Alkal1	0	0.000929456	0.000152049	0.00582972	0.00128132	0.000998841	0.00100178	0	0.00392595	0	0.00221771	0	0	0.00246416	0.00120463	0.0113856	0	0	0.0255686	0	0	0
St18	0.0556223	0.0817603	0.0291605	0.184852	0.0459803	0.0719388	0.0148623	1.75257	0.0759913	0.00481026	0.121178	0.0800683	0.0167424	2.88374	0.0835488	0.836605	0.21336	0.0740394	0.190679	0.189483	0.0240101	0.0236001
Pcmtd1	0.763114	0.827446	0.840211	0.614386	0.794315	0.936416	1.05355	0.847872	0.693994	0.694669	0.854711	0.572735	0.754973	0.843896	0.987482	0.678038	0.721019	0.921236	0.631173	0.567289	0.923353	0.424629
Gm26901	0.0237381	0.0608425	0.0299039	0.0444809	0.0872453	0.0309704	0.0302319	0.0354957	0.0665162	0.0294163	0.0381482	0.0183399	0.0459978	0.0182288	0.0253209	0.0286177	0.0220574	0.0446632	0.047323	0.0449212	0.043397	0.0517661
Gm30414	0.00935664	0.0258717	0.0013287	0.0258564	0.00587219	0.00109356	0.00819581	0.00772634	0.109676	0.00206789	0.0233077	0.0109645	0.00155769	0.0129047	0.00309924	0.00124633	0.0133294	0.0109081	0.00233301	0	0.0119135	0
Sntg1	0.421261	0.483271	0.0507894	0.399536	0.250682	0.185912	0.0544014	0.225858	0.90124	0.207056	0.659482	0.583355	0.051696	0.184884	0.0938814	0.327596	0.388704	0.323117	0.634504	0.328302	0.0338221	0.0947995
Rrs1	0.0315565	0.0272173	0.0989625	0.0388331	0.0879283	0.0402396	0.0953521	0.0452441	0.0611493	0.108859	0.0281867	0.0201009	0.103665	0.0352238	0.104509	0.0225579	0.0682248	0.0638599	0.057276	0.0819232	0.0174332	0.0626112
Adhfe1	0.0152458	0.00817532	0.142579	0.0146137	0.020348	0.0132411	0.146582	0.0267411	0.0233643	0.0197923	0.0266306	0.0180412	0.0986856	0.0136025	0.0871724	0.0270103	0.00665158	0.0167665	0.0187333	0.0531095	0.0590863	0.0547807
2610203C22Rik	0.010643	0.00522283	0.0164422	0.0198075	0.00873762	0.0203633	0.0252881	0.0316403	0.00574938	0.0146627	0.0677266	0.0430568	0.00428623	0.0332676	0.0130992	0.0509364	0.00825692	0.0451987	0.0236482	0.28287	0.0149822	0
Vxn	0.000134857	0.000567646	0.000662918	0.00422456	0.00429531	0.0016401	0.00100676	0	0	0.000495077	0.00184176	0	0.00055347	0.00168555	0	0.00090657	0	0.00351576	0	0.016323	0	0
Gm29520	0	0	0	0.000217237	0	0	0	0	0	0	0	0	0	0	0	0	0	0	0	0	0	0
Mybl1	0.0191447	0.0193234	0.075393	0.0371033	0.108571	0.0459089	0.0379376	0.021859	0.0307344	0.0997031	0.0476419	0.0314817	0.271785	0.03023	0.0890661	0.0329164	0.0178657	0.0596965	0.0479581	0.138284	0.0908398	0.0803097
Vcpip1	0.342964	0.264842	0.321659	0.344168	0.364406	0.330401	0.362995	0.32227	0.304754	0.324684	0.317179	0.323749	0.408513	0.316541	0.423849	0.271348	0.350935	0.410205	0.362942	0.650857	0.287848	0.33704
1700034P13Rik	0.0516301	0.0862662	0.0120312	0.0837813	0.0452076	0.014073	0.0162698	0.0389163	0.185448	0.011041	0.033094	0.0262011	0.0185391	0.0294867	0.0211197	0.014062	0.047682	0.00786333	0.0290555	0.0724221	0	0
Sgk3	0.801264	1.26646	0.516303	0.891948	1.13106	0.468252	0.431903	0.676563	1.3556	0.301086	0.46949	0.435589	0.458218	0.822072	0.629217	0.556123	0.785524	0.444124	0.498618	0.58427	0.429108	0.2162
Mcmdc2	0.0536145	0.171603	0.141954	0.108957	0.0909299	0.0164345	0.0482271	0.0413576	0.524908	0.0331188	0.0288863	0.0262349	0.113663	0.055866	0.101049	0.0195323	0.0423427	0.0615956	0.0691708	0.059791	0.0146007	0.117819
Snhg6	0.161672	0.193959	0.102452	0.15082	0.238095	0.0983324	0.0929871	0.120907	0.211885	0.114547	0.126313	0.131369	0.127656	0.104729	0.114006	0.104809	0.0888074	0.111855	0.182777	0.103211	0.201953	0.185245
Tcf24	0.00688479	0.00333235	0.00359787	0.0223641	0.0045784	0.0047429	0.00111906	0.00745748	0.0151782	0.000445705	0.0117459	0.0209907	0.00079461	0.0130226	0	0.0124472	0.00230423	0.0106781	0.00489134	0.0295066	0	0.013536
Ppp1r42	0.0230416	0.0081895	0.00814813	0.0139891	0.00635352	0.00783594	0.00501747	0.0105587	0.0263262	0.00635374	0.0225038	0.0319997	0.0119223	0.00740042	0.0150184	0	0.00849222	0.0143875	0.00389655	0.247714	0	0.0116412
Gm15818	0.00103691	0.000628333	0	0.0011371	0	0	0.00100544	0	0.0214248	0	0.000869563	0	0	0	0.000800822	0.00257497	0	0	0	0.0107064	0	0
Cops5	0.210462	0.190225	0.380082	0.206694	0.29328	0.231042	0.480496	0.231079	0.306105	0.336673	0.241269	0.207622	0.458144	0.172743	0.382459	0.209196	0.222046	0.292273	0.334563	0.355424	0.257016	0.26508
Cspp1	0.894668	0.888317	0.812019	0.927907	0.855433	0.724245	0.753036	0.839613	0.620055	0.681122	0.725145	0.712612	0.992	0.795759	0.904256	0.957192	0.640242	0.728369	0.819346	2.0053	0.834005	0.917057
Arfgef1	1.00514	0.917139	1.13182	1.01284	1.09881	1.05593	1.05338	1.29319	0.907384	1.06988	1.22803	1.11156	1.06761	1.22688	1.06457	1.13029	1.05761	1.18762	1.16704	1.22362	0.925245	0.902003
Cpa6	0.00788288	0.00837889	0.00377595	0.0632404	0.00765924	0.011804	0.000754233	0.159977	0.00227367	0.00321486	0.0260393	0.0196877	0.00473587	0.0822277	0.0039251	0.0164383	0	0.0189287	0	0.0286109	0	0.0354264
Prex2	0.042936	0.0310512	0.312938	0.0719364	0.017261	0.031248	0.248486	0.0225477	0.0546257	0.0505099	0.0254725	0.0609837	0.312631	0.0170379	0.173046	0.0271425	0.0272508	0.0114145	0.0876375	0.0153063	0.1982	0.353089
A830018L16Rik	0.372741	0.54223	0.410607	0.262286	0.330673	0.105782	0.467891	0.500641	0.36248	0.169464	0.175086	0.183078	0.453363	0.181248	0.307099	0.328173	0.201453	0.0941773	0.575106	0.393144	0.355832	0.2198
Gm17644	0.000205606	0	0	0	0.000603117	0.000617658	0	0.00212028	0	0	0	0	0	0	0	0	0	0	0.00516803	0	0	0
Gm29663	0	0	0	0	0	0	0	0	0	0	0	0	0	0	0	0	0	0	0	0	0	0
Sulf1	0.242541	0.244272	1.83236	0.243538	0.44062	1.53855	1.90416	0.336321	0.465784	1.28827	0.2196	0.195369	1.50442	0.351738	1.15449	0.305389	0.182275	0.333408	0.593739	0.175068	1.43906	0.440139
Slco5a1	1.31446	2.28226	0.335272	1.45635	1.22593	0.452058	0.729289	0.974002	1.71585	0.52757	0.7646	0.668249	0.232077	0.704817	0.604448	0.478586	1.16602	0.327279	0.449701	0.515754	0.30165	0.163854
Gm29283	0.00067425	0.00130835	0.000152049	0.00375555	0	0.000508358	0.00107993	0	0.00254098	0	0	0	0	0	0	0	0.00237225	0	0	0.00630437	0	0
Prdm14	0.00544945	0.0163285	0.0357728	0.0316264	0.0069721	0.00296872	0.00758426	0.00430915	0.0707193	0.0161787	0.00571764	0.0129091	0.0297896	0.00374468	0.0206979	0.00958773	0.0058906	0.00807282	0.0318094	0	0	0.013536
Ncoa2	1.59445	1.48821	1.38114	1.29236	1.13594	1.2307	1.29366	1.24653	1.24114	1.21714	1.48367	1.58402	1.22291	1.22174	1.40405	1.21329	1.49407	1.17673	1.30845	1.23984	1.4083	1.15766
Gm29570	0.00941533	0.00738108	0.0215583	0.0117731	0.00577757	0.00411302	0.0103669	0.00688281	0.0286572	0.0204871	0.00216303	0.00887756	0.0235802	0.00855376	0.00731922	0.0111557	0.00230761	0.0105014	0.0130594	0.0161821	0	0.0328705
Tram1	0.254428	0.197069	0.339331	0.258869	0.330907	0.249762	0.366608	0.295073	0.375128	0.41381	0.25557	0.334772	0.369801	0.287664	0.399094	0.365405	0.302982	0.415477	0.323903	0.239607	0.327155	0.361288
Lactb2	0.161091	0.121233	0.0949468	0.137437	0.0599019	0.075319	0.152666	0.137789	0.163821	0.154876	0.154125	0.193769	0.0768039	0.146948	0.162548	0.13058	0.270424	0.115571	0.0766388	0.0825385	0.0751869	0.169811
Xkr9	0.299571	0.223736	0.00426256	0.166273	0.024464	0.0263462	0.0123366	0.0830153	0.146727	0.00667845	0.115059	0.339548	0.0034803	0.0570126	0.031932	0.0536654	0.178099	0.0695402	0.0799486	0.0537391	0.0256195	0.0318766
Eya1	0.302793	0.484655	1.6468	0.39019	0.774179	1.45562	1.09566	2.40521	0.697649	1.39272	0.429672	0.369512	1.80366	1.93213	0.741683	0.773415	0.541507	1.04718	1.0785	0.57729	1.97204	1.07518
Gm9947	0.156047	0.163302	0.0738826	0.11449	0.104997	0.0941074	0.0970182	0.0459513	0.115591	0.0809105	0.069788	0.0651767	0.0736012	0.0339465	0.0693553	0.0362469	0.0366218	0.0394179	0.044039	0.0201792	0.0438868	0.0179916
Msc	0.474048	0.291986	0.207566	0.258056	0.264877	0.202472	0.256715	0.125597	0.216886	0.264961	0.16729	0.167789	0.214499	0.110782	0.162398	0.14267	0.094835	0.0829058	0.0945822	0.113066	0.108092	0.0767232
Trpa1	0.00220963	0.00045555	0.000941245	0.0253287	0.00207236	0.00426736	0.00138225	0.0520898	0.00107042	0.00122395	0.00135426	0.00354433	0.000941793	0.0278105	0.00150766	0	0.00425125	0	0	0	0.00637315	0
Kcnb2	0.0828178	0.0666694	0.0231495	0.369325	0.153413	0.71503	0.0219559	0.391397	0.36936	0.136607	0.157081	0.196611	0.0448012	0.940556	0.0571169	1.58877	1.4448	1.06491	0.475444	0.26992	0.343044	0.0965415
Terf1	0.123195	0.0954405	0.316175	0.138079	0.262427	0.231865	0.226316	0.164459	0.12554	0.269573	0.136549	0.147734	0.636755	0.132361	0.367611	0.249559	0.115744	0.251554	0.158395	0.300645	0.417659	0.221377
Sbspon	0.000685439	0.000193228	0.0082114	0.00749428	0.0022126	0.000776436	0.00134943	0.00049259	0.00361924	0.000872903	0	0	0.0176068	0.0030814	0.00388005	0.00270677	0	0.0114609	0.00332056	0	0	0
4930444P10Rik	0.00387203	0.00534294	0.0233117	0.0141125	0.0116088	0.00452015	0.00723841	0.00582701	0.0104912	0.0163017	0.00357188	0.00344994	0.0361937	0	0.0081586	0.00332989	0.00669806	0.0374324	0.00839495	0.417915	0.0162498	0
Rpl7	1.6196	1.86625	1.96149	1.53087	2.07683	1.26877	1.8495	1.40201	2.09397	1.96904	1.23169	1.21559	2.12022	1.22001	1.70931	1.30626	1.21549	1.68903	1.88289	1.42969	1.51325	1.7522
Rdh10	0.179451	0.181407	0.12065	0.163835	0.238263	0.197346	0.105695	0.130693	0.153442	0.198168	0.153351	0.109946	0.15716	0.120954	0.1635	0.156653	0.163428	0.494595	0.102262	0.209365	0.183507	0.0674895
Gm28095	0.00561848	0.00539298	0.00374393	0.00219324	0.00329126	0.00126476	0.000845297	0.00375178	0.00987781	0.00427301	0.00184279	0.0013148	0.00142577	0	0.00134547	0.0082172	0	0.0137677	0	0	0	0.0179335
Stau2	1.28411	1.40855	0.927352	0.762015	0.898197	0.549496	0.73716	0.846498	1.17629	0.568333	0.572388	0.577319	0.848255	0.795203	0.630344	0.843118	0.76087	0.705803	0.924463	0.734848	0.725865	0.623829
Gm7568	0.00774863	0.00878284	0.00307147	0.00229043	0.00197663	0.00135719	0.00139953	0.00597531	0.00587202	0.00408	0.00177493	0.00628383	0.00168881	0.00187663	0.000800822	0.00787024	0.00279439	0	0	0.0083504	0	0
Ube2w	0.432489	0.536963	0.751541	0.496189	0.602673	0.57071	0.633059	0.480118	0.563943	0.601509	0.445456	0.374902	0.739361	0.438479	0.710295	0.489924	0.427135	0.46329	0.557887	0.489935	0.637388	0.478176
Eloc	0.421049	0.44284	0.421954	0.413732	0.577354	0.353516	0.39715	0.393668	0.70316	0.509749	0.408556	0.433888	0.509071	0.333565	0.471709	0.398623	0.377057	0.513341	0.523643	0.515885	0.349331	0.406206
D030040B21Rik	0.0149819	0.0129727	0.00855149	0.0133762	0.0111694	0.00483794	0.00358181	0.0045796	0.0297308	0.0112105	0.00970388	0.0121204	0.0170473	0.00914149	0.00644862	0.0143839	0.0166223	0.00888949	0.00693131	0.0133567	0	0
Tmem70	0.162044	0.175569	0.180932	0.180242	0.221322	0.20972	0.15006	0.152569	0.293494	0.209315	0.157203	0.150935	0.174229	0.142093	0.166511	0.182696	0.266974	0.145032	0.226504	0.141846	0.0475375	0.106313
Ly96	0.0593528	0.032945	0.0818729	0.0480264	0.0480064	0.0724132	0.0883835	0.059924	0.0706961	0.10421	0.0838855	0.0819638	0.0468889	0.0563498	0.0611316	0.0918446	0.128669	0.112952	0.0488891	0.0225931	0.0579976	0.0910865
Gm28376	0.363846	0.469765	0.32162	0.207823	0.215954	0.0898701	0.327516	0.174483	0.614649	0.15873	0.111884	0.134978	0.236865	0.114125	0.189003	0.112355	0.123974	0.0816941	0.293531	0.0758496	0.0285537	0.026079
Jph1	2.08008	2.5039	1.28663	1.46725	1.47067	0.916199	1.38899	1.24436	2.02766	0.907797	1.03069	0.93911	1.03859	0.936949	1.0537	0.977423	1.01141	0.713525	1.60753	0.889101	0.385003	0.215502
Gm28783	0.000831052	0.00571942	0	0.00149829	0.000499364	0	0	0.000817838	0.00343845	0	0	0	0	0	0	0	0	0	0	0	0	0
Gdap1	0.0721623	0.0685692	0.0040855	0.0522187	0.0307587	0.00525416	0.00564138	0.0506113	0.0608171	0.000662343	0.0259696	0.0315326	0.00159986	0.0255731	0.00430178	0.112207	0.00818749	0.00377402	0.0550181	0.0191746	0.0105578	0
Gm28784	0.0010471	0.00158837	0.000351644	0.002413	0.000543675	0.00073436	0	0	0.000682719	0	0	0	0.00178996	0	0	0	0	0	0	0	0.0179582	0
Pi15	0.00489638	0.00386492	0.00195287	0.0154905	0.00173419	0.0032723	0.00129708	0	0.0161214	0	0.00441957	0.000987493	0.00125251	0	0.00446692	0	0.0111476	0	0	0	0	0.265488
Gm28154	0.0331516	0.0578956	0.00228727	0.00842541	0.00611573	0.00552369	0.00229538	0.00559694	0.0652012	0.00491318	0.0148876	0.00365651	0.000817941	0.00544196	0.0039611	0.00255492	0.00958206	0.0178209	0	0.0055879	0	0.0256396
Gm16070	0.0137238	0.00614405	0.00135837	0.0147882	0.0027965	0.00296755	0	0.00544064	0.0247061	0.00344897	0.0123508	0.0052961	0.000616629	0.0018704	0	0.00440498	0.0144851	0.00934282	0.00371277	0.00720025	0.0264681	0
Crispld1	0.0686775	0.028219	0.00357277	0.0731999	0.0261324	0.00827051	0.00185796	0.0209638	0.133444	0.0092382	0.0532214	0.0315831	0.00290781	0.0138858	0.0110284	0.0201838	0.0576758	0.0385622	0.0319905	0.0161107	0	0.015412
Gm28153	0.00791744	0.00509911	0.0014418	0.0141614	0.00273717	0.00123577	0.00213954	0.0020231	0.0205871	0.0078813	0.0085934	0.00452279	0.0055967	0.00175336	0.00453087	0.00624189	0.00380834	0.0128734	0.00439051	0.00583452	0.0098766	0.00709125
Gm28756	0.00113582	0	0.000491886	0.0125905	0	0.00197218	0	0	0	0.00131584	0	0	0	0.00171119	0	0	0	0	0	0	0	0
Crisp4	0	0	0	0.00122322	0	0.00060918	0	0	0	0	0.00235005	0	0	0	0	0	0	0	0	0	0	0
Defb18	0	0	0	0.00037109	0	0	0	0	0	0	0.000648705	0	0	0	0	0	0	0	0	0	0	0
Defb41	0.000501873	0.000433444	0	0.00805977	0.00106868	0.00265573	0	0.00252711	0	0	0.00246015	0	0	0.00265528	0	0.00372432	0	0	0	0	0	0
Gm15825	0.00406785	0.00182236	0.000157029	0.016904	0.00233048	0.00302372	0.000430452	0.0030113	0.00166304	0	0.00706896	0.00206324	0.00069707	0.00391414	0.00540058	0	0.00728	0.00622223	0	0.0159101	0	0
Tfap2d	0.0105601	0.0173164	0.0021183	0.0354483	0.00974747	0.00217599	0.00144185	0.00669944	0.0284684	0.00086615	0.0108791	0.00658227	0.000793296	0.00460434	0.00248021	0.0103654	0.0043923	0.00447808	0	0	0.00974528	0
Tfap2b	0.247487	0.249845	0.00445921	0.657967	0.11997	0.082837	0.00593113	0.167191	0.120514	0.0119541	0.335346	0.191893	0.0129711	0.180492	0.0287993	0.134388	0.145914	0.101595	0.0419846	0.215062	0.084618	0
Gm28340	0	0	0	0.00194622	0	0	0	0	0	0	0	0	0	0	0	0	0.00118744	0	0	0	0	0
Pkhd1	0.019843	0.013286	0.00318178	0.269046	0.0178475	0.0204401	0.00499698	0.137153	0.0297771	0.00811458	0.150533	0.248228	0.00900333	0.146822	0.038113	0.0943077	0.402737	0.0792876	0.21588	0.103695	0.0107812	0
4930486I03Rik	0.000867947	0.000473028	0	0.00808715	0.000616852	0	0.000253937	0	0	0	0	0.00593079	0	0.00646997	0	0	0.0119234	0	0.00364773	0	0	0
Gm28653	0.000362653	0.00145316	0	0.00948326	0.0011949	0.00160679	0	0	0	0	0.000942913	0	0	0	0	0	0.00386248	0	0.21336	0	0	0.0247848
Il17a	0.000305919	0	0.000390185	0.00312525	0	0	0.00149136	0	0	0	0	0.00158069	0	0	0.00639462	0	0.00386248	0	0	0	0	0
Il17f	0.000383905	0	0.00702771	0.00934725	0.00419983	0.000698897	0.000878777	0	0.00686	0.0070472	0.00123588	0.00201591	0.0109713	0	0.00631103	0	0.00260382	0	0.00272383	0	0	0.008492
Mcm3	0.0181758	0.02354	0.0885989	0.0314017	0.15876	0.0349789	0.0472506	0.0257683	0.0782904	0.218844	0.0345512	0.0255593	0.216008	0.0213787	0.141093	0.0281365	0.0340528	0.0277744	0.0691234	0.0432057	0.0283965	0.102564
Gm28065	0	0	0	0.00133951	0	0	0	0	0	0	0	0	0	0	0	0	0	0	0	0	0	0
6720483E21Rik	0	0	0.00173737	0.000793947	0	0.00056286	0.00220334	0.000901479	0	0	0.00292368	0	0	0.00100557	0	0	0	0	0	0	0	0
Paqr8	0.00881144	0.0039868	0.0600583	0.0269697	0.0186318	0.0273943	0.0503509	0.0147068	0.00735688	0.0660058	0.0371017	0.0141758	0.0594467	0.0142311	0.055433	0.0151551	0.106617	0.0667381	0.0460801	0.0438528	0.145509	0.12136
Efhc1	0.00461227	0.00482113	0.0461877	0.0145662	0.0105644	0.0215674	0.0130157	0.0121766	0.00895639	0.0143766	0.0158191	0.00406441	0.0199768	0.00537562	0.0147987	0.0364449	0.0129852	0.00616555	0.0269204	0.392202	0.0366753	0.121057
Tram2	0.0190091	0.015293	0.070083	0.029717	0.0401847	0.0989634	0.0576621	0.0237784	0.0287668	0.111331	0.0230098	0.0328112	0.0623875	0.0227416	0.110296	0.0224602	0.0381887	0.0589121	0.042752	0.0197159	0.14525	0.145452
Gm28287	0	0	0.000205019	0	0	0	0	0	0	0	0.000712993	0	0	0	0	0	0	0	0	0	0	0
Tmem14a	0.0272897	0.0548373	0.0313644	0.0420714	0.0585097	0.0177568	0.045766	0.0431699	0.0657533	0.0350571	0.0274786	0.0225659	0.0387116	0.024416	0.0364607	0.0162085	0.0172615	0.0457838	0.0168926	0.0237214	0.0495862	0.0197645
Gsta3	0.0146387	0.0188109	0.0112852	0.0428715	0.0142523	0.0120281	0.00940845	0.0158898	0.0216743	0.00742894	0.049456	0.0716414	0.0082788	0.00993657	0.0136417	0.0162924	0.0324167	0.0860398	0.00663096	0.014902	0.0372806	0.0355085
Gm28836	0.0100157	0.00111917	0.000386685	0.0116169	0.000947003	0.00180949	0.00194985	0.00288267	0.00275611	0	0.0139443	0.0500957	0	0.00761594	0	0.00543284	0.02317	0	0	0	0	0
Khdc1a	0.00619047	0.00267622	0.00327408	0.0513235	0.00758214	0.00496392	0.00266192	0.0114308	0.00971112	0.00258293	0.0173244	0.0807393	0.00374513	0.00689724	0.0066927	0.0131452	0.0994528	0.0217568	0	0.0228164	0	0.0232501
Khdc1c	0	0	0.00032858	0.00510955	0.000615621	0	0	0.000983003	0.00185665	0	0	0	0	0.00174338	0	0.00139438	0.00591579	0	0	0	0	0
Khdc1b	0.00124752	0.000366775	0.000633295	0.0195348	0.00200798	0.00136454	0.000991348	0.00260355	0.00122051	0.00246173	0.00658076	0.00516764	0	0.00245972	0	0.00280209	0.00536126	0	0	0.00890771	0	0
Kcnq5	0.0736068	0.0924781	0.0699073	0.242516	0.0487458	0.192256	0.0188551	0.110362	0.346278	0.109642	0.207865	0.11281	0.157971	0.102894	0.644442	0.11686	0.0332813	0.153344	0.43634	0.263629	0.163439	1.04014
Rims1	0.00935518	0.0179046	0.0079669	0.0693488	0.0417607	0.0146845	0.00282742	0.0392876	0.0594169	0.00747213	0.0176638	0.0193088	0.0161258	0.0267957	0.00592816	0.0543428	0.0112036	0.132322	0.0532307	0.148786	0	0.0136227
Gm29506	0.016456	0.0378409	0.00149539	0.0256323	0.00999275	0.00290144	0.00116261	0.00738601	0.0291839	0.000686984	0.00497214	0.00553512	0.0021733	0.0090618	0.00635675	0	0	0.0105167	0.00921493	0.0256358	0.0100943	0
4933415F23Rik	0.000394211	0	0	0.00161167	0	0	0	0	0.00110202	0	0	0	0	0	0	0	0	0	0	0	0	0
Gm27028	0.0070046	0.00954264	0.00052388	0.00323573	0.00253504	0.000513415	0	0.00233322	0.000994656	0	0.00152706	0.00119973	0	0.00113742	0	0.00494311	0	0	0	0.006106	0	0
Gm29107	0.077831	0.0912249	0.00475655	0.0406649	0.0214165	0.0100534	0.00555595	0.0266286	0.0394756	0.00373193	0.0300922	0.0205839	0.0057077	0.0136859	0.0146236	0.0258782	0.04585	0.0363595	0.0105337	0.050386	0.0122094	0
Ogfrl1	0.99052	1.20345	0.398121	0.897035	1.06704	0.407338	0.351041	0.566499	1.30603	0.634194	0.462589	0.47178	0.457898	0.44896	0.389714	0.420981	0.54687	0.376098	0.301279	0.386646	0.277487	0.207379
Gm28822	0.0900674	0.0565618	0.00108066	0.0361168	0.00829414	0.00584752	0.00203726	0.014225	0.0450383	0.00526865	0.0158698	0.0101926	0.0019803	0.00728539	0.00470843	0.0114732	0.0169961	0.0263331	0.00411096	0	0	0
B3gat2	0.0275789	0.0366283	0.0419864	0.0451283	0.0227584	0.0163211	0.0448483	0.0171963	0.0496179	0.0235758	0.0225521	0.0241808	0.036572	0.0196975	0.0272844	0.0170865	0.0269468	0.0108927	0.0353621	0.0293467	0	0.00966604
Smap1	0.833822	0.959643	0.89524	0.750208	0.770793	0.538434	1.09504	0.749652	1.10011	0.745144	0.775486	0.657036	0.841324	0.559741	0.840913	0.624276	0.703079	0.625194	0.75861	0.638766	0.673957	0.57505
Sdhaf4	0.0786098	0.0657664	0.111994	0.0837556	0.0959387	0.0608467	0.129732	0.104837	0.13745	0.0858365	0.088013	0.0769779	0.136179	0.0680372	0.0871114	0.0655367	0.116006	0.0883852	0.218559	0.0973916	0.0474505	0.0932309
Fam135a	0.780822	0.529173	0.486021	0.563359	0.415936	0.461975	0.410141	0.512293	0.470189	0.470519	0.688342	0.831369	0.510478	0.479158	0.335043	1.00808	0.638034	0.548841	0.825504	0.529289	0.321239	0.670815
Col9a1	0.017242	0.00904164	0.0162653	0.0617596	0.0197077	0.0111512	0.0651794	0.059832	0.0226854	0.00913456	0.00900988	0.00340013	0.00738724	0.0123887	0.0488237	0.00821207	0.00921742	0.00657222	0.0189337	0.162604	0	0.161776
Col19a1	0.679822	0.947329	1.0352	0.394821	1.11981	1.07598	0.450851	0.571308	1.34284	0.80066	0.329439	0.2619	1.13107	0.396381	0.386429	0.4698	0.303842	0.300458	1.67278	0.440175	0.730523	0.231479
Lmbrd1	0.393558	0.451206	0.554632	0.397701	0.418215	0.362266	0.49028	0.453032	0.490579	0.369554	0.419329	0.482825	0.473656	0.438847	0.485275	0.449589	0.375598	0.504923	0.512039	0.487074	0.59979	0.553514
Gm28237	0	0	0	0	0	0	0	0	0	0	0	0	0	0	0	0	0	0	0	0	0	0
Gm29414	0	0	0	0.00056606	0	0	0	0	0	0	0	0	0	0	0	0	0	0	0	0	0	0
Adgrb3	0.0555731	0.0857717	0.00837795	0.231921	0.126324	0.239591	0.00453466	0.151535	0.115779	0.0318854	0.16149	0.0755482	0.029435	0.125438	0.0131219	0.151861	0.0731732	0.0734161	0.0473971	0.789873	0.0457304	0.0191452
4931408C20Rik	0.130383	0.174868	0.0027986	0.0441977	0.0265038	0.0157807	0.00735826	0.0380553	0.249521	0.00294492	0.0163658	0.0111477	0.00576496	0.023072	0.020875	0.027398	0.0483971	0.0144094	0.0241902	0.0055879	0	0
Gm5524	0.000314883	0.000326535	0	0.00236289	0.00104965	0.00186577	0	0.000834324	0	0	0	0.0017923	0	0	0	0	0	0	0	0	0	0
Gm597	0.000469085	0	0	0.00090485	0.00072913	0.000583923	0	0	0	0	0	0	0	0	0	0	0	0	0	0	0	0
Gm9898	0.000548403	0.00106654	0.000730466	0.00187902	0.000512579	0.0131022	0	0.000549393	0	0	0.00217867	0.00432566	0	0.00418493	0	0	0.00389323	0	0	0	0	0
Phf3	0.426019	0.343691	0.848494	0.405599	0.508041	0.672282	0.775818	0.573337	0.390621	0.647885	0.522204	0.435911	0.840463	0.589578	0.854408	0.633912	0.413906	0.610057	0.646272	0.765499	0.81633	0.592399
Ptp4a1	0.00690036	0.00736667	0.0169439	0.0117362	0.00772675	0.00664519	0.0126277	0.00728901	0.00660251	0.0107683	0.00994014	0.00853367	0.0102111	0.0120894	0.0113717	0.0024906	0.00953638	0.00957871	0.0202809	0	0.0120308	0.0102948
Ptp4a1.1	0.00394823	0.00328506	0.00469317	0.00487698	0.00415233	0.00307929	0.00828301	0.00523919	0.00515566	0.00482137	0.0014633	0.00317134	0.00472645	0.00609948	0.00575094	0.004517	0.0056171	0	0.00284529	0	0	0
Gm5698	0	0	0	0	0.000442477	0.000522621	0	0	0	0	0	0	0	0	0	0	0.00406577	0	0	0	0	0
4931428L18Rik	0.00248669	0.00218804	0.00277966	0.0235191	0.00332738	0.00151884	0.00109278	0.0089475	0.00335337	0	0.0297573	0.0261795	0.000880705	0.0104276	0	0.00374162	0.00871289	0.0123635	0	0.0424316	0	0.00944151
Gm28644	0	0	0	0.000255744	0	0	0.00055538	0	0	0	0	0.00283787	0	0	0.00424971	0	0.00233326	0	0	0	0	0
Gm29128	0.00021614	0	0.000955316	0.0037921	0.00151155	0.000473149	0	0	0	0	0.00095149	0.00351784	0	0.000739533	0	0.00185307	0	0	0	0	0	0
Lgsn	0.000305772	0.000347602	0	0.00382034	0.000294194	0	0.000440542	0	0	0	0.00182544	0.00455602	0	0.00212173	0	0	0.00881049	0	0	0	0	0
Pih1d3	0	0	0	0	0	0	0	0	0	0	0	0	0	0	0	0	0	0	0	0	0	0
Khdrbs2	0.0963934	0.113806	0.0309772	0.150158	0.4771	0.346874	0.0564622	0.177744	0.204396	0.568144	0.0755169	0.0546326	0.0551432	0.185337	0.0366595	0.19502	0.568391	0.0547431	0.373873	0.100059	0.0310015	0.0382067
Gm5415	0.000141881	0	0	0	0	0	0	0.00119154	0.0015625	0	0	0.00172443	0	0	0	0	0	0	0	0	0	0
Gm37724	0.00104864	0.000578774	0.000467347	0.000718619	0.000666804	0.00118449	0.00231636	0.000428793	0.000895076	0.00155057	0.00336578	0	0.000780649	0.00183581	0	0.00547034	0	0	0	0	0	0
Gm37591	0.000245941	0.000110011	0	0	0	0	0	0	0	0	0	0	0	0	0	0	0	0	0	0	0	0
Prim2	0.110242	0.112661	0.210723	0.185828	0.338295	0.169116	0.123846	0.120696	0.149554	0.347436	0.116346	0.148321	0.453971	0.169057	0.482075	0.123493	0.145562	0.133977	0.173308	0.176101	0.184554	0.188391
Rab23	0.0256755	0.0351446	0.071345	0.0440238	0.0651411	0.0562946	0.0449758	0.0601866	0.0340095	0.0732147	0.0264641	0.0345315	0.104995	0.0574736	0.0352632	0.0536831	0.0328625	0.0629297	0.0476559	0.0985452	0.0967326	0.0928236
Bag2	0.00771119	0.0101486	0.0562782	0.00941211	0.0136978	0.0201526	0.0183905	0.00825302	0.0214881	0.0251954	0.0145335	0.00967054	0.0540512	0.0194433	0.0390437	0.0106476	0.00637633	0.0327536	0.0286363	0.051375	0.0332209	0.0314966
Zfp451	0.415828	0.439125	0.484834	0.400171	0.614348	0.55956	0.447403	0.409849	0.327351	0.463034	0.371232	0.360281	0.567402	0.370428	0.556321	0.488127	0.264124	0.35751	0.438648	0.490671	0.529275	0.362122
Bend6	0.0334622	0.14137	0.00537844	0.0426048	0.0669955	0.0100592	0.0177051	0.0217729	0.0750833	0.0544168	0.0143491	0.0176363	0.00960233	0.0233054	0.0196679	0.0225645	0.0287178	0.0286741	0.0171285	0.0324198	0	0
Dst	1.01981	1.31706	1.96686	0.982086	1.18052	1.89531	2.57223	1.3971	1.10225	1.57788	0.912853	0.903815	1.54787	1.58714	1.77045	1.54248	0.61611	1.13619	1.22759	1.10159	2.00179	0.765938
Gm26788	0.0143284	0.0159716	0.0267312	0.0120545	0.0106122	0.0170882	0.0519727	0.0174365	0.00842817	0.0286562	0.0122639	0.0125493	0.0215758	0.0222097	0.0302871	0.00143248	0.00972864	0.00475099	0.0260279	0.0245326	0.00974528	0
Gm37958	0	0	0	0	0	0	0.000329615	0	0	0	0	0	0	0	0	0	0	0	0	0	0	0
Gm37233	0.472711	0.536529	0.0304645	0.476885	0.207451	0.102216	0.0560731	0.272517	0.469059	0.0711018	0.264267	0.295502	0.0330704	0.227124	0.134769	0.356041	0.505579	0.148905	0.154665	0.420667	0.0583502	0.0780394
Ccdc115	0.0601374	0.0578601	0.0570873	0.0594062	0.112525	0.0349249	0.0634433	0.0732576	0.102108	0.0696061	0.0496939	0.0370744	0.0615954	0.0389051	0.0572528	0.0517503	0.0541769	0.0991133	0.0872878	0.0633255	0.111942	0.156914
Gm28306	0	0	0.000348745	0.000493791	0	0	0	0.00120586	0.00344904	0	0.00117207	0	0	0	0	0	0	0	0	0	0	0
Imp4	0.0627832	0.0586077	0.113542	0.0716576	0.116357	0.0634397	0.100378	0.0855623	0.0896167	0.11154	0.0770906	0.066519	0.105808	0.0813505	0.102253	0.0838156	0.0529524	0.121919	0.0676515	0.137099	0.04731	0.139547
Ptpn18	0.115932	0.0980309	0.0320133	0.112472	0.115854	0.065234	0.0349098	0.880891	0.084685	0.0441116	0.110061	0.201974	0.0342597	1.68264	0.155362	0.201364	0.406424	0.347024	0.100416	0.117201	0.0455555	0.157632
Gm28417	0.00248258	0.00467018	0.00471318	0.00156406	0.00159139	0.00157555	0.00218936	0.052813	0.00582511	0.00295124	0.0038465	0.00381482	0.0067641	0.14638	0.000952597	0.00937175	0	0.009452	0.00963289	0.00355146	0	0.00662441
4930568A12Rik	0.00109835	0	0.00031061	0.000359654	0.000538525	0	0	0.00504256	0.000859156	0	0.000657474	0	0	0.00744085	0	0	0	0.00463655	0	0.0320745	0	0
Prss39	0	0	0.000490507	0	0	0	0	0	0	0	0	0.000982617	0	0.00430032	0	0	0	0	0	0	0	0
Cfc1	0.0002209	0.000275874	0	0.0030665	0.000384445	0	0	0.00311663	0	0	0.00825638	0.00223924	0	0.00490075	0	0	0	0	0	0	0	0
Prss40	0.000399884	0.000395315	0	0.000546288	0	0	0	0	0	0.00236489	0	0	0	0	0	0	0	0	0	0	0	0
1700101I19Rik	0	0	0	0	0	0	0	0	0	0	0	0	0	0	0	0	0	0	0	0	0	0
Amer3	0	0.000527902	0	0.00093924	0	0	0	0	0	0	0.00174695	0.000982617	0	0.000739533	0	0.00543228	0	0	0	0	0	0
Arhgef4	0.00812705	0.00963111	0.0289015	0.0279303	0.0189261	0.0147899	0.0116831	0.0211877	0.0186076	0.0700157	0.0506537	0.0154713	0.0250265	0.0247995	0.0251685	0.00900848	0.00814305	0.121614	0.0237522	0.0303056	0.0847617	0.0302659
Arhgef4.1	0	0	0	0	0	0	0	0	0	0	0	0	0	0	0	0	0	0	0	0	0	0
Gm38336	0.00500605	0.00414104	0.0104536	0.00401584	0.00413509	0.00880125	0.00497688	0.00235143	0.00707846	0.00407511	0.00491289	0.00891828	0.0128342	0.0106456	0.00260573	0.00944673	0.00198276	0.0189134	0	0	0	0
Fam168b	0.21126	0.226495	0.36992	0.23311	0.309746	0.260563	0.36619	0.252129	0.315741	0.401918	0.234494	0.226999	0.391534	0.267871	0.400889	0.28941	0.253645	0.279661	0.299884	0.326996	0.292403	0.278733
Plekhb2	0.204216	0.106673	0.0416524	0.148426	0.0828641	0.0881154	0.087984	0.189591	0.144972	0.0561264	0.256632	0.311359	0.0317335	0.215834	0.0785231	0.334616	0.170997	0.23979	0.114355	0.0667988	0.0971523	0.0374673
Gm37068	0.00279747	0.00836111	0.00055277	0.00386071	0.00250956	0.000972395	0.00155875	0.00425682	0.00716051	0	0.00360688	0.00291327	0.000887669	0.00386236	0.00941085	0.00207886	0.00420706	0.00499301	0.00303129	0	0	0.00587926
Gm28415	0	0	0.000238252	0	0	0	0	0	0	0	0	0	0	0	0	0	0	0	0	0	0	0
1110002O04Rik	0.00114556	0	0	0	0.000276573	0	0	0	0.00218613	0.00211738	0	0	0	0	0	0	0	0	0	0	0	0
Gm37146	0	0	0	0	0	0	0	0	0.00181877	0	0	0.000884834	0	0	0	0	0	0	0	0	0	0
Gm33222	0.000366885	0.000631657	0.000358709	0.00014405	0	0	0	0.001488	0.00113853	0	0	0	0	0	0	0	0	0	0	0	0	0
4930535G08Rik	0	0	0	0	0	0	0	0	0	0	0	0	0	0	0	0	0	0	0	0	0	0
Hs6st1	0.157961	0.213812	0.184015	0.206846	0.265818	0.295182	0.23	0.174275	0.223368	0.24214	0.229622	0.256815	0.195129	0.181706	0.228986	0.240057	0.24805	0.326047	0.290192	0.196593	0.297462	0.111171
Gm37335	0.000325285	0	0.000204219	0	0.000332175	0	0.000560666	0	0	0.00068705	0	0	0	0	0	0	0	0	0	0	0	0
Gm33280	0.00246394	0.00116238	0.00516241	0.00437085	0.00128936	0.00248888	0.00130775	0	0.00430069	0.00352634	0.00248267	0.00280389	0.00218506	0	0.00759202	0	0	0.00599922	0.0102741	0	0	0
Uggt1	0.763885	0.55085	0.670363	0.524322	0.577069	0.502272	0.683718	0.512525	0.455268	0.583432	0.416977	0.536483	0.630746	0.542002	0.647696	0.613127	0.471737	0.472886	0.604676	0.472941	0.39542	0.495501
Neurl3	0.0369701	0.0246191	0.00617096	0.0520322	0.0107269	0.00754517	0.00259876	0.0338951	0.0465548	0.0136391	0.0498474	0.303183	0.0168853	0.0273014	0.0213767	0.183961	0.135227	0.0303798	0.0198702	0.0827078	0	0.014767
Arid5a	0.207698	0.25506	0.0438533	0.166564	0.181806	0.100494	0.0375832	0.108291	0.191787	0.108607	0.0616773	0.0663413	0.0666996	0.0931795	0.0920096	0.0780444	0.0809444	0.0738642	0.288308	0.144501	0.0438787	0.0326567
4930403P22Rik	0.00409258	0.00608403	0.00845059	0.00825385	0.00979326	0.00140981	0.00295259	0.00408635	0.0248563	0.0112486	0.00171457	0.00638715	0.0076349	0.000740961	0.016638	0.00731713	0	0.0130891	0.011266	0	0	0.00723094
Kansl3	0.539195	0.498742	0.213126	0.399738	0.399365	0.22225	0.190309	0.290194	0.417746	0.196793	0.245096	0.339681	0.281164	0.28316	0.287989	0.306456	0.378165	0.283055	0.223447	0.410311	0.226819	0.228186
Fer1l5	0.00242353	0.0025545	0.00407311	0.00753234	0.000447659	0.00313836	0	0.0048685	0.00498273	0	0.00268241	0.00747788	0.00196351	0.00151495	0.00631058	0.00706361	0	0.00267629	0	0.0053687	0.011393	0.0321157
Lman2l	0.0829401	0.0672052	0.118985	0.0896491	0.136123	0.140493	0.074854	0.166411	0.0657118	0.0718965	0.0729125	0.0958298	0.12685	0.166169	0.224933	0.236022	0.10946	0.196043	0.162919	0.139444	0.232065	0.178978
Cnnm4	0.0406922	0.0493546	0.0247595	0.0596651	0.0360667	0.0223924	0.0139568	0.0743984	0.0411975	0.0129838	0.0323882	0.0627598	0.037733	0.10864	0.0516176	0.0582788	0.0819816	0.0296312	0.0657793	0.0813505	0.0220853	0.0282827
Cnnm3	0.0409193	0.0238062	0.0792528	0.048459	0.0750637	0.116213	0.064408	0.0855961	0.0345882	0.0669893	0.0673466	0.0724901	0.0920927	0.0888425	0.0902787	0.128344	0.0217811	0.0886761	0.0961009	0.0268706	0.0997826	0.108065
Gm38033	0.000746646	0	0.00221633	0	0.000609137	0.00271625	0.00100108	0	0	0.00119954	0	0.00244814	0.0022682	0.00232222	0.00231899	0	0.00348755	0.0050336	0	0	0	0
Ankrd23	0.0121614	0.00463984	0.017324	0.0106054	0.0106689	0.0231089	0.0128737	0.0157755	0.00924811	0.0136482	0.0275141	0.0124601	0.00772203	0.00749541	0.0202969	0.0114768	0.00629699	0.0401901	0.00684616	0.0581673	0.0273209	0.0804777
Ankrd39	0.032238	0.0236543	0.0837425	0.0380874	0.0500067	0.0679414	0.0438304	0.0505949	0.035729	0.0685305	0.0631759	0.0393212	0.0666221	0.035785	0.0648596	0.0467164	0.031147	0.0576668	0.0914181	0.112619	0.0511764	0.106346
Sema4c	0.233225	0.118915	0.238865	0.220179	0.301117	0.483326	0.255334	0.213466	0.115848	0.479529	0.297923	0.189706	0.215432	0.144213	0.185202	0.25594	0.194673	0.180343	0.194093	0.194489	0.09534	0.121036
D430040D24Rik	0.0481056	0.0362533	0.0476917	0.0362487	0.043719	0.0378129	0.0496567	0.0417448	0.0663836	0.0834689	0.0379144	0.0256769	0.0560936	0.0295656	0.0252231	0.0336273	0.0386512	0.0548882	0.0375457	0.00418583	0.0272384	0.0134921
Fam178b	0.060162	0.0199701	0.0232796	0.0477916	0.0311221	0.0542909	0.0374052	0.0262802	0.0108838	0.036253	0.0812833	0.0415192	0.0136907	0.0240571	0.0172147	0.0390472	0.0269539	0.0056062	0.01955	0.0318704	0.00960193	0.0159429
Cox5b	0.516278	0.501164	0.703293	0.543058	0.716927	0.390501	0.82108	0.537963	0.816013	0.715634	0.452882	0.644105	0.771404	0.451414	0.62262	0.487869	0.578949	0.698885	0.726298	0.612074	0.418334	0.793021
Actr1b	0.0516506	0.0475581	0.113495	0.0512501	0.0895522	0.0588394	0.125397	0.0780514	0.0963414	0.116541	0.0614958	0.0632191	0.145741	0.0852752	0.14072	0.104852	0.0843266	0.12478	0.111987	0.0556764	0.0241305	0.0934831
4933424G06Rik	0.00142926	0.00521034	0.00530741	0.00793911	0.00355694	0.00182272	0.00296097	0.00510664	0.00873018	0.00516947	0.00376235	0.00371326	0.014804	0.00610682	0.00626587	0	0.00258937	0	0.0028548	0	0	0.00944151
Gm33533	0.000439348	0.000729323	0.000735125	0.00196391	0	0	0.000393497	0.00109764	0	0	0	0.00237685	0	0.00182888	0	0.00556369	0	0	0	0	0	0
Zap70	0.00266339	0.0032434	0.00457297	0.0112248	0.00244912	0.00145653	0.00586478	0.00102537	0.0175144	0.00510952	0.00425368	0.00454071	0.00408067	0.00509992	0.114245	0.00580543	0.00770568	0.00655829	0	0.0071278	0	0
Tmem131	0.478334	0.667242	0.678165	0.417353	0.479443	0.629553	0.615063	0.777235	0.565597	0.602416	0.471222	0.50201	0.690019	0.538782	0.864412	0.597885	0.5338	0.560766	0.841612	0.616071	0.499778	0.483791
Gm38115	0.0239927	0.0296935	0.0214689	0.023355	0.0226032	0.0360479	0.0235339	0.044561	0.02634	0.0250859	0.0257129	0.0344312	0.02082	0.0253389	0.0464908	0.0294021	0.0416988	0.0322042	0.0415952	0.00851901	0.0659433	0.0599331
Vwa3b	0.0181614	0.0134962	0.00919837	0.0206578	0.00704436	0.0187873	0.00982485	0.10094	0.0261806	0.0184108	0.0163578	0.0129946	0.0103302	0.0525932	0.0176193	0.0456507	0.0932837	0.0119569	0.0481045	0.282958	0.0100943	0.015412
Gm37020	0.000282568	0.000381607	0	0	0	0	0	0	0	0	0	0	0	0	0	0	0.00230891	0	0	0	0	0
Cnga3	0.00688018	0.0243723	0.00101288	0.0101483	0.00723725	0.00207732	0.00298832	0.00225825	0.0187783	0.00262276	0.000982893	0	0.000582177	0	0.00264219	0	0	0.00261807	0	0.014277	0	0
Inpp4a	0.258781	0.194641	0.230894	0.183412	0.165956	0.191303	0.248663	0.229267	0.145388	0.141217	0.215115	0.267443	0.238555	0.19552	0.211216	0.413566	0.195624	0.188074	0.253414	0.28753	0.104071	0.159809
4930439A04Rik	0.000435745	9.3193e-05	0	0	0	0.000675381	0	0	0.000673434	0	0	0	0.000603282	0	0	0	0	0	0	0	0	0
Coa5	0.186515	0.180923	0.104842	0.146669	0.199398	0.112019	0.154319	0.135096	0.181445	0.128881	0.178209	0.140965	0.117722	0.122775	0.134947	0.120227	0.146265	0.128497	0.204407	0.0608156	0.129011	0.038546
Unc50	0.111817	0.104432	0.132094	0.105081	0.104822	0.0784743	0.163274	0.112648	0.179838	0.154554	0.114179	0.12442	0.172033	0.0888032	0.115598	0.0876405	0.0927989	0.159916	0.185439	0.105913	0.0647918	0.176012
Mgat4a	0.405422	0.57462	0.143021	0.389311	0.628966	0.377482	0.12818	0.351449	0.437034	0.451965	0.470075	0.718996	0.167059	0.515568	0.463323	0.390638	0.893067	0.515134	0.179284	0.305091	0.274087	0.150749
2010300C02Rik	0.017717	0.0213052	0.643741	0.0389731	0.0428687	0.105559	0.756859	0.180971	0.0754032	0.292662	0.0498489	0.0467831	0.581618	0.0521302	0.432108	0.381768	0.0243428	0.292085	0.0561781	0.618923	0.244411	0.295715
4930556I23Rik	0	0	0.00140208	0.00046093	0.000248697	0	0.00110953	0	0.000968436	0	0	0	0.00135379	0	0	0	0	0	0	0	0	0
Tsga10	0.0842483	0.109051	0.133278	0.111272	0.080796	0.0872549	0.220682	0.282545	0.113137	0.0665257	0.0804943	0.0766342	0.115392	0.145875	0.167848	0.113871	0.0449131	0.0638817	0.106609	0.953465	0.0233566	0.0766488
Gm26805	0.000865579	0.000355229	0.00494146	0.00411294	0.0018883	0.000416978	0.0015412	0.00610887	0.00209002	0.00333992	0	0	0.00307725	0.001951	0	0.00500226	0	0	0	0.0152321	0	0.024627
Lipt1	0.00806003	0.00541277	0.0167212	0.00665257	0.0110483	0.00883309	0.0151355	0.0075042	0.00571361	0.012501	0.0020719	0.00293505	0.0272754	0.00983138	0.0222144	0.00801138	0.00128193	0.00669149	0.0078383	0.0128794	0.0154636	0
Mitd1	0.0355444	0.0378755	0.119986	0.062848	0.0586491	0.149364	0.0839744	0.0742129	0.0588121	0.153854	0.0654881	0.0872034	0.11998	0.113967	0.115148	0.0484729	0.0656515	0.258067	0.0942482	0.0809591	0.252131	0.165436
Mrpl30	0.184511	0.177147	0.251102	0.156728	0.246394	0.137549	0.273804	0.189873	0.281974	0.272999	0.160532	0.155335	0.310518	0.186898	0.234975	0.172627	0.116273	0.227605	0.194994	0.219334	0.145526	0.301937
Lyg2	0.000445603	0	0.00048944	0.00826638	0.000334634	0.000725654	0	0.0028718	0.000410406	0.000912047	0.00206068	0	0.00291074	0.00672405	0	0	0.00389323	0	0.00354109	0.0063384	0	0
Gm15457	0.00111375	0	0	0.00822387	0.0012354	0.000409308	0	0.00336055	0.000804754	0	0	0	0	0.00406331	0	0.00281397	0	0	0	0	0	0
Lyg1	0.00086149	0	0.000545775	0.00630421	0.00152133	0.000395181	0.00111858	0.00691742	0.000753938	0	0.00529056	0.00358054	0	0.0116029	0	0.00581853	0.00553537	0	0	0.0063384	0	0
Txndc9	0.188362	0.196874	0.246683	0.197211	0.237596	0.198084	0.266298	0.207736	0.291022	0.250886	0.22227	0.239369	0.259615	0.194622	0.222378	0.216901	0.230942	0.21359	0.225051	0.206281	0.149658	0.241413
Eif5b	0.548671	0.552829	0.849886	0.601065	0.820232	0.610704	0.946275	1.07542	0.681534	0.74389	0.608244	0.549779	0.904286	0.924572	0.927785	0.598552	0.458104	0.615729	0.899756	0.782953	0.489783	0.659035
Rev1	0.248878	0.280742	0.561104	0.305592	0.600534	0.356157	0.514257	0.380142	0.24955	0.463256	0.254158	0.316681	0.61157	0.351454	0.495983	0.706893	0.329638	0.357512	0.498895	0.358529	0.467053	0.276743
Gm37062	0.000331717	0.00121082	0.000698721	0.00143748	0.00178784	0.000599739	0.00134022	0.00236693	0	0.00187523	0.000855824	0	0	0.00156624	0.000933123	0	0	0	0.00637639	0	0	0
Gm5099	0.000600473	0.00136536	0.00056482	0.000178273	0.00292279	0	0	0.000582522	0.00338955	0.000445705	0	0	0.00230957	0	0.00327934	0.00353635	0	0	0.00429661	0	0	0
Aff3	0.0262213	0.0297346	0.0682629	0.0886661	0.0567309	0.0935677	0.0242331	0.0460198	0.0758312	0.0832216	0.0322875	0.0436103	0.212399	0.0580595	1.54118	0.105028	0.0412322	0.0685512	0.0679861	0.355677	0.21531	0.6013
Gm16150	0.00328425	0.0015043	0.000516404	0.00957321	0.000525564	0.00117013	0	0.000883457	0.00215198	0.00161311	0.00308828	0	0.000616629	0.00131055	0.00366953	0	0.00198276	0	0	0.0153225	0	0
Gm16151	0	0	0.000172595	0	0	0	0	0	0	0	0.00140346	0	0	0	0.00271988	0	0	0	0	0	0	0
Gm16152	0.0015758	0.0006694	0	0.00307267	0.00186675	0.000524237	0	0.00067077	0	0.00256564	0	0.000486329	0.00291811	0.00192862	0.0366048	0	0	0	0	0.0845339	0	0
Lonrf2	0.0127002	0.0553406	0.0189334	0.0635775	0.113419	0.0211437	0.0140628	0.0239046	0.0263375	0.00944756	0.00270971	0.00638558	0.00480983	0.0185262	0.0201466	0.0130564	0.00853355	0.00765467	0.0225783	0.163866	0.0150267	0
Chst10	0.00312645	0.00267948	0.0102179	0.0198933	0.00511326	0.0017391	0.00424296	0.00128109	0.00654258	0.00794902	0.00200846	0.00451917	0.00551372	0.000902621	0.0544614	0.0015156	0.00419818	0	0.0074595	0.00416052	0	0
Gm37707	0	0.000164696	0	0.00110081	0	0	0	0	0	0	0	0	0	0	0	0	0	0	0	0	0	0
Nms	0.00115061	0	0.000375798	0.0237663	0.000819905	0.00350377	0	0.00237761	0	0	0.0039838	0.00551157	0.00242497	0.00441684	0.00416617	0	0.00396405	0	0.00637467	0.0140819	0	0
Pdcl3	0.113742	0.1204	0.171406	0.145839	0.164687	0.125361	0.180968	0.101659	0.185797	0.17552	0.0948557	0.111755	0.197128	0.0879139	0.142174	0.0865467	0.129579	0.0735899	0.184141	0.112445	0.10694	0.115931
Gm37821	0.000158545	0.000298608	0	0	0	0	0	0	0	0	0	0.00176678	0	0	0	0	0	0	0	0	0	0
Npas2	0.889282	1.41693	0.110594	1.37374	1.51724	0.709474	0.356435	0.479559	0.983077	0.647144	0.854879	1.02868	0.138264	0.640362	0.442106	0.612084	1.43627	0.633378	0.367712	1.24009	0.546771	0.206897
Rpl31	1.35184	1.54752	1.37664	1.23	1.60742	1.04709	1.37445	1.29068	1.55305	1.42092	1.04948	1.03245	1.57857	1.14098	1.50033	1.11896	1.11474	1.27906	1.37941	1.30996	1.30074	1.44272
Tbc1d8	1.56006	2.10383	0.423781	1.20221	1.01729	0.807142	0.37387	0.839573	1.168	0.688568	0.888976	0.79154	0.431094	0.797324	0.448442	0.916077	0.968135	0.554427	1.0727	0.616307	0.53388	0.212206
Cnot11	0.0664843	0.0676261	0.0873547	0.069595	0.103192	0.0726646	0.090639	0.074155	0.0904943	0.0991449	0.0649456	0.0661577	0.136188	0.0794619	0.100377	0.0628881	0.0623706	0.139431	0.0845077	0.12394	0.152953	0.0842583
Gm15832	0.00946814	0.0107359	0.0249145	0.0151958	0.0219459	0.0358307	0.0142173	0.0117025	0.00778375	0.0123763	0.0242999	0.00982347	0.0204594	0.013973	0.0278706	0.00390941	0.00407555	0.0299483	0.0438296	0.0265646	0.0856624	0.00587926
Rnf149	0.061169	0.073094	0.2229	0.102207	0.163648	0.200028	0.208528	0.0927539	0.0995726	0.181293	0.169247	0.105905	0.226646	0.111702	0.209272	0.114208	0.0864264	0.210331	0.168511	0.156895	0.173119	0.109755
Creg2	0.000456607	0	0.0234596	0.00475455	0.000248512	0.0018351	0.0446173	0.00161548	0.00263983	0.00606005	0	0.000835063	0.0118318	0	0.0189089	0	0	0	0	0.0077676	0	0
D930019O06Rik	0	0.000456111	0.0079694	0.000421402	0.000296016	0	0.0208081	0.00049259	0.00218649	0.00100285	0	0	0.00203517	0.000980217	0.0148418	0	0	0.00367679	0	0	0	0
Rfx8	0.00413977	0.00359623	0.00438305	0.00886594	0.0127363	0.000347957	0.00255117	0.000824596	0.00490586	0.000494234	0.00258191	0.00153928	0.00301797	0.00281892	0.00407759	0.00124633	0.00201748	0	0.0123907	0.0397323	0	0.0373575
Gm3646	0	0	0	0	0	0	0	0	0	0	0	0	0	0	0	0	0	0	0	0	0	0
1700066B17Rik	0.0195363	0.0390484	0.00156489	0.0221029	0.0151503	0.00302241	0.00117461	0.00721437	0.040181	0.00293534	0.00962901	0.0092345	0.00426683	0.0153103	0.00691691	0.00983025	0.0113793	0	0	0.0099081	0	0
Map4k4	0.535111	0.525031	0.724869	0.563114	1.05923	0.988292	0.723736	0.803317	0.566394	0.852054	0.739437	0.810002	0.773674	1.19838	1.08165	0.734001	0.909701	0.656228	0.790473	0.673762	0.637865	0.635745
Il1r2	0.197526	0.281337	0.0428202	0.149878	0.295429	0.154057	0.0843919	0.0889564	0.331835	0.110444	0.0637342	0.0581763	0.047393	0.0725857	0.0985675	0.0510798	0.0954718	0.0348564	0.0959631	0.180875	0.0212127	0.0500959
Gm16894	0.0520503	0.0635947	0.0331517	0.0364503	0.0726711	0.0942666	0.0888891	0.0269752	0.0535376	0.0726732	0.0133251	0.00774738	0.0246392	0.0228485	0.0555622	0.027209	0.0243653	0.0121826	0.0355949	0.0217675	0.0427003	0.0436507
Il1r1	0.605614	0.403964	0.276014	0.397369	0.205358	0.360634	0.355928	0.254166	0.568429	0.436537	0.683546	0.450042	0.253407	0.277384	0.21538	0.796101	0.297667	0.559321	0.240103	0.151107	0.263895	0.628129
Il1rl2	0.819511	0.395809	0.209625	0.329561	0.207397	0.358324	0.0983136	0.30292	0.502252	0.334821	0.78272	0.494476	0.251032	0.357341	0.1614	0.847787	0.303517	0.605662	0.315881	0.309515	0.253287	0.100155
Il1rl1	0.0381845	0.0382712	0.000852885	0.0562674	0.00853474	0.00900004	0.000670661	0.0261956	0.055948	0.00355231	0.00618133	0.0508413	0.0026336	0.0415042	0	0.00443617	0.00780155	0.0076755	0.00420651	0.0416094	0	0.0371722
Il18r1	0.64102	0.786646	0.0272924	0.589839	0.586424	0.51255	0.0533641	0.286799	0.894028	0.128017	0.50082	0.39606	0.0508002	0.473189	0.182822	0.342177	0.757751	0.408761	0.394772	1.12218	0.159721	0.0745636
Il18rap	0.00434907	0.00475101	0.000398217	0.0130271	0.00237758	0.00286253	0.00093269	0.00157925	0.0286662	0.00400347	0.00956075	0.0129061	0.00182119	0	0.00406551	0	0.00903259	0.0196786	0.00823128	0.0098453	0.0196157	0.0246686
Gm35801	0.00100349	0.00106484	0.000129576	0.000453036	0	0	0	0.00140661	0.00108338	0	0	0	0.00115798	0.00103581	0.000958945	0	0	0	0	0	0	0
Slc9a4	0.0220109	0.0257146	0.00174882	0.0366978	0.0210412	0.0135906	0.00516422	0.0498224	0.0195279	0.00701602	0.072679	0.114836	0.00482398	0.0124191	0.00995058	0.0566874	0.0281981	0.185677	0.0189738	0.0221455	0	0.327184
Slc9a2	0.194058	0.269569	0.185982	0.202644	0.232963	0.45155	0.314072	0.291419	0.154427	0.281033	0.147504	0.191644	0.196479	0.315081	0.227424	0.291541	0.141736	0.133642	0.157219	0.193743	0.150732	0.217925
Gm37623	0.00274298	0.00107191	0.00240239	0.000888359	0.000480822	0.0068464	0.00537724	0.000719859	0.00278169	0.0035091	0	0	0.00103761	0.00195275	0.00208911	0	0	0	0.00969013	0	0	0
Gm37915	0.00192737	0.00357541	0.00576163	0.00439089	0.00198221	0.000571717	0.00622705	0.00121402	0.00771311	0.0136996	0.00201353	0.000894543	0.00714302	0.00553936	0.000917179	0.00457874	0	0	0	0.00602516	0	0
Mfsd9	0.0374722	0.0343161	0.0137027	0.0181937	0.0100657	0.0185396	0.00890849	0.0195805	0.0119908	0.006868	0.0265619	0.0179346	0.00366315	0.0220135	0.00722031	0.0139496	0.00888784	0.00379916	0.015982	0	0.015164	0.0153178
Tmem182	0.00442145	0.00261876	0.000711775	0.00868957	0.00147471	0.00205402	0	0.00384014	0.00246705	0	0	0.00487362	0	0.0117155	0.00123158	0.0083574	0	0	0.0371348	0	0.00637315	0
4930448I06Rik	0.000675748	0	0.000250733	0.00145088	0	0	0	0	0	0	0	0	0	0.00112258	0	0	0	0	0	0	0	0
Gm28634	0	0	0	0.000776325	0	0	0	0	0	0	0	0	0	0	0	0	0	0	0	0	0	0
Gm29260	0.00112773	0.00483045	0.000661072	0.00827295	0.00353694	0.0044948	0.00129019	0.00420176	0.00476205	0.00305197	0.00581977	0.000610809	0.000795794	0.00289597	0.00211734	0.00337656	0	0	0.00965821	0	0	0
Gm9915	0	0	0	0	0	0.000639397	0	0	0	0	0	0	0	0	0	0	0	0	0	0	0	0
Gm29664	0	0	0	0	0	0	0	0	0	0	0	0	0	0	0	0	0	0	0	0	0	0
Gm28175	0.0504466	0.251273	0.00447571	0.0204161	0.0529449	0.0132184	0.00831906	0.0262921	0.0422361	0.00816989	0.0157044	0.0122239	0.00312886	0.011588	0.01184	0.0109111	0.00326208	0	0.0108817	0.00416052	0.0138298	0
Gm28140	0.000317246	0.00284774	0.000392299	0.00141206	0.000627665	0.000906033	0	0.00320214	0.000662971	0	0	0.000783509	0	0.00140372	0	0.00248453	0	0	0	0	0	0
Pantr1	0.103684	0.199749	0.00642525	0.0560297	0.0691848	0.0261297	0.00822974	0.107196	0.185616	0.0144684	0.0245652	0.0300295	0.00513873	0.0887025	0.0121704	0.0151762	0.0259506	0.0620449	0.0665813	0.00825593	0.0412647	0
Gm20646	0.0118523	0.027177	0.000473759	0.0143979	0.0111866	0.00358228	0	0.0134516	0.0195916	0.000445705	0.000491205	0.00569036	0.0012908	0.00967433	0.00258091	0	0	0.00508102	0	0.0120262	0	0
Pou3f3	0.0854618	0.112571	0.00192569	0.0526177	0.0603459	0.0120297	0.00341525	0.0578197	0.0939255	0.0010281	0.0155097	0.0160199	0.000826811	0.039909	0.00301621	0.0239931	0.0155935	0.0197197	0.0258938	0.0300216	0	0
Pantr2	0.000454297	0.00108421	0	0.00552414	0.000339254	0	0	0.00207329	0.00261649	0	0	0	0	0.00573807	0	0	0	0	0	0	0	0
Dalir	0	0.000278383	0.000242511	0	0	0	0	0	0	0	0	0	0	0	0	0	0	0	0	0	0	0
Mrps9	0.210184	0.259836	0.410424	0.251949	0.33474	0.286195	0.464277	0.280814	0.215596	0.31777	0.235644	0.214239	0.417797	0.233716	0.478235	0.2458	0.216798	0.301182	0.233807	0.222145	0.289638	0.40058
Gpr45	0.00355279	0.00559824	0.0603984	0.00830449	0.00957238	0.00366207	0.08999	0.00572544	0.0125678	0.0394832	0.00263218	0.00497391	0.0416039	0.00583112	0.0388623	0.010302	0.00222356	0.0124028	0.0196966	0.00636923	0.00637315	0.0291058
Tgfbrap1	0.0891445	0.0777265	0.129782	0.105423	0.0911552	0.111454	0.164144	0.11059	0.0873502	0.0899441	0.11654	0.101689	0.101902	0.108992	0.120166	0.147551	0.12146	0.0979012	0.117882	0.0862348	0.0924858	0.191867
Gm28782	0	0	0	0.000453742	0	0	0	0	0	0	0	0.00245528	0	0	0	0	0	0	0	0	0	0
8430432A02Rik	0.00203019	0.000440386	0.000793693	0.00212881	0.000642341	0.00217741	0.000546557	0.000442919	0	0.00214011	0	0.00197776	0.00130389	0	0	0.0046389	0	0.0116605	0	0	0	0
AI597479	0.0566615	0.054831	0.0674244	0.0507768	0.0729069	0.0518322	0.0717505	0.0480197	0.03433	0.053789	0.0541334	0.0523006	0.0686462	0.056667	0.0472072	0.0612718	0.0331808	0.072426	0.0477896	0.0703822	0.0645867	0.0682987
Fhl2	0.00679399	0.00730633	0.0292445	0.0270727	0.00793424	0.110863	0.0149281	0.0224426	0.0137939	0.0648719	0.017868	0.0439303	0.0469569	0.0306558	0.0323836	0.309279	0.0289104	0.185619	0.0443149	0.14398	0.197539	0.0185367
Gm29040	0.000392472	0.00181179	0.000149444	0.0217668	0.00386636	0.00369117	0.000987052	0.00161498	0.00498381	0	0.00759651	0.00187648	0	0.00127089	0.0024004	0.0117397	0.0255003	0	0	0.00720025	0	0
Nck2	0.504926	0.569431	0.520598	0.589883	0.570834	0.88541	0.473652	0.555917	0.553768	0.941583	0.5924	0.719014	0.519027	0.610587	1.06423	0.590054	1.47618	0.686066	0.53352	0.504312	0.557948	0.530553
Ecrg4	0.00534877	0.0102324	0.00686021	0.0284177	0.00497567	0.00699033	0.00707664	0.00100627	0.078475	0.019685	0.00916973	0.0237112	0.0107731	0.00580123	0.0239229	0.0167784	0.0696872	0.00456837	0.0130518	0.0114879	0.0154224	0.0155852
Gm29155	0.00263967	0.00464945	0.00237986	0.00215963	0.000911803	0.00220591	0	0	0.00445629	0	0.000849965	0.00196289	0.00193948	0	0.00121426	0	0.00679578	0.00491804	0	0	0	0
Gm29157	0	0	0	0	0	0	0	0	0.00167349	0	0	0	0	0	0	0	0	0	0	0	0	0
Gm29156	0.0013295	0.00279607	0.00034751	0.00186849	0.00162203	0.00105302	0	0.000834324	0.00279948	0	0.000843111	0	0	0	0	0	0	0	0.00303216	0	0	0
Uxs1	0.423588	0.405619	0.143508	0.303875	0.224403	0.174639	0.122311	0.194473	0.403808	0.202266	0.212387	0.205832	0.209153	0.209969	0.20452	0.218238	0.31325	0.231555	0.178033	0.218557	0.124775	0.220987
Tpp2	0.35589	0.404317	0.5205	0.520069	0.518514	0.52255	0.435473	0.50867	0.426637	0.57943	0.449386	0.493623	0.569085	0.473342	0.626611	0.520958	0.426278	0.51321	0.451416	0.729531	0.465987	0.657959
Mettl21c	0.00136723	0.00191126	0.0066626	0.0104639	0.00339352	0.00405562	0.00260119	0	0.00196616	0.0179506	0.00355319	0.00228247	0.0106414	0.00118136	0.0179331	0	0	0.0161529	0.0028548	0.0049081	0	0.047399
Gm8251	0.00773111	0.0259973	0.0307986	0.0551224	0.0614963	0.01281	0.00858418	0.0102376	0.0992717	0.0252888	0.00632195	0.0246885	0.08556	0.0235411	0.0650896	0	0.030766	0.0216202	0.0229013	0.0867773	0	0.028948
Tex30	0.0456719	0.0668626	0.0645767	0.0970141	0.150864	0.0574372	0.0436615	0.0465655	0.143652	0.0776598	0.0477226	0.0534102	0.129893	0.0490827	0.107467	0.0387992	0.0669995	0.0426338	0.0640274	0.209721	0.0228984	0.0313457
Poglut2	0.0248496	0.0175112	0.109753	0.0391878	0.0587228	0.0790835	0.0813279	0.051539	0.0326307	0.0844674	0.0298528	0.0269261	0.0971465	0.0357334	0.0441652	0.0189563	0.0199763	0.0815315	0.0451975	0.0416176	0.092709	0.0768728
Bivm	0.0345985	0.025933	0.0791172	0.0508355	0.0478703	0.0796253	0.0906139	0.0734704	0.0289328	0.0724262	0.0597872	0.0406722	0.059242	0.0609892	0.0603149	0.0567847	0.0272091	0.0695053	0.0459123	0.0693534	0.102409	0.0150586
Ercc5	0.0696296	0.0836293	0.201173	0.0987382	0.131582	0.21476	0.142314	0.152211	0.0780067	0.182998	0.174539	0.124508	0.221292	0.115943	0.17747	0.116242	0.104509	0.174159	0.113452	0.100012	0.215204	0.162168
Mettl21e	0.00018706	0.000328357	0.00143076	0.00526951	0.000697637	0.00317381	0.000618565	0	0	0.00426094	0	0.00334587	0	0.0019998	0.00202984	0	0	0.00469131	0	0	0	0
Gm28893	0	0.000146971	0	0.000848516	0	0.000502401	0	0	0.00210153	0	0.00232699	0	0	0	0	0	0	0	0	0	0	0
Gulp1	0.0230435	0.0605849	0.599948	0.070209	0.128123	0.504697	0.477715	0.0975781	0.077408	0.348814	0.0684984	0.0561244	0.439101	0.105851	0.263612	0.0784613	0.0660002	0.295705	0.102583	0.112998	0.57621	0.771534
4930521E06Rik	0	0.000404399	0.000321072	0.00393322	0	0.000656125	0.00214724	0	0	0	0	0	0.00179172	0.00126082	0	0	0	0	0	0	0	0
Col3a1	0.00316174	0.00374456	0.0263837	0.0286462	0.00451904	0.0308167	0.0108134	0.0103462	0.00472066	0.0127863	0.00393755	0.00547639	0.0340058	0.00299147	0.0023998	0.0144394	0.00948844	0.00730987	0.0127134	0.0214351	0.106722	0.64016
Col5a2	0.047071	0.194879	0.125044	0.154961	0.144188	0.314685	0.0553304	0.0691037	0.0411058	0.0638298	0.0422872	0.0353752	0.180331	0.0863023	0.0656229	0.0671419	0.0504997	0.169226	0.0292159	0.227691	0.562029	0.448357
Wdr75	0.0831708	0.0935461	0.185629	0.122272	0.202808	0.136324	0.156588	0.0929573	0.110409	0.195965	0.0998046	0.0688186	0.189165	0.0928981	0.175384	0.119563	0.0907099	0.153302	0.124321	0.123609	0.205262	0.16189
Gm5269	0	0.000408624	0	0.000709729	0	0	0	0	0	0	0	0	0	0	0	0	0	0	0	0	0	0
Slc40a1	0.00232905	0.00312384	0.00338771	0.0510433	0.00447813	0.00564829	0.00363409	0.00315367	0.0208329	0.0146698	0.0203299	0.0671124	0.00919846	0.0593588	0.0011662	0.0110619	0.0873077	0.0282698	0.00977196	0.0152548	0	0.0155453
Dnah7b	0.016547	0.0373205	0.0730331	0.132639	0.0536905	0.0381725	0.0310567	0.0399752	0.112043	0.0498699	0.0185195	0.0152899	0.104326	0.046337	0.0143217	0.179241	0.158397	0.279405	0.104312	1.29245	0.120022	0.623494
Dnah7c	0.00802895	0.0102244	0.00585379	0.0796387	0.0203765	0.00725756	0.00202201	0.0112329	0.019107	0.00424798	0.011242	0.00584297	0.00680644	0.0232717	0.0191811	0.0479457	0.0200796	0.0316849	0.0314849	1.11011	0	0.200949
Slc39a10	0.171709	0.338513	0.512525	0.312256	0.355278	0.245811	0.309291	0.207914	0.340092	0.422479	0.223303	0.166635	0.551489	0.181117	0.305408	0.203555	0.162982	0.214809	0.245621	0.27346	0.325525	0.367177
Gm28151	0.0164527	0.0280386	0.0194712	0.0260842	0.0221332	0.0228084	0.00967216	0.0156565	0.00866024	0.0127306	0.019732	0.00759444	0.0233529	0.0156267	0.00865833	0.01854	0.0234078	0.0194711	0.010827	0.0132665	0.0276526	0
Gm28826	0.00104847	0.00378914	0.000275931	0.00523959	0.000667971	0.000508738	0.000455486	0.00139767	0.00401475	0	0.00120119	0	0	0	0	0	0.0286205	0	0	0	0	0
C230029F24Rik	0.00212641	0.000170916	0.000190125	0.0045672	0.000499833	0.00235272	0	0.00111986	0.0015748	0	0	0.00119973	0	0.00099797	0	0.00376384	0	0	0.00638156	0.0077676	0	0
4933411E06Rik	0.000541874	0.00115161	0.00191148	0.000927123	0	0	0	0	0.00229805	0.00340392	0.00124836	0	0.00283984	0	0.00426379	0	0	0.00351576	0	0	0	0.0125838
Gm29665	0	0.000183386	0	0	0	0	0	0	0	0	0	0	0	0	0	0	0	0	0	0	0	0
Gm28321	0.000362065	0	0	0.0025191	0	0.000692422	0	0	0	0	0	0	0	0	0	0	0	0	0	0	0	0
Tmeff2	0.009017	0.0162268	0.0679367	0.0531946	0.0293963	0.0123796	0.0063464	0.214393	0.0195398	0.0129714	0.00933534	0.00560967	0.194879	0.116404	0.00988578	0.00842246	0.0301903	0.0150476	0.0170122	0.105279	0.174226	0.0677963
Gm28322	0	0.000347295	0	0.000239871	0	0	0	0	0	0	0	0	0	0	0	0	0	0	0	0	0	0
Gm28319	0	0	0	0.00074557	0	0	0	0	0	0	0	0	0	0	0	0	0	0	0	0	0	0
Gm28320	0.000245895	0.000398448	0.00339216	0.000917623	0	0	0	0.00982692	0.00126356	0	0	0	0.00911111	0.00358828	0	0	0	0.0038938	0	0.0129476	0	0
Gm29325	0.00124401	0.000565888	0.00136521	0.00189246	0.000563524	0.00140298	0	0.00270048	0	0	0	0	0.00278262	0.00111293	0	0	0.00118744	0.00425383	0	0	0	0
9330175M20Rik	0.00197466	0.000983049	0.000715431	0.00355068	0.00174007	0.00106597	0	0.00212232	0	0.000962149	0.00117674	0.000682713	0.00287365	0.00417674	0	0	0	0	0.00747156	0	0	0.0165357
Cavin2	0.00157667	0.000914773	0.0011565	0.0011953	0.000475838	0.00179164	0.000886272	0.0102858	0.000969855	0	0	0	0.00906319	0.000689179	0.000782897	0.00200795	0.00611704	0	0.0625814	0	0	0.109348
1700072G22Rik	0.00281911	0.00601684	0.00155131	0.00371504	0.00309629	0.000466979	0	0.0021818	0.0104432	0	0.00490415	0.00362164	0.00124172	0.00295115	0.00174642	0	0	0	0	0	0	0
Nabp1	0.578943	0.675919	0.232251	0.58873	0.460169	0.203161	0.178908	0.315945	0.702929	0.314773	1.04834	0.698702	0.254352	0.350871	0.657461	0.2817	0.416497	0.4348	0.37571	0.466641	0.223991	0.327842
Gm17767	0.290428	0.276835	0.00605275	0.153528	0.0821234	0.0412263	0.011334	0.136062	0.165764	0.0170835	0.382238	0.129066	0.00859495	0.362592	0.0608461	0.0586314	0.0999624	0.032249	0.0921621	0.0753134	0.0437231	0.015343
Gm28055	0.00399942	0.00444658	0.204469	0.0073639	0.0135332	0.0403645	0.0868091	0.107597	0.0157007	0.167564	0.00549075	0.0126828	0.163489	0.155921	0.0566786	0.0294046	0.00927235	0.046676	0.0646068	0.00516199	0.0223177	0.104768
Myo1b	0.091418	0.0434818	1.03674	0.138815	0.190459	0.924299	0.840591	1.24025	0.139841	1.05687	0.261003	0.206557	0.911531	1.90813	0.475507	0.553493	0.161136	0.664882	0.658315	0.39565	0.547754	0.407439
Gm29453	0.000593304	0.000472749	0.0131668	0.00235022	0.00111094	0.0215603	0.00727233	0.0564867	0.00169154	0.0101746	0.00145053	0.00773959	0.0182902	0.0750446	0.00305272	0.0149157	0	0.0124562	0	0.00951967	0.0162633	0.0136227
Gm28323	0.000573351	0.000411906	0.00814557	0.00061731	0.00235737	0.00981242	0.00714397	0.0136671	0	0.00810673	0.00423212	0.00261833	0.00523228	0.0278409	0.00446221	0.0051511	0	0	0	0	0	0
Stat4	0.144355	0.0286392	0.343323	0.138881	0.0242835	0.0289045	0.284212	0.309533	0.0815881	0.0975372	0.154287	0.0977547	0.286467	0.237593	0.455603	0.232368	0.0433376	0.0967857	0.131105	0.144739	0.0333363	0.0814042
Gm31812	0.00606304	0.00576296	0.0104723	0.0056664	0.00848408	0.00137226	0.00479221	0.0112776	0.010044	0.0044877	0.0031847	0.00857173	0.0126822	0.00375488	0.0117005	0.00090657	0	0.00428029	0.00501743	0.0053687	0.0179147	0
Stat1	0.560979	0.357981	0.979848	0.609328	0.600085	1.39425	1.24232	0.671481	0.477623	1.18021	0.616561	0.613549	0.806204	0.790335	0.882922	0.70387	0.535588	0.990195	0.473452	0.702231	1.05165	0.59045
Gls	0.524234	0.636111	0.95564	0.955914	1.11087	0.685268	0.775996	0.833917	0.917245	0.845767	0.593664	0.695465	1.0677	0.919899	1.25071	0.883265	0.917977	0.861758	0.848267	0.927569	1.05489	0.775366
Nab1	0.165644	0.123577	0.315587	0.208431	0.25267	0.279519	0.308296	0.195438	0.225054	0.400458	0.264427	0.253724	0.389553	0.21592	0.35756	0.252838	0.222925	0.363448	0.286736	0.243681	0.328233	0.235493
Gm553	0.00551053	0.00811233	0.0557392	0.0137178	0.0183306	0.0131087	0.0254229	0.009141	0.0247915	0.030532	0.0149797	0.0174044	0.034929	0.0168659	0.0294706	0.00386385	0.0143706	0.0328206	0.00678856	0.026812	0.0914765	0.0300839
Gm28178	0	0	0	0.000671256	0.000667534	0	0	0	0.00368738	0.00102806	0	0	0	0	0	0	0.00160176	0	0	0.0077676	0	0
Nemp2	0.0352599	0.0291416	0.0782061	0.0403778	0.0857111	0.0842782	0.0361926	0.084391	0.0352767	0.103458	0.0641477	0.0362329	0.13926	0.047647	0.103006	0.0382039	0.0195946	0.0788274	0.0524908	0.0718891	0.0761354	0.151994
Mfsd6	0.171033	0.126324	0.106721	0.246488	0.184274	0.421895	0.105107	0.609733	0.150461	0.324242	0.454478	0.406555	0.109043	0.592304	0.163746	0.434981	0.437841	0.503419	0.305309	0.246325	0.192551	0.159203
Gm29670	0.00200333	0.00140729	0	0.00393071	0.00149147	0.00535305	0.000471298	0.00578902	0	0.00383688	0.01283	0.00384126	0.00145985	0.00521629	0.00247662	0.00528241	0.00401235	0	0.00338593	0	0	0
Inpp1	0.301166	0.239496	0.551698	0.235959	0.177638	0.244478	0.642961	0.208778	0.301779	0.293531	0.179893	0.208255	0.455126	0.215628	0.455035	0.178914	0.180895	0.186969	0.127611	0.213933	0.400485	0.169495
Hibch	0.115587	0.126564	0.205398	0.118644	0.132586	0.140537	0.222866	0.151717	0.103176	0.158381	0.112376	0.119047	0.18803	0.147829	0.201878	0.171699	0.2157	0.163926	0.143953	0.187109	0.178896	0.169653
1700019D03Rik	0.0494141	0.0700875	0.0726273	0.0510369	0.0582334	0.0673378	0.162154	0.0408391	0.0956261	0.0324577	0.0379977	0.0555334	0.0893412	0.0411607	0.140264	0.173211	0.0881329	0.0570362	0.123675	0.0512071	0.475991	0.0218807
Mstn	0.0276666	0.0421802	0.00342786	0.0395164	0.0115976	0.0140446	0.00377579	0.0160375	0.043933	0.00217121	0.0071221	0.0215032	0.00498469	0.0198417	0.00219271	0.0275991	0.0226084	0	0.0568839	0.0126301	0.0162534	0
1700019A02Rik	0.00455006	0.00414168	0.0536658	0.0114132	0.0140638	0.00515556	0.0247938	0.00469024	0.0273996	0.0247536	0.0035872	0.0064575	0.0659179	0.00417281	0.0348105	0	0.0153315	0.00398949	0.0169952	0.0238939	0	0.0276987
Pms1	0.0668511	0.0556146	0.132873	0.0813818	0.13383	0.0760392	0.071903	0.0644445	0.0492285	0.117851	0.0849905	0.0746058	0.179115	0.0628968	0.175196	0.0636575	0.15189	0.0863307	0.119044	0.0781343	0.0492296	0.154238
Gm28777	0.000613173	0.000268537	0	0.00109202	0	0.000408854	0.00109788	0	0.00190852	0	0	0	0	0	0	0	0	0	0	0	0	0
Ormdl1	0.0406113	0.0248972	0.0273104	0.0355145	0.0525403	0.0262866	0.0435076	0.0344058	0.0388782	0.0296272	0.0344058	0.0409304	0.0302072	0.0316066	0.052179	0.0361964	0.0344668	0.0561987	0.0392739	0.0486647	0.0677789	0.0240046
Osgepl1	0.032322	0.0339553	0.0678933	0.0405827	0.0627713	0.0677288	0.0818469	0.0444723	0.0268005	0.0577086	0.0302859	0.0336655	0.095354	0.0416372	0.0487915	0.0460511	0.0627282	0.0285614	0.0511723	0.0642945	0.0793356	0.0440941
Asnsd1	0.0855022	0.0795192	0.0882302	0.0672676	0.114546	0.0621866	0.0896007	0.0734859	0.101572	0.0896892	0.0539608	0.0653954	0.116742	0.0661756	0.0994306	0.0730353	0.100442	0.0554732	0.0717556	0.0766891	0.0176038	0.168268
Asdurf	0	0	0	0	0	0	0	0	0	0	0	0	0	0	0	0	0	0	0	0	0	0
Dnah7a	0.00466704	0.0050482	0.00197764	0.0204707	0.00580376	0.00165495	0.00237488	0.0206615	0.00472998	0	0.00764469	0.0107716	0	0.00985291	0	0.0189003	0.0101547	0.00824594	0	0.623468	0	0.0234265
Stk17b	0.0894801	0.125087	0.0773737	0.141061	0.0686858	0.0325048	0.0644673	0.0779768	0.153393	0.0596247	0.142491	0.227814	0.192676	0.0729991	0.352355	0.0429383	0.188155	0.097228	0.152655	0.18476	0.0356145	0.0655361
Hecw2	0.00908434	0.00731482	0.492885	0.104304	0.0148331	0.011133	0.181798	0.010636	0.0433416	0.0500318	0.0236434	0.0249754	0.447564	0.00891155	0.140719	0.00328161	0.0512374	0.0650128	0.0414395	0.127878	0.146009	0.26382
Ccdc150	0.00619391	0.0114542	0.0147704	0.0197157	0.0100306	0.00792359	0.0154924	0.00305437	0.01254	0.00658058	0.00237668	0.00533336	0.0255878	0.00380263	0.0120608	0.0156214	0.00645046	0.01048	0	0.485666	0.0146455	0
Gtf3c3	0.128738	0.112498	0.254891	0.119208	0.201569	0.187535	0.242243	0.163806	0.149378	0.208995	0.136669	0.134379	0.271234	0.172153	0.209363	0.131692	0.125942	0.150379	0.210316	0.158442	0.175972	0.154097
Gm34066	0	0	0.00033045	0.00166045	0.000445604	0	0.0012326	0	0	0	0	0	0.00163395	0.00116901	0	0.0041496	0	0	0	0.00752763	0	0
Pgap1	0.00938589	0.00666962	0.0465403	0.0251477	0.0247606	0.0418811	0.03281	0.0638781	0.0161922	0.0295154	0.079032	0.0382791	0.0809448	0.0945972	0.0215662	0.0751439	0.0628337	0.160458	0.0896797	0.0478331	0.0492102	0.201923
Ankrd44	0.0703154	0.0337072	1.15451	0.149201	0.118792	0.329769	1.29218	0.177646	0.189527	0.317497	0.118872	0.135684	0.962556	0.447652	1.4803	0.220742	0.141209	0.202697	0.458332	0.298298	0.673111	0.451785
4930444A19Rik	0.00182066	0.00200573	0.0741131	0.00595634	0.00220503	0.00524814	0.0824182	0.00307764	0.0044421	0.019191	0.00396104	0.000835063	0.0668359	0.0186454	0.0898506	0.00510394	0.00152332	0.00267629	0.0102591	0.0049081	0.0171092	0
Sf3b1	0.661755	0.60299	1.0735	0.781067	0.818894	0.884748	1.00648	0.875682	0.846376	1.05351	0.759485	0.822619	1.11181	0.834229	1.21308	0.84711	0.802674	0.886574	0.946992	0.883254	0.897565	0.87138
Coq10b	0.0973275	0.0965344	0.0889549	0.107525	0.0905931	0.0957301	0.0996411	0.127664	0.132639	0.116772	0.144438	0.166397	0.0862866	0.14951	0.124638	0.118072	0.215185	0.210727	0.13517	0.111332	0.119503	0.157326
Hspd1	0.320948	0.436149	0.553339	0.506203	1.10434	0.351919	0.556942	0.411269	0.942976	0.682531	0.409255	0.350906	0.738601	0.347635	0.613294	0.326482	0.443186	0.407216	0.56943	0.539557	0.408391	0.487176
Hspe1	0.495986	0.648609	0.720566	0.612806	1.00958	0.447767	0.783995	0.493398	1.37107	0.890795	0.507983	0.477916	0.775346	0.443958	0.732001	0.455147	0.83079	0.63889	0.786595	0.572718	0.515531	0.480676
Mob4	0.338765	0.374476	0.425689	0.455332	0.52274	0.368567	0.492425	0.366144	0.675377	0.587954	0.563024	0.38979	0.460275	0.381603	0.514442	0.496253	0.633192	0.582181	0.651103	0.335742	0.312103	0.46335
Rftn2	0.00260123	0.00622342	0.00567492	0.0130929	0.00926373	0.00470973	0.000847638	0.010136	0.0137778	0.00382811	0.00452658	0.0100785	0.004781	0.00447432	0.016068	0.0030994	0.00910363	0.00938755	0.0397568	0.00418583	0	0.0752259
Gm10561	0.000251784	0.000768899	0.000249094	0.0029665	0.00229991	0	0.000404797	0	0.0048495	0.00185756	0.00374403	0.000976085	0.0012473	0	0	0	0.00750358	0	0	0	0	0
Mars2	0.0181909	0.0235891	0.0366458	0.0254268	0.0499758	0.0298629	0.0321401	0.0361357	0.0376409	0.0453375	0.0366773	0.0218892	0.060249	0.0321634	0.0598013	0.0462592	0.0273615	0.0291456	0.0471467	0.019592	0.0266449	0.0176821
Boll	0.0376143	0.0327652	0.00822432	0.0353815	0.0668381	0.0132895	0.00309371	0.0396779	0.0380589	0.0275545	0.0156523	0.0374678	0.0126752	0.0145654	0.0472859	0.0468263	0.0347479	0.00689892	0.0541855	0.0107874	0.00835136	0
Plcl1	0.0235344	0.00856271	0.0134049	0.116159	0.0196425	0.0602023	0.00802615	0.0464757	0.0610237	0.00936828	0.134769	0.045798	0.0370673	0.0866465	0.677579	0.0393528	0.0386908	0.0567559	0.0396268	0.0539156	0.020309	0.589143
9130227L01Rik	0.0208915	0.0495635	0.00621058	0.0240984	0.039208	0.0132914	0.0154866	0.093553	0.0244279	0.00400142	0.0120107	0.0122355	0	0.0956315	0.0170486	0.0182002	0.00668109	0	0.0143087	0.0308063	0.0195588	0.0149609
1700003I22Rik	0	0	0	0.000307951	0	0	0	0	0	0	0	0	0	0	0	0	0	0	0	0	0	0
Gm28240	0	0	0	0.00105259	0	0	0	0	0	0	0	0	0	0	0	0	0	0	0	0	0	0
Hsfy2	0	0	0	0	0	0	0	0	0	0	0	0	0	0	0	0	0	0	0	0	0	0
Satb2	0.172614	0.503048	0.0411866	0.241526	0.29332	0.133614	0.0311889	1.05445	0.379517	0.0727891	0.159788	0.20311	0.0336354	0.744368	0.0930686	0.218382	0.114017	0.131702	0.326231	0.0924047	0.0496424	0.0573817
9130024F11Rik	0.00554754	0.0084915	0.000536455	0.00800473	0.00806397	0.00784521	0.00359782	0.248969	0.00889734	0	0.010795	0.00748381	0.00146852	0.243874	0.00264219	0.0156757	0.0073373	0.00379916	0.00520413	0.00859766	0	0
1700126A01Rik	0	0	0	0	0	0	0	0	0	0	0	0	0	0	0	0	0	0	0	0	0	0
BC055402	0.000717018	0.000629384	0	0.0179634	0.00156519	0.000220214	0	0.00232658	0	0	0	0.00337637	0	0.00227051	0	0	0	0	0	0	0	0
4930558J18Rik	0.00156008	0.00127212	0.00388954	0.0023199	0.0184787	0.00101869	0.00506789	0.0036862	0.00260006	0.0122955	0.00413499	0.00451084	0.0320662	0	0.00763756	0	0	0	0	0.0190996	0	0
1700066M21Rik	0.00959663	0.00956168	0.0177647	0.013357	0.0223531	0.0163289	0.0159348	0.021169	0.016374	0.0152849	0.00888107	0.00984802	0.0469387	0.00515142	0.0302454	0.00778557	0.00988144	0.0107499	0.00354109	0.10021	0.0362119	0.0347091
Tyw5	0.0513371	0.0456848	0.0935192	0.0769854	0.0975919	0.0996367	0.110821	0.0773168	0.0678476	0.0814044	0.0609786	0.0432974	0.098728	0.044577	0.106649	0.0527855	0.0844023	0.051977	0.0805409	0.0941764	0.0992776	0.0553832
Maip1	0.0558011	0.0450065	0.103208	0.0500355	0.0695047	0.0599366	0.0901026	0.0467804	0.0932398	0.0889628	0.0825623	0.0582904	0.118357	0.0466282	0.0884049	0.0359108	0.0402896	0.0789388	0.0715607	0.0582762	0.0564663	0.0745325
Spats2l	0.368454	0.096257	0.962694	0.258202	0.122574	1.0547	0.891573	0.439886	0.225844	0.979443	0.429548	0.842087	0.831972	0.463023	0.551499	0.703631	0.363481	0.787348	0.409816	0.551073	0.885521	0.433583
Gm17234	0.000449224	0.000384412	0.00280055	0.00221772	0.00146188	0.00271577	0.00098254	0.00417989	0.00364408	0.0073441	0	0	0.00183437	0	0.00261908	0	0	0	0	0	0	0
Kctd18	0.0576018	0.056154	0.143966	0.0838398	0.0994053	0.108964	0.146003	0.0717021	0.0882762	0.192158	0.0725532	0.0604799	0.156757	0.0952492	0.162452	0.0775266	0.0436645	0.101051	0.0664475	0.163216	0.149002	0.202489
Sgo2a	0.0107274	0.0238784	0.0391544	0.0209168	0.174479	0.0310788	0.0362579	0.0294421	0.0433527	0.155799	0.00753843	0.0103363	0.474306	0.0257199	0.130289	0.0234213	0.0185775	0.0313151	0.0180432	0.430577	0.0111494	0.113904
Aox1	0.0157921	0.054985	0.0876204	0.0496509	0.0328451	0.111781	0.195306	0.0428037	0.0541151	0.0538876	0.0120578	0.0166571	0.0334874	0.0325584	0.111731	0.0237547	0.0194355	0.0444328	0.0431821	0.0831553	0.415689	0.0250248
Aox3	0.00361074	0.00780004	0.00752679	0.0719336	0.0117896	0.0123314	0.0207832	0.0172608	0.00388405	0.0163395	0.0165076	0.00380513	0.00394871	0.00919916	0.0135358	0.00407861	0.00364548	0.0722278	0.03387	0.0158391	0	0
Aox4	0.0218306	0.0273599	0.0384571	0.11696	0.0228877	0.0224508	0.0588679	0.375958	0.0716991	0.0317615	0.117276	0.0929163	0.0278067	0.667106	0.0274765	0.0330255	0.108322	0.0341799	0.0135793	0.0477519	0.0095797	0
Gm15759	0.00447768	0.00341822	0.00410272	0.0234772	0.00348509	0.00631994	0.00445533	0.00894853	0.00835492	0.00481325	0.0796229	0.0156883	0.00163141	0.0212132	0.00851996	0.00988684	0	0.0233446	0	0.00700857	0	0.0205476
Aox2	0.0399554	0.011409	0.0314185	0.10819	0.0271807	0.023589	0.140237	0.0366043	0.0309006	0.0074541	0.152351	0.0510229	0.00812803	0.0390794	0.104807	0.0131775	0.0066586	0.0446959	0.0162691	0.0997209	0.0351146	0.008492
Bzw1	0.340901	0.313974	0.559235	0.448439	0.639932	0.345331	0.536838	0.422546	0.574216	0.572115	0.535987	0.465336	0.679059	0.351402	0.645538	0.26755	0.318024	0.547731	0.495277	0.585009	0.353794	0.455272
Clk1	0.634707	0.584931	0.809403	0.710223	0.614488	0.821011	0.710782	0.733063	0.649272	0.738635	0.677767	0.663966	0.814513	0.847665	0.906828	0.674253	0.680789	0.758241	0.659712	0.695043	0.68995	0.781368
Ppil3	0.0427469	0.0483968	0.117453	0.0548624	0.114702	0.075243	0.0979984	0.0581018	0.0709699	0.118834	0.0656972	0.0567754	0.107489	0.0715179	0.116759	0.0571047	0.0582078	0.0861172	0.0698664	0.125086	0.066797	0.0636749
Nif3l1	0.0306236	0.0235908	0.0864533	0.0364904	0.0531211	0.045166	0.0697146	0.0341804	0.057874	0.0734144	0.0425711	0.0352508	0.119494	0.0275027	0.0562022	0.039355	0.0295387	0.0577029	0.0477636	0.0590474	0.0276699	0.0499172
Orc2	0.0725465	0.0698875	0.184593	0.101695	0.172774	0.156416	0.136845	0.107115	0.100846	0.218788	0.0897418	0.0923394	0.259735	0.125097	0.183446	0.118325	0.0693632	0.144504	0.0876699	0.151564	0.248707	0.157219
Gm15834	0.0166238	0.0291289	0.0236139	0.0282353	0.0204055	0.0224673	0.0123169	0.0158337	0.0123803	0.013751	0.0170582	0.0147389	0.0260809	0.00856998	0.0231543	0.0238402	0.0167203	0.0288327	0.0247545	0.0609313	0.0257708	0.0401169
Fam126b	0.456281	0.586542	0.32537	0.478031	0.434725	0.429055	0.318876	0.417485	0.416276	0.329134	0.39712	0.279603	0.355688	0.422828	0.376428	0.347942	0.38524	0.374517	0.277394	0.737267	0.420457	0.39379
Ndufb3	0.415872	0.428511	0.332694	0.371938	0.501832	0.325357	0.428293	0.401762	0.505543	0.37946	0.378923	0.3686	0.439594	0.406951	0.39585	0.356353	0.288974	0.46815	0.424093	0.388537	0.294208	0.349832
Flacc1	0.0178153	0.0230279	0.00522457	0.0425891	0.0177252	0.0134297	0.00609531	0.00827206	0.0268276	0.0219792	0.0305652	0.0210364	0.0027795	0.0113748	0.0114401	0.0176399	0.0265751	0.011868	0	0.151319	0.0215169	0
Cflar	0.999401	1.44098	0.69333	1.18368	1.28245	0.80699	0.691022	0.703413	1.42719	0.654311	0.87672	0.966365	0.571675	0.689095	0.764339	0.591116	1.17244	0.608187	0.637795	0.706303	0.737671	0.368504
Casp8	0.16605	0.113269	0.140464	0.185269	0.218822	0.323154	0.150958	0.225068	0.244346	0.328214	0.257245	0.266902	0.174959	0.22044	0.236664	0.172732	0.235753	0.276226	0.105298	0.186413	0.192211	0.233949
Trak2	0.2683	0.299883	0.238326	0.289687	0.262075	0.229773	0.252132	0.226621	0.259035	0.251971	0.242154	0.215834	0.28547	0.221221	0.361264	0.206221	0.298122	0.203019	0.27886	0.186535	0.119115	0.193275
Stradb	0.0571852	0.0435535	0.0802705	0.0569711	0.0630624	0.0648341	0.0931021	0.0614716	0.0592612	0.0777344	0.0510709	0.0577749	0.0930082	0.0753953	0.103198	0.0746294	0.0368732	0.0575964	0.119887	0.0454469	0.0934749	0.0920228
C2cd6	0.0126308	0.0130257	0.00887934	0.0349563	0.00962609	0.00459208	0.00245654	0.00834081	0.0169252	0.00377456	0.00799237	0.00917025	0.00643909	0.001951	0.00477456	0.00473585	0.00118744	0.00738525	0.00566383	0.00463215	0	0
AC169382.1	0	0	0	0	0	0	0	0	0	0	0	0	0	0	0	0	0	0	0	0	0	0
Gm29018	0.00379875	0.00290932	0.00284796	0.0241557	0.00530097	0.00367175	0.000643718	0.00265262	0.0107587	0.0027369	0.000890223	0.00352802	0.00555018	0.0037515	0.0099038	0.00713644	0	0	0	0	0	0
Tmem237	0.0397413	0.0444532	0.0799527	0.0473205	0.0772604	0.04892	0.0450624	0.0537727	0.0773644	0.0687632	0.0377115	0.0278849	0.107414	0.0377795	0.0353825	0.0548987	0.0296271	0.018168	0.0548465	0.154226	0.0916914	0.137811
G730003C15Rik	0.00378695	0.00209695	0.00826873	0.00281444	0.00427943	0.00146721	0.0100136	0.00127468	0.0018542	0.00832233	0.00409107	0.00279265	0.00853272	0.00453165	0.0106675	0.0084254	0	0	0.0100961	0.0136155	0	0
Mpp4	0.0182308	0.00842235	0.0319068	0.0406542	0.00925931	0.00581499	0.0229063	0.0147707	0.0191725	0.00452983	0.0134838	0.0468625	0.027088	0.00558311	0.0533665	0.0236599	0.0275497	0.007265	0.0408186	0.0411261	0.0223101	0.0315281
Gm29017	0.00136092	0.000237563	0.00341774	0.00179751	0.000761513	0.00105613	0.00297699	0.00102099	0.00122342	0.00109884	0	0.0036587	0.00317178	0	0.0109649	0.00600971	0	0	0	0.00760339	0.0130576	0.0168836
Als2	0.14086	0.0828134	0.196898	0.141303	0.0958642	0.112069	0.210153	0.0856551	0.0967124	0.130538	0.13455	0.189408	0.231865	0.106348	0.238299	0.145619	0.176495	0.158649	0.179393	0.296538	0.203254	0.197174
Cdk15	0.00803076	0.00583634	0.0018009	0.0687717	0.0118586	0.00495546	0.00350475	0.00928425	0.00451805	0.0035942	0.00946488	0.0040527	0.000979124	0.0117172	0.00604608	0.00855737	0.00525716	0	0	0.0135352	0.0194042	0.013536
Gm29016	0.0104702	0.00574851	0	0.0113491	0.00248042	0.0010184	0	0.00221246	0.00575996	0	0.00122547	0.0025829	0.00128454	0.00275537	0	0	0.00185768	0.00656887	0.0237451	0.00568369	0	0
Fzd7	0.0804095	0.0619964	0.204829	0.0673859	0.11625	0.179263	0.155106	0.0852007	0.0655295	0.250607	0.0809351	0.0914159	0.255094	0.0472554	0.105874	0.0566094	0.059668	0.099657	0.210884	0.114452	0.24971	0.0978197
Gm26813	0.000330147	0.000352633	0.00306687	0.000654683	0.00237818	0	0.0020223	0.000982784	0	0.00649735	0.000547377	0	0.00338673	0	0.00238619	0	0.00222356	0	0	0	0	0
Gm973	0.00813736	0.00552929	0.00526121	0.0342201	0.00718641	0.00460793	0.00585114	0.00707574	0.00984283	0.00503335	0.00789586	0.0018093	0.00813058	0.0157631	0.00929643	0.00234843	0.0213435	0.0199854	0	0.497214	0	0
Gm28411	0.000563111	0	0.000343298	0	0	0	0	0.00101189	0	0	0	0	0	0	0	0	0	0	0.00656768	0.006106	0	0
1700122D07Rik	0	0	0	0	0	0	0	0	0	0	0	0	0	0	0	0	0	0	0	0	0	0
Sumo1	0.43506	0.328316	0.54159	0.358216	0.464911	0.431632	0.541022	0.430834	0.42701	0.553312	0.410945	0.479381	0.642322	0.446797	0.59846	0.475484	0.40884	0.484204	0.518653	0.567943	0.417048	0.478681
Nop58	0.132721	0.159267	0.566863	0.234984	0.50987	0.270331	0.321825	0.204289	0.234616	0.534425	0.190766	0.176843	0.790788	0.167603	0.439026	0.204604	0.190626	0.23966	0.295715	0.615012	0.279078	0.334009
Bmpr2	0.34024	0.338391	0.983842	0.37756	0.579427	0.871202	0.927517	0.551051	0.41908	0.889507	0.603343	0.431033	0.989022	0.549045	0.639564	0.575713	0.393086	0.789737	0.670046	0.42419	0.947285	0.892479
Fam117b	0.181138	0.200291	0.295923	0.229731	0.186904	0.193163	0.260175	0.28978	0.246318	0.152421	0.271092	0.181195	0.211679	0.352882	0.338203	0.271308	0.133138	0.307453	0.160154	0.396452	0.255581	0.31017
Ica1l	0.00343082	0.00381397	0.0189135	0.0258971	0.00610122	0.00155513	0.00734105	0.00222036	0.00581708	0.0107516	0.00933608	0.0050035	0.0231706	0.00845511	0.0155224	0.0389533	0.0118373	0	0.0434982	0.0293298	0.0171509	0.077397
Wdr12	0.0494444	0.0606899	0.139639	0.0809114	0.170912	0.0829189	0.10889	0.0760516	0.052504	0.125396	0.0728539	0.0663952	0.209384	0.048811	0.387535	0.0718915	0.0896701	0.0783965	0.121177	0.386998	0.120092	0.201835
Carf	0.0893649	0.0824903	0.194314	0.0807035	0.0909086	0.117464	0.179917	0.0955403	0.0557942	0.149102	0.0977766	0.0672169	0.207871	0.0640912	0.167268	0.198017	0.0798863	0.102761	0.137977	0.192454	0.183041	0.169653
Nbeal1	0.628017	0.568131	1.16283	0.647605	0.552716	0.888374	1.25038	0.638333	0.600368	0.85446	0.618951	0.766158	0.998853	0.750696	0.942427	0.673334	0.658135	0.937945	0.898465	0.788911	1.15376	1.14322
Cyp20a1	0.051039	0.053229	0.198556	0.0661871	0.113915	0.0835279	0.126338	0.109737	0.0896933	0.0917761	0.0509325	0.0508314	0.196061	0.0909085	0.107503	0.0694906	0.0266025	0.0429215	0.119184	0.085757	0.10895	0.12483
Abi2	0.274809	0.17018	0.877526	0.271898	0.422504	0.460873	0.707406	0.496995	0.224488	0.713063	0.312956	0.275601	0.960345	0.391839	0.476384	0.510946	0.182525	0.406861	0.532878	0.432152	0.559069	0.541465
Raph1	0.40512	0.272922	0.878647	0.388345	0.456744	0.726059	0.602534	0.437309	0.336624	0.85201	0.786743	0.827314	0.975464	0.520924	0.470071	0.462923	0.399835	0.681348	0.480856	0.567956	0.702131	0.611092
Cd28	0.018275	0.00784393	0.0138557	0.0224415	0.00910027	0.0172092	0.00547114	0.00486861	0.0239224	0.0186793	0.0204945	0.0177051	0.00682165	0.00784449	0.408327	0.00759437	0.0145704	0.00632952	0.0193872	0.0284245	0.0116404	0.00966604
Gm11579	0.000524486	0.000829717	0.000163549	0.000215041	0	0	0	0	0.00446378	0	0	0.00174612	0	0	0.0164713	0	0	0	0	0	0	0
2310016D23Rik	0.000692607	0.000296654	0.000307264	0.000571545	0.00052904	0.00150338	0	0	0.00213787	0.00172717	0	0	0.000967138	0	0.0539134	0	0	0	0	0	0	0.00966604
Ctla4	0.4954	0.209708	0.00574795	0.0393647	0.0448234	0.0306451	0.0143631	0.0863126	0.0899504	0.0051098	0.140791	0.113953	0.010745	0.0658522	0.0719192	0.141313	0.0180439	0.0509685	0.242775	0.0137943	0.0119135	0
Icos	0.0423781	0.0403973	0.00335037	0.0207082	0.0154136	0.00420435	0.00279501	0.0201846	0.0257648	0.00736563	0.0440058	0.0317229	0.00194542	0.0192887	0.0731352	0.00659055	0.0104869	0.0101256	0.0066981	0.00773654	0	0
Gm28083	0	0	0	0.000437999	0.00084456	0	0	0	0	0	0	0	0	0	0	0	0	0	0	0	0	0
Gm11587	0	0	0	0.00123024	0	0	0	0	0	0	0	0	0	0	0	0	0	0	0	0	0	0
9530026F06Rik	0.00178238	0.00256146	0.00016505	0.00838378	0.000948202	0.00178604	0.000413151	0.00872224	0.0066424	0.000416105	0	0.00896469	0	0.00116976	0	0.00212564	0.024074	0	0	0	0	0
Gm11588	0.40205	0.90272	0.0198236	0.692283	0.399514	0.0946471	0.0613154	0.180946	0.884447	0.10843	0.232162	0.224129	0.0254964	0.135299	0.120679	0.074504	0.491596	0.0553638	0.141317	0.320207	0.0451953	0
Gm28449	0.0649483	0.159308	0.00224742	0.11621	0.0541288	0.0163434	0.00696898	0.021767	0.133535	0.0146794	0.0389838	0.0427353	0	0.0220997	0.0241433	0.0141298	0.0734934	0.00610565	0.0132036	0.0305013	0.0182867	0.0246121
4930587A21Rik	0.00165779	0.00517554	0.000619673	0.00468588	0.000889701	0.000845331	0	0.00116778	0.018082	0	0.00239483	0.00288171	0.000856436	0.000578439	0.000944591	0.00238909	0.0151683	0	0	0	0	0
Pard3b	2.37757	2.3048	1.34884	1.97756	1.98976	1.70453	1.57452	1.76619	2.41849	1.94593	1.91997	3.07642	1.26125	1.45708	1.36612	2.26013	3.61292	1.65954	1.61394	1.5471	1.63859	1.81169
Pard3bos1	0.0351064	0.0491883	0.0452177	0.0392207	0.0540334	0.0279704	0.0591062	0.0255864	0.120262	0.0587576	0.0363411	0.0997511	0.042718	0.0210788	0.0319472	0.0230308	0.125852	0.0248991	0.043716	0.0147336	0.0119135	0.0511199
Pard3bos2	0.0042137	0.000196276	0.000197273	0.000361121	0.000801004	0	0	0.00815063	0.00286884	0	0.00335264	0.00754233	0.000582177	0.000691785	0.00243926	0	0	0	0	0	0	0
Pard3bos3	0.017322	0.00875591	0.0067122	0.0128312	0.00622355	0.00647389	0.00541384	0.00841286	0.0276658	0.00568144	0.0141709	0.0170139	0.00742059	0.00269096	0.00504051	0.0160661	0.0188674	0	0.00665749	0	0.0694698	0
Gm29084	0	0	0	0	0	0	0	0	0	0	0	0	0	0	0	0	0	0	0	0	0	0
Nrp2	0.268189	0.113927	0.0137136	0.27379	0.121757	0.0711683	0.0215665	0.312844	0.255791	0.128732	0.495695	0.565645	0.0160198	0.217281	0.0614749	0.336508	0.577459	0.0765564	0.27924	0.0692962	0.0570881	0.209809
Gm29083	0	0.000295077	0	0	0	0	0	0	0	0.000956806	0	0.00193089	0	0	0	0	0	0	0	0	0	0
Gm4208	0.000444266	0.000352594	0	0.000686325	0	0.000598787	0.000860121	0	0	0	0.00203011	0	0.00161738	0	0	0.00195745	0	0	0	0	0	0
Ino80d	0.653973	0.679522	0.660754	0.671904	0.722962	0.625739	0.640322	0.637296	0.608273	0.617787	0.629693	0.707918	0.668243	0.657177	0.782945	0.568719	0.820865	0.625172	0.627992	0.686635	0.609584	0.63321
Ino80dos	0.10826	0.201022	0.211506	0.170011	0.120688	0.0927751	0.131115	0.173785	0.247987	0.107074	0.120316	0.131872	0.216423	0.198404	0.179999	0.147515	0.247994	0.154976	0.131374	0.124296	0.276088	0.193501
Gm20342	0.117466	0.138123	0.12531	0.15632	0.0923671	0.119885	0.103782	0.176476	0.138447	0.0933025	0.114693	0.149716	0.144095	0.206005	0.133853	0.137299	0.155742	0.209536	0.113189	0.166602	0.221065	0.0774657
Ndufs1	0.212446	0.173822	0.275693	0.222029	0.286242	0.251837	0.276659	0.28177	0.207683	0.266592	0.234622	0.246586	0.266756	0.229122	0.244529	0.26187	0.250106	0.26708	0.288962	0.219336	0.376956	0.248909
Eef1b2	0.922476	1.1194	1.40613	0.929777	1.48083	0.775079	1.2365	0.990582	1.39909	1.36192	0.828841	0.71652	1.69208	0.824802	1.25146	0.734417	0.801327	1.03617	1.30673	0.813971	0.797103	1.13547
Gpr1	0.00182947	0.000836335	0.00916852	0.00501865	0.00302612	0.00283013	0.000558433	0.00525944	0.0101471	0.00923944	0	0	0.0168916	0	0.00479889	0	0.00359885	0	0	0	0.0108163	0
Platr12	0.000538571	0	0.00363895	0.00214241	0.00034827	0	0	0.00195843	0.00221242	0.00300308	0	0	0.00761953	0	0	0	0	0	0	0	0	0
Gm11608	0	0	0.000134469	0.000712484	0	0	0	0	0	0	0	0	0	0	0	0	0	0	0	0	0	0
Zdbf2	0.0179761	0.0313478	0.11907	0.112726	0.0438364	0.00934897	0.0694216	0.0260819	0.109555	0.0610923	0.017765	0.0231135	0.180127	0.0217039	0.0561111	0.0782849	0.00896902	0.0247229	0.187517	0.0901972	0.0120308	0.193597
Adam23	0.624863	0.962597	0.093202	0.784993	0.724939	0.16018	0.173204	0.293152	1.3263	0.827876	0.556289	0.525986	0.158952	0.238013	0.243054	0.378379	0.376221	0.212353	0.206722	0.285535	0.101669	0.158141
Gm39653	0.00132713	0.000432797	0.000955128	0.0116288	0.000496421	0.00162657	0	0	0.0310011	0.00264418	0.00159549	0.00105544	0	0	0.00235165	0	0.00404689	0	0	0	0	0
Dytn	0.000323865	0.000667219	0.000763007	0.0182564	0.00143367	0.000837984	0.000549551	0.0044919	0.00177632	0.00156054	0.00377028	0	0	0.00305991	0	0.00280109	0.00225342	0	0	0.0484316	0	0
Mdh1b	0.00095153	0.00135201	0.000182456	0.00639718	0.000751396	0.00119531	0.000426777	0	0	0	0	0.0010553	0	0.000671714	0	0	0	0.00588155	0	0.154425	0	0
Fastkd2	0.0309669	0.0378525	0.065043	0.0523477	0.0944029	0.0712987	0.0738035	0.0483933	0.0369938	0.0806023	0.0452801	0.0260046	0.0559455	0.0534253	0.0732709	0.0544592	0.0337175	0.0712552	0.043102	0.115686	0.11706	0.0834624
4933402D24Rik	0	0.00168173	0.00420172	0.00102758	0	0	0.00412885	0	0.000914322	0.002017	0.00148379	0	0.00541725	0	0	0.00437492	0	0	0.00552568	0	0	0.00944151
Gm13749	0	0	0	0.00101332	0	0	0	0	0	0	0	0	0	0	0	0	0	0	0	0	0	0
Klf7	0.421228	0.379988	0.571076	0.380869	0.343485	0.602543	0.583956	0.761846	0.293932	0.477167	0.437737	0.408965	0.595151	0.707038	0.729201	0.510725	0.416279	0.376377	0.692232	0.306692	0.602423	0.587318
Gm13748	0.00148259	0.000471083	0.00627846	0.000427069	0.00257838	0.000763337	0.00101634	0.00333093	0.00125677	0.00265119	0.00095149	0.000981696	0.00427666	0.00499132	0.00200398	0.00246055	0	0	0.00549066	0.00552042	0	0
Gm28981	0.00864848	0.00739586	0.00328198	0.00888388	0.00431955	0.00707672	0.00279585	0.0129101	0.00519997	0.00666914	0.0119484	0.00493777	0.000997498	0.0109378	0.0105343	0.00161753	0.00722377	0.00479263	0.00857357	0.0271588	0.0292253	0
Creb1	0.769468	0.892625	0.847495	0.841815	1.0119	0.846838	0.706914	0.676098	0.761179	0.855377	0.749758	0.670457	0.835828	0.799924	1.06618	0.881914	0.724152	0.777444	0.611027	0.738009	0.840343	0.631997
Mettl21a	0.0464833	0.0518046	0.0526278	0.0487805	0.0669733	0.0591696	0.0700474	0.0372292	0.0555186	0.0602359	0.0594813	0.0387127	0.0568497	0.0477074	0.0488631	0.0403378	0.0477521	0.0223834	0.0441649	0.0665256	0.0784506	0.0316882
Gm28982	0.00437751	0.00499365	0.0168308	0.00633473	0.00769934	0.00895618	0.00762002	0.00644168	0.014081	0.0100021	0.0134647	0.00519488	0.00564575	0.00370934	0.00604213	0.00611657	0.00314189	0.015817	0	0.00516199	0.0328556	0.00709125
Gm29152	0.00098714	0.00236151	0.00166149	0.00486578	0.000959725	0.00161109	0	0	0.00265686	0	0	0.00144487	0	0	0.00120014	0	0	0.00336198	0	0	0	0
2810408I11Rik	0.0175182	0.0162229	0.0130118	0.0210504	0.0296843	0.00535576	0.00749707	0.00960627	0.0262077	0.0366607	0.0252912	0.0142781	0.0398356	0.0105838	0.0173554	0.0142201	0.0110838	0.0168478	0.00934727	0.0311511	0	0.0181257
Ccnyl1	0.156908	0.170443	0.182732	0.249266	0.190434	0.160223	0.120221	0.141204	0.187421	0.193581	0.183213	0.107182	0.222386	0.187117	0.204326	0.107353	0.136442	0.248302	0.267521	0.163738	0.131527	0.272696
Fzd5	0.0786309	0.0540376	0.0857337	0.0799063	0.0458817	0.0285865	0.108704	0.0337601	0.0478804	0.0407875	0.0612721	0.104942	0.0884017	0.0336674	0.0693924	0.0597888	0.068841	0.0618005	0.0816584	0.0815506	0.0416132	0.0555727
Plekhm3	0.300799	0.255451	0.433402	0.244839	0.220565	0.279385	0.543452	0.21084	0.183939	0.243714	0.412826	0.288402	0.322936	0.246924	0.422817	0.27172	0.252385	0.317503	0.236648	0.39501	0.233088	0.322121
Akr1cl	0.0432284	0.158705	0.00170561	0.0605469	0.0260003	0.0151276	0.00520049	0.0217399	0.0704524	0.00282231	0.0343804	0.00990563	0.00220498	0.0180112	0.00793722	0.0320986	0.0163593	0.0198381	0.020289	0.0917605	0.0095797	0
Cryge	0	0	0	0.00171608	0	0	0	0	0	0	0	0	0	0	0	0	0.00198276	0	0	0	0	0
Crygd	0	0	0	0.0014006	0	0	0	0	0.00129778	0	0	0	0	0	0	0	0.00318835	0	0	0	0	0
Crygc	0.00152148	0.00080489	0.000859528	0.0153885	0.00276603	0.00158046	0.0016159	0.000673311	0	0.000946745	0	0.000626315	0	0.00284557	0.00170804	0	0.00865549	0	0.0026347	0.00717271	0	0
Crygb	0.000253505	0.000407695	0.000558787	0.00795623	0.000282461	0	0.00110497	0.00160967	0	0	0.0017505	0.00289846	0	0.00163285	0	0.0072467	0	0	0	0	0.015164	0
Cryga	0.00215177	0.00155584	0.00468361	0.00316551	0.00163181	0.00123741	0.000790103	0	0.00318865	0.00308749	0.00124836	0	0.00952012	0.00159867	0	0	0	0	0	0	0	0
D630023F18Rik	0.0313503	0.0446059	0.0936099	0.028366	0.0381025	0.0477631	0.0447327	0.0241522	0.0316368	0.071745	0.0421783	0.0326735	0.116141	0.0343544	0.0363832	0.0296238	0.0367094	0.0156313	0.0222276	0.0437631	0.0275173	0
Idh1	0.113296	0.0941848	0.320494	0.159695	0.173564	0.234691	0.312344	0.105528	0.196307	0.379414	0.328083	0.281411	0.354092	0.129704	0.200848	0.150617	0.223607	0.443892	0.143313	0.124789	0.306601	0.182858
Pikfyve	0.401219	0.402056	0.539767	0.452777	0.481885	0.591083	0.568606	0.514982	0.275563	0.481767	0.46776	0.462133	0.473778	0.444529	0.585805	0.532457	0.398099	0.39075	0.569486	0.607712	0.597882	0.434331
Pth2r	0.00591243	0.00803551	0.0213994	0.0495734	0.0120118	0.00664259	0.00647705	0.01059	0.0257581	0.0126243	0.00999058	0.00862271	0.0174137	0.00223249	0.0119386	0	0.0134794	0.00593164	0.0643037	0.00363012	0	0
Crygf	0	0	0	0.000341014	0	0	0	0	0	0	0	0	0	0	0	0	0	0	0	0	0	0
Map2	0.346377	0.148658	0.272229	0.235117	0.702585	1.21646	0.219515	1.27544	0.254287	1.19893	0.655219	0.296154	0.558375	1.53331	0.212243	1.89202	0.497859	0.721608	1.7169	0.474365	0.883039	0.386282
Gm10558	0.000210529	0	0.000797537	0.00104995	0.00195666	0.00254804	0.000815568	0.000442919	0.0026549	0.0047941	0.00262971	0	0.00131622	0.00683653	0.00150326	0	0	0	0	0	0	0.00944151
Unc80	0.0152521	0.0442345	0.00465038	0.0741061	0.00757899	0.00389415	0.0043374	0.0246063	0.0113586	0.00124799	0.0226403	0.00990194	0.00540482	0.0135833	0.00917088	0.0992879	0.0167315	0.0111356	0.0218355	0.0243159	0	0
Rpe	0.151863	0.131358	0.206827	0.166743	0.236038	0.192033	0.200908	0.175592	0.142388	0.205395	0.185645	0.162692	0.239766	0.167478	0.250607	0.164323	0.183425	0.235178	0.231676	0.204962	0.224003	0.237856
Kansl1l	0.239823	0.216814	1.43736	0.325821	0.484724	0.839647	1.12693	0.604903	0.31821	0.719508	0.421624	0.351969	1.36676	0.585851	1.10919	0.600923	0.340368	0.767958	1.08432	1.15715	0.914396	2.6254
Acadl	0.0793341	0.0715088	0.336534	0.138196	0.168304	0.208534	0.398314	0.153952	0.159971	0.270285	0.106412	0.189494	0.414659	0.124269	0.287719	0.129851	0.16464	0.566832	0.509019	0.284765	0.201982	0.561164
Myl1	0.0222303	0.0189462	0.0439312	0.0167108	0.0123795	0.0630665	0.0570525	0.079304	0.0445602	0.0350402	0.0166694	0.0121586	0.0248777	0.0130254	0.0209604	0.0448607	0.0201142	0.0917311	1.5736	0.0165571	0	0.428129
Lancl1	0.130929	0.13464	0.699733	0.160921	0.227252	0.284788	0.798021	0.175002	0.212779	0.375324	0.182475	0.0893223	0.636935	0.115714	0.44814	0.189955	0.0974279	0.192892	0.374311	0.157042	0.373945	0.929526
Cps1	0.00221961	0.00769899	0.0175969	0.0746713	0.00401679	0.0093631	0.0337222	0.00879831	0.0259383	0.00660364	0.00916376	0.0125686	0.00734211	0.00418322	0.0168049	0	0.0219829	0.011554	0.00371277	0.0265557	0.0194042	0
Gm15668	0.00252874	0.00237982	0.000251599	0.010636	0	0	0.000705929	0.0030628	0.00848969	0	0.00154658	0	0	0	0	0.00717164	0	0.00477711	0	0.00633683	0	0
Gm15669	0.000171579	0	0	0.00158118	0.000694188	0.000369356	0	0	0	0	0	0	0	0	0	0	0	0	0	0	0	0
Gm15671	0	0	0.00036918	0	0	0	0	0	0	0	0	0	0	0	0.00246853	0	0	0	0	0	0	0
Erbb4	0.0147389	0.0283022	0.00802194	0.171643	0.0272246	0.0251203	0.0123164	0.0314591	0.0156982	0	0.0339795	0.0288653	0.00707135	0.0339277	0.0104496	0.02945	0.00921813	0.0731256	0	0.0574124	0.0801642	1.43791
Gm16076	0	0	0	0	0	0	0	0	0	0	0	0	0	0	0	0	0	0	0	0	0	0
Gm28497	0.000311946	0	0	0	0	0.000569888	0	0	0	0	0.000704218	0.000902769	0	0	0.00230783	0.00340878	0	0.00475099	0	0	0	0
Gm29113	0	0.000190363	0.00242577	0.000425147	0	0.000821252	0.00101906	0	0.000882451	0	0.0012498	0	0.002283	0.00126082	0	0	0	0	0	0	0	0
Gm29114	0.0017428	0.0012329	0.00938934	0.00112478	0.00141428	0.00328487	0.0056382	0.000736524	0.00473905	0.00255734	0.00394076	0.00185598	0.00637602	0.00111293	0.0136016	0.00403864	0	0	0	0.00417557	0	0
Ikzf2	0.189367	0.0920025	0.48335	0.219461	0.252765	0.492291	0.45077	0.272342	0.143563	0.530408	0.466191	0.312173	0.400601	0.250459	0.993477	0.32235	0.195021	0.958191	0.204473	0.44625	1.28426	0.499153
Gm29112	0.00189402	0.000333643	0.00363993	0.00354581	0.00296113	0.00543149	0.0010158	0.00132419	0.0013585	0.00310864	0.00193169	0.00668019	0.00122282	0	0.0196209	0.00231473	0.00421123	0.0126407	0	0.0103601	0.005447	0
Gm28112	0.00289735	0.00130161	0.00305627	0.00469001	0.00237234	0.00603544	0.00200022	0.00160794	0.000574548	0.00432463	0.00262138	0.0103383	0.00321838	0	0.0177596	0.00471751	0.00421123	0.0124905	0.00452126	0	0	0
Spag16	0.0270504	0.084827	0.0229908	0.152887	0.053452	0.027319	0.0274809	0.0188473	0.157862	0.0126051	0.0461675	0.0250122	0.0235959	0.040458	0.0419665	0.0325575	0.0273977	0.0290084	0.0265738	1.67116	0.0363373	0.0902415
Vwc2l	0.00357946	0.0066792	0.000699251	0.027374	0.00372521	0.00197282	0.000533373	0.00220329	0.00885301	0	0.0121427	0.00380175	0.00102034	0.000940143	0.00468684	0.0101584	0.00782655	0	0	0.0430356	0.0154636	0
Bard1	0.025128	0.0468741	0.0718133	0.0690603	0.163212	0.0752679	0.0529568	0.0384494	0.0946866	0.194363	0.0312194	0.0349645	0.368171	0.0280766	0.159968	0.0292447	0.0879976	0.0347068	0.0508903	0.0822216	0.0579854	0.107927
Abca12	0.00662628	0.00562207	0.00531425	0.02047	0.00372825	0.00480937	0	0.00458623	0.00489971	0.00543713	0.174939	0.0288008	0.010009	0.0134121	0.00231174	0.0120156	0	0.0130115	0.00402395	0.0290008	0.0154224	0
Atic	0.0508178	0.0651006	0.27447	0.09917	0.265248	0.140569	0.248589	0.102532	0.120125	0.23873	0.0618536	0.0531845	0.297757	0.072334	0.188754	0.0557681	0.0736127	0.118362	0.171026	0.034048	0.133686	0.131384
Fn1	0.14752	0.193782	1.39641	0.423448	0.129836	0.172343	1.72638	0.125903	0.293121	0.694412	0.225738	0.354432	1.36029	0.118497	0.942006	0.13806	0.242641	0.198234	0.148041	0.103796	0.172129	0.549263
Apol7d	0.00462567	0.00177402	0.020858	0.0102741	0.00226814	0.0037409	0.0149558	0.00152562	0.0031501	0.0109591	0.00404282	0.00798434	0.01707	0.00111521	0.00711085	0.00128886	0	0.00475099	0	0	0	0.015412
Gm8883	0	0.000404185	0	0.00052216	0	0	0	0	0	0	0	0	0	0	0	0	0	0	0	0	0	0
Gm28818	0.00410598	0.00280383	0.000546434	0.00622459	0.00188688	0	0	0	0.00677294	0	0	0.00177364	0	0	0	0.00185307	0	0	0	0	0	0.0114454
4933417E11Rik	0.0186241	0.0212635	0.000331394	0.0193639	0.00409599	0.000353698	0.00150085	0.00796715	0.00958578	0.00256397	0.00282904	0	0.00115319	0.00534814	0.00180412	0.00184312	0.00421123	0.00379916	0	0.0310198	0	0
4930556G22Rik	0.0529087	0.050639	9.39403e-05	0.0465443	0.00922451	0.00506868	0.000742068	0.0228616	0.0388088	0	0.0150994	0.0132018	0.00278765	0.0156412	0.00503801	0.00821294	0.00538393	0.00950774	0	0.0509727	0	0
Gm4319	0.000101227	0.00161509	0.0233586	0.00544562	0.00155207	0	0.00394628	0.00873932	0.0285852	0.00480381	0.00297622	0	0.0233646	0	0.00636928	0	0	0	0.020477	0	0	0
Mreg	1.56648	1.48528	1.17042	0.941848	1.11497	0.889744	1.6369	0.723897	1.10599	0.992753	1.14147	1.10543	0.975402	0.579051	1.08924	0.792919	1.03275	0.4537	0.769755	0.803309	0.542385	0.238438
Pecr	0.00996593	0.0227389	0.211103	0.0308714	0.0533205	0.057632	0.120868	0.0207548	0.0274669	0.124921	0.0234844	0.0178574	0.145487	0.00750392	0.0824388	0.0409333	0.021177	0.0792989	0.0509654	0.0291906	0.0656322	0.140349
Tmem169	0.00234686	0.000918785	0.33403	0.0109041	0.00624551	0.0173738	0.390578	0.00621307	0.035641	0.0703666	0.00678844	0.0100704	0.260825	0.00744749	0.193504	0.0180655	0.00459657	0.0226522	0.0267185	0	0.0151923	0.0220281
Xrcc5	0.0409996	0.0396479	0.892864	0.0921466	0.168239	0.411262	0.773339	0.129614	0.102984	0.444421	0.0831201	0.0640232	0.708101	0.119174	0.50495	0.211178	0.119062	0.258125	0.288358	0.204489	0.422963	0.426371
March4	0.0105282	0.0137703	0.00148992	0.0146082	0.0045729	0.00392841	0.000420752	0.00523307	0.00602764	0.00315012	0.00937244	0.00417096	0.00302312	0.00580139	0.00350057	0.0408993	0.00569416	0	0.00291006	0.233276	0	0
Smarcal1	0.0542123	0.050711	0.117612	0.0639376	0.0805038	0.0987309	0.10376	0.0677188	0.0486255	0.0763191	0.0514811	0.0659758	0.122356	0.0945412	0.118729	0.0808207	0.0490011	0.119278	0.0914024	0.0842873	0.0773465	0.11277
Gm39662	0.000545166	0.000947269	0.000750119	0	0.000705802	0.000486192	0.000558655	0	0	0	0	0	0	0	0	0	0.00128193	0.00628645	0	0	0	0
Ankar	0.00228666	0.00370177	0.00880491	0.0141453	0.00255516	0.00148654	0.00187238	0.000636983	0.00352929	0.00747433	0.00296915	0.00438356	0.00418392	0.00264328	0.0101134	0	0	0	0.00704369	0.0063384	0	0
Rpl37a	1.85585	1.97198	1.78301	1.62648	2.10006	1.55275	1.69942	1.69692	1.90027	1.81553	1.58239	1.40537	1.92714	1.6315	1.86109	1.52021	1.51297	1.70997	1.92378	1.54038	1.5813	1.92414
Igfbp2	0.00938258	0.00706277	0.248863	0.0530944	0.0328098	0.0833371	0.291767	0.0311586	0.0498777	0.259077	0.025198	0.0320939	0.333663	0.0312943	0.140633	0.0427845	0.0264168	0.0517673	0.0643714	0.0550213	0.192533	0.064737
Igfbp5	0.107792	0.0675855	0.0487035	0.199936	0.112546	1.10208	0.0616189	0.59152	0.0444991	0.236847	0.206459	0.328319	0.034979	0.778506	0.0975481	1.59961	0.247794	0.343395	1.13378	0.361924	1.539	0.307045
1700027A15Rik	0.0108484	0.00957728	0.000233303	0.00697149	0.00127355	0.00544756	0.000334542	0.0150719	0.00554775	0	0.0139943	0.0257597	0	0.00689457	0.00219515	0.0168655	0.0175006	0	0.0449948	0.00343791	0	0
Tnp1	0	0	0.000943018	0.00264031	0.00089081	0	0.00049664	0	0	0	0.00244409	0	0	0	0	0	0	0	0	0	0	0
Gm29185	0.00391027	0.00175846	0.000925705	0.00189173	0	0.000551355	0	0.00409385	0	0.0015378	0.00177835	0	0	0.00313942	0.00120463	0.00230117	0.0028882	0	0.00833926	0	0	0
Pinc	0.000245007	0.000253661	0	0	0	0.000728368	0	0	0	0	0	0	0	0	0	0	0	0	0	0	0	0
D530049I02Rik	0.000399282	0	0	0	0	0.00072866	0	0.00118078	0	0	0	0.00147991	0	0	0	0.00429457	0	0	0.00415499	0	0	0
C530043A13Rik	0	0	0	0.0009313	0	0	0	0.000688106	0	0	0	0	0	0.00226074	0	0	0	0	0	0.00364854	0	0
Gm29186	0	0	0	0	0	0	0	0	0	0	0	0	0	0	0	0	0	0	0	0.00852263	0	0
6030407O03Rik	0.094951	0.0567631	0.0146264	0.0820222	0.0455991	0.924937	0.0443591	0.134978	0.0273922	0.166127	0.0770487	0.0783297	0.0124857	0.138503	0.0214155	0.125041	0.065101	0.0362268	0.142447	0.056505	0.135845	0.00765719
Gm29183	0.00245637	0.000880835	0	0.000947497	0.00158949	0.00625512	0.00069528	0.000650335	0.00101336	0.00176558	0	0	0	0.00061975	0	0.00466579	0	0	0	0	0	0
Tns1	0.0229996	0.0238676	0.357036	0.124542	0.025297	0.0453311	0.390119	0.0610149	0.053576	0.128689	0.0304719	0.0374916	0.360785	0.0397662	0.284372	0.0274089	0.0371713	0.0998668	0.0665682	0.0695646	0.903939	0.418936
Rufy4	0.00241924	0.00238239	0.00236124	0.0101636	0.00100182	0.00295469	0.000539301	0.000824494	0.00446714	0	0.00594438	0.00178987	0.00119425	0.000894246	0.00467896	0	0.00128193	0	0	0.00363012	0	0.0360206
Cxcr2	0.00184343	0.00171445	0.000773589	0.00736782	0.00140069	0.00269642	0.00123946	0	0.0031941	0.000821489	0.000849965	0.00188311	0.00126131	0.00241386	0.00171786	0	0	0	0	0.00417557	0	0.00587926
Cxcr1	0	0	0	0.00179887	0.000583074	0	0	0	0	0	0.00117158	0	0	0	0	0	0	0	0	0	0	0
Arpc2	0.454956	0.463299	0.943145	0.545445	0.677953	0.566359	1.0701	0.773582	0.772089	0.883298	0.716736	0.651997	0.912148	0.868458	1.03193	0.587921	0.794995	0.801432	0.781631	0.645993	0.586416	0.607779
Gpbar1	0.000224085	0.0002856	0.000275702	0.00526033	0.000680459	0.000495571	0.00171941	0	0.000458956	0	0	0	0	0.00129462	0	0.00124633	0	0	0	0	0	0
Aamp	0.172093	0.151727	0.438101	0.176296	0.248391	0.139226	0.423191	0.183176	0.297242	0.277499	0.175359	0.164662	0.471486	0.139341	0.309425	0.171206	0.150793	0.293577	0.352963	0.28224	0.184889	0.211424
Gm28364	0	0.000304668	0.000707623	0	0	0	0	0	0	0	0	0	0	0	0	0	0	0	0	0	0	0
Pnkd	0.159216	0.146404	0.213997	0.136853	0.153961	0.115267	0.209047	0.189448	0.209048	0.193946	0.139386	0.174455	0.240681	0.152079	0.191828	0.125785	0.137317	0.185785	0.243678	0.156386	0.125799	0.272838
Tmbim1	0.0768979	0.0291969	0.0720731	0.055274	0.0263464	0.047652	0.0942316	0.0698386	0.0661687	0.119692	0.106895	0.14537	0.0679001	0.136292	0.0741009	0.0606255	0.0629017	0.197639	0.072327	0.0298173	0.0582466	0.0581584
Gm29358	0.0106217	0.00733689	0.00976861	0.00704635	0.00269888	0.00427832	0.00484055	0.00608507	0.0107182	0.002051	0.00403335	0.01164	0.00737766	0.0192173	0.00623562	0.013912	0.0199817	0.00844484	0.00551381	0.00630515	0.0250879	0
Catip	0.00231622	0.00180007	0.00417269	0.0151365	0.00618578	0.00145146	0.00625352	0.000478633	0.0080909	0.000912869	0.00412337	0.00296239	0.00434024	0	0.00568992	0.00613233	0.00336472	0	0.00293375	0.116962	0	0.0131629
Slc11a1	0.00273141	0.0029519	0.0040443	0.024377	0.00327775	0.00312786	0.00160267	0.00100487	0.00741143	0.00314338	0.00219822	0.0160446	0.0061117	0.00451711	0.0119938	0.00829368	0.0135234	0	0	0	0	0.0125838
Ctdsp1	0.0481421	0.0240826	0.129267	0.0446779	0.0493945	0.071823	0.137329	0.0780628	0.045853	0.11373	0.0571387	0.0917684	0.159008	0.0585845	0.0979575	0.0572605	0.0650183	0.128523	0.0592713	0.0564098	0.0704575	0.150508
Vil1	0.0735828	0.027165	0.0247612	0.0805617	0.018472	0.0241641	0.00815995	0.0908946	0.0368884	0.00985449	0.0698838	0.681561	0.0219331	0.167501	0.0244911	0.206194	0.326172	0.0126437	0.0179569	0.0368969	0.0272451	0
Usp37	0.378952	0.428895	0.422697	0.423883	0.396251	0.404412	0.313396	0.339332	0.291768	0.480185	0.344577	0.303683	0.594331	0.348607	0.473867	0.387922	0.331059	0.396595	0.330721	0.450684	0.477956	0.432438
Cnot9	0.0852588	0.0745064	0.0949281	0.0967425	0.161753	0.124924	0.0958042	0.0925096	0.0923522	0.134494	0.0949646	0.0883422	0.151794	0.101468	0.0930724	0.0942103	0.0688434	0.147673	0.122613	0.133347	0.16842	0.109611
Plcd4	0.0273567	0.0213615	0.053978	0.0389464	0.0184693	0.030882	0.0452848	0.0180563	0.0173247	0.00922743	0.0406474	0.00163203	0.0455356	0.0166404	0.0345908	0.0103407	0.0177732	0.0285977	0.0821879	0.165383	0.0532678	0.0807646
Zfp142	0.0844042	0.100415	0.157168	0.10599	0.113393	0.105684	0.208277	0.0914402	0.0899196	0.0929984	0.106291	0.09799	0.121233	0.090399	0.191557	0.0419492	0.0812308	0.106908	0.117831	0.12152	0.10009	0.0678941
Bcs1l	0.0264956	0.0289687	0.0586702	0.0255078	0.0431064	0.0385419	0.0709777	0.0377244	0.0321074	0.04668	0.0175726	0.0146451	0.0537592	0.019967	0.051891	0.0243969	0.0212924	0.0290578	0.0216726	0.0356157	0.0466255	0.0363702
Rnf25	0.158941	0.142692	0.202854	0.125161	0.129071	0.150053	0.245856	0.153398	0.159596	0.13737	0.162286	0.111832	0.163015	0.159186	0.193671	0.16599	0.0979946	0.162032	0.18559	0.125699	0.171339	0.205222
Stk36	0.027138	0.0251674	0.0393959	0.0293411	0.0347824	0.030658	0.0443375	0.0372537	0.0440674	0.023072	0.0224456	0.0215751	0.0392779	0.0436884	0.0234193	0.0808941	0.0173417	0.0423537	0.0709887	0.400997	0.0279321	0.0811495
Ttll4	0.186371	0.157796	0.205729	0.156277	0.268491	0.217097	0.222471	0.222009	0.136484	0.226537	0.204622	0.169357	0.311566	0.171346	0.286804	0.255388	0.119	0.202082	0.209389	0.571105	0.284076	0.236612
Cyp27a1	0.165226	0.0812093	0.0208856	0.0721748	0.117368	0.0185343	0.0217976	0.0734246	0.114435	0.0210039	0.140393	0.0739011	0.0186131	0.1381	0.0449145	0.053847	0.0383868	0.0380376	0.0463782	0.064651	0.0475146	0.0622551
Prkag3	0.055306	0.0534722	0.000810992	0.00971205	0.0355952	0.00436537	0	0.0515571	0.0181821	0.00066999	0.00582741	0.00962213	0	0.0330232	0.00859709	0.0139881	0.0125244	0.00756204	0.0558565	0.0257143	0	0
Wnt6	0.0158507	0.014559	0.0179288	0.0321809	0.0150081	0.0117032	0.0135074	0.0071654	0.0193766	0.00932418	0.0159007	0.0111382	0.0332356	0.0135504	0.0197289	0.0137954	0.00993658	0.0105341	0.0121459	0.0104465	0.0241414	0
Gm29539	0.00658513	0.00482373	0.00135569	0.00413063	0.00208518	0.00324537	0.00101859	0.00289442	0.00282215	0.00156237	0.0019375	0.00985415	0.00218936	0.00245195	0.00433268	0.00374115	0	0	0	0	0.0218536	0
Wnt10a	0.0593564	0.0581367	0.00599447	0.052024	0.148273	0.0352807	0.00765991	0.0552678	0.108714	0.0447142	0.0460049	0.0409023	0.00978291	0.0322634	0.0235351	0.0670366	0.0111391	0.0235169	0.181087	0.04098	0	0
Gm16582	0.000128328	0.000283573	0.000143445	0.00303553	0.00102406	0.00167172	0	0.00758085	0.00720715	0.00066999	0	0	0	0.00158948	0	0.00835923	0	0	0	0	0	0
Cdk5r2	0.00401836	0.000644734	0	0.0071264	0.00118431	0.00100181	0.000952652	0.00344943	0.000694333	0.00141401	0.00326132	0.00172171	0	0.000580233	0.00397459	0.0277362	0.00429641	0	0.0026347	0	0	0
Fev	0.00122059	0	0	0.00301889	0.000464044	0	0	0.00333947	0.00200416	0	0	0.00272188	0	0	0	0	0	0	0	0	0	0.0196754
Cryba2	0.0132072	0.0032827	0.00412017	0.0237119	0.0134734	0.0131975	0.00528851	0.0640799	0.00589282	0.00289047	0.0165441	0.0150146	0.00355307	0.0558272	0.0100677	0.103647	0.00470509	0.00938847	0.0601827	0.053434	0	0.563511
Cfap65	0.00563537	0.00225308	0.00211081	0.0362735	0.00469399	0.00364981	0	0.00193615	0.00199754	0	0.000850811	0.0129102	0	0.00637478	0.0156037	0.0157325	0.00677319	0	0	0.986082	0	0
Gm15841	0.000278831	0	0	0.000591077	0	0	0	0	0	0	0	0	0	0	0	0	0	0	0	0.00393713	0	0
Ihh	0.000740103	0.000163973	0.000233271	0.0115764	0.00205396	0.00191928	0.00065175	0.00378312	0	0	0.00221181	0.0179258	0	0.000805857	0.00353364	0.0269668	0.00975679	0	0	0.00883869	0	0
Nhej1	0.0335128	0.0311893	0.0413775	0.0762024	0.0624172	0.0529793	0.0393572	0.0581394	0.0281654	0.0321134	0.0583853	0.0547328	0.073607	0.024309	0.0656999	0.0887656	0.014054	0.026608	0.0382742	0.106162	0.074886	0.0166724
Slc23a3	0.0329094	0.0367959	0.0375003	0.0454827	0.0276402	0.0167236	0.0249264	0.0269616	0.0635269	0.0200466	0.0721321	0.0399198	0.0265266	0.0230232	0.0411272	0.0511727	0.0233158	0.0443361	0.0336073	0.0218759	0.011393	0.0150937
Cnppd1	0.142462	0.116864	0.104771	0.130635	0.104256	0.106279	0.130297	0.0988354	0.162238	0.130119	0.207066	0.133468	0.101789	0.124372	0.155797	0.135689	0.132026	0.17506	0.139649	0.124593	0.108486	0.187531
Retreg2	0.155129	0.134257	0.191712	0.132648	0.165894	0.113529	0.213529	0.145945	0.138784	0.139574	0.154191	0.152028	0.214896	0.122288	0.174539	0.17181	0.119955	0.188209	0.161256	0.281341	0.137757	0.11831
Zfand2b	0.0600021	0.0461023	0.0582513	0.0468637	0.062448	0.0347724	0.0715803	0.0544175	0.087657	0.0557862	0.0584415	0.0656811	0.0560596	0.043537	0.0589913	0.0465944	0.0416637	0.0804599	0.090348	0.0420527	0.0418908	0.0636209
Abcb6	0.0142441	0.0211903	0.0234574	0.0221203	0.0236197	0.0170723	0.0284926	0.0122185	0.0287277	0.0172667	0.0179571	0.00860177	0.0238198	0.0199222	0.0289823	0.0166861	0.0166223	0.0268593	0.0508303	0.0197149	0.0238064	0
Atg9a	0.0653858	0.0414499	0.0611609	0.068757	0.0663952	0.071049	0.0515556	0.0697178	0.0601203	0.0742491	0.0874256	0.148879	0.0564049	0.0738413	0.0844179	0.086612	0.121633	0.0775838	0.0736214	0.0784173	0.0929403	0.135503
Ankzf1	0.0480365	0.0424156	0.0479631	0.0406691	0.0527583	0.0707341	0.0565277	0.0521287	0.0327756	0.056835	0.0436117	0.0486529	0.0461056	0.0509491	0.0566228	0.0990918	0.0602953	0.0659997	0.0649729	0.0533726	0.0528427	0.0269954
Glb1l	0.0545213	0.0563523	0.0725231	0.0567358	0.0800019	0.0633182	0.069565	0.0652419	0.0533693	0.0663745	0.0696105	0.0744638	0.0715907	0.0431744	0.0651933	0.102527	0.0595823	0.0361009	0.0686418	0.258197	0.0951284	0.129221
Stk16	0.0743538	0.0566229	0.123024	0.0680806	0.106873	0.0678236	0.117022	0.0929338	0.0953356	0.0981299	0.0861513	0.105194	0.142958	0.105199	0.144964	0.148612	0.0637881	0.132633	0.116339	0.277276	0.0909478	0.146889
Tuba4a	0.0313697	0.0169845	0.0291572	0.0378169	0.0577358	0.0219128	0.0712449	0.0436512	0.0572181	0.0323523	0.0564173	0.0517756	0.0398314	0.0504389	0.0764039	0.106628	0.0546917	0.0687906	0.170497	0.020457	0.0234616	0.145269
A630095N17Rik	0.001832	0.00125895	0.00204554	0.00349959	0.000606243	0.000306889	0	0.000587389	0.00257065	0	0.0020104	0	0	0	0	0	0	0	0	0	0.0106295	0
Dnajb2	0.118645	0.0726022	0.106542	0.102214	0.0840572	0.106084	0.141489	0.108462	0.0750459	0.0616908	0.114393	0.116259	0.0728671	0.152895	0.110109	0.171829	0.112298	0.0997458	0.104166	0.106622	0.125762	0.21683
Ptprn	0.0215873	0.0140404	0.00269617	0.0267876	0.00709452	0.00810951	0.000685793	0.0164933	0.0110298	0.00115367	0.0327808	0.0212494	0	0.00915356	0.00662849	0.130912	0.00309326	0.023868	0.00544784	0	0	0.00662441
Gm28294	0.00104689	0.00170686	0.00231826	0.00167895	0.00033094	0.00053426	0.000551061	0.000605594	0	0	0.0048467	0.00494861	0	0	0.00406074	0	0	0	0	0	0	0
Resp18	0.272898	0.121637	0.0106233	0.164508	0.0704405	0.107503	0.0149954	0.167888	0.198828	0.0187166	0.20855	0.286188	0.016815	0.133533	0.0463273	0.394922	0.139426	0.0912554	0.0671655	0.138904	0.0523321	0.0165357
Gm28902	0	0	0	0.000417588	0	0.000534459	0	0	0	0	0	0	0	0	0	0	0	0	0	0	0	0
Dnpep	0.10082	0.0816719	0.135798	0.0922098	0.12423	0.0695018	0.189338	0.0984542	0.176291	0.138436	0.0832451	0.124508	0.144109	0.0696241	0.148864	0.163418	0.0645763	0.169499	0.151464	0.0829495	0.0736702	0.130208
Des	0.101728	0.0592256	0.00359975	0.0380681	0.0551935	0.0588106	0.00779626	0.0566785	0.0464033	0.042299	0.0309073	0.0358227	0.00335228	0.0292788	0.0111404	0.0683212	0.020168	0.0128829	0.338214	0.0662226	0.00637315	0.0913376
Gm15179	0.00396471	0.00345388	0.00100451	0.00290855	0.0012005	0.00595423	0	0.000756716	0.00723416	0	0.00210414	0.00655778	0.00157482	0.000637479	0	0.00213031	0	0	0.0028548	0	0.005447	0
Speg	0.0414551	0.0463376	0.068081	0.0617343	0.0698521	0.0764419	0.0334374	0.053007	0.038131	0.0614587	0.0288292	0.0305448	0.0522301	0.0386469	0.0166446	0.0674723	0.0484737	0.0230403	0.0989356	0.0291103	0.0759702	0.230072
Gm15178	0	0	0.000385757	0	0	0	0	0	0.000855634	0	0	0	0.00129639	0	0	0	0	0	0	0	0	0
Gmppa	0.0985739	0.0731398	0.109955	0.102378	0.113248	0.0900571	0.127671	0.0968985	0.108462	0.107239	0.0990429	0.108207	0.105125	0.0937473	0.0929666	0.082361	0.0960964	0.1664	0.0650063	0.119164	0.0673465	0.0920276
Asic4	0.00152116	0.00154465	0.00449746	0.00923619	0.00271864	0.00151779	0.000797079	0.00415701	0.0019562	0.00127524	0.00252459	0	0.00827884	0	0.00121426	0.00598567	0.00258506	0	0.0171393	0.0124405	0	0
Chpf	0.0352278	0.0272948	0.0667172	0.0343191	0.0416295	0.0316189	0.054705	0.0363768	0.0295992	0.0662812	0.032824	0.0441013	0.08161	0.0144965	0.041552	0.043021	0.0210064	0.0362251	0.0472308	0.0380935	0.0250884	0.0742052
Obsl1	0.049255	0.0187582	0.1832	0.054156	0.0694103	0.162181	0.179899	0.0502931	0.0482738	0.223232	0.1499	0.116594	0.181204	0.0419536	0.0991964	0.0797259	0.0523146	0.148716	0.277037	0.115653	0.0780536	0.230369
Tmem198	0.0186258	0.0101067	0.00627658	0.0170647	0.00675015	0.00645863	0.00775682	0.0124279	0.00740095	0.0071801	0.0161269	0.0133395	0.00485378	0.00335779	0.00417438	0.0305013	0.00881326	0.00845037	0.0204878	0.02141	0.0095797	0
Inha	0.0473234	0.0189457	0.0637096	0.0287797	0.0351465	0.0500771	0.0749093	0.0567823	0.02353	0.0729489	0.0856377	0.140986	0.0433869	0.024882	0.0689814	0.112625	0.0405597	0.106234	0.0408927	0.0363819	0.0550069	0.0469544
Stk11ip	0.0400893	0.0379038	0.0336969	0.0504758	0.0479809	0.0318084	0.0493174	0.0519855	0.0466308	0.0464365	0.0629649	0.0655033	0.0619591	0.0518809	0.0425032	0.0598904	0.0372257	0.0619515	0.0766841	0.0936933	0.0106295	0.0269573
Slc4a3	0.0386321	0.0417562	0.0983154	0.0898224	0.0501657	0.086025	0.0481626	0.0458172	0.035413	0.0629568	0.0533361	0.0699977	0.0828294	0.0391876	0.0299437	0.0512463	0.050467	0.051395	0.079197	0.122726	0.138501	0.168408
Gm29065	0	0	0	0	0	0	0	0	0	0	0	0.00164672	0	0	0.00771492	0	0	0	0	0	0.00960193	0
Gm29069	0.013701	0.0412474	0.00291466	0.0531467	0.0074929	0.00505595	0.00986254	0.0108967	0.0384065	0.000747641	0.0199265	0.0146352	0.00713729	0.0041482	0.00402059	0	0.00564007	0.0063242	0	0	0	0.0152377
Gm17751	0.00267096	0.00429197	0.000487164	0.0102475	0.00216423	0.000348425	0	0	0.00667033	0.00337416	0.000842964	0	0	0.000671714	0.00381304	0	0.0059574	0	0	0.01875	0	0
Gm816	0.00429405	0.0183708	0.00198056	0.0169146	0.00316463	0.00137382	0.00298733	0.00626148	0.076992	0.00137431	0.00269264	0.00841249	0	0.00872084	0.00131199	0.0014623	0.0124783	0	0.00808254	0	0	0
Epha4	0.0905852	0.0963685	0.40071	0.204439	0.0967798	0.211436	0.480891	0.689784	0.209509	0.252523	0.542115	0.28821	0.435463	0.927509	0.328331	0.253717	0.186754	0.613231	0.263013	0.102165	0.154829	0.303202
Gm28386	0.000617318	0.000738087	0.000189766	0.00128787	0	0	0	0	0.002832	0	0.00165713	0.000674795	0	0	0	0	0	0	0.00520413	0	0	0
Gm28387	0.000929828	0.00148612	0.00184432	0.0123759	0.00187867	0.0165363	0.00193967	0.00424839	0.00844191	0.00366122	0.0021629	0.00452495	0.000624139	0.00377115	0.00612683	0	0.00230891	0	0	0	0	0
Pax3	0.0197697	0.00463834	0.000920529	0.0552899	0.00913006	0.0107055	0.0008188	0.0475948	0.0167679	0.00502473	0.078417	0.118858	0.00132657	0.0777459	0.00486624	0.0204106	0.321147	0.0131556	0.00612714	0.0160046	0	0
Sgpp2	0.0360244	0.00703422	0.0201351	0.0896728	0.0316053	0.05675	0.00575111	0.109694	0.00610478	0.0308178	0.256406	0.322653	0.0253419	0.174066	0.0139336	0.0849575	0.293043	0.141444	0.109839	0.119568	0	0
Gm28410	0.00172638	0.000297421	0.000425872	0.00335414	0.000294439	0.00123807	0	0.00218451	0	0.00163312	0.00372645	0.0151374	0	0.00508906	0	0	0.00821653	0.00692985	0.00406608	0	0	0
Farsb	0.140329	0.131306	0.306778	0.20458	0.282165	0.252571	0.240078	0.194118	0.15441	0.287532	0.165219	0.170199	0.38551	0.219976	0.313093	0.166693	0.223238	0.302597	0.257609	0.21696	0.3587	0.257639
BC035947	0.00231706	0.00305056	0.00152107	0.00831419	0.00962096	0.0014705	0	0.000734432	0.00978288	0.00279233	0	0	0.00699727	0.00189915	0	0	0	0	0	0	0	0
Mogat1	0.0021681	0.00154799	0.000898329	0.00738121	0.00371419	0.00154297	0.00195734	0	0.00444091	0.00336343	0.00356473	0.00263834	0.000826811	0.00394631	0.00331136	0	0	0.00476312	0.0132485	0.0133778	0	0.00765719
5730419F03Rik	0.508013	0.594723	0.0139631	0.600361	0.647515	0.171775	0.0268699	0.224963	0.380308	0.180235	0.245668	0.340543	0.027919	0.1706	0.139707	0.25367	0.353512	0.125993	0.551707	0.549125	0.0304961	0.00765719
Gm29611	0.000552249	0.000308449	0	0.000413991	0.000494632	0	0	0	0.000910069	0.00293937	0	0	0	0	0	0	0	0	0.00445068	0.00393713	0	0
Acsl3	0.281124	0.22626	0.396908	0.312861	0.377956	0.394399	0.306672	0.690953	0.507815	0.522351	0.291656	0.29422	0.48274	0.621381	0.340434	0.442208	0.314252	0.448341	1.23472	0.634982	0.441698	0.292257
Utp14b	0.095172	0.0725	0.0997676	0.128359	0.138017	0.125448	0.0926938	0.287626	0.17222	0.184847	0.129795	0.144214	0.130885	0.229305	0.129866	0.197982	0.114177	0.158447	0.342067	0.284296	0.0824898	0.0821877
Gm29536	0.00612164	0.00768175	0.00261824	0.0338085	0.00661575	0.00966292	0.00183953	0.00580724	0.00660503	0.00206294	0.0108777	0.0104649	0.00193765	0.0103	0.00166781	0.0114547	0.0173394	0	0	0.010931	0	0.0263761
Kcne4	0	0	0.00405598	0.00300223	0	0	0.0132047	0	0.00168731	0.000748266	0.000527716	0	0.00378606	0.00150411	0.00799951	0	0	0.00389593	0	0	0	0
Gm29187	0	0	0	0	0	0	0.000355653	0	0	0	0	0	0.000624326	0	0	0	0	0	0	0	0	0
Scg2	0.00107614	0.00142997	0.000637482	0.0280015	0.00254333	0.00498902	0.00412092	0	0.00263347	0.000820119	0.00510489	0.0108842	0.00131889	0.00585882	0.000913424	0.14429	0.00838434	0.00693224	0.014101	0.0166491	0	0.0291942
Ap1s3	0.0819302	0.0578188	0.196706	0.134352	0.185109	0.40188	0.199863	0.142128	0.135116	0.391311	0.146132	0.110278	0.209654	0.193647	0.224966	0.184561	0.175855	0.492805	0.253807	0.15857	0.334404	0.260185
Wdfy1	0.0792564	0.0608737	0.217069	0.111097	0.0964959	0.127942	0.272252	0.118782	0.116807	0.124092	0.11458	0.125762	0.158681	0.160101	0.160138	0.178793	0.119873	0.164467	0.11169	0.174903	0.225745	0.388447
Mrpl44	0.0597375	0.0509496	0.0962619	0.0569436	0.0917485	0.0531669	0.088526	0.0631026	0.0783745	0.0958535	0.0592095	0.0518108	0.122638	0.0498642	0.0789434	0.0329375	0.0635043	0.0552705	0.0580479	0.0504056	0.0737515	0.155232
Serpine2	0.0255471	0.0294701	0.541432	0.0714053	0.0950089	0.0789984	0.178326	0.0480361	0.114004	0.150344	0.0922953	0.0387317	0.749395	0.0366132	0.0919034	0.0551259	0.0645831	0.0871182	0.0694398	0.142855	0.173917	1.57541
9830004L10Rik	0.000710465	0	0.000325394	0.000539708	0	0.000481402	0.000410288	0	0	0	0	0.00257038	0	0	0.00183347	0.00409806	0	0.00927626	0	0	0	0
Fam124b	0.00753257	0.0100738	0.00257114	0.0124194	0.00594136	0.0013176	0.00119165	0.00152647	0.0148546	0.0200854	0.0161225	0.00484783	0.00187023	0.00476035	0.00268996	0.0108098	0	0.00171987	0.0308969	0.0159601	0	0
2310015K22Rik	0.0017281	0.000678728	0	0.00238683	0	0.00140911	0	0.00205434	0.00238047	0	0.00193052	0	0	0	0	0	0	0.00194215	0.0174228	0.00540874	0	0
Cul3	1.06025	0.92328	0.776581	0.864009	1.1501	1.0597	0.665199	1.07703	0.8068	0.942108	1.05702	0.871188	0.868643	0.96512	0.964001	1.17956	0.853605	0.901059	1.20312	0.945074	0.861605	0.530643
Gm29125	0.000914747	0.00391036	0.000407561	0.000626219	0	0	0	0	0.00309744	0	0	0	0	0	0.000800822	0	0.00118744	0	0.00516803	0.00894225	0	0
1700016L21Rik	1.37434	1.03311	0.0114211	0.328933	0.27561	0.126017	0.0203778	0.450584	0.682082	0.013727	0.360985	0.399715	0.0145773	0.272986	0.145754	1.60951	0.379436	0.172711	0.725766	0.184852	0.0764885	0.0150937
Gm45261	0.0743873	0.0674187	0.00303897	0.0197099	0.00996862	0.0112563	0.00201629	0.0206385	0.0680985	0.00597989	0.0143827	0.0188266	0.00311275	0.0103727	0.00709336	0.0778458	0.0258301	0.00215703	0.0605364	0.00463215	0	0
Dock10	2.22612	2.9498	0.586164	2.30341	2.2386	1.10078	0.889344	1.04491	2.69183	1.58621	1.30625	1.33747	0.764507	0.907731	1.65605	1.12837	2.43477	0.703968	1.00455	1.18871	0.670753	0.48523
Nyap2	0.00472959	0.00407378	0.00155408	0.0697088	0.00243815	0.00532213	0.000842464	0.01185	0.00326643	0.00086615	0.0086849	0.010119	0.00320042	0.0181046	0.00111653	0.00517681	0.108057	0.0190294	0.0106993	0.0365273	0.0195588	0
Irs1	0.0169668	0.0221397	0.342121	0.0503326	0.0370708	0.267404	0.136627	0.235595	0.0425105	0.180074	0.0484355	0.0659578	0.388245	0.326737	0.0884752	0.136041	0.0697905	0.290193	0.460435	0.150875	0.602089	0.35231
Gm9747	0	0	0.00235613	0.000166257	0.000271268	0	0.000583544	0.000715233	0	0	0	0	0.00254674	0.00292557	0.00116339	0	0.00303497	0	0	0	0	0
Rhbdd1	0.216322	0.233514	0.243624	0.231866	0.210191	0.216769	0.235349	0.228099	0.208353	0.254232	0.240151	0.254281	0.256619	0.202954	0.304908	0.309138	0.221713	0.353572	0.218294	0.316648	0.194445	0.239721
Gm28940	0.00095328	0.00171158	0.0038936	0.00256213	0.000977136	0	0.00316583	0	0.00157882	0.00325928	0	0	0.00102045	0.00351857	0.00120463	0	0.0052135	0	0.00233301	0	0	0
Col4a4	0.00545681	0.00467215	0.0234884	0.049172	0.0077076	0.0128844	0.0112524	0.219101	0.011499	0.0107753	0.0139863	0.0157973	0.0173811	0.447295	0.016997	0.0155341	0	0.0235441	0.00553248	0.0151633	0.0473855	0
Col4a3	0.00327128	0.00239283	0.00216926	0.0598044	0.00358722	0.00284662	0.000426573	0	0.00530976	0.00395451	0.00628098	0.00800948	0.00397651	0.0108825	0.00541305	0.00277101	0.00140178	0.0279286	0	0.0133771	0	0.018364
C430014B12Rik	0.00473891	0.00453439	0.00269277	0.0115924	0.00398427	0.00380209	0.00143081	0.00136968	0.00596504	0.00109763	0.00567767	0.0169981	0.00538637	0.00457617	0.000958945	0	0.0084807	0.0135913	0	0.0077676	0	0
Mff	0.232333	0.204653	0.390988	0.250017	0.289085	0.312564	0.365103	0.276152	0.234956	0.345957	0.259743	0.310069	0.373035	0.273386	0.41344	0.290196	0.27295	0.304493	0.387487	0.334603	0.447858	0.257679
Gm28941	0.00415351	0.00454632	0.00844817	0.00608879	0.00549882	0.00937521	0.0123676	0.0051361	0.00269383	0.0102094	0.00391216	0.00426352	0.010046	0.00771632	0.00530236	0.00117395	0.00593891	0.0208896	0.00303129	0.00363012	0.0100943	0
Tm4sf20	0.0234867	0.0126454	0.00412429	0.0411282	0.00636278	0.0113855	0.00101954	0.00923573	0.0114301	0.00182488	0.0294493	0.325995	0.00632918	0.00783982	0.00590629	0.0243981	0.0494775	0.00171987	0.00812536	0.021087	0.00960193	0
Gm47791	0	0	0.000274359	0.000473922	0	0	0	0	0	0.00101713	0	0.000990268	0	0	0	0	0	0	0	0	0	0
Gm28942	0	0	0	0	0	0	0	0	0	0	0	0	0	0	0	0	0	0	0	0	0	0
Agfg1	0.275455	0.279327	0.478045	0.354334	0.377055	0.471806	0.426174	0.392309	0.311667	0.491676	0.367664	0.536872	0.525989	0.363867	0.563484	0.443722	0.388682	0.421663	0.325876	0.524357	0.533957	0.434824
A030005L19Rik	0.0003034	0.00126264	0.00295323	0.00168466	0.00278033	0.00155994	0.00126317	0.00172042	0.00283354	0.000961756	0.00391481	0.00376259	0.00580323	0	0.00170443	0.00670986	0	0.0047301	0.0049029	0	0	0.0116412
A030014E15Rik	0	0	0.00150037	0.00083306	0.000176229	0	0	0	0.00406411	0	0	0	0.00115798	0	0	0	0	0	0	0	0	0
Gm6217	0	0	0	0	0	0	0	0	0	0	0	0	0	0	0	0	0	0	0	0	0	0
A030003K21Rik	0	0	0	0.00170952	0	0	0	0	0	0	0	0	0	0	0	0	0	0	0	0	0	0
Gm7544	0	0	0	0	0	0	0	0	0	0	0	0	0	0.000978879	0	0	0	0	0	0	0	0
Gm47955	0	0	0	0	0	0	0	0	0	0	0	0	0	0	0	0	0	0	0	0	0	0
Gm47959	0	0	0	0	0	0	0	0	0	0	0	0	0	0	0	0	0	0	0	0	0	0
Slc19a3	0.000635749	0.000208761	0.000551529	0.00670919	0.0005738	0.00386642	0	0.00482315	0.00225459	0.00150387	0.00398114	0.0079909	0	0.00567228	0	0	0	0	0.0036262	0.00633683	0	0.0176821
Krtap28-10	0	0	0	0	0	0.000957011	0	0	0	0	0	0	0	0	0	0	0	0	0	0	0.0107237	0
Gm47969	0.000459237	0	0	0.00474386	0	0.000824046	0	0	0.00374054	0	0.00677533	0.00113565	0	0.00112258	0.000800822	0	0	0	0	0.00393713	0	0
A030005K14Rik	0	0	0	0	0	0	0	0	0.00073924	0	0	0	0	0	0	0	0	0	0	0	0	0
Krtap28-13	0	0.000374684	0	0.00131139	0	0	0	0	0	0	0	0	0	0	0	0	0	0	0	0	0	0
Ccl20	0.0918977	0.0502162	0.0299418	0.304083	0.0984019	0.135452	0.0379423	0.118674	0.0889267	0.0423212	0.312224	0.535922	0.0267107	0.131427	0.0684494	0.168385	1.9365	0.0893945	0.0914062	0.16941	0.13058	0.0207655
Daw1	0.00664556	0.00251393	0.0015975	0.0540194	0.00551913	0.00722015	0.000767226	0.00971163	0.0202743	0.00356061	0.0232914	0.0107145	0	0.0116443	0.0118287	0.00915234	0.0578842	0.0123225	0.0340736	0.182397	0	0.0253393
Sphkap	0.0158636	0.0769514	0.00373537	0.0973891	0.0236782	0.00849106	0.00467608	0.0128025	0.246248	0.00626335	0.0136921	0.0068157	0.004162	0.0279606	0.0160417	0.00969044	0.0221123	0.00826345	0.0977125	0.0177442	0	0
4933436I20Rik	0.00286234	0.00247473	0.000609191	0.0356987	0.00321817	0.00479475	0	0.00667534	0.00224453	0	0.00392629	0.00257038	0.00273311	0.00276551	0.00789695	0.00678838	0.00286896	0	0	0.0101175	0.0100943	0
Pid1	0.0417152	0.0133832	0.0126889	0.062672	0.0118233	0.0216818	0.00770075	0.036963	0.00755241	0.0136209	0.0268089	0.0413521	0.00720517	0.0298889	0.0194121	0.0484743	0.0115619	0.0252209	0.0863514	0.0183603	0.0757465	0.19431
Dner	0.0152148	0.00720375	0.00281444	0.0382111	0.0215139	0.028222	0.00195693	0.120511	0.00761839	0.00561932	0.011827	0.00465226	0.00478414	0.0449779	0.00109865	0.497999	0.0231061	0.0127485	0.668836	0.0606096	0.0100943	0.013536
Trip12	1.05827	1.01	1.33715	1.14714	1.12977	1.22956	1.35618	1.41429	0.981316	1.15548	1.21775	1.28785	1.26602	1.18512	1.34017	1.21746	1.36591	1.23828	1.34284	1.46729	1.52185	1.22357
Fbxo36	0.0875167	0.0554699	0.116561	0.105693	0.0758624	0.0576901	0.122176	0.107412	0.0998743	0.0739395	0.096815	0.116313	0.128136	0.0759046	0.0916166	0.101791	0.108402	0.139158	0.138919	0.779696	0.124504	0.271538
Slc16a14	0.00406746	0.00331889	0.0116475	0.00989654	0.00323393	0.000950851	0.00260258	0.00171327	0.00888881	0.00425977	0.0039695	0.00682356	0.0164258	0	0.003434	0	0.00152332	0	0	0	0	0
C130026I21Rik	0.232097	0.135489	0.00220368	0.0979622	0.0352768	0.0367545	0.00548819	0.0586296	0.0186258	0.0107071	0.0712378	0.102559	0.000695159	0.0504249	0.0240055	0.054367	0.0670879	0.109457	0.0141905	0.122157	0.0162498	0.0215893
A530032D15Rik	0.0760029	0.0404351	0.00160193	0.0321773	0.00516111	0.0090317	0.00390515	0.0158378	0.0048104	0	0.0145972	0.0200817	0.000832635	0.0103046	0.00475946	0.0122671	0.00297484	0.00428775	0.0120269	0	0.0116404	0
Gm10553	0.00356855	0.00447885	0	0.00396919	0.00216736	0.000609606	0	0	0.00147915	0	0	0.00279104	0	0.00189915	0	0.00248453	0	0	0	0	0	0
A530040E14Rik	0.00488483	0.00572505	0.00016081	0.00332869	0.00192694	0.00202136	0	0.000724859	0.00319673	0	0.00218852	0.00214646	0	0.00654937	0	0.00437092	0.00310661	0	0	0	0	0
Gm16028	0.00728589	0.00452481	0.000793135	0.00761351	0.000609923	0.000306889	0.000266677	0.00310409	0.00235745	0	0	0.00189076	0	0	0.000885932	0	0.00579506	0	0	0	0	0
Gm16025	0.00312279	0.00445726	0	0.00249362	0.000348574	0.0020653	0	0.00205526	0	0	0.000768566	0.00231393	0	0	0.00204846	0.00264625	0.0033755	0.00740982	0	0	0	0
Gm16092	0.000150408	0.000525809	0	0.000910684	0.000642578	0	0	0.000780023	0	0	0	0	0	0.00187442	0.00140704	0.00437492	0	0.00320228	0	0	0	0
G530012D18Rik	0.000141881	0.000273114	0.000163145	0.00172027	0.000922043	0.00267917	0.0016312	0	0	0.000763424	0.0017245	0.0015245	0.00079461	0	0	0	0	0	0	0	0	0
Sp110	0.21973	0.211845	0.094979	0.185659	0.20444	0.203495	0.224495	0.117365	0.163456	0.136248	0.110805	0.181631	0.0655787	0.1753	0.2969	0.106147	0.172444	0.160457	0.0873285	0.209832	0.21289	0.129027
Gm16094	0.00903048	0.00816044	0	0.00472437	0.000547737	0.00120774	0	0.00191301	0	0	0.00226064	0.00160411	0	0.00507927	0	0	0	0.00547698	0	0	0.00945932	0
Sp140	0.414177	0.312326	0.0980854	0.224449	0.216424	0.198594	0.174658	0.185893	0.227807	0.16017	0.221113	0.304636	0.0655226	0.178212	0.159632	0.178373	0.275792	0.208106	0.119912	0.0988323	0.170202	0.0411746
Gm10552	0.00340456	0.00378878	0	0.00474328	0.000677765	0.000640569	0.00157331	0.00304064	0.00361142	0.00192156	0.00462215	0	0.00100567	0.000562068	0	0	0	0	0	0	0	0
Gm17017	0.00317485	0.00180996	0.000773714	0.00232574	0.00141963	0.0056445	0.000837065	0.000698114	0.00604476	0.00173117	0	0.00339057	0	0.00333964	0	0	0.00359017	0	0	0	0.015164	0
Sp100	0.856037	0.54593	0.412872	0.464756	0.438681	0.922749	0.681033	0.419449	0.362999	0.550887	0.55787	0.605847	0.26524	0.613264	0.676382	0.373244	0.756286	0.769507	0.209037	0.449396	1.19897	0.19781
A630001G21Rik	0.0351428	0.0375787	0.025732	0.0440184	0.0263088	0.0327984	0.00695663	0.126953	0.0275205	0.0234587	0.0736358	0.0851544	0.0213228	0.118375	0.149857	0.0289479	0.219827	0.0921402	0.0225581	0.0405288	0.121945	0.00765719
9930111H07Rik	0.000788774	0	0	0.00217977	0	0	0.000290462	0	0	0	0	0.00162777	0.00173795	0.00153791	0	0	0	0	0	0	0	0
Cab39	0.539906	0.456883	0.494431	0.551297	0.463168	0.63587	0.470931	0.697713	0.453213	0.587673	0.734447	0.788087	0.534332	0.666329	0.664054	0.489955	0.707688	1.00285	0.610257	0.502555	0.504276	0.559079
Itm2c	0.432072	0.320536	0.749014	0.255574	0.333971	0.419129	0.721565	0.311668	0.399598	0.650955	0.259871	0.294996	0.730581	0.30985	0.457666	0.267185	0.280583	0.511444	0.331963	0.222783	0.796014	0.835183
4933407L21Rik	0.00112072	0.00211024	0.026907	0.00538734	0.0017899	0.000443131	0.00446577	0	0.00547462	0.00686762	0.00794545	0.000824996	0.0278739	0.00294303	0.0110809	0.00765046	0.0065439	0.00362824	0.00238273	0.0560613	0	0.0794143
Gm28884	0.000276399	0	0.000824299	0.00227409	0.000701931	0	0	0	0.000762615	0.00117524	0.00485934	0.0136729	0.00135936	0	0.00321954	0	0.00866068	0	0	0	0	0.00587926
Gpr55	0.0110562	0.00632391	0.0085579	0.02542	0.00048906	0.010415	0.00302715	0.00574474	0.00548066	0.00431943	0.0182838	0.144064	0.00552759	0.00197293	0.00236608	0.00551421	0.198616	0.013857	0	0	0.0122094	0.00944151
Gm28100	0.000938276	0.000518099	0.000136143	0.00701484	0.000306116	0.00118374	0	0	0.00131618	0.000683002	0.00095149	0.00456181	0	0.00126281	0.00166635	0	0.0141623	0	0	0	0	0
Spata3	0.000241497	0	0	0.00145907	0	0.000876421	0.000806531	0	0.000664599	0	0	0	0	0	0	0	0	0	0	0	0	0
2810459M11Rik	0.00119165	0.000734785	0.000278405	0.00541854	0.000914307	0.000641597	0.000863572	0	0.000374405	0.000766491	0	0.00195748	0.00323831	0.0015387	0.00493425	0	0	0.00609472	0	0	0	0.030351
Psmd1	0.415858	0.463366	0.756617	0.49647	0.621707	0.570247	1.1062	0.438797	0.595174	0.712694	0.552015	0.55372	0.780826	0.426299	0.85746	0.492119	0.472678	0.541533	0.641767	0.595304	0.664339	0.498189
Htr2b	0.00483774	0.00224727	0.0155383	0.0174876	0.00566327	0.0102453	0.029142	0.00772752	0.00712741	0.0180824	0.00724022	0.0100386	0.017092	0.00829415	0.02982	0.00867623	0	0.00870444	0.057122	0.0127665	0	0
Armc9	0.0712734	0.0951308	0.24811	0.187907	0.167834	0.188511	0.175878	0.137897	0.104914	0.150369	0.0954249	0.0815453	0.187982	0.135496	0.178314	0.254924	0.0645423	0.145802	0.116985	0.640972	0.201831	0.372703
Gm16341	0.00234295	0.00102133	0.0010292	0.0150994	0.00182197	0.00132024	0.000963057	0.0017572	0.00247047	0.00158877	0.00477785	0.0168387	0.00513892	0.00280366	0.00542293	0.00603134	0.00503227	0.00770544	0	0	0.0202757	0
B3gnt7	0	0.000484779	0.000598883	0.00485413	0	0.00167976	0.000763128	0.00142777	0.000565493	0.00288718	0.00309193	0.00505145	0.00154141	0.00412489	0.000962781	0	0	0.00626416	0.00526214	0	0.00835136	0
Gm28626	0	0	0	0.000335699	0	0	0	0	0	0	0	0	0	0	0	0	0	0	0	0	0	0
Ncl	0.543896	0.552825	1.28654	0.699968	1.49719	0.669155	1.14047	0.671839	0.976167	1.35438	0.544378	0.508588	1.5284	0.675377	1.26444	0.542056	0.556667	0.824718	0.99871	1.12994	0.696719	0.91964
C130036L24Rik	0.025801	0.0481896	0.0396432	0.0464367	0.0671013	0.0294563	0.0422759	0.0388231	0.0305856	0.0262771	0.017125	0.00842119	0.0535351	0.0269858	0.044224	0.00964653	0.0159297	0.0616488	0.0438268	0.0770374	0.0274512	0.0313548
Nmur1	0.00494529	0.000977338	0.00268686	0.0154854	0.00376812	0.0016197	0.00114158	0.00384137	0.0145709	0.00143332	0.00570365	0.00527618	0.00463068	0.0100282	0.0117973	0.00531769	0.0141024	0	0.014799	0.0130403	0	0
Tex44	0	0	0	0.000956096	0	0	0	0	0	0	0	0	0	0	0	0	0	0	0	0.00540874	0	0
Ptma	1.57292	1.34144	2.23788	1.7151	2.70463	2.05103	2.04299	1.98783	1.97695	2.79638	2.00938	1.84607	2.93706	1.9461	2.4064	1.86908	1.81383	2.11651	2.08339	2.01854	1.62275	2.0497
Pde6d	0.252479	0.235744	0.1805	0.245096	0.349107	0.198855	0.170474	0.276985	0.249954	0.205605	0.24282	0.358136	0.243102	0.268033	0.179363	0.243261	0.218062	0.197903	0.18363	0.298392	0.224335	0.209166
Cops7b	0.0680042	0.0606985	0.0812368	0.0611259	0.109206	0.0660114	0.0732461	0.0797355	0.0639122	0.097818	0.0767738	0.105231	0.0926279	0.0941963	0.119286	0.077343	0.0563601	0.0521962	0.034375	0.0781398	0.102397	0.123493
Nppc	0.00854847	0.0172164	0.0118338	0.0409513	0.0135923	0.00765506	0.00155382	0.0281598	0.0238971	0.0179241	0.0132828	0.00375503	0.0304047	0.0129508	0.0106238	0.00349509	0.0047705	0.00559404	0.0391103	0.00393713	0	0
Dis3l2	0.547194	0.558235	1.00103	0.538259	0.725413	0.801322	0.72228	0.861619	0.558459	0.797767	0.474774	0.462193	0.866357	0.638443	0.789248	0.641831	0.5773	0.649035	0.934932	1.01729	1.06955	0.96044
Gm29055	0.00587919	0.0080446	0.0100571	0.00716828	0.00813663	0.00891682	0.00496813	0.0139036	0.00356122	0.0092302	0.00809259	0.00424007	0.00743358	0.00896225	0.0118751	0.00143248	0.00278503	0.00483332	0.00733897	0.0282834	0.0111494	0.0428774
Gm28375	0.0268447	0.0220507	0.122527	0.047681	0.0303856	0.0341977	0.112598	0.0604946	0.059375	0.064996	0.0190703	0.0194581	0.0758246	0.0196562	0.0962632	0.0524117	0.0220304	0.0637435	0.081334	0.047745	0.0323812	0.0653249
Gm29371	0.000128519	0.00025376	0.00180744	0.00121021	0.00168182	0	0	0.00199583	0.00586868	0	0.000893572	0	0.00611128	0	0	0	0	0	0	0	0	0
Alppl2	0.00117611	0	0.00212675	0.0212825	0.00264819	0.000507096	0.000860459	0	0.00165531	0.00186484	0.00120135	0.00592362	0.00332954	0	0.00309144	0.00411773	0.00290824	0	0	0	0	0
Alpi	0.000568249	0.000874162	0.000155651	0.0155305	0.00347313	0.000765409	0.000648683	0.00122082	0.00476295	0	0.00633431	0.0049416	0	0.00163778	0	0.00514671	0.0131545	0	0	0.00611475	0	0
Akp3	0.000511706	0.00100239	0.000543917	0.00561373	0.00173983	0.000427113	0	0	0.00315324	0	0.00189663	0	0	0	0	0	0.0081032	0	0	0	0	0
Gm29374	0.000691664	0.00183255	0	0.00569074	0.000747024	0.000698897	0	0.00193286	0.00327047	0.00110931	0.00293024	0	0	0	0	0	0.013358	0	0.00239367	0	0	0
Ecel1	0.00495388	0.0154121	0.000767372	0.0324002	0.0082204	0.0111061	0.00244005	0.00800503	0.0368867	0.00555904	0.004185	0.00788641	0.000576262	0.0067618	0.00802217	0.00761965	0.158748	0.00425383	0.00844278	0	0	0
Prss56	0.000317484	0.00133603	0.000494499	0.0112256	0.00164564	0.000900497	0	0.00202371	0.00305485	0	0.00552449	0.00195415	0	0.00454541	0.00223895	0	0.00581163	0	0	0	0	0
Chrnd	0.0120377	0.00634636	0.00023566	0.00949311	0.00735353	0.000555961	0.000952417	0.0295987	0.0164844	0.00246647	0.00224916	0	0.00364841	0.000995089	0.00231454	0.021649	0.00680019	0.00817853	0.276298	0	0	0.0397789
Chrng	0.00782665	0.0192637	0.0022456	0.0206276	0.00967671	0.00713195	0.0041231	0.020232	0.046617	0.00182734	0.00558536	0.00629781	0.00384304	0.00858697	0.00830588	0.00904157	0.00390379	0.00295377	0.380619	0.0140819	0	0.00587926
Eif4e2	0.236482	0.315925	0.312532	0.296306	0.433933	0.219982	0.361345	0.243727	0.60183	0.320214	0.214948	0.222383	0.33725	0.212957	0.315605	0.24344	0.22542	0.300536	0.424677	0.312547	0.154427	0.178682
Efhd1	0.0076067	0.00118646	0.0309999	0.0382339	0.00518108	0.0187827	0.00676827	0.00717036	0.0345583	0.0143771	0.0105484	0.0225003	0.038184	0.0212722	0.00820717	0.00376384	0.0139067	0.0110948	0	0.0748748	0.00960193	0.0853054
Efhd1os	0	0	0	0	0	0	0	0	0	0	0	0	0	0	0	0	0	0	0	0	0	0
Gigyf2	0.582473	0.497414	0.993348	0.586952	0.708061	0.859253	0.88786	0.740507	0.411889	0.830692	0.644087	0.661811	0.924129	0.710046	0.8617	0.928786	0.637913	0.801291	0.812004	0.599239	0.967661	0.827084
Kcnj13	0.00444541	0.00237835	0.0175861	0.00705617	0.00820781	0.00971764	0.0127228	0.0327354	0.0034215	0.0119388	0.00812071	0.0108336	0.020948	0.0152207	0.00790701	0.025889	0.013163	0.016147	0.0175295	0.0238189	0.0160616	0
Snorc	0.000982267	0.00162093	0.00516459	0.0145877	0.00387236	0.000760051	0.00141878	0.00275289	0.00146159	0.0032635	0.000691819	0.00279494	0.000686865	0.00137627	0.00130123	0	0.00230423	0.00621469	0.0107545	0	0	0
Ngef	0.0254007	0.0155424	0.00455869	0.0361776	0.0140798	0.00458859	0.00554856	0.0277794	0.0154836	0.010529	0.0279743	0.0486625	0.013412	0.0376699	0.00195886	0.00781527	0.0299908	0.0618925	0.0081722	0.0954272	0	0
Neu2	0.0330855	0.021578	0.0199871	0.0153122	0.00800487	0.00436066	0.113935	0.0137208	0.0213565	0.00850194	0.0127573	0.0107413	0.0103256	0.00249865	0.0797606	0.014944	0.0140811	0.0194596	0.0113307	0.011018	0.0336445	0
Inpp5d	0.523929	0.573772	0.0143733	0.216948	0.171939	0.0722778	0.0208351	0.967226	0.433572	0.0104324	0.234154	0.199114	0.0139703	1.84474	0.479756	0.129869	0.648346	0.15448	0.190839	0.139907	0.0874753	0.0560912
Atg16l1	0.190632	0.187976	0.32294	0.232975	0.236176	0.270855	0.268434	0.269793	0.199351	0.289181	0.245141	0.203644	0.310721	0.213258	0.360132	0.226391	0.231614	0.257412	0.248511	0.250387	0.263593	0.327517
Sag	0.0107027	0.0182288	0.0685402	0.0581797	0.0283553	0.0245035	0.0361911	0.153578	0.0505266	0.0373987	0.0290106	0.0320007	0.0746441	0.0276298	0.0701266	0.0463958	0.0228039	0.0461854	0.133917	0.0689849	0.0637542	0.0381703
Dgkd	0.290875	0.198202	0.400869	0.202317	0.247382	0.365846	0.263779	0.240708	0.169236	0.307907	0.283029	0.444196	0.410358	0.192079	0.726071	0.492185	0.323661	0.24971	0.574298	0.218424	0.59308	0.241618
Gm19582	0.000414403	0	0	0.000340265	0	0	0	0	0	0	0	0	0	0	0	0	0	0	0	0	0	0
Usp40	0.180581	0.148944	0.476013	0.202988	0.275279	0.384957	0.445558	0.319964	0.150329	0.357674	0.254523	0.248139	0.420666	0.211465	0.348979	0.290152	0.181487	0.377321	0.187535	0.390124	0.364701	0.368725
Ugt1a10	0.000286892	0.000259912	0	0.00396936	0	0.000363929	0	0.00160574	0.000986489	0	0.0029892	0.000822548	0	0.00336776	0	0	0	0	0	0	0	0
Gm20528	0.00464863	0.00176045	0.000260109	0.0177559	0.00305768	0.00591606	0.00330756	0.012158	0.00245323	0.00986299	0.0592099	0.0071861	0.000907787	0.00871109	0.000958945	0	0.00426779	0.0414311	0.00406473	0.0237318	0	0
Ugt1a9	0	0	0	0.00139472	0	0.000490751	0	0.00126592	0	0	0	0	0	0	0	0	0.00246627	0	0	0	0	0
Ugt1a8	0	0	0	0.000236271	0	0.000490751	0	0	0	0	0	0	0	0	0	0	0	0	0	0	0	0
Ugt1a7c	0.00165061	0	0.000653278	0.00358277	0	0	0	0.00331346	0.000737701	0.00400662	0.0151792	0.00386497	0	0.00159075	0	0	0.00225789	0.0183696	0	0	0.0140381	0
Ugt1a6b	0.000460456	0	0	0	0	0	0	0.00154904	0	0	0	0	0	0.0016287	0	0	0	0	0	0	0	0
Ugt1a6a	0.00390332	0.00114274	0.000717625	0.00480552	0.00157799	0.000226244	0.000356373	0.00388644	0.00113943	0.00711975	0.0549735	0.0156247	0	0.00488433	0.00103455	0	0	0.0147725	0.00551381	0	0	0
Ugt1a5	0.000299685	0	0	0.000936526	0	0	0	0.00126717	0	0.00120897	0.000704218	0.000767807	0	0	0	0	0	0	0	0	0	0
Ugt1a2	0	0	0	0.000665628	0.000520897	0.000545476	0	0	0	0	0	0	0	0	0	0	0	0	0	0	0.0154224	0
Dnajb3	0.00201127	0.000914488	0.0056121	0.00226892	0.00283891	0.00115575	0.00344241	0.008122	0.00613745	0.0025926	0.00376122	0.00278742	0.00669713	0.00379382	0.00723866	0	0	0.0079938	0.0152625	0.00630437	0	0.0483227
Ugt1a1	0.000758879	0.000305596	0	0.0014986	0.000493822	0	0	0.0014919	0.00121575	0	0.0141044	0.00512985	0.000954367	0.0015387	0.00103145	0	0	0.0042629	0	0	0	0
Mroh2a	0.00927896	0.00388807	0.00501548	0.047625	0.0136406	0.0121174	0.00338961	0.155536	0.014959	0.0119991	0.0572674	0.0247559	0.0162256	0.129459	0.0135836	0.0133842	0.0150761	0.00817321	0.071515	0.0712216	0	0
Hjurp	0.214139	0.138329	0.303673	0.188459	0.39951	0.329839	0.246535	0.251388	0.15619	0.392872	0.330868	0.262023	1.00062	0.336402	0.391412	0.258553	0.244389	0.417083	0.272866	0.696459	0.394572	0.473099
Trpm8	0.00397554	0.00297403	0.000604606	0.0559706	0.00687258	0.00754088	0	0.00840604	0.00499772	0.00368392	0.00315627	0.00269222	0.00210606	0.0110308	0.00170443	0.00726159	0.00344328	0	0	0.010931	0	0
4930453O03Rik	0	0.000330477	0	0.00135362	0	0	0	0	0	0	0	0	0	0	0	0	0	0	0	0	0	0
Spp2	0.00135063	0.000637473	0.00049461	0.0333169	0.00138126	0.00268101	0.000295332	0.00233444	0.00600432	0	0.00218073	0.00484907	0.00171011	0.00716618	0.00341781	0.00925833	0.0089725	0.00456416	0	0.0199445	0	0
Gm29538	0.000347452	0.000446245	0.000831933	0.00183694	0.000482161	0.00237493	0.000936579	0	0.00112995	0	0	0	0.00358699	0	0	0.0014623	0.00474527	0.0078463	0	0.096363	0	0
Gm28888	0	0	0	0.00285516	0	0	0	0	0.000687967	0.00122449	0	0.0012269	0	0	0	0	0.00237225	0	0	0.00935421	0	0
Glrp1	0.00107736	0.000514444	0	0.00586399	0	0.000814925	0	0	0	0	0	0	0	0	0.00285125	0	0	0.00592559	0	0	0	0
Gm19589	0.000755765	0.00114993	0	0.00270166	0	0.00035211	0	0	0.00126917	0	0	0	0	0	0	0.00283161	0	0	0	0.00355146	0	0
Gm29336	0	0.00019296	0.000398879	0.00056421	0	0.000922411	0	0	0	0	0	0	0.00102164	0.00321405	0	0	0.00247184	0	0	0	0	0
Arl4c	0.134908	0.121228	0.0498217	0.125258	0.0476512	0.0751104	0.0680588	0.0543022	0.10404	0.0490223	0.0941622	0.171217	0.0943985	0.0303487	0.162916	0.0736546	0.1832	0.108191	0.0388653	0.118181	0.0871853	0.138255
Platr5	0.00180482	0.000594817	0.000647832	0.00237093	0.00078638	0.00039072	0	0	0.00142576	0	0	0	0	0.000671714	0	0	0	0	0	0	0	0
Gm29337	0	0.000217094	0.000660513	0.00130154	0	0	0	0	0	0	0	0	0	0	0	0	0	0	0	0	0	0
1700067G17Rik	0.0206762	0.0102495	0.00172808	0.010625	0.00668828	0.00248261	0.0026887	0.00435929	0.00921044	0.00237682	0.00866993	0.00721682	0.0025708	0.0101918	0.00526683	0.00790724	0.00608449	0	0	0.00720025	0	0
Sh3bp4	0.319226	0.371759	0.148651	0.211694	0.322008	0.173657	0.206784	0.129378	0.201782	0.152221	0.157352	0.180951	0.170889	0.13178	0.172007	0.214478	0.319435	0.225095	0.167695	0.206564	0.158954	0.0958288
Gm28342	0.000949738	0.000420156	0.000151547	0.00710925	0.000260726	0.000679777	0	0.0173676	0.000464131	0	0.00452442	0.00379319	0	0.00661264	0	0.00184312	0	0	0	0	0	0
C030007H22Rik	0.00210712	0.00107744	0.000219713	0.0045767	0.00121197	0.00194191	0.00054805	0.00265312	0.000721006	0	0.00137812	0.00159897	0	0.00140687	0	0	0	0.00327498	0	0	0	0
Agap1	0.80649	0.612275	0.712783	0.659327	0.539705	0.604437	0.550359	1.47358	0.527085	0.604404	0.912252	1.04052	0.751609	1.47347	0.435437	1.32524	1.20988	0.96242	1.06354	0.928272	0.6884	0.768014
Gm28499	0.000446008	0.000655384	0.000423963	0.000346682	0.000274107	0	0	0.00353392	0.00059422	0	0.00180081	0	0.00178537	0.00412888	0	0	0	0	0	0	0	0
4933400F21Rik	0.00869971	0.00532973	0.0131337	0.00942353	0.00374608	0.00198273	0.00794429	0.0183723	0.00423794	0.00698395	0.00573776	0.00972494	0.0214266	0.0173772	0.00244998	0.0116583	0.00781454	0.00992467	0.0272199	0.00760339	0	0
Gbx2	0.000411234	0.000981432	0	0.00155715	0.000314676	0.001078	0	0.00187329	0.0013606	0	0	0	0	0	0	0.00219031	0	0	0	0	0	0
D130058E05Rik	0.000226962	0.000870519	0.00265195	0.00210819	0.00381579	0.000524237	0	0.00049259	0.00869608	0.0034303	0	0	0.00272217	0	0	0	0	0	0.00719542	0	0	0
Asb18	0.00291795	0	0.000837013	0.00935682	0.00205037	0.00211312	0.000235296	0	0.000579594	0	0.00327626	0	0.000739343	0	0	0.00327317	0.00543633	0	0	0	0	0.015343
Iqca	0.00211334	0.00384779	0.000904425	0.0129211	0.000507666	0.000923864	0.000683738	0.000607167	0.00316475	0.00323632	0.00368778	0.0107508	0	0.00254933	0.00760015	0.00668722	0.00329814	0.0018179	0	0.201127	0	0
4930434B07Rik	0	0.000564517	0	0	0	0	0	0	0	0.00086615	0	0	0.00106934	0	0	0	0	0	0	0	0	0
Ackr3	0.00187293	0.00716055	0.00843579	0.0280532	0.0125874	0.00936599	0.00291104	0.00507757	0.0409081	0.0181105	0.00455675	0.00739801	0.00487372	0.0105902	0.00373819	0.0234255	0.0188194	0.0123968	0.00239367	0	0.054562	0.0155852
Gm28721	0	0.000210068	0	0.00057411	0	0	0	0	0	0	0	0	0	0	0	0	0	0	0	0	0	0
Gm28723	0	0	0.000778437	0.0019659	0.000485563	0	0.000708647	0	0.00103242	0	0	0	0	0	0	0	0.0025818	0	0	0	0	0
Gm28722	0	0	0	0.00155726	0.000337618	0	0.000755084	0	0	0	0	0	0	0	0	0	0	0	0	0.00393713	0	0
Cops8	0.0934432	0.0972671	0.168686	0.120201	0.158426	0.120554	0.161306	0.0792305	0.154307	0.176739	0.0938472	0.161419	0.191931	0.0847596	0.156387	0.0676086	0.128103	0.109311	0.162203	0.172307	0.150036	0.166154
Gm9991	0	0	0.000163931	0.000417847	0.000243127	0	0	0	0	0	0.00217112	0	0	0	0	0	0.00552496	0	0	0	0	0
Col6a3	0.00384248	0.00130054	0.00261575	0.0573959	0.00681513	0.00380817	0.0026428	0.000777536	0.00694313	0.00256011	0.0055627	0.0139879	0.000999433	0.00232062	0.00120463	0	0.0114735	0.00764841	0	0.0216385	0.0120308	0.395373
Mlph	0.0343846	0.00870078	0.0149869	0.0951227	0.016649	0.0585154	0.0214158	0.0264492	0.0484013	0.0663879	0.239361	0.387468	0.0111297	0.110918	0.0326368	0.147703	0.0915359	0.604848	0.0325688	0.032103	0.00960193	0.0236001
Prlh	0.00121644	0	0.00093174	0.0182128	0.00338148	0.00173644	0.000599869	0.00107113	0.00369589	0	0.00619233	0.010922	0	0.00599837	0	0.0038868	0	0.0232722	0	0	0.00960193	0
Rab17	0.00707253	0.00474718	0.00147916	0.0188601	0.00681374	0.00478407	0.00144821	0.00528223	0.0085757	0.00305937	0.0104497	0.0628814	0.00268714	0.00972611	0	0.00302019	0.00804212	0.0274389	0	0.0106824	0	0
Gm28199	0	0	0	0.000248928	0	0	0	0	0	0	0	0	0	0	0	0	0	0	0	0	0	0
Lrrfip1	0.51942	0.534011	0.445128	0.457107	0.52839	0.351572	0.313818	0.573172	0.509756	0.370958	0.547718	0.602283	0.453353	0.613018	0.532962	0.490873	0.396735	0.673379	0.661703	0.413536	0.396318	0.621032
Rbm44	0.000442026	0.00902047	0.0259227	0.0228141	0.00763015	0.00278143	0.00394296	0.00598357	0.0440364	0.00695769	0.00549505	0.00139221	0.0430329	0.00846108	0.0329487	0.00811939	0.00427021	0.00832223	0.0412263	0.0205248	0	0.0263443
Ramp1	0.0091504	0.0105696	0.0124648	0.0484372	0.0110687	0.0072902	0.00786095	0.00826676	0.0394032	0.0117714	0.0187806	0.0153135	0.0131449	0.0100911	0.31301	0.0489845	0.0308841	0.172942	0.0117941	0.0697122	0	0.0503191
Ube2f	0.185557	0.19109	0.251059	0.318299	0.30839	0.263027	0.306691	0.187431	0.282409	0.362769	0.238736	0.225154	0.216825	0.199047	0.324356	0.198171	0.46509	0.504914	0.242721	0.234772	0.252549	0.201901
Scly	0.255617	0.212738	0.167984	0.354685	0.29039	0.258781	0.249551	0.219529	0.300626	0.277376	0.285044	0.368009	0.132332	0.207341	0.231256	0.29551	0.49818	0.314421	0.175343	0.212767	0.19576	0.272411
Gm17090	0.0217788	0.069094	0.0127289	0.052084	0.0244509	0.0169323	0.0168982	0.0121393	0.0955074	0.0292274	0.0182007	0.0268333	0.0121643	0.0214426	0.0082245	0.022215	0.0449841	0.0218381	0.0202373	0.0177638	0.0100943	0
Espnl	0.0417123	0.122903	0.00778602	0.0920218	0.043911	0.0108885	0.0125145	0.0154669	0.114881	0.00588993	0.0174855	0.0280436	0.0128124	0.0164379	0.0139535	0.0180003	0.0169804	0.0179419	0.00729657	0.0542052	0	0
Klhl30	0.000553512	0.0107666	0.00051732	0.0142684	0.00317294	0.00110556	0	0.000982784	0.0175204	0	0.00716371	0.00545591	0.00122892	0	0	0	0	0.00722237	0	0.0152879	0	0
Erfe	0.00140017	0.000778858	0.00404655	0.00354816	0.00392529	0.0029635	0.00134391	0.00035114	0.00335277	0.00894668	0	0.00570924	0.0224701	0	0.00661165	0.00756019	0	0.00633583	0	0.00540874	0	0
Ilkap	0.192936	0.16128	0.326776	0.154934	0.28858	0.261221	0.346433	0.243201	0.226209	0.262399	0.192144	0.197726	0.36171	0.201361	0.356888	0.258967	0.147816	0.250686	0.435439	0.241047	0.305584	0.17304
1700020N18Rik	0.000435808	0.000658918	0	0	0.000354612	0.000877699	0	0	0	0	0	0	0	0	0	0	0	0	0	0.0315446	0	0
Hes6	0.115058	0.122122	0.807912	0.129214	0.66403	0.383788	0.627059	0.301848	0.339793	0.494617	0.120949	0.126557	0.946628	0.212554	0.409225	0.249594	0.138847	0.267472	1.03645	0.421158	0.170614	0.146736
Per2	0.133003	0.0820537	0.106759	0.108953	0.0877843	0.10474	0.0522549	0.0906257	0.0733421	0.144126	0.145679	0.186935	0.0914759	0.0840349	0.0727944	0.419521	0.0891957	0.236271	0.155004	0.171266	0.15312	0.266541
Gm28382	0	0	0	0	0	0	0.000356373	0	0	0	0	0	0.00088229	0	0	0	0	0	0	0	0	0
Traf3ip1	0.0249395	0.0267097	0.0739669	0.0415422	0.0638004	0.0517266	0.0560421	0.0498162	0.0347419	0.0649483	0.0387555	0.0277324	0.0812804	0.0726676	0.05748	0.0372927	0.0267358	0.0461877	0.0859633	0.603488	0.116243	0.0502261
Asb1	0.0210615	0.0262217	0.0354102	0.0315926	0.0382964	0.0130295	0.0360016	0.0474251	0.0319815	0.0302917	0.00864862	0.0150674	0.0440387	0.0236857	0.041614	0.0238392	0.0167491	0.0197632	0.0364853	0.071393	0.0162465	0.0440599
Gm28380	0.0304667	0.00929604	0.000464477	0.0105626	0.00254748	0.00195734	0.00153745	0.0023074	0.00204253	0.00114578	0.00787754	0.00621382	0.00106338	0.00405449	0.00209245	0.00105961	0.00239104	0	0	0.0179286	0	0
Gm29100	0	0	0.000985451	0.000706824	0	0	0	0	0	0	0	0	0	0	0	0	0.000995654	0	0	0	0	0
Twist2	0.000533524	0.000469847	0.0490209	0.00451758	0.00188921	0	0.0278169	0.00634158	0.0107683	0.00426963	0.000887551	0	0.0441647	0.00234062	0.014202	0.00886807	0.00239464	0.00580016	0.00858863	0	0	0.0258994
Gm29101	0.000474949	0	0.00743584	0.000601414	0.00022005	0.000230895	0.00582884	0	0	0	0	0	0.00860018	0.000892624	0.00298791	0	0	0	0	0	0	0
Hdac4	0.338369	0.297298	0.879884	0.38842	0.455327	0.610992	0.81984	0.642561	0.290486	0.715903	0.577129	0.343892	0.861799	0.470404	0.87618	0.397654	0.270513	0.522287	0.538531	0.391956	0.921749	0.587485
Gm29099	0	0.000531503	0	0	0.000350321	0	0	0	0	0	0	0.00154637	0	0	0	0	0	0	0	0	0.005447	0
Ndufa10	0.177416	0.191513	0.433334	0.211571	0.346677	0.243594	0.448724	0.270823	0.36255	0.397524	0.174511	0.217415	0.463584	0.197036	0.397116	0.201054	0.157884	0.30403	0.375325	0.21434	0.220615	0.456163
Olfr1416	0	0	0	0.00321432	0.000513897	0.000548504	0	0.00126555	0	0	0	0	0.00211799	0	0	0	0	0	0	0	0	0
Olfr1415	0	0	0	0	0	0	0	0	0.00104289	0	0	0	0	0	0	0	0	0	0	0	0	0
Olfr1414	0	0	0.000224345	0.00108677	0.000688956	0	0	0.0213901	0	0	0	0	0	0	0	0	0.00133116	0	0	0	0	0
Olfr1413	0.00016144	0	0	0	0.000589242	0	0	0	0	0	0	0	0	0	0	0	0	0	0	0	0	0
1700054K02Rik	0	0	0	0.00032967	0	0	0	0	0	0	0	0	0	0	0	0	0	0	0	0	0	0
Olfr1412	0.000295783	0	0	0.000465362	0	0	0	0	0	0	0	0	0	0	0	0	0	0	0	0	0	0
Olfr1411	0	0	0	0.00110868	0.000427992	0	0	0	0	0	0	0	0	0	0	0	0	0	0	0	0	0
Olfr1410	0.000581605	0	0.0001461	0.00424731	0	0.000838645	0	0.0072067	0	0	0	0	0.000907787	0.00395842	0	0	0	0	0	0	0	0
Olfr12	0.000712626	0	0.00015983	0.00187809	0.000954358	0	0	0.00510642	0	0	0	0.00174853	0	0	0	0	0.00123965	0	0	0	0	0
Cops9	0.428492	0.465202	0.283681	0.376431	0.450315	0.271705	0.359027	0.390733	0.510624	0.293375	0.359626	0.34363	0.32144	0.29645	0.333914	0.334812	0.32696	0.312973	0.398972	0.32487	0.315743	0.398691
Otos	0.0315242	0.0189924	0.00277196	0.0215555	0.00528025	0.0062253	0.00102461	0.0270722	0.0204825	0.0060794	0.0173385	0.0114019	0.0016813	0.00868995	0.0111903	0.00581853	0.00156568	0.0100118	0	0	0	0
Gm29483	0.146292	0.0821079	0.00640853	0.0411125	0.0184659	0.0207824	0.0115837	0.03724	0.0676727	0.00708068	0.0796489	0.0549951	0.00144072	0.0222657	0.0137543	0.0195891	0.0129305	0.0162856	0.00617501	0.0255341	0.0180135	0
Gm29482	0	0.00165248	0	0.000653966	0	0	0	0	0	0	0	0	0	0	0	0	0	0	0	0	0	0
Gm29481	0.0393794	0.0453371	0.0523714	0.053171	0.0332634	0.0135357	0.389731	0.0181772	0.0322188	0.0580101	0.0177114	0.0171216	0.0368582	0.0114512	0.270323	0.0128811	0.00246627	0.013654	0.026137	0.0109179	0.0321867	0.014141
Gpc1	0.272901	0.26713	0.377676	0.239581	0.382171	0.346259	0.642522	0.181115	0.357077	0.602232	0.271736	0.258274	0.393208	0.141915	0.41886	0.198984	0.206567	0.127857	0.451321	0.109505	0.240665	0.128114
Gm29480	0.00409731	0.00382691	0.00757633	0.00177669	0.00199961	0.00242898	0.0280532	0.00451084	0.00456684	0.00583186	0.00075052	0	0.00467603	0.00321112	0.0144207	0	0.00519916	0.00550833	0.0090593	0	0.00637315	0
Ankmy1	0.0226936	0.026258	0.080331	0.0424824	0.0415066	0.0242589	0.200997	0.0143116	0.0532352	0.0791549	0.0258717	0.0200981	0.0632657	0.0135792	0.144847	0.0261558	0.0263524	0.0110893	0.0561376	0.0669799	0	0.051502
Dusp28	0.0163705	0.00887515	0.0624737	0.0167352	0.0117854	0.0152487	0.234331	0.0160511	0.0240325	0.0311178	0.0129537	0.0187521	0.0650637	0.012474	0.122643	0.00917722	0.0121193	0.0291584	0.0194138	0.0193101	0.014549	0.101649
5033417F24Rik	0.0052893	0.00346467	0.00658453	0.00124737	0	0.00224776	0.0115147	0.00411154	0.000409229	0.00372567	0.00209372	0.00232374	0.00442887	0	0.00985518	0	0.00207464	0	0	0.00706803	0.0141272	0
Rnpepl1	0.184751	0.119217	0.287634	0.16175	0.188996	0.176987	0.68728	0.22704	0.165798	0.21411	0.221712	0.230639	0.267282	0.243334	0.528857	0.240065	0.283415	0.283268	0.17946	0.116529	0.141153	0.199226
9430060I03Rik	0.00756754	0.00619009	0.0201495	0.0114478	0.0176473	0.00953139	0.0172932	0.00622652	0.0186683	0.0179014	0.00809055	0.0124273	0.0291644	0.00187422	0.0191324	0.00689809	0.00652294	0.0111429	0	0.0537425	0.0176786	0.0238709
Capn10	0.0417542	0.0432924	0.106149	0.0636671	0.0597858	0.0524033	0.136604	0.0583856	0.0804592	0.0762365	0.0979508	0.0738306	0.0973049	0.0550749	0.101417	0.082157	0.0340914	0.0936316	0.0865214	0.172748	0.135449	0.107367
Gpr35	0.00826946	0.0131328	0.0299473	0.0143727	0.0242227	0.00961537	0.028977	0.0113275	0.0252001	0.012334	0.0404628	0.0215039	0.0280335	0.00801248	0.0250439	0.0113424	0.0558781	0.0569335	0.0167681	0.029185	0	0
Aqp12	0.000413695	0	0	0.00695263	0.000988723	0	0	0.00122022	0.000704734	0	0	0	0	0	0	0	0.00201797	0	0	0	0	0
Kif1a	0.0400269	0.0307507	0.00112769	0.0367299	0.0148513	0.00909702	0.00219873	0.0199236	0.0252913	0.0124761	0.0148832	0.0207748	0.00224192	0.010686	0.00180412	0.0784866	0.0211193	0.0033204	0.0298026	0.0111523	0	0.0205476
Gm28086	0.000162581	0.000491363	0.000449189	0	0	0	0.000286123	0	0	0.00119293	0.000850811	0	0	0	0	0	0	0	0	0	0	0
Agxt	0.00096568	0	0.000735715	0.0167407	0.00323898	0.00162776	0	0.00128893	0.007232	0	0.00111778	0.0100328	0	0.00428879	0	0.00795854	0.00679864	0	0.0026347	0.0205003	0	0
Mab21l4	0.00102784	0.00107885	0.000816216	0.0133059	0.00147424	0.00192331	0.00285544	0.00209728	0.00565618	0.00299936	0.0110895	0.00871346	0	0.00792674	0.00532393	0.00205672	0.00245556	0.0222256	0.0110665	0.0520804	0	0.0159429
Crocc2	0.00293355	0.000566184	0.00122249	0.023751	0.00444866	0.00365766	0.00168918	0.00484085	0.00466413	0.00210549	0.012752	0.00797302	0	0.00930213	0	0.00280109	0.00223377	0.00183883	0.0045819	1.17009	0.0150325	0.00765719
Sned1	0.0404053	0.0234344	0.0104631	0.0627775	0.0289024	0.0615708	0.00180725	0.0376871	0.0325756	0.0173	0.114023	0.0865039	0.00765257	0.0388332	0.00495112	0.0487217	0.044981	0.0869449	0.022964	0.537242	0.183492	0.244586
Mterf4	0.02523	0.0267012	0.0448022	0.0343468	0.0383185	0.0355723	0.0592003	0.0287623	0.031022	0.0553065	0.0355957	0.0321735	0.0713145	0.0446247	0.0542432	0.0397427	0.032551	0.0420174	0.0376231	0.187343	0.056226	0.054022
Gm28535	0.00265107	0.00115332	0.00224033	0.00461396	0.0024559	0.00339941	0.00268662	0.00233908	0.00200335	0.00710678	0.00319989	0.00264169	0.0134699	0.00225778	0.00171797	0.00179417	0.00560169	0.0115201	0	0.0083504	0	0.0147283
Pask	0.00305121	0.00328816	0.0268231	0.0100309	0.038411	0.0204381	0.0199569	0.00633065	0.00790672	0.0467387	0.0105491	0.00768502	0.114735	0.00725428	0.0271392	0.00568131	0.00465644	0.0420343	0.0372536	0.0863755	0.0296794	0.0649966
Ppp1r7	0.0957767	0.0883185	0.164964	0.103426	0.16145	0.111968	0.151593	0.125057	0.134188	0.179529	0.0956386	0.090643	0.225642	0.103825	0.152021	0.104658	0.0767803	0.121974	0.160605	0.214038	0.105955	0.185555
Ano7	0.00723763	0.00706001	0.00421939	0.0265234	0.00612521	0.00486571	0.00193157	0.439594	0.00361273	0.00156611	0.025512	0.0271629	0.00680346	0.777528	0.00715466	0.0340451	0.0135136	0.0856545	0.0195578	0.0119646	0.00945932	0.0129991
Hdlbp	0.525444	0.457069	0.683408	0.56645	0.635242	0.529981	0.652728	0.656266	0.607572	0.585505	0.598271	0.721398	0.784267	0.674759	0.703674	0.565616	0.650611	0.705385	0.787721	0.618278	0.761188	0.838908
Sept2	0.0655392	0.0384996	0.0613144	0.0557914	0.0632298	0.0771912	0.0865665	0.048846	0.053774	0.0571159	0.0521788	0.0571043	0.0584433	0.0510597	0.0797355	0.0841365	0.0348806	0.0340046	0.0355303	0.059314	0.0917718	0.0546833
Sept2.1	0	0	0	0	0	0	0	0	0	0	0	0	0	0	0	0	0	0	0	0	0	0
Farp2	0.536244	0.270417	0.253847	0.20727	0.138519	0.153184	0.158075	0.247762	0.260082	0.170648	0.300857	0.249736	0.208032	0.149692	0.16603	0.414458	0.136596	0.2774	0.552776	0.198571	0.157707	0.239411
Stk25	0.227468	0.181657	0.274839	0.178881	0.27369	0.215194	0.356484	0.222597	0.293836	0.22314	0.172591	0.290503	0.301405	0.22329	0.305359	0.263965	0.230536	0.258829	0.366506	0.308066	0.238557	0.347708
Gm28536	0.000245895	0.000931868	0.000124598	0.000403791	0	0	0	0	0	0	0	0	0	0	0	0	0	0	0	0	0	0
Bok	0.148022	0.130602	0.233781	0.0982675	0.260103	0.107921	0.26116	0.0914417	0.287492	0.257171	0.0834581	0.0874244	0.353115	0.056659	0.142931	0.110606	0.0759448	0.122723	0.138191	0.166766	0.108562	0.122531
Thap4	0.292514	0.339425	0.192946	0.231914	0.247748	0.195773	0.214403	0.18651	0.395237	0.174145	0.220168	0.220186	0.21324	0.153544	0.195485	0.168033	0.138796	0.20476	0.256969	0.160467	0.221452	0.138098
Gm10550	0.0304899	0.0415494	0.0115589	0.014279	0.00957587	0.0153453	0.0106133	0.0117139	0.0372819	0.0167772	0.0129997	0.0144845	0.0135135	0.00946358	0.00396684	0.00719181	0.00310738	0.0106795	0.00239367	0.00723007	0	0
Atg4b	0.230058	0.210009	0.170232	0.190952	0.203463	0.186562	0.186429	0.213282	0.177847	0.187811	0.208698	0.204494	0.20684	0.214298	0.141783	0.212742	0.158084	0.207025	0.188952	0.148675	0.275909	0.257431
Dtymk	0.258649	0.269011	0.339384	0.213564	0.46111	0.222639	0.323583	0.251212	0.314254	0.412924	0.154432	0.154072	0.643742	0.151611	0.350918	0.210963	0.13375	0.280349	0.288192	0.481244	0.165755	0.341829
Ing5	0.152755	0.090822	0.120514	0.0845895	0.137155	0.0861806	0.0965998	0.0893202	0.0876992	0.0876866	0.0908998	0.0883404	0.128021	0.0982412	0.11058	0.109766	0.0974692	0.124235	0.0777863	0.0453934	0.163394	0.156161
D2hgdh	0.0663029	0.0571241	0.0454835	0.0731732	0.0616115	0.0647565	0.0433234	0.0604961	0.0591003	0.0326695	0.0619598	0.0510224	0.0320064	0.063515	0.0402904	0.0611372	0.0600616	0.0511166	0.0445557	0.115052	0.050519	0.0541827
Gal3st2	0.122243	0.0490374	0.00417766	0.0452765	0.0301273	0.00947333	0.00269358	0.0218251	0.0756767	0.021538	0.0554536	0.0374794	0.00467164	0.0361221	0.0144443	0.0114963	0.0821588	0.0070419	0.0326525	0.0147953	0	0
Gal3st2b	0.0773921	0.0299578	0.000694908	0.0259555	0.015102	0.00686113	0.00263878	0.0164686	0.0374289	0.00769654	0.0136924	0.0185655	0.000739343	0.00879967	0.0041511	0.0125538	0.0215579	0	0.0127007	0.0058104	0	0
Gal3st2c	0.00640394	0.00757442	0.000240948	0.032031	0.00456004	0.00151088	0.00106665	0.00188214	0.0197373	0.00590247	0.00608651	0.0114534	0.000880705	0.00140372	0	0	0.00957398	0	0.0131586	0.00947202	0	0
Neu4	0.0002209	0	0	0.00165885	0	0.000515385	0	0.000850804	0.00193223	0	0	0.00182544	0	0	0	0	0	0	0	0	0	0
Pdcd1	0	0.00046605	0	0.00299926	0.00106549	0.000979908	0	0.000847132	0	0	0	0.0013594	0	0	0	0	0	0	0	0.0125673	0	0
4930440C22Rik	0.000223597	0.000654246	0	0.00067165	0	0	0	0	0.00101336	0	0	0	0	0	0	0	0	0	0.00758705	0	0	0
Fam174a	0.0977392	0.116875	0.114409	0.139803	0.138746	0.1164	0.118213	0.125606	0.148941	0.112553	0.142676	0.104829	0.0944782	0.11058	0.110208	0.108702	0.0983717	0.148517	0.227278	0.246685	0.14407	0.214882
St8sia4	0.00182069	0.00217305	0.00130502	0.0193239	0.0071599	0.00177804	0.00273104	0.00312728	0.0296932	0.000968749	0.00559261	0.0177008	0.00593618	0.00514058	0.346106	0.00491698	0.0104517	0.00709101	0.343071	0.0209747	0	0.0864029
4930598F16Rik	0.000631512	0.000316257	0	0.00575667	0	0.00129919	0	0	0.000707839	0	0	0.000492601	0	0	0	0	0.00382755	0	0.0131777	0	0	0
1700063A18Rik	0.000686149	0.000223605	0.000139339	0.0010337	0.00035171	0	0	0	0	0	0	0	0	0	0	0	0	0	0	0	0	0
Gm29601	0	0.000521803	0	0.00115842	0	0.000985963	0	0	0	0	0	0	0	0	0	0	0	0	0	0	0	0
4930533P14Rik	0.000488118	0.000269359	0.000816395	0.00341697	0.000526759	0.00213987	0	0	0	0	0.00334079	0	0	0	0	0	0.00550412	0	0.00637639	0	0	0
Slco4c1	0.132726	0.0621289	0.0150578	0.0353818	0.0125073	0.0161192	0.00341584	0.0548325	0.0188233	0.00589068	0.0171409	0.0209567	0.0179211	0.0327588	0.0099013	0.0191989	0.0380368	0.0716283	0.0303555	0	0.0106295	0.023338
Panct2	0.0552282	0.030436	0.00132792	0.0105467	0.00581058	0.00477874	0.00099604	0.0290577	0.00326847	0.000862735	0.0194966	0.0221917	0.00263315	0.0224442	0.00313282	0.00323628	0.00370678	0.032891	0.008862	0	0	0.00662441
Gm28901	0	0	0.000291362	0.00065839	0.000343206	0	0	0	0	0	0	0	0	0	0	0	0	0	0	0	0	0
Slco6c1	0.000480656	0.000541473	0	0.0120374	0.000706108	0.00471733	0	0.00150648	0.00104289	0	0.0024055	0	0	0	0	0	0.00288795	0	0	0.0169257	0	0
D1Ertd622e	0.0284245	0.0361912	0.0373061	0.0716201	0.0731348	0.0638664	0.0241515	0.0489598	0.0500037	0.0714672	0.052564	0.0848595	0.037375	0.0575905	0.117235	0.074476	0.0581485	0.10669	0.0760872	0.219019	0.0105578	0.0994317
Ppip5k2	0.558305	0.813977	0.552551	0.563879	0.72948	0.478012	0.436323	0.571757	0.67393	0.488078	0.434203	0.44171	0.628876	0.721531	0.556743	0.530257	0.55124	0.510455	0.521287	0.499256	0.543134	0.354577
Gin1	0.0670751	0.0642815	0.0822397	0.0685587	0.0794186	0.0682718	0.0857894	0.0938856	0.0672947	0.0720746	0.0633515	0.0678879	0.106408	0.126784	0.0993597	0.0602893	0.0713933	0.0695842	0.103865	0.176299	0.0881455	0.111256
Pam	1.77099	1.84662	1.36082	1.48892	1.5752	1.41195	1.09125	1.44116	1.80991	1.26607	1.51161	1.70645	1.11915	1.56806	0.909887	2.21157	1.74193	1.48023	1.37515	0.944344	0.707839	0.644204
B230216N24Rik	0.255653	0.197325	0.084049	0.200854	0.156005	0.159038	0.0716207	0.165663	0.170822	0.105403	0.225749	0.205444	0.054731	0.168689	0.0761714	0.393272	0.195444	0.148984	0.174394	0.12547	0.0380306	0.00765719
1810006J02Rik	0.537179	0.364563	0.00752781	0.0950595	0.0501508	0.0384166	0.0162822	0.195406	0.387674	0.00999956	0.106428	0.445799	0.0078107	0.104514	0.0449716	0.166926	0.304292	0.0226226	0.272089	0.0403597	0.0207237	0.0538063
Gm29461	1.01952	1.30979	0.0241996	0.824244	0.491648	0.182289	0.0424841	0.359903	1.35053	0.0382108	0.404771	0.478787	0.0393324	0.341234	0.206339	0.211761	0.963898	0.176555	0.331794	0.235135	0.191983	0.0322732
Slco6d1	0.00814967	0.00657721	0	0.0165979	0.00227848	0.0030873	0.000678059	0.0023022	0.00766886	0	0.00346112	0.00186007	0	0	0.00209832	0.00832104	0.00606736	0	0.00922156	0	0	0
Gm7967	0.123526	0.0618423	0.00569465	0.0598617	0.0237026	0.0302308	0.00509082	0.0733667	0.0250327	0.00685306	0.0408055	0.0523451	0.00428403	0.099763	0.0230931	0.0916702	0.0353228	0.0361261	0.0459039	0.026155	0	0
Cntnap5b	0.300418	0.432103	0.0234788	0.446798	0.100471	0.106429	0.0143285	0.11376	0.0887976	0.0830876	0.281901	0.152905	0.0256445	0.16158	0.0331127	0.949671	0.172484	0.135926	0.148002	0.244687	0.0504002	0.0171056
Gm20268	0.000553556	0.00120967	0	0.00651514	0.000556582	0.000844587	0	0	0.00095263	0	0.0011302	0	0	0	0.00197695	0	0	0	0	0	0	0
Gm28187	0.000516873	0.000725149	0	0.00202733	0	0.0048809	0	0.00722641	0	0.00164411	0.00140481	0.00732748	0	0.00208955	0.00975587	0.0112429	0.0061092	0	0.00818187	0	0	0
Cdh20	0.0723903	0.1063	0.00199505	0.0483657	0.0448754	0.00971704	0.00106463	0.318563	0.0969594	0.0050115	0.0164684	0.0194999	0.00495018	0.163965	0.0146704	0.0513717	0.0173761	0.0193416	0.0222067	0.106367	0.030382	0.45705
Gm15699	0.00929163	0.00567364	0	0.00210419	0.00517682	0.000425137	0.000322574	0.000825257	0.00412538	0	0.00279414	0.00276107	0.000856436	0.00101628	0	0.00408716	0	0	0	0	0.00637315	0
Gm29012	0	0	0	0.000947943	0	0	0	0	0.000974138	0	0	0	0	0.00240923	0	0	0	0	0	0	0	0
Rnf152	0.0138422	0.0103188	0.00664821	0.0551536	0.00658121	0.0165133	0.00369799	0.124277	0.00492213	0.00379773	0.0623208	0.0611684	0.0174056	0.0975194	0	0.0382379	0.0220618	0.023894	0.0150527	0.061411	0.0159751	0.120287
Gm17634	0.0014917	0.000563753	0	0.00261694	0.000755813	0	0	0.00170646	0	0.000510199	0	0.00214909	0	0.00356918	0	0.00249571	0.00128193	0	0	0	0	0
Gm28403	0.03747	0.0452148	0.137817	0.105504	0.0511273	0.0684622	0.101535	0.0718857	0.0715239	0.0899601	0.0641205	0.0540317	0.136244	0.0685835	0.105376	0.0924206	0.0367063	0.0891368	0.133611	0.0796465	0.0272035	0.230402
Pign	0.353434	0.425277	0.576675	0.468906	0.479221	0.546464	0.511287	0.444923	0.385879	0.575262	0.435935	0.365704	0.688039	0.464836	0.478115	0.371295	0.392165	0.518818	0.380924	0.406491	0.604695	0.520659
Gm28404	0.0069783	0.00634316	0.0157282	0.012255	0.0105902	0.0104134	0.016816	0.00690594	0.0136904	0.0165549	0.00699619	0.00483029	0.0179579	0.0100907	0.0124448	0.0152443	0.01018	0.0112268	0.00344962	0.0262639	0.0290641	0.00944151
Relch	0.864334	0.927002	0.889533	0.982057	0.890237	0.769168	0.931629	0.862947	0.846969	0.819774	1.01635	0.934107	0.835147	0.85555	0.890537	0.869063	0.897982	0.921057	0.716405	0.852369	0.960596	0.845083
Tnfrsf11a	1.71797	1.91959	0.110987	1.46791	2.01787	1.31123	0.235846	0.960028	1.73472	1.23318	1.15078	1.33384	0.149697	0.892314	0.394539	0.866001	2.25128	0.773929	0.849453	0.96734	0.233875	0.109932
Gm7160	0.0590671	0.0314561	0.0478612	0.0514381	0.022523	0.0925911	0.0736115	0.0485008	0.0497005	0.043433	0.0850446	0.0492613	0.0407366	0.063394	0.0654543	0.0575893	0.0280851	0.0347863	0.033971	0.0702056	0.0703648	0.0491125
Zcchc2	0.168051	0.0853275	0.220001	0.164416	0.124479	0.458289	0.258414	0.213567	0.127807	0.297574	0.252212	0.172611	0.232445	0.340878	0.254773	0.228019	0.197532	0.335132	0.143004	0.244116	0.348489	0.16055
Gm20753	0.00464726	0.0136861	0.00317021	0.00923452	0.00419169	0.00184112	0.00267777	0.0068063	0.0291489	0.00692278	0.00503158	0.00279348	0.0030556	0.00159424	0.00277188	0.00429258	0.00411557	0.00778862	0	0.00487408	0	0
Phlpp1	0.566616	0.840827	0.590986	0.739377	0.968362	0.765159	0.477376	0.694996	0.947411	0.955921	0.871498	0.639003	0.597427	0.853738	0.537162	0.694196	1.08659	0.999598	0.719566	0.680307	0.50963	0.757181
A530053M12Rik	0	0	0.000356004	0.00273809	0.000286342	0	0	0.000982784	0.00117333	0	0.00306306	0	0	0	0.000754232	0	0	0	0	0.00635279	0	0
Bcl2	0.320269	0.441623	1.31423	0.265108	0.466202	0.980724	0.82085	0.620527	0.545801	1.0942	0.302942	0.310448	1.24689	0.533925	0.989276	0.312086	0.416628	0.586442	0.6531	0.264791	1.3738	0.732167
D630008O14Rik	0.0441811	0.0889437	0.0165316	0.0348007	0.0413265	0.0133062	0.0133239	0.0215895	0.0820475	0.0170883	0.0135234	0.0261834	0.0117692	0.0215866	0.0172289	0.0109043	0.0222194	0.0240662	0.0155328	0.0137033	0.0446451	0
Kdsr	0.0602892	0.0549595	0.153538	0.086075	0.102671	0.102034	0.115302	0.0900334	0.1206	0.116092	0.110688	0.0569869	0.157921	0.0880449	0.158308	0.0842809	0.0698327	0.0905866	0.137836	0.186226	0.154929	0.145284
Vps4b	0.348328	0.341502	0.403943	0.379877	0.392149	0.361659	0.451373	0.39509	0.444053	0.431467	0.419132	0.420886	0.442233	0.403029	0.486347	0.379075	0.35184	0.535054	0.411044	0.471561	0.508944	0.306178
Serpinb5	0.0081196	0.00258428	0.0125704	0.0355255	0.00562627	0.092982	0.0410939	0.0119004	0.0131477	0.0665229	0.0809949	0.0235913	0.0216005	0.0140766	0.033481	0.00860608	0.024949	0.0916983	0.0407162	0.0471578	0.107143	0.0242294
Serpinb12	0.117647	0.520118	0.0241851	0.361655	0.0769453	0.0840904	0.0315151	0.101375	0.632048	0.0181372	0.125415	0.186228	0.017833	0.0842026	0.0558408	0.239514	0.139093	0.0691336	0.195981	0.193444	0.0891765	0.159507
Serpinb13	0.000397357	0.000960337	0	0.0388832	0.00130379	0.00438226	0.00172311	0.0025104	0.00664326	0	0.00391892	0.00312356	0.000972202	0.00749072	0.00247719	0.00900953	0.00133116	0	0	0.0351735	0	0
Serpinb3a	0.00142152	0.000309881	0.00209596	0.0171955	0.00148424	0.00356887	0.00400666	0.00186029	0.000694333	0.00478937	0.00774054	0.0138911	0.00132995	0.00442235	0	0.00281448	0.00754309	0.0673955	0	0.00890771	0	0.0266569
Serpinb3d	0	0	0	0.00351141	0	0	0	0	0	0	0.00210418	0	0	0	0.00110488	0	0	0	0	0	0	0
Serpinb3b	0.00406609	0.00509079	0.000714234	0.0278904	0.00403764	0.00432522	0.00130386	0.00618586	0.0113857	0	0.0166288	0	0	0.00580745	0	0.0041044	0	0.00444654	0.00489134	0	0	0
Serpinb3c	0.00195033	0.000994946	0.00185462	0.0245901	0.00727208	0.00190624	0.00144357	0.00104654	0.00726972	0	0.0131795	0.00301808	0.00140031	0.00141145	0	0.0066011	0.00482452	0	0	0	0	0
Serpinb11	0.0196672	0.0111439	0.00480695	0.0347132	0.00807845	0.00869904	0.0043398	0.013732	0.034116	0.0239998	0.108298	0.0385577	0.00787442	0.0187438	0.0102714	0.0709702	0.0221038	0.976161	0.00239367	0.0484344	0.022112	0
Gm15391	0.00271256	0.0131457	0	0.00241462	0.000331429	0	0.000809479	0.00213514	0.00868684	0	0.00147664	0.00222118	0	0	0	0	0.00438226	0.00351576	0	0	0	0
Serpinb7	0.106152	0.106621	0.00568119	0.0514765	0.0265855	0.0223773	0.00599965	0.0388978	0.111306	0.00629394	0.43029	0.0814318	0.00197755	0.0401254	0.00832227	0.0374314	0.034787	0.149371	0.0205147	0.00363012	0.0518269	0
Serpinb2	0.376411	0.397975	0.0302265	0.25768	0.15216	0.10522	0.0338853	0.13426	0.332443	0.0578374	0.639645	0.44324	0.0355737	0.142235	0.0748709	0.143262	0.260706	0.616189	0.0535582	0.194367	0.16396	0.0441048
Serpinb8	0.00777581	0.00514124	0.0014111	0.0475827	0.00914274	0.0127786	0.00262677	0.00524018	0.0320514	0.024044	0.0697538	0.0212788	0.0100822	0.0139127	0.00609972	0.0014623	0.121983	0.139946	0.0340684	0.163239	0.0750636	0.0333038
Gm15389	0.000492826	0.00045555	0.000341015	0.0137671	0.00100437	0.00219324	0	0	0.0015625	0	0	0	0.0012473	0.00135211	0	0	0	0	0.0026347	0	0	0
D830032E09Rik	0.00215675	0.00082396	0.000598972	0.00717435	0.00165135	0.00308865	0	0.000503959	0.00506258	0	0.00234015	0.0113984	0	0.004513	0	0.0066366	0	0	0	0	0	0
Cdh7	0.00827075	0.00309927	0.0395286	0.0245957	0.00581582	0.00949993	0.0125885	0.00624812	0.00282701	0.00847131	0.00667661	0.00790575	0.0544561	0.00473966	0.00953968	0.00316036	0.00230891	0.00933468	0.014269	0.0154801	0	0
Cdh19	0.00124235	0.00167326	0.000370337	0.00862713	0.000611248	0.00127093	0	0	0.0039736	0	0.0022189	0.000583451	0.000616629	0.00086522	0	0	0	0	0.0109543	0.0047007	0.0177264	0
Gm29088	0.00108303	0.00073857	0.000982032	0.00327037	0.00032207	0	0	0.000776546	0	0	0	0	0.00278446	0	0	0	0.00236901	0	0	0	0	0
Dsel	0.00803989	0.00500931	0.149323	0.0370841	0.0347917	0.0808642	0.0769679	0.0210227	0.0334232	0.110691	0.0277474	0.01379	0.183013	0.0339819	0.0557601	0.0138607	0.00224607	0.0769321	0.053286	0.131888	0.138778	0.106182
Gm28189	0	0	0	0	0	0	0	0	0	0	0	0	0	0	0	0	0	0	0	0	0	0
9330185C12Rik	0.0134121	0.0137308	0.00658823	0.0446777	0.0192893	0.00807097	0.00252365	0.0724731	0.0108088	0.00278261	0.0490065	0.0409892	0.00876437	0.0143717	0.00865175	0.0208274	0.0175974	0	0.00563389	0.0667032	0.0800646	0
Cntnap5a	0.35165	0.199261	0.00431361	0.253206	0.0469702	0.0521688	0.00529782	0.781874	0.160811	0.0043435	0.199526	0.24635	0.00971648	1.04642	0.0419217	0.0981958	0.0762525	0.034991	0.19871	0.0775266	0.024476	0
Gm19965	0.000214292	0.000346874	0	0.00862212	0	0	0.000532525	0	0.00152776	0	0	0.000766086	0	0.000916654	0	0	0	0	0	0	0	0
Zfp813-ps	0	0.00032427	0	0.000490948	0	0	0	0	0	0	0	0	0	0	0	0	0	0	0	0	0	0
Gm28363	0.000123146	0	0	0.00161308	0	0	0	0	0	0	0	0.00288171	0	0.000793591	0	0	0	0	0	0	0	0
B020011L13Rik	0	0	0	0.00125058	0.000677695	0.000965983	0.000413151	0	0	0	0	0.00177151	0	0	0	0	0	0	0	0	0	0
Gm28360	0.000431769	0	0	0.000575366	0	0	0	0	0	0	0	0	0	0	0	0	0	0	0	0	0	0
Gm28168	0.000241453	0.00048433	0	0.00159288	0	0	0	0	0	0	0	0	0	0	0	0	0	0	0	0	0	0
Gm7145	0.00012219	0.000646519	0	0.00145164	0	0	0	0	0	0	0	0	0	0	0	0	0	0	0	0.00393713	0	0
Gm29106	0	0	0	0.00104523	0	0.000789287	0	0	0	0	0	0	0	0	0	0	0	0	0	0	0	0
Tsn	0.242354	0.231494	0.448924	0.254085	0.42476	0.309197	0.396065	0.240063	0.349392	0.468003	0.228668	0.218835	0.598814	0.243816	0.479599	0.230634	0.215115	0.32275	0.382566	0.350038	0.345789	0.399006
Nifk	0.0475081	0.0428141	0.1119	0.0551996	0.11153	0.0520925	0.0891653	0.0500182	0.0844111	0.112849	0.0655122	0.0441933	0.133933	0.0411366	0.0984993	0.034922	0.0354524	0.0640907	0.0720178	0.0860071	0.114893	0.0730701
Gm28867	0	0	0.000147468	0.000759667	0	0	0	0	0.00104289	0	0	0	0.00219413	0	0	0	0	0	0	0	0	0
Clasp1	0.850852	0.862667	0.826545	0.722659	0.751992	0.740284	0.746351	0.909385	0.677005	0.831072	0.842118	0.736059	0.864651	0.814721	0.919055	0.868893	0.712144	0.779629	1.00136	0.898086	0.820404	0.774838
2900060B14Rik	0.0181943	0.0151502	0.0710081	0.062825	0.038923	0.0237349	0.0553929	0.0300076	0.080887	0.0799068	0.0424407	0.0359224	0.0560346	0.029226	0.0467317	0.0176773	0.0468233	0.0376293	0.0572324	0.0471156	0.0105832	0.0897685
Tfcp2l1	0.469645	0.370059	0.0422362	0.193337	0.114289	0.0599557	0.0397179	0.278198	0.289064	0.0413374	0.285634	0.295853	0.0471985	0.335636	0.0681482	0.128735	0.198502	0.40913	0.136028	0.249399	0.262618	0.0539214
Gli2	0.0150859	0.0240405	0.337241	0.0810604	0.0164877	0.0506911	0.239929	0.0197896	0.0441874	0.168028	0.0202865	0.0207192	0.402377	0.0263159	0.135815	0.0183988	0.0308297	0.0564197	0.046333	0.10419	0.407161	0.151361
Gm26831	0.000420166	9.95995e-05	0.00245083	0	0.000561623	0	0.00170391	0	0	0.000445705	0	0	0.00368579	0	0.0013992	0.00184322	0	0	0	0	0	0
Gm29456	0.00015685	0.0003969	0	0.00471187	0	0.00103557	0	0.000823986	0	0	0.00158692	0	0	0	0	0.00212564	0	0	0	0	0	0
Gm29455	0.00347434	0.00104083	0.000431448	0.00592986	0	0.000965318	0.00077412	0.0113328	0.00167514	0	0.00215245	0.00360612	0	0.00140687	0	0.0175275	0	0	0	0.0215744	0	0
Inhbb	0.197134	0.0375459	0.0416861	0.137365	0.0183627	0.0244488	0.0312257	0.0376193	0.0576055	0.0105733	0.0590603	0.0375499	0.0447179	0.0445232	0.0246692	0.0276082	0.0312813	0.0395162	0.0140664	0.0838117	0.0975098	0.0516579
Ralb	0.223867	0.16536	0.238963	0.210085	0.318105	0.179025	0.387006	0.140113	0.214833	0.234334	0.187629	0.243923	0.263564	0.142335	0.330761	0.128573	0.214462	0.186147	0.158422	0.173751	0.102125	0.191005
Gm27184	0.00383903	0.00213931	0.000554397	0.00317229	0.00237007	0.00161236	0.00205012	0.00720008	0.000606538	0.00326995	0.00535594	0.00286227	0.00443774	0.00118136	0	0	0.00346717	0	0	0.00418988	0	0
Tmem185b	0.051669	0.0534182	0.0519265	0.0607113	0.0755995	0.0422808	0.0575103	0.0405233	0.0364443	0.043329	0.0455455	0.0661818	0.0473541	0.0390386	0.0466565	0.0335768	0.0367085	0.0216787	0.030091	0.0708099	0.0267306	0.0221919
3830432H09Rik	0.000697599	0	0.00150847	0.000859427	0	0.00130681	0.00097783	0.00300516	0	0.00209429	0	0	0.00100567	0	0.00125809	0	0	0	0	0	0	0
Epb41l5	0.22934	0.290891	1.0214	0.281938	0.242153	0.263209	0.801492	0.239281	0.381421	0.400995	0.193631	0.229147	0.945858	0.199244	0.528964	0.365604	0.138663	0.503729	0.419289	0.405423	0.538149	0.509497
Ptpn4	0.583354	0.674868	1.31142	0.61336	0.860571	0.717949	1.04771	0.717607	0.628019	0.973763	0.570191	0.389927	1.3047	0.614767	0.972639	0.635789	0.513005	0.700962	0.799271	0.745597	0.885508	0.768886
Gm28209	0.0017532	0.00108873	0.00127387	0.000427574	0.00118582	0.00122489	0.00160499	0.00186739	0	0.00340677	0	0.00190947	0	0	0.00263219	0	0	0	0	0	0	0.0131629
Tmem177	0.00770775	0.00781095	0.0170667	0.00632375	0.020176	0.0125575	0.0151419	0.0122452	0.0101026	0.0133717	0.0186525	0.00610394	0.015989	0.0129756	0.0144328	0.0164358	0	0.00440571	0.03295	0.0226609	0.00892341	0.0273326
Cfap221	0.00172802	0.00289018	0.00226884	0.00690884	0.00174583	0.000632824	0.00493257	0.0034872	0.00452842	0.00360459	0.00111778	0.00164721	0.00135936	0.00516395	0.00332017	0	0.0036693	0.00384519	0.00539681	0.334377	0	0
Sctr	0.00142115	0.00102252	0.000386465	0.0120732	0.000927435	0.00253554	0	0	0	0	0.00374853	0.00191631	0.00125888	0	0	0.00238909	0	0	0	0.00831797	0	0
Tmem37	0.0314914	0.0108873	0.0317224	0.0389563	0.0145959	0.0150694	0.0543151	0.0272669	0.016578	0.0131114	0.03788	0.282656	0.0685637	0.00902067	0.027508	0.0128678	0.118701	0.0166742	0	0.0231247	0.0100943	0.320839
Dbi	0.383984	0.255226	0.569027	0.475274	0.477579	0.292691	0.600519	0.379365	0.53291	0.646963	0.625962	0.877616	0.793965	0.446	0.514981	0.285296	0.543578	0.567934	0.364832	0.496968	0.38269	0.736161
3110009E18Rik	0.0303182	0.0266462	0.0549928	0.0641695	0.0559107	0.0338666	0.0511841	0.0353454	0.0434558	0.0442193	0.0340654	0.0492476	0.0608789	0.0332531	0.0699064	0.0199372	0.0434529	0.039685	0.036883	0.129669	0.0910433	0.060597
Steap3	0.00601745	0.0068112	0.00122077	0.0228869	0.00586264	0.00663139	0.00372636	0.00410506	0.0086892	0.00725839	0.0152503	0.0189356	0.00139953	0.0130511	0.0103128	0	0.0360881	0.00549237	0	0.0220551	0.0363873	0.039193
C1ql2	0.000455046	0.000274128	0	0.00380012	0.000974227	0.00303413	0	0.00524999	0.00178272	0.00337699	0.00127195	0	0	0	0	0	0	0	0	0	0	0
1700012E03Rik	0	0.000571278	0	0	0.000455286	0	0	0	0	0	0	0.000615454	0	0	0	0	0	0	0	0	0	0
Marco	0.00370949	0.00956947	0.000395356	0.0438986	0.0127624	0.00640909	0	0.00365223	0.00617424	0	0.00260309	0.0029157	0	0.00267111	0.00446692	0.00499227	0.0143358	0	0	0.0204849	0.0194042	0
En1	0.00200178	0.00426582	0	0.0210961	0.000830891	0.00232739	0.000589652	0.00218254	0.00193982	0	0.00327086	0.00392307	0	0.00619852	0	0.00317935	0.0040056	0	0	0	0	0
2610027F03Rik	0.0177725	0.0930511	0.00109516	0.0554613	0.00362058	0.00928992	0.00293043	0.0143393	0.0589806	0.00435441	0.016079	0.0174268	0	0.0111568	0.00609336	0.00856383	0.0060582	0.00282867	0	0.00363012	0.0105578	0.0149649
Gm29346	0	0.000190733	0	0.00469133	0	0.000262334	0	0	0	0	0	0	0	0	0	0	0	0	0	0	0	0
Gm29345	0	0.00044344	0	0.00342528	0.000241268	0.000431565	0	0.000910871	0	0	0	0.000562583	0	0	0	0	0	0	0	0	0	0
Gm29348	0	0.000221183	0	0.00355025	0	0.000719913	0	0	0	0	0	0.000783509	0	0	0	0	0.00279054	0	0	0	0	0
Gm29347	0	0	0	0.000930325	0	0.00105058	0	0	0	0	0	0	0	0	0	0	0	0	0	0	0	0
Celrr	0.00187876	0.000415264	0.0013686	0.00961419	0.00161892	0.00306047	0.00204595	0.000592857	0.00194322	0	0.00911398	0.00119	0.00112963	0.0021818	0	0.00364088	0	0	0.00303216	0	0	0
Gm29359	0	0.000137058	0	0	0	0	0	0	0	0	0	0	0	0	0	0	0	0	0	0	0	0
Insig2	0.316577	0.252771	0.158878	0.253969	0.190017	0.256836	0.179039	0.233265	0.28955	0.332461	0.454626	0.316468	0.194401	0.183604	0.195348	0.183762	0.162445	0.414342	0.24964	0.365491	0.248385	0.138638
2210011K15Rik	0.00254792	0.0033059	0.0012197	0.00814408	0.000699222	0.00159851	0.000334728	0	0.00875735	0	0.00513337	0.00101375	0.000778052	0.00307653	0.00166917	0	0	0.00294469	0	0	0.0160123	0
Ccdc93	0.0616116	0.0908957	0.14651	0.13138	0.0852646	0.151172	0.146813	0.0774917	0.0727036	0.121827	0.128532	0.146587	0.118237	0.0953088	0.204328	0.0999192	0.108635	0.146566	0.0923388	0.158432	0.183525	0.236785
Gm15392	0	0	0.000142509	0.000594917	0	0	0.000714675	0	0	0	0	0	0	0	0	0	0	0	0	0	0	0
Htr5b	0	0	0.00262447	0.00818172	0.00100074	0.0002724	0.000381747	0	0.00196599	0.00100911	0	0.000847225	0.00365343	0	0.00193143	0	0	0	0	0.00660602	0	0
Ddx18	0.14789	0.135333	0.274387	0.149905	0.279755	0.154233	0.240376	0.135037	0.179536	0.281232	0.15449	0.115669	0.309866	0.115062	0.299203	0.108313	0.11953	0.153077	0.228347	0.167574	0.0995469	0.199123
Gm28590	0.000473343	0.00112017	0.000333916	0.00299891	0.000592346	0	0	0	0	0	0	0.00116588	0.000837415	0.000939953	0.00146892	0	0	0	0	0	0	0
Dpp10	3.14904	4.0841	0.321923	2.7601	3.08392	0.808456	0.27093	1.97033	3.79614	1.00131	1.77426	1.70314	0.512017	1.22448	0.726025	1.35065	3.37001	0.834755	1.51696	1.47583	0.733825	0.204971
1700121L03Rik	0	0	0	0	0	0	0	0	0	0	0	0	0.00130585	0	0	0	0	0	0	0	0	0
Actr3	0.560246	0.599017	0.507296	0.670504	0.891162	0.634961	0.556048	0.643056	0.801536	0.787222	0.626585	0.808165	0.606906	0.901163	0.817328	0.680599	0.908689	0.614143	0.665876	0.647098	0.668552	0.359163
Gm28706	0.00035436	0.000382173	0	0.00026627	0.000403733	0.000689424	0	0	0.00110202	0	0	0.00667228	0	0	0	0	0.0645367	0	0	0	0	0
Slc35f5	0.0814518	0.029782	0.190196	0.0778054	0.0509436	0.119184	0.140401	0.0918581	0.0633198	0.133018	0.185888	0.175395	0.143163	0.138674	0.119218	0.153178	0.118552	0.209627	0.145127	0.0483445	0.154682	0.164673
Gpr39	0.0169239	0.00192983	0.00849307	0.0365804	0.00649464	0.00680676	0.00612196	0.0278701	0.0015349	0.00782109	0.0614578	0.108361	0.00866377	0.0410233	0.017708	0.116896	0.047637	0.0972184	0.0240841	0.0496019	0.0122094	0
Lypd1	0.0243794	0.0111297	0.249572	0.0344733	0.0268985	0.200263	0.127697	0.176791	0.0291691	0.127106	0.0638193	0.0279823	0.277978	0.216339	0.058037	0.0733347	0.0361909	0.0634126	0.08668	0.00487408	0.0435624	0.0381382
Nckap5	0.428263	0.315278	0.923623	0.629221	0.263656	0.935787	0.916999	0.454276	0.252246	1.58268	0.737812	1.16745	0.557394	0.403391	0.648015	0.351199	0.341996	0.488339	0.331906	0.315011	0.77298	0.367199
4930599A14Rik	0	0	0	0.000912516	0	0	0	0	0	0	0	0	0	0	0	0	0	0	0	0	0	0
Mgat5	0.60476	0.460566	0.273722	0.519459	0.295012	0.553415	0.187181	0.769229	0.374636	0.297567	0.585127	0.690733	0.272519	0.963453	0.940458	0.958804	0.375289	0.433192	0.64139	0.584916	0.468808	0.610846
Tmem163	0.213096	0.0832847	0.00838302	0.148681	0.0276931	0.0216614	0.0165339	0.074675	0.0197405	0.00609135	0.126407	0.0406286	0.00857732	0.0603192	0.0540695	1.26559	0.0316937	0.0844167	0.124831	0.0623052	0	0.0432603
Acmsd	0.00260139	0.00187208	0.000527227	0.00860478	0.000515419	0.00242479	0.00109179	0.000944263	0.00127193	0	0	0.00301544	0	0.00140687	0.00223895	0.00965893	0	0.00194215	0.0102741	0.0133567	0	0
2900009J06Rik	0.0294857	0.0395192	0.0250509	0.033658	0.0211513	0.0380988	0.0184177	0.0316708	0.0379502	0.0234213	0.027679	0.0381408	0.0198992	0.0172338	0.0285635	0.0430192	0.0263593	0.00573475	0.0401025	0.0431373	0.022112	0.0151164
Ccnt2	0.523606	0.475464	0.520001	0.552118	0.554873	0.593752	0.618293	0.749965	0.369588	0.586493	0.545566	0.524548	0.535762	0.606388	0.60506	0.669081	0.447127	0.700375	0.645502	0.538756	0.558151	0.445089
Map3k19	0.0809696	0.0573342	0.0172836	0.0911843	0.00516158	0.00923729	0.00493026	0.017827	0.051652	0.00560881	0.0415476	0.0233136	0.0157083	0.0289761	0.0318337	0.0146259	0.0139364	0.00713555	0.0193734	0.17913	0	0.034139
Rab3gap1	0.457682	0.381196	0.447105	0.444496	0.356359	0.413377	0.438458	0.436343	0.363799	0.374147	0.453374	0.419852	0.431143	0.418904	0.561413	0.425627	0.385308	0.457144	0.377503	0.383728	0.578902	0.307269
Zranb3	0.0362232	0.044802	0.187921	0.0588319	0.148223	0.115468	0.12294	0.0761479	0.064984	0.226097	0.0829886	0.0541067	0.417175	0.050606	0.236082	0.0567966	0.0561584	0.0552219	0.205708	0.0964847	0.187865	0.176861
Gm28800	0.000359578	0.000978884	0.00498695	0.00115148	0.000885762	0	0.000835238	0.00106842	0.00384682	0.00174198	0	0	0.00692299	0	0.010452	0.00346413	0.00592514	0.00549961	0.00858993	0.0125673	0	0.0149609
R3hdm1	0.712856	0.899822	0.937772	0.870603	0.966765	0.908779	0.805824	1.00095	0.862469	1.06041	0.82114	0.73669	0.961599	0.952553	1.10229	0.909313	0.835756	0.907171	1.1528	1.0681	0.835682	0.926623
Ubxn4	0.420876	0.326259	0.797818	0.479928	0.552119	0.61444	1.00102	0.607974	0.609256	0.714335	0.507226	0.555273	0.647826	0.608139	0.912237	0.649686	0.467792	0.692265	0.768055	0.536943	0.596124	0.753981
Lct	0.00550166	0.00240884	0.0543068	0.013447	0.0217255	0.00745768	0.0188045	0.00514154	0.0172572	0.0669803	0.00728737	0.013451	0.0734292	0.00404926	0.0249587	0.0073271	0	0.0218328	0.0137264	0.00711329	0.0258898	0.0343897
Mcm6	0.0479294	0.0312332	0.282172	0.063547	0.226198	0.0869842	0.13511	0.0495676	0.119187	0.402047	0.0518513	0.0831912	0.488045	0.0536611	0.272052	0.0580122	0.0420625	0.176731	0.0649107	0.109727	0.0945084	0.160567
Dars	0.180356	0.191138	0.438294	0.25807	0.405921	0.330968	0.379035	0.262564	0.205301	0.35502	0.227651	0.202142	0.424063	0.23142	0.403806	0.343295	0.228315	0.366696	0.272033	0.260106	0.369081	0.40119
Cxcr4	0.00751307	0.00699351	0.00561991	0.0180451	0.0953526	0.009059	0.00440427	0.0091372	0.0320456	0.0301641	0.0107156	0.0129355	0.0182735	0.00538718	0.16869	0.00523534	0.0223354	0.0134268	0.0317172	0.156122	0	0.0819157
Gm26686	0.00343206	0.00331434	0	0.000984748	0	0.000431122	0	0.00167524	0.00083652	0	0.00114127	0.000915917	0	0	0	0	0	0	0	0.0098453	0	0
Thsd7b	0.165139	0.277451	0.0155446	0.580678	1.21799	0.283833	0.0141942	0.328523	0.245816	0.1258	0.202065	0.298489	0.0141913	0.282698	0.0750885	0.429695	0.469094	0.0703279	0.804235	0.260221	0.0435135	0.0614337
Gm16081	0.000887075	0.000209393	0	0.00182405	0	0	0	0.0160908	0	0	0	0.00118489	0	0.0122348	0	0	0	0	0.00489134	0	0	0
Cd55b	0.00398939	0.00025994	0.00224455	0.0143044	0.00264812	0.0033862	0.00332255	0.0684535	0.00919279	0	0.00592798	0.0937216	0.00353837	0.0139793	0.00352378	0.0749416	0.0801161	0.0229378	0.0267063	0.151128	0	0
Gm15674	0.000295477	0.000362051	0	0.000678467	0.00122817	0	0	0.001661	0	0	0.00177431	0.00542897	0	0.00323126	0	0.00587146	0.0113872	0.0039568	0	0	0	0
Gm15675	0.00486594	0.0020613	0.00759914	0.0183485	0.00473567	0.00484272	0.0079762	0.0444088	0.00568284	0.00619887	0.00698398	0.135946	0.0138809	0.0174753	0.00600218	0.131824	0.101824	0.114356	0.0221332	0.0871915	0	0.0153178
Cd55	0.0224791	0.0145579	0.0179958	0.0706422	0.0234957	0.0327614	0.0343789	0.11544	0.0242158	0.0380698	0.0528298	0.312983	0.0252928	0.0658961	0.0374088	0.384471	0.244611	0.312989	0.101642	0.261899	0.0488602	0.0159429
Gm16083	0.00648094	0.00567991	0.0467136	0.0237455	0.00884572	0.0137813	0.0786991	0.0515508	0.0168626	0.0503542	0.0137244	0.0762937	0.0455009	0.0716176	0.0404744	0.157347	0.0463885	0.110416	0.057385	0.272072	0.0377894	0.0388446
Zp3r	0.00070456	0.00122647	0.000274995	0.00803099	0.000572872	0	0	0.000719859	0	0	0.00416246	0	0.000930018	0	0	0	0	0	0.00741246	0	0	0
C4bp	0.00467211	0.0016774	0.00222704	0.046759	0.00293782	0.00504962	0.00120172	0.00655578	0.00239508	0.00374904	0.0248012	0.185115	0.00323827	0.0115136	0.00120463	0.0116598	0.160898	0.00692985	0.030859	0.0236098	0	0.00662441
Pfkfb2	0.0690649	0.0649398	0.129167	0.105542	0.0641872	0.0791685	0.112335	0.112112	0.0538959	0.075311	0.117263	0.146516	0.105055	0.117678	0.114372	0.148296	0.0737371	0.254428	0.120417	0.171307	0.108439	0.122459
Yod1	0.0893319	0.0578931	0.10163	0.0927343	0.103781	0.0854033	0.100367	0.0767903	0.080069	0.0919661	0.12918	0.103623	0.108761	0.0783153	0.178544	0.10376	0.0526857	0.207198	0.096892	0.0987634	0.105251	0.0935872
AA986860	0.0338356	0.0201636	0.0203109	0.0542253	0.0139043	0.00963059	0.0208072	0.0158416	0.0530509	0.0101501	0.0707144	0.0949845	0.0424458	0.027429	0.0222049	0.0197415	0.0048869	0.154657	0.0360478	0.0195166	0.00945932	0.0249717
Gm28857	0	0	0	0	0	0	0	0	0	0	0	0	0	0.00155114	0	0	0	0.00418133	0	0	0	0
Gm28856	0.000478599	0	0.000325331	0.00926674	0	0.00171282	0.000798701	0	0.000682926	0	0.018289	0.0050298	0.00332598	0.00213096	0.00217536	0.00468468	0.00584477	0.03094	0	0	0	0
Fcamr	0.001471	0.00100639	0	0.0084095	0.000871305	0.00104552	0	0	0	0	0.0046792	0.00589664	0.00174808	0.00323074	0.00264962	0	0.00656284	0.00379916	0.00676118	0	0	0
Gm15848	0.0172155	0.00423748	0.00131644	0.0199612	0.00355297	0.00599986	0.00129632	0.0104685	0.00446145	0.00199852	0.017211	0.0533897	0.00183098	0.0085696	0.00804991	0.0101945	0.00685394	0.0502358	0.0206891	0.00700857	0.0160616	0
Pigr	0.13418	0.0217124	0.00461125	0.102033	0.0327317	0.0627797	0.00377997	0.0877423	0.0157256	0.0133167	0.271318	1.33067	0.00805601	0.120178	0.0465934	0.652322	0.126528	1.16424	0.0589203	0.0588371	0.0311032	0.0232522
Fcmr	0.00170547	0.00148364	0.000553908	0.00652582	0.000581091	0.00332179	0.000223411	0.0144731	0.00319509	0.00334696	0.00567277	0.00681435	0	0.0020658	0	0	0.00527478	0	0.0106778	0	0	0
Il24	0.00129983	0	0	0.0199485	0.00101625	0.00259265	0.000635661	0.00319876	0	0.00232804	0.00217112	0.00125047	0.00321412	0.00512955	0	0.00861544	0.00363698	0	0	0.00883869	0	0.0191452
Il20	0.000215238	0	0	0.0021714	0	0	0	0	0	0	0	0	0	0	0	0	0	0.0107788	0	0	0	0
Il19	0.00189989	0.0013166	0	0.00961736	0	0.00267389	0.000505837	0.00527753	0.00840088	0.00248712	0.00479927	0.00465309	0	0.00135161	0	0.00179417	0.00324126	0	0	0.00418583	0	0
Il10	0.0411415	0.0128319	0.00325181	0.013616	0.00632304	0.0149985	0.00165373	0.466442	0.00844712	0.000875107	0.0219638	0.0320734	0.00378346	0.176255	0.0074237	0.0347737	0.0199266	0.0038131	0.0469487	0.0578767	0	0
Mapkapk2	0.230348	0.148149	0.407774	0.239751	0.262718	0.301304	0.462071	0.22187	0.270812	0.437067	0.327456	0.358313	0.436712	0.178088	0.388615	0.243046	0.262834	0.521119	0.361718	0.179821	0.295847	0.296987
Dyrk3	0.00617614	0.00341547	0.0163734	0.00704309	0.0138576	0.00428456	0.00863358	0.0185933	0.00525229	0.0187683	0.00616819	0.00168018	0.0330125	0.00481674	0.0119081	0.0268133	0.0106973	0.0241248	0.0233523	0.212033	0	0
Eif2d	0.0687732	0.0621162	0.129219	0.0835088	0.0951126	0.111943	0.140557	0.0818008	0.0832595	0.120308	0.0881892	0.097158	0.135463	0.0829162	0.114988	0.066004	0.087612	0.134883	0.0645202	0.208029	0.0949879	0.060958
Rassf5	0.0787066	0.03612	0.328451	0.0756902	0.0556791	0.201269	0.519634	0.0684818	0.0595085	0.228136	0.10522	0.118154	0.258807	0.0676455	0.422579	0.0493254	0.0398329	0.0795217	0.0633556	0.0595901	0.202761	0.0832444
Ikbke	0.302257	0.203893	0.0718182	0.301299	0.310945	0.145937	0.0255954	0.149653	0.143564	0.101715	0.276491	0.429729	0.0733082	0.135101	0.154561	0.199872	0.154874	0.160717	0.0608821	0.25031	0.231546	0.0644108
Gm28914	0	0	0	0	0	0	0	0	0	0	0	0	0	0	0	0	0	0	0	0	0	0
Gm28913	0	0.000850201	0.000564777	0.00191766	0.000578807	0	0	0	0.00115859	0	0.00121315	0.00306615	0.00101542	0	0	0	0	0	0	0.00723007	0	0.0136621
Srgap2	0.374408	0.137135	0.630159	0.348935	0.48351	0.676814	0.396411	0.417349	0.21834	0.712296	0.701958	0.419759	0.865062	0.724824	0.62992	0.727903	0.428976	0.763668	0.670568	0.59811	0.69435	1.01193
Gm29488	0.00754188	0.00227758	0.0198942	0.00654782	0.0146066	0.0196979	0.00666623	0.00868186	0.00320257	0.0281567	0.0189691	0.0139047	0.0268246	0.016596	0.01027	0.00910133	0.0119815	0.027717	0	0	0.0154636	0.0465454
Fam72a	0.00349212	0.00390907	0.0109316	0.00627029	0.0292116	0.00827148	0.0071548	0.00821493	0.00834628	0.0215346	0.00408062	0.00355907	0.053902	0	0.0167435	0.00151334	0.0101211	0.00189208	0.00947912	0.0310288	0	0.0328705
Avpr1b	0	0.000347602	0	0.0056074	0	0.000472076	0	0	0.00115448	0	0.00263752	0	0.00102034	0	0	0	0	0	0	0.0047007	0	0
Ctse	0.0159287	0.0100138	0.00171073	0.0233999	0.00524213	0.006644	0.00395195	0.00310003	0.00975334	0	0.00827298	0.0084659	0.0071466	0.000874966	0.163511	0.00161099	0.00450579	0.00473575	0	0.0108304	0	0
Rab7b	0.0125817	0.0038733	0.000848	0.00851186	0.00138108	0.0187247	0	0.0103398	0	0.0187188	0.0381289	0.0043956	0.000999433	0.00838107	0.00404539	0	0.0198994	0.0107771	0.00690342	0.00794567	0.0141272	0
Slc26a9	0.0170464	0.0234553	0.00118606	0.0717069	0.0134324	0.012996	0.00157385	0.00995965	0.022655	0.014778	0.0917526	0.0823759	0.0016341	0.0228349	0.00522179	0.0115645	0.0269424	0.073952	0.0316253	0.0497639	0	0
Pm20d1	0.0239595	0.0233307	0.0271958	0.0259643	0.00601113	0.00583086	0.0347616	0.0387893	0.0224573	0.0102613	0.0663984	0.0164952	0.0313805	0.0467784	0.0326425	0.00828266	0.00954511	0.0302593	0.0107229	0.0166264	0.0470523	0
Slc41a1	0.300577	0.2614	0.0664709	0.185937	0.21258	0.105978	0.0636414	0.102056	0.207012	0.0948617	0.187265	0.114572	0.083391	0.128987	0.0984045	0.116182	0.12398	0.143078	0.138851	0.0429698	0.170568	0.0401205
Rab29	0.10618	0.163357	0.0169637	0.0722817	0.0832443	0.0397145	0.0162761	0.0668425	0.152631	0.0172297	0.043532	0.040496	0.0104461	0.0839166	0.0351108	0.0449527	0.0949154	0.0438129	0.0407234	0.0307268	0.025564	0.00765719
Nucks1	0.370352	0.295404	0.846136	0.395762	1.16454	0.480993	0.719548	0.523197	0.515903	0.89287	0.375854	0.279077	1.59397	0.5018	0.890697	0.51141	0.336662	0.588604	0.652417	0.552227	0.603918	0.856826
Slc45a3	0.00637444	0.003804	0.00250777	0.0250321	0.026342	0.0100149	0.00228694	0.00740144	0.0144297	0.00411955	0.0230379	0.0104815	0.0128737	0.00256797	0.00825185	0.00233961	0.020897	0.148659	0.0254832	0.0351002	0.022517	0.0159338
Elk4	0.159152	0.189341	0.380904	0.249622	0.311207	0.367631	0.370838	0.263212	0.252481	0.384815	0.245236	0.234736	0.365907	0.270861	0.55539	0.270579	0.178361	0.343633	0.319968	0.354344	0.347839	0.395549
Mfsd4a	0.180984	0.221795	0.118517	0.222225	0.0823898	0.0754058	0.107363	0.0871047	0.141167	0.0880613	0.18317	0.121094	0.100192	0.0904104	0.108398	0.102883	0.0575222	0.107561	0.129107	0.0695455	0.0281992	0.049991
Cdk18	0.0391338	0.0314088	0.0421912	0.0819816	0.0586436	0.0243525	0.0577064	0.0255673	0.020755	0.0421701	0.0430325	0.0800993	0.0417774	0.0234073	0.0490281	0.0348639	0.0476302	0.0327482	0.0134795	0.0362944	0.0706891	0
Gm29629	0.000542793	0.000981865	0.000498289	0.00186619	0	0	0	0	0	0	0	0.000835063	0	0.00159131	0.00169932	0	0	0	0	0	0	0
Lemd1	0.00522661	0.0142787	0.00305763	0.0286243	0.00543654	0.00257374	0.000305845	0.00328121	0.0179598	0.00140668	0.00170617	0.00949287	0.00429328	0.00758273	0.00577172	0.00249571	0	0.0258852	0	0.00418988	0	0.0155852
Gm29695	0.000575309	0.000569739	0.000788109	0.00466491	0.000402676	0.000347957	0	0	0	0	0	0	0.000894789	0	0	0.00178377	0	0	0.0066981	0.0188771	0	0
Gm10188	0	0	0	0	0	0	0	0	0	0	0	0	0	0	0	0	0	0	0	0	0	0
Gm29630	0.000603909	0	0.000210024	0.0027158	0.000450455	0.000421786	0	0	0	0.00114985	0	0.00256994	0.00171391	0.00335803	0	0	0	0	0	0	0	0
Klhdc8a	0.060701	0.145181	0.0281697	0.0681092	0.040616	0.0182757	0.130026	0.0376326	0.12332	0.0433425	0.0468354	0.080305	0.0212291	0.0208863	0.0880688	0.0211457	0.189333	0.136601	0.0167095	0.0390827	0.0481803	0
Nuak2	0.158959	0.123061	0.020728	0.203374	0.136944	0.0609423	0.0218132	0.175293	0.233305	0.0716678	0.225751	0.234446	0.0276304	0.128553	0.0432011	0.210723	0.290884	0.246387	0.116616	0.151668	0.0380044	0.0191026
F730311O21Rik	0.0181114	0.015645	0.000635013	0.0143331	0.00677094	0.00319227	0.00145666	0.00866009	0.014501	0	0.00854643	0.000615454	0.00130315	0.00537174	0.00841138	0	0.0142556	0.00479263	0	0.0157757	0	0
Tmcc2	0.052407	0.0186316	0.0162766	0.0517584	0.0385	0.0576497	0.0245436	0.0397317	0.0252481	0.0389802	0.0303868	0.0240002	0.0130511	0.077529	0.0152811	0.0446342	0.120929	0.0168618	0.104026	0.0516239	0.0316081	0.00723094
Gm15849	0	0.000274036	0	0	0	0	0	0	0.00211221	0	0	0	0	0	0	0	0	0	0	0	0	0
Dstyk	0.112373	0.03862	0.396003	0.125986	0.0858677	0.305667	0.403999	0.149193	0.119237	0.293617	0.258712	0.209192	0.380502	0.233933	0.279771	0.191668	0.359425	0.301653	0.247354	0.171207	0.411293	0.438902
6030442K20Rik	0.0174908	0.0134087	0.0372518	0.0161804	0.0358224	0.0369726	0.0202132	0.0214085	0.00816034	0.0310507	0.0272293	0.0295468	0.0329166	0.022009	0.029127	0.0197429	0.0191178	0.0249433	0.00344962	0.0089602	0.0338047	0.0213914
Rbbp5	0.112383	0.0998449	0.106875	0.11662	0.137311	0.163852	0.11716	0.140877	0.063681	0.0997749	0.13463	0.110933	0.15728	0.121977	0.143369	0.127665	0.101122	0.129265	0.155787	0.201619	0.148476	0.0950607
Tmem81	0.00841331	0.00718492	0.015644	0.0110537	0.00651554	0.00648853	0.0149208	0.0163137	0.00709501	0.0175585	0.00620634	0.00950241	0.0273983	0.00853526	0.0267468	0.00873846	0.00815656	0.011129	0.00338593	0.0217701	0.034259	0.0147283
Cntn2	0.00393512	0.0020968	0.00474747	0.0459582	0.00484044	0.0218573	0.00135138	0.00174797	0.0106388	0.00661165	0.0240955	0.0112112	0.00600121	0.00550991	0.0036124	0.00557677	0.0127342	0	0.00303216	0.0071278	0.0669168	0
Nfasc	1.11496	1.27545	0.0392722	0.878113	0.576972	0.166494	0.0482605	0.68215	0.747788	0.0654382	0.570732	0.473897	0.0387342	0.705639	0.165505	1.61151	0.443537	0.182498	0.591465	0.338435	0.144752	0.00765719
Gm10538	0.00417254	0.00491994	0	0.00343458	0.00360924	0	0.00075348	0.00202927	0.00391662	0	0.000670597	0	0	0.00102226	0	0.00504014	0	0	0.0156692	0	0	0
Lrrn2	0.00175878	0.00112838	0.00180904	0.0104032	0.00132277	0.0195597	0	0.00667253	0.000913318	0.00166551	0.00434493	0.00354423	0.0044053	0.00614555	0.00273706	0.00222018	0.00237636	0.0033204	0.143057	0	0	0
Mdm4	0.98875	0.828156	0.73933	0.884566	0.946479	0.84277	0.750274	0.761504	0.588521	0.828583	1.20677	1.01478	0.7613	0.813921	0.890804	0.685748	0.778353	0.840484	0.685791	1.39403	0.836146	0.71112
Pik3c2b	0.0677473	0.0193472	0.0712859	0.116715	0.0546475	0.0917175	0.0592595	0.240508	0.0400638	0.0599247	0.351942	0.354696	0.0808745	0.218455	0.0853781	0.1216	0.130275	0.276184	0.0653886	0.175968	0.126152	0.11817
Gm28609	0.000384945	0.000550732	0.00293376	0.0068599	0.000913187	0.00200564	0.00053004	0.00433038	0	0	0.0077496	0.00805264	0	0.00627721	0	0	0	0.00537408	0	0.00503387	0	0.0149649
Ppp1r15b	0.19792	0.116277	0.106471	0.159007	0.155999	0.105463	0.0935323	0.190944	0.144859	0.123139	0.204594	0.257323	0.146641	0.19977	0.165734	0.144837	0.175745	0.235429	0.195468	0.160994	0.172928	0.129906
Plekha6	0.118897	0.0381787	0.0107689	0.170583	0.0485857	0.237707	0.0125636	0.599288	0.0565806	0.119435	0.570305	0.608623	0.0184604	0.971892	0.0477212	0.617186	0.250677	1.13224	0.162736	0.303441	0.304181	0.033364
Gm19461	0.0220706	0.015745	0.000290006	0.0149709	0.0064016	0.00341882	0.00106972	0.00945539	0.00920261	0.000875107	0.0148439	0.00830604	0.00182168	0.0223913	0	0.0409018	0	0.0229167	0.00678991	0.0309014	0	0
Gm28040	0.00118862	0.000767599	0	0.00526869	0.00159912	0	0	0.00318081	0.000508379	0	0.00762037	0.0121156	0	0.0138041	0	0.00303219	0.0110561	0	0.00719542	0.0583791	0	0
Kiss1	0.000312483	0	0	0	0	0	0	0	0	0	0	0	0	0	0	0	0	0	0	0	0	0
Ren1	0.000617271	0	0.00107051	0.013909	0.00108771	0.00190436	0.000624924	0.0113417	0.00160821	0	0.000818397	0.0055474	0.000760816	0.00650881	0	0	0	0	0.0045819	0.00760339	0	0
Etnk2	0.00228593	0.000702808	0.00427523	0.00834023	0.00145183	0.00325737	0.00258757	0.0213422	0.00132269	0.00141019	0.00134611	0.00165016	0.00844618	0.0316422	0.00652744	0.0111672	0.026846	0.00294469	0	0	0	0.0465415
Sox13	0.0108021	0.00900663	0.0347964	0.0172997	0.0140087	0.0410923	0.0337157	0.014268	0.0119286	0.0365383	0.0213604	0.021295	0.0362138	0.0294836	0.0342488	0.0547251	0.0769456	0.08055	0.0475499	0.0423486	0.0743548	0.151283
Snrpe	0.3365	0.360796	0.545763	0.352556	0.655746	0.317365	0.483584	0.391189	0.5046	0.663048	0.367562	0.391212	0.756431	0.310855	0.561813	0.338761	0.347454	0.380806	0.487949	0.522814	0.293678	0.538666
Zc3h11a	0.0350297	0.0364653	0.0646574	0.0414231	0.0541525	0.0765438	0.0536378	0.0517272	0.0378108	0.0585624	0.0476099	0.0473832	0.0636541	0.0446676	0.0809534	0.0541249	0.0442092	0.0662491	0.0230149	0.0482585	0.14074	0.0546663
Zc3h11a.1	0	0	0	0	0	0	0	0	0	0	0	0	0	0	0	0	0	0.00276537	0	0	0	0
Gm38394	0.0343175	0.0289863	0.0427438	0.042396	0.0437712	0.0655036	0.0343487	0.0452889	0.0196056	0.0362311	0.0483779	0.0481187	0.0335421	0.0380844	0.0473863	0.0322547	0.0279302	0.0455706	0.0278388	0.0408208	0.0760056	0.0508674
Zbed6	0	0	0	0	0	0	0	0	0	0	0	0	0	0	0	0	0	0	0	0	0	0
Lax1	0.016094	0.0225316	0.0222057	0.0389263	0.00880241	0.00145036	0.0259007	0.0116164	0.0690968	0.0161017	0.0238142	0.0239272	0.0297599	0.00745295	0.0830892	0.00854204	0.0126953	0.00929359	0.0124444	0.0098453	0.00835136	0.0131629
Atp2b4	0.604708	0.670518	0.316908	0.639069	0.379423	0.231214	0.541029	0.254884	0.591374	0.266312	0.479186	0.605837	0.366574	0.209487	0.445286	0.165052	0.385179	0.178987	0.20637	0.677483	0.198793	0.318379
Gm28441	0.00150961	0.00204451	0	0.000456543	0.003255	0	0	0.00111368	0	0	0	0	0	0	0	0	0	0	0	0	0	0
Optc	0.0169347	0.0332515	0.00497674	0.0238101	0.0416982	0.0124604	0.00445191	0.00828356	0.0652441	0.0137956	0.00410888	0.0069747	0.0075445	0.00988162	0.00514374	0.0194466	0.0018827	0.00551901	0.00239367	0.00720025	0.0365721	0.0232501
Gm15851	0.00152825	0.00111206	0.000570223	0.000767781	0.00203782	0.00102004	0.000385349	0	0	0	0.00130289	0.000835063	0	0.000637479	0	0	0	0	0	0	0	0
Prelp	0.00287492	0.00243553	0.00477175	0.00930971	0.00199078	0.00944002	0.00741564	0	0.00600054	0.00063032	0.00431145	0.00460716	0.0373401	0.00217224	0.00843375	0.0157892	0.00598419	0.00422686	0	0	0.284331	0.105326
Gm1627	0.000741139	0.000613	0.000427181	0.0016655	0.000443649	0.00213968	0.00236234	0.000841473	0	0.0024274	0	0	0	0	0.00194099	0	0.00206471	0	0	0	0	0
Fmod	0.0018022	0.00203138	0.00258268	0.0065861	0.00180585	0.00662045	0.0015648	0.00140128	0.00433346	0.00774562	0	0.00315968	0.00541818	0.00161216	0	0.00724654	0.00757992	0	0	0	0.151456	0
Btg2	0.236643	0.117233	0.620192	0.273871	0.288912	0.208834	0.306128	0.353857	0.364642	0.552593	0.501674	0.337644	0.653645	0.577463	0.844626	0.62164	0.326944	0.594166	0.651237	0.186023	0.356194	0.62118
Chit1	0.00761928	0.00612123	0.00214377	0.0561257	0.0041906	0.00266071	0.00430745	0.00363891	0.0215787	0.00207739	0.0324434	0.0207706	0.00135379	0.0133709	0.0149992	0.015209	0.0110447	0.00336198	0.00773246	0.0129216	0	0
Chil1	0.0518005	0.0281297	0.0117893	0.0562031	0.0417399	0.0612822	0.0167231	0.405801	0.0395784	0.0494241	0.220355	0.314486	0.0223986	0.26632	0.0279075	0.0665512	0.0612497	0.254829	0.237964	0.07719	0	0.0191452
Mybph	0.0108251	0.00451984	0.000517194	0.00413773	0.00298248	0.00574244	0.000971637	0.0387859	0.00449988	0.00220842	0.0212785	0.0380754	0	0.0244066	0.00559567	0.0129553	0.00207464	0	0.0912014	0.0099081	0	0
Adora1	0.0131048	0.0111743	0.000564923	0.0274598	0.0176101	0.0212105	0.000585825	0.0664859	0.0074854	0.0187796	0.0122314	0.0860723	0.00239975	0.0287108	0.00571631	0.0178858	0.0335744	0.0231722	0.0989164	0.00907188	0	0
Myog	0.0170396	0.0257732	0.00177286	0.0126779	0.012038	0.00978844	0.00320748	0.154575	0.093944	0.00244246	0.0167101	0.00810126	0.00644512	0.0310318	0.008878	0.0245811	0.0111484	0.0127295	1.33383	0.00837571	0	0
Ppfia4	0.0246642	0.0237525	0.0230865	0.042098	0.0154002	0.0117834	0.0141103	0.172196	0.0354882	0.0117451	0.0352414	0.0475072	0.0272148	0.0642168	0.0193557	0.0166106	0.01137	0.0229935	0.249096	0.0368205	0.00945932	0.00662441
Tmem183a	0.154942	0.146022	0.175431	0.14499	0.20481	0.160016	0.177236	0.185521	0.181654	0.202805	0.191433	0.208665	0.218974	0.148299	0.188127	0.253035	0.145418	0.253725	0.227769	0.226524	0.112256	0.105526
4933406M09Rik	0.000375638	0	0	0.000714049	0	0	0	0	0.00102855	0	0	0	0	0.00176979	0	0	0	0	0	0	0	0
Cyb5r1	0.0313412	0.0176002	0.021019	0.0271434	0.0426838	0.0614071	0.016554	0.0656205	0.0144604	0.061337	0.0265018	0.0238178	0.0642545	0.0407912	0.0367376	0.0511536	0.0147051	0.0351219	0.160548	0.0573109	0.0334278	0.0606324
Adipor1	0.198703	0.187336	0.207969	0.189077	0.226253	0.208358	0.24041	0.206233	0.233567	0.20827	0.247506	0.236154	0.247195	0.23348	0.230378	0.251101	0.158341	0.377092	0.318453	0.255806	0.251632	0.154693
Platr1	0.00184949	0.00144256	0.00666293	0.00398315	0.00209978	0.00343738	0.00274687	0.00280344	0.00198856	0.00493299	0.00202706	0.00123259	0.00964048	0	0.00414285	0	0	0.0185031	0.00955539	0	0	0
Klhl12	0.0960304	0.0883606	0.239696	0.126613	0.140239	0.178021	0.207448	0.122744	0.0907947	0.166767	0.112056	0.127121	0.258934	0.126629	0.168597	0.152381	0.119309	0.17526	0.117176	0.176198	0.286888	0.28295
Rabif	0.0721193	0.0587884	0.0791578	0.100494	0.0832553	0.0721509	0.0820815	0.0893369	0.0955924	0.0764263	0.135332	0.126896	0.0991987	0.0761478	0.0941778	0.0863919	0.101346	0.0931086	0.084481	0.0785532	0.125146	0.0981085
Mgat4e	0.00237224	0.00101181	0.0037566	0.00537977	0.00529657	0.00550558	0.00149258	0.00140294	0.00442773	0.00403784	0.00192711	0.0046943	0.00813742	0.00100955	0.000982225	0.00364576	0.00290301	0	0	0.0156658	0	0.00944151
Kdm5b	0.322456	0.259338	0.826543	0.386404	0.374311	0.799684	0.668588	0.647073	0.3252	0.695265	0.721203	0.446096	0.589208	0.54882	0.707415	0.76522	0.489632	0.832129	0.714748	1.25257	0.561392	0.584026
Gm26783	0	0	0.00066737	0.0016215	0	0	0	0	0.000647063	0.00100558	0	0	0	0	0.00116339	0.00090657	0	0.0038131	0	0	0	0
Syt2	0.0110096	0.00440377	0.0593168	0.0686089	0.00981649	0.00412279	0.0102281	0.00921327	0.023241	0.0170448	0.0272251	0.0139377	0.0517045	0.0164375	0.0474525	0.0404484	0.00402423	0.0447372	0.0398427	0.0238689	0	0.039347
Ppp1r12b	0.341799	0.282996	0.878517	0.444529	0.395854	0.843528	0.915561	0.458449	0.336247	0.726314	0.659089	0.594692	0.761018	0.471152	0.870749	0.596387	0.73481	0.606047	0.639414	0.493012	0.913879	0.621178
Gm28892	0.00163101	0.000911779	0.00291757	0.0079007	0.00110177	0.00290152	0.00374064	0	0.00273952	0.00427343	0.00116142	0.00099057	0.00171537	0	0.00135543	0	0.00737304	0	0	0.00518352	0	0
Ube2t	0.00422415	0.00395358	0.0128837	0.0126919	0.049639	0.0149117	0.0147424	0.0139466	0.0161479	0.0328694	0.00731306	0.00938961	0.125616	0.0101622	0.0358595	0.00382938	0.0027571	0.00440571	0.018202	0.230932	0.0128321	0.0305064
Lgr6	0.0030334	0.0030409	0.000829741	0.0431847	0.0120715	0.0307505	0.000781642	0.00273326	0.00872846	0	0.00398841	0.0141039	0.00237274	0.0148928	0.00782523	0.0413981	0.00921309	0.0161706	0	0	0	0.00944151
Gm10535	0.000717684	0	0	0.00118377	0.00075481	0.000460347	0	0.00124931	0	0.00119612	0.00126213	0	0	0	0	0	0	0	0	0	0	0
Ptpn7	0.0104726	0.00198051	0.00601817	0.010708	0.00344655	0.00314972	0.00767688	0.00449281	0.0186087	0.00551279	0.0087756	0.0165938	0.0110202	0.00748498	0.301636	0.00290211	0.0186847	0.0142049	0.0184132	0	0	0
Arl8a	0.135541	0.125589	0.208999	0.148108	0.17415	0.188326	0.320389	0.156714	0.166392	0.211993	0.114875	0.140624	0.231441	0.174869	0.213009	0.153766	0.204807	0.14204	0.194416	0.153231	0.190161	0.168879
Gm15445	0.0115909	0.0103024	0.0121274	0.00922396	0.0137688	0.022718	0.020047	0.0126991	0.00250711	0.006429	0.00997382	0.0134072	0.0163699	0.0181957	0.018032	0.0214423	0.00268817	0.0180307	0	0.00630515	0	0
Gpr37l1	0.00393134	0.000847337	0.00203709	0.00489974	0.0024928	0.00310984	0	0.00452467	0.00189085	0.00272865	0.00316907	0.00851933	0.00124349	0.00444927	0.00573155	0.00491223	0	0	0	0.00343791	0.00637315	0
Gm26642	0.00429307	0.00374547	0.00215712	0.00769428	0.0087729	0.00351739	0.00220181	0.0104856	0.00351643	0.0178979	0.00168758	0.00725236	0.00247136	0.009823	0.0040968	0.0101621	0.00152332	0.0106651	0	0	0	0.00944151
Elf3	0.198306	0.108132	0.0199073	0.136198	0.170666	0.116663	0.0336061	0.300518	0.0945387	0.0608642	0.238339	0.553356	0.0385577	0.472416	0.063842	0.245497	0.177305	0.443366	0.216169	0.136864	0.0540628	0.0362082
Rnpep	0.217241	0.107086	0.323453	0.227614	0.293239	0.350506	0.336962	0.25623	0.140278	0.47805	0.358132	0.382548	0.314497	0.236025	0.278262	0.280574	0.210005	0.356964	0.225597	0.431331	0.256626	0.202982
Timm17a	0.161125	0.145948	0.220796	0.163014	0.222897	0.151983	0.235873	0.169097	0.265162	0.247519	0.162032	0.147896	0.230978	0.131982	0.188899	0.136531	0.132367	0.190209	0.279049	0.103586	0.144046	0.317999
Lmod1	0.0150292	0.0122628	0.0459084	0.0219943	0.0208207	0.144939	0.0306491	0.013168	0.0145309	0.055456	0.0283147	0.00832329	0.0566637	0.0261152	0.0312373	0.017662	0.0158289	0.0217229	0.0624821	0.0243226	0.140809	0.119441
Shisa4	0.0284619	0.0284112	0.0689051	0.0543039	0.0824105	0.238885	0.148527	0.0454171	0.0456204	0.227574	0.0528076	0.0311191	0.0946398	0.0730235	0.104053	0.104012	0.0384315	0.0553208	0.0664568	0.0811027	0.0783637	0.0311684
Ipo9	0.0908579	0.0775713	0.292374	0.126285	0.27739	0.216184	0.189564	0.156019	0.103333	0.321229	0.110203	0.103935	0.492246	0.157317	0.301617	0.489803	0.0764431	0.206657	0.218352	0.187528	0.1866	0.314289
Gm28277	0.000591327	0.000417744	0.000572606	0.000549946	0.00168805	0.00117	0.00133349	0	0.000499152	0.00274248	0	0	0.00277893	0.00520794	0.000756259	0	0.00629573	0	0	0	0.00637315	0
Nav1	0.134733	0.174027	1.22808	0.267898	0.140542	0.365026	1.51211	0.205509	0.252683	0.495941	0.139144	0.158527	0.98544	0.423482	0.869218	0.23531	0.365341	0.203967	0.475852	0.170183	0.0631129	0.727262
Gm4793	0.0025678	0.000390395	0.00713693	0.00304604	0.000557687	0.00175817	0.0114839	0.0035743	0.00158641	0.00513214	0	0	0.00352486	0.00569279	0.00604148	0.00340878	0	0	0	0	0	0
Csrp1	0.248007	0.195315	0.446177	0.242647	0.254265	0.414548	0.575495	0.186074	0.384478	0.7565	0.240329	0.228576	0.410009	0.208989	0.464579	0.213665	0.210731	0.356928	0.348571	0.17742	0.479083	0.23377
Phlda3	0.10108	0.0641305	0.148364	0.103051	0.0757831	0.128077	0.217522	0.0686373	0.0654087	0.204611	0.191601	0.132652	0.160636	0.0718169	0.130963	0.0895928	0.1222	0.126722	0.0886562	0.138871	0.0632876	0.0234236
Tnni1	0.0161681	0.0144792	0.0195003	0.0919005	0.0262811	0.0115909	0.0048587	0.0310494	0.0504725	0.018126	0.0319737	0.0478016	0.0201353	0.0127903	0.0237521	0.0141963	0.0219545	0.00986247	0.204614	0.0144076	0	0.0271588
Lad1	0.494164	0.715865	0.0694337	0.568295	0.507419	0.14713	0.0941245	0.284159	0.827256	0.133838	0.485112	0.484109	0.0987309	0.227005	0.177188	0.15671	0.260334	0.28823	0.170414	0.168367	0.126454	0.0352257
Tnnt2	0.184316	0.300605	0.0188398	0.289096	0.0912231	0.0487751	0.0210031	0.151325	0.291875	0.0282259	0.270144	0.29624	0.0203069	0.14576	0.0434056	0.0638615	0.13312	0.125308	0.145601	0.0523224	0.0400773	0.0215853
Pkp1	0.218058	0.181347	0.0865589	0.233039	0.166013	0.278351	0.283693	0.322712	0.174465	0.400885	0.615976	0.177612	0.0938449	0.348159	0.228276	0.148476	0.0953229	0.324916	0.229398	0.109337	0.291264	0.0360333
Igfn1	0.00259532	0.0020621	0.00157861	0.0907554	0.00621826	0.00865126	0.00113474	0.0198536	0.00853029	0.00212711	0.0152954	0.0121839	0.00115305	0.00486507	0.00289901	0.00658911	0.00657957	0	0.0045819	0.00611475	0	0
Tmem9	0.0108247	0.0118481	0.17797	0.0265973	0.0388908	0.0396557	0.121196	0.0509832	0.0469428	0.130891	0.0230342	0.0137929	0.179552	0.0359154	0.0760561	0.0584046	0.0115709	0.086418	0.0566337	0.0266239	0.0880338	0.153286
Ascl5	0	0	0.000153308	0	0	0	0	0	0	0	0	0	0	0	0	0	0	0	0	0	0	0
Cacna1s	0.250742	0.218316	0.0110904	0.0912069	0.0368469	0.0203687	0.0172727	0.0734699	0.255408	0.0145543	0.0820742	0.116414	0.00739513	0.0374381	0.0269159	0.0466797	0.0657348	0.0363945	0.0480687	0.215998	0.0252268	0.0137605
Gm37759	0.0042207	0.00286579	0.000253081	0.00116961	0	0	0	0	0.00109319	0	0.00123329	0	0.00139947	0	0	0	0	0	0.00429661	0	0	0
Gm15850	0.00200386	0.00105359	0.000234423	0.00238574	0.000429193	0	0	0.00244979	0.00211313	0	0.00124836	0.00315583	0	0	0	0	0	0.00864715	0	0	0	0
Kif21b	0.0400609	0.0366113	0.0386645	0.0576143	0.0186838	0.00658452	0.0759351	0.0617967	0.0899207	0.0180309	0.0146908	0.0708773	0.0165279	0.133611	0.264789	0.015568	0.0435102	0.0245499	0.00526214	0.0508791	0.0160302	0.00662441
Mroh3	0.0278826	0.00811149	0.0534291	0.0389271	0.0329315	0.0214941	0.0371755	0.0274758	0.0288552	0.0415512	0.144671	0.232925	0.0701435	0.0357094	0.0582504	0.0305048	0.0500421	0.197092	0.0304216	0.0884761	0.0282545	0
Inava	0.0467273	0.0191283	0.137051	0.0601436	0.0703106	0.14437	0.155528	0.0489569	0.0353462	0.107536	0.267518	0.280715	0.140022	0.0641119	0.13172	0.057466	0.0595809	0.276227	0.0485111	0.146181	0.0819286	0.0798046
Gm26568	0	0	0.00144707	0.00173673	0.000628934	0.00179985	0.000642452	0	0.000645428	0	0	0.00621096	0.0022787	0.00155355	0.0011664	0	0.00401235	0	0	0	0	0
A430034D21Rik	0.00028686	0.000361423	0.00390028	0.000561531	0.00177334	0	0.00141513	0	0.00437236	0	0.000878516	0	0	0	0.00498729	0	0	0	0	0	0	0
Gm37552	0	0.000316163	0.00117172	0.000492893	0.000456807	0	0.000215375	0	0	0	0	0	0	0	0.00453017	0	0	0.00320228	0	0	0	0
Gm26781	0.00196945	0.00444782	0.0264667	0.00267306	0.008509	0.00293518	0.0490218	0.00248053	0.0041537	0.00659561	0.00432914	0.00111362	0.0135273	0	0.0321117	0.00444813	0.0111932	0	0	0.00583452	0	0.0322151
Gpr25	0	0	0.000719377	0	0.000655857	0	0.00056116	0	0	0	0	0	0	0	0.00404539	0	0	0.00469131	0	0	0	0
Camsap2	0.166189	0.118202	0.294544	0.183122	0.229661	0.317077	0.274332	0.224864	0.112676	0.287327	0.310012	0.231031	0.302179	0.277142	0.238837	0.320044	0.155636	0.25791	0.319442	0.178835	0.341296	0.345784
9230116N13Rik	0.00466614	0.00132715	0.00778337	0.00446656	0.00438103	0.00169908	0.00724231	0.00436272	0.00972936	0.0156134	0.00728226	0.00191008	0.0101121	0.00237629	0.00476949	0	0.00679053	0.00638119	0.00552568	0.0300971	0	0
Ddx59	0.02067	0.0115103	0.0605248	0.0265173	0.035784	0.0345884	0.0562345	0.0243128	0.0190488	0.0507555	0.028494	0.0128464	0.086404	0.0225739	0.0501637	0.009455	0.0166396	0.0218716	0.016227	0.0524135	0.0645626	0.0651944
Kif14	0.00554575	0.00441736	0.0137847	0.0126208	0.134404	0.00775461	0.0095438	0.0151771	0.0176885	0.0782533	0.00915451	0.00525821	0.447741	0.00714844	0.11633	0.00446178	0.001985	0.0188687	0.0182402	0.0307959	0	0.0220281
Gm37799	0.00018362	0	0.000527308	0.00309365	0.00158822	0.000367756	0	0	0.00187752	0	0.000974513	0	0.0165955	0	0.00904763	0	0	0.0047301	0	0	0	0.018364
Gm33994	0	0	0	0.00138498	0	0	0	0	0	0	0.00227508	0	0	0	0	0	0	0	0	0	0	0
4933409D19Rik	0	0.000247045	0.000227531	0.000671111	0	0.000441662	0	0.000780023	0	0	0	0	0	0	0	0	0	0	0	0	0	0
Platr23	0.000248043	0.000247045	0.00117516	0.00347141	0.00137501	0.00218394	0.00222692	0	0	0.000904196	0.00301558	0	0	0	0	0	0	0	0	0	0	0.008492
Zfp281	0.0770748	0.0694433	0.122197	0.0870301	0.0922922	0.0693827	0.106665	0.0973703	0.084218	0.0932587	0.0798911	0.075932	0.139261	0.0637161	0.16112	0.12197	0.0595097	0.130046	0.0884616	0.10817	0.180709	0.135134
Gm19705	0.0110511	0.0246726	0.00165466	0.0346419	0.00757695	0.00293718	0.00380267	0.00983297	0.0113031	0.00199791	0.00952153	0.0192558	0.00345144	0.00416598	0.00471058	0.117015	0.0154186	0.0527532	0.00973441	0.00840546	0	0.0205476
Platr22	0.000461851	0.00143233	0.000243266	0.00689085	0.00127688	0.000635407	0.00116415	0.00272499	0	0	0	0.00219391	0.00166572	0.00430927	0.00167431	0.00246055	0.00457222	0.0119096	0	0.0102546	0	0.0179916
Nr5a2	0.0743182	0.146634	0.00072316	0.0553952	0.0425371	0.0118557	0	0.0552307	0.0719655	0.00145361	0.0178572	0.0377284	0.00266372	0.0468117	0.024613	0.0103396	0.176242	0.0035587	0.0201367	0.0152281	0	0.0131629
Gm4258	0.0574751	0.078514	0.499958	0.148805	0.200979	0.384562	0.392155	0.125744	0.162784	0.238528	0.19717	0.137012	0.525046	0.174572	2.07164	0.0997051	0.13828	0.424871	0.283841	0.185306	0.725522	0.561408
Gm26979	9.85413e-05	0	0.00319677	0.00143323	0.000482097	0.000991692	0.000747051	0	0	0.000787725	0	0.00344489	0.00218307	0	0.0196221	0	0	0.00864715	0	0	0	0
Gm26936	0.00261147	0.0016028	0.0309426	0.0101344	0.00925496	0.0153056	0.0137513	0.00501654	0.00763391	0.00791136	0.00468245	0.00482596	0.0277088	0.003634	0.170846	0.00386193	0.00666514	0.0234742	0	0.00970625	0.0194851	0.0220253
Gm26930	0.00158245	0.00679421	0.0203406	0.0103248	0.00983617	0.0159177	0.0252301	0.00285482	0.0156776	0.0133151	0.0128498	0.00603941	0.0273964	0.0113313	0.181333	0.00354725	0.0165255	0	0.00747156	0.0165566	0.032517	0.0112702
A430106G13Rik	0.000799497	0.000857502	0.00932902	0.00150431	0.000716836	0.00355095	0.0063267	0.000877692	0.00426739	0.00179554	0.00171323	0	0.00685806	0.00137627	0.0869002	0.00450628	0.000995654	0.0191467	0.0153936	0	0.0105832	0
Ptprc	0.0195304	0.018923	0.0198106	0.0871878	0.0210004	0.0153826	0.0252193	0.050064	0.104813	0.0112716	0.0222466	0.0529348	0.0232149	0.421233	1.90882	0.00564087	0.0502607	0.0269992	0.029042	0.0756401	0.0241287	0.0543372
Gm28556	0	0	0	0.000389254	0	0	0	0	0	0	0	0	0	0	0	0	0	0	0	0	0	0
Atp6v1g3	0.0119089	0.00490705	0.00129813	0.0145796	0.0097438	0.00776774	0.00101817	0.0103409	0.00733454	0.00385748	0.0107562	0.0165605	0	0.0108076	0	0.0123776	0.00535656	0.00938617	0.0893962	0	0	0
Nek7	0.445846	0.278732	0.844356	0.400696	0.445778	0.588855	0.768302	1.07193	0.350679	0.610646	0.657265	0.572533	0.902735	0.999097	0.847346	0.659388	0.66183	1.06491	0.770943	0.564238	0.93872	0.633798
Gm28501	0.0105071	0.00810164	0.0442277	0.0108403	0.0128256	0.00928414	0.0503626	0.0338494	0.00872234	0.036932	0.00490633	0.0109598	0.0470553	0.0361986	0.038427	0.0291064	0.0111705	0.049202	0.0415016	0.0133431	0.0203817	0.0463504
Gm5833	0.00021911	0.000683394	0	0.0044486	0	0	0.000339174	0	0	0	0.00287236	0	0.00115182	0.00141123	0	0	0	0	0	0	0	0
Lhx9	0.000293321	0.000553074	0.0126074	0.00602896	0.00324789	0.00115584	0.00195935	0.000982784	0.00490938	0.000956806	0	0	0.0158816	0	0.00820281	0	0	0	0.00728652	0.00818302	0	0
2310009B15Rik	0.0222326	0.0205805	0.0884254	0.0269578	0.0694769	0.0361777	0.074458	0.0368385	0.0593644	0.0597713	0.017953	0.0130288	0.135217	0.036903	0.0577561	0.0327526	0.0137398	0.0394023	0.0523984	0.0511493	0.075323	0.144018
1700019P21Rik	0	0	0	0	0	0	0	0	0	0	0	0	0	0	0	0	0	0	0	0	0	0
Dennd1b	0.438696	0.476348	0.936425	0.637178	0.919949	0.761462	0.931108	0.623875	0.727304	0.902697	0.467241	0.627809	0.832258	0.669004	1.10989	0.781196	0.680105	0.901138	1.05989	0.739997	0.692073	0.915877
4930596I21Rik	0.000493649	0.000605111	0.000281787	0.000808181	0.00128051	0.0020065	0.000945908	0.00206725	0.000737539	0.00132488	0	0	0	0.00298531	0	0.00124871	0.00816247	0	0	0	0	0
Crb1	0.0349748	0.0414761	0.00129615	0.0661732	0.0173794	0.00726508	0.00194715	0.0739721	0.0750087	0.00283158	0.010571	0.011587	0.00177547	0.0807282	0.0117661	0.0168162	0.0170294	0	0.00678856	0.0438997	0	0
4933436E23Rik	0.000949435	0.00220677	0	0.00384151	0.00255329	0.000383933	0.000410288	0.00111184	0.00157827	0	0	0	0	0	0	0	0	0	0	0	0	0
Gm34816	0	0	0	0.000950932	0	0.000420671	0	0	0.00121262	0	0	0	0	0	0	0	0	0	0	0	0	0
Zbtb41	0.106656	0.151787	0.26262	0.177666	0.312825	0.172985	0.241952	0.227339	0.200104	0.248971	0.125407	0.0882464	0.342206	0.228666	0.216692	0.171159	0.119331	0.162712	0.237134	0.183655	0.246858	0.131923
Aspm	0.0322784	0.0898042	0.100898	0.0892604	0.547278	0.0418273	0.0555404	0.0598329	0.231287	0.281653	0.0237749	0.022982	0.91383	0.0355379	0.199079	0.0265183	0.0416269	0.0761481	0.0763523	0.369022	0	0.147184
F13b	0.0025034	0.00448291	0.00123424	0.0099683	0.00420126	0	0.000948145	0.00164571	0.0154408	0.00247443	0.00149901	0.012323	0.0289305	0.00366875	0	0.00238909	0	0	0.00383559	0	0	0
Cfhr1	0.0236397	0.107479	0.000956244	0.034027	0.0831612	0.00502267	0.00300242	0.013093	0.12205	0.00284387	0.00796174	0.00639355	0.000826811	0.0139244	0.0132016	0.0239838	0.0118945	0.00631748	0.0435622	0.0100009	0.0250423	0
Gm4788	0.00191349	0.000557483	0.000650263	0.00884763	0	0	0	0	0.0020014	0	0	0.00899252	0	0	0.00264962	0	0	0	0	0	0	0
Cfhr2	0.0009973	0.000367962	0	0.00389764	0.00257512	0.000324689	0.000356004	0.00309891	0.000734723	0	0.00504455	0.046251	0	0	0	0.00543228	0.00460428	0.00489256	0	0	0	0
Cfh	0.0035719	0.00246226	0.0162168	0.0211199	0.00206729	0.0153604	0.034426	0.00603582	0.00198865	0.00382755	0.0440783	0.0363436	0.0166063	0.00675198	0.0217273	0.0110444	0.00750372	0.0549338	0.00800514	0	0.0793097	0.224426
Kcnt2	0.00877262	0.00436677	0.0113644	0.0418803	0.0173762	0.00548809	0.00342133	0.0119567	0.00390566	0.00449113	0.0280421	0.149654	0.0420003	0.019176	0.0016049	0.0134538	0.0189558	0.00973081	0.00812064	0.0183059	0.0160729	0.221686
4930590L20Rik	0.00155395	0.000614981	0.00100311	0.00799175	0.00033251	0.000940019	0	0.00256267	0	0	0.00250702	0.00684373	0.000930902	0.00226315	0.00309305	0	0	0	0	0	0	0
Cdc73	0.690985	0.656424	0.826533	0.756917	0.873357	0.774284	0.772909	0.739954	0.593219	0.71308	0.673154	0.664296	0.81187	0.687818	0.829929	0.694532	0.634509	0.86271	0.772303	0.991431	0.857466	0.784884
B3galt2	0.264239	0.0703098	0.0267438	0.0542901	0.0295198	0.0523621	0.0100542	0.123206	0.0345511	0.0335589	0.0821203	0.202207	0.0304301	0.0835405	0.031533	0.0844774	0.0504288	0.107059	0.0852006	0.0436378	0.0642768	0
Glrx2	0.123598	0.113929	0.159388	0.117992	0.167415	0.119459	0.167242	0.161809	0.170912	0.16859	0.14072	0.135496	0.138803	0.132995	0.136415	0.163911	0.102739	0.206004	0.196581	0.12697	0.0830742	0.153705
Ro60	0.189006	0.136587	0.283752	0.208033	0.225054	0.214469	0.228532	0.293918	0.173961	0.23687	0.178505	0.203858	0.249241	0.235077	0.163892	0.30441	0.17504	0.301195	0.240293	0.202524	0.286046	0.332872
Uchl5	0.142016	0.127861	0.179086	0.136563	0.288606	0.167191	0.160949	0.154035	0.121498	0.238178	0.175326	0.150961	0.336244	0.142234	0.281576	0.222143	0.0971281	0.234135	0.203426	0.225115	0.213437	0.185682
Gm29170	0.014213	0.00835982	0.0131813	0.0114141	0.0239175	0.0157319	0.0120126	0.0232177	0.00545634	0.0111992	0.0181412	0.00639525	0.0164855	0.0103656	0.0254531	0.00890407	0.00964016	0.00353787	0.0265103	0	0.0262448	0.00966604
Rgs2	0.0358353	0.0271861	0.0713552	0.0515703	0.0550143	0.0910528	0.0227974	0.458119	0.0549022	0.0963638	0.0954038	0.0545339	0.129385	0.568354	0.108432	0.052903	0.0658025	0.169277	0.216821	0.12147	0.0789761	0.0784451
Rgs13	0.0412985	0.0395785	0.00281191	0.048317	0.0358695	0.0453503	0.00335657	1.10343	0.00175757	0.00189249	0.0667917	0.0423957	0	2.14608	0.0151357	0.0386776	0.0426445	0.0723918	0.0501009	0.0769849	0.0506706	0
Rgs1	0.0200484	0.0157925	0.00160752	0.0127223	0.00563854	0.00398755	0.00110112	0.00979995	0.0453922	0.00401057	0.00560311	0.0489821	0.00195113	0.00300491	0.0117618	0	0.031739	0	0.0221225	0	0	0.016293
Rgs21	0.00770519	0.00762045	0.0024103	0.0113395	0.00584871	0.00345022	0.00164477	0.803679	0.00558492	0	0.00513461	0.0064329	0	0.0703307	0.0058193	0.0183422	0.00846786	0.0227592	0.0134594	0	0	0
Rgs18	0	0.000351449	0.000494502	0.00250508	0	0.0009541	0	0	0.000455545	0	0	0	0	0.00348393	0.0116212	0	0	0	0	0	0	0
Gm29514	0.00611387	0.0126771	0.000600685	0.0122783	0.00205997	0.00264171	0.00065175	0.00380043	0.00437041	0.00119612	0.0184873	0.0273608	0	0.00584089	0	0.00817681	0.00557353	0.018311	0	0.0167009	0	0
Brinp3	0.70882	0.925629	0.00861505	0.73057	0.127434	0.130555	0.0265472	0.490328	0.654257	0.0143215	0.864112	1.32534	0.0165639	0.323453	0.108781	0.315874	1.10427	0.16177	0.203503	0.283712	0.0499824	0
A230059L01Rik	0.00118736	0.00166902	0.00214189	0.00340139	0.00108129	0.00532844	0.00195584	0.00177335	0.00207513	0.00102395	0.00265062	0.00111362	0.00319966	0.0062594	0.0087731	0	0	0.00678707	0	0	0	0
Gm15584	0.00271045	0.00501625	0	0.00585535	0.000313885	0.00029731	0.000814371	0	0.00782922	0	0.00318614	0.00709957	0	0.00358886	0	0.00414586	0.00776828	0.00379916	0.00676118	0.0138452	0	0
Gm29515	0	0	0	0	0	0	0	0	0.00129307	0	0	0	0	0	0	0	0	0	0	0	0	0
Gm29020	0.000638556	0	0	0.00344829	0.00130648	0.000671291	0	0	0	0	0.00151307	0	0	0	0	0	0	0	0	0	0	0
Gm29398	0.000243787	0.000837533	0.000292977	0.0102352	0	0	0	0	0.00122689	0	0	0.00108408	0	0	0	0	0	0.00707768	0.00654637	0	0	0
Pla2g4a	1.37809	1.37037	0.145218	0.995846	1.14902	0.50556	0.123694	0.959877	1.37822	0.619098	1.02849	1.05033	0.19244	1.14017	0.336768	0.553066	0.789399	0.65584	0.422142	0.571389	0.343506	0.199065
Ptgs2os	0.051543	0.120612	0.00706642	0.0963985	0.150208	0.0686343	0.00745332	0.0363241	0.0630357	0.132318	0.0417354	0.0577157	0.0113634	0.0478036	0.0177434	0.0250184	0.0472738	0.0100222	0.0279223	0.0367089	0.0100943	0
Ptgs2	1.11964	1.38681	0.0211146	0.718319	0.752133	0.294261	0.0299089	0.533604	0.666345	0.175679	0.757784	1.02909	0.0204066	0.393839	0.167052	0.359786	0.511909	0.225071	0.285097	0.376499	0.329635	0.0447453
Ptgs2os2	0.094721	0.0527591	0.00095707	0.00956201	0.00832008	0.00621033	0.00122611	0.0138869	0.0312884	0.000862735	0.0467169	0.0529776	0.00112104	0.0103004	0.0102241	0.00502605	0.0113547	0.00479263	0.00291006	0.00723007	0	0
Pdc	0.000317087	0.000155256	0.000362564	0.00168785	0.000995108	0.000474536	0.000458448	0	0.00106607	0	0	0	0	0.00118531	0.00125622	0	0	0	0	0	0.015164	0
2310030A07Rik	0	0	0.00271005	0.00221395	0.0014022	0.000528518	0.00188765	0	0	0	0	0	0.00903245	0	0.00350064	0	0	0	0	0	0	0
Odr4	0.2165	0.223571	0.253698	0.214429	0.228088	0.224816	0.244808	0.25558	0.207674	0.218456	0.231352	0.229703	0.250673	0.198275	0.233956	0.228199	0.226485	0.285965	0.1541	0.259772	0.399608	0.158626
Tpr	0.761278	0.706114	1.08183	0.797256	0.997372	0.831904	0.91167	1.24146	0.945424	0.999183	0.830795	0.739242	1.30844	0.790363	1.09852	0.744197	0.804885	0.849768	1.00003	1.00207	0.782295	0.792709
Prg4	0.0115776	0.0156622	0.00866484	0.2026	0.0131139	0.0182924	0.00838484	0.0267812	0.0532064	0.0121691	0.0434417	0.0536294	0.0129104	0.0162476	0.00787773	0.0214276	0.023067	0	0.0110184	0.00463215	0.0365551	0
Hmcn1	0.0288936	0.0141551	0.0810612	0.0658532	0.0157663	0.0866392	0.0162076	0.0325033	0.0154331	0.0506417	0.0834272	0.0383212	0.0854703	0.0444853	0.028339	0.0173535	0.0246147	0.203833	0.0295366	0.0271534	0.0392331	0.483282
Gm20631	0.00243865	0.00236021	0.00563106	0.0106788	0.00162554	0.00329917	0.00101485	0.00154384	0.00135889	0.00341598	0.00465037	0.00278016	0.00646662	0.00841721	0.00405957	0.00219031	0.00474126	0.00802655	0.0036262	0.00995291	0.00960193	0.0526782
Gm29188	0	0	0	0	0	0	0	0	0	0	0	0	0	0	0	0	0	0	0	0	0	0
C730036E19Rik	0.00454648	0.0022322	0.000173275	0.00583467	0.00126559	0.00178936	0.000793155	0.00312309	0.0091273	0.00354748	0.00236814	0.00187233	0	0.00609274	0	0.020375	0.00344328	0	0.0198536	0.0177086	0	0
Gm47985	0.00042102	0.000998763	0	0.000472376	0	0	0	0	0	0	0	0	0	0	0	0	0.0018827	0	0	0.00630515	0	0
Gm8947	0	0	0	0	0	0	0	0	0	0	0	0	0	0	0	0	0.00286896	0	0	0	0	0
Gm47995	0	0	0	0	0	0	0	0	0	0	0	0	0	0	0	0	0	0	0	0	0	0
3110040M04Rik	0	0	0	0	0	0	0	0	0	0	0	0	0	0	0	0	0	0	0	0	0	0
Gm47996	0	0	0	0	0	0	0	0	0	0	0	0	0	0	0	0	0	0	0	0	0	0
Gm10138	0.0317053	0.0283631	0.0208594	0.0375084	0.0342152	0.0283588	0.018036	0.161019	0.0706415	0.0622414	0.0278002	0.0328629	0.0281942	0.145958	0.026823	0.0641619	0.0190474	0.0264837	0.106445	0.0203928	0	0.0116412
Ivns1abp	0.452477	0.451153	0.289165	0.423032	0.657677	0.802714	0.20802	1.93847	0.458305	0.693777	0.465592	0.596843	0.312232	2.14827	0.593104	0.803937	0.606421	0.605068	0.908753	0.548238	0.26039	0.411541
Swt1	0.362901	0.326319	0.42358	0.371639	0.413717	0.512123	0.425463	0.433123	0.288524	0.38259	0.399985	0.456285	0.443135	0.425762	0.483386	0.404862	0.47244	0.398773	0.384302	0.55471	0.554113	0.376048
Trmt1l	0.333523	0.290815	0.337346	0.332269	0.366684	0.40632	0.448684	0.370085	0.231597	0.277917	0.301078	0.400851	0.358521	0.348105	0.374304	0.326848	0.392396	0.257684	0.267213	0.801766	0.431399	0.303272
Rnf2	0.105305	0.0842531	0.338192	0.117494	0.146917	0.206645	0.238373	0.14339	0.124652	0.241949	0.13598	0.120921	0.355934	0.136322	0.31785	0.121993	0.184293	0.233716	0.217229	0.220555	0.227302	0.215103
Gm28181	0	0	0	0.00117976	0	0.00104625	0	0	0	0	0.00172628	0.00163467	0	0	0	0	0	0	0	0	0	0
Fam129a	0.458542	0.383872	0.434486	0.666094	0.349331	0.415347	0.379173	0.28545	0.403798	0.325187	0.428642	0.583506	0.370779	0.254139	0.359457	0.246556	0.426317	0.438537	0.191813	0.483016	1.20279	0.177463
2810414N06Rik	0.0055141	0.00310983	0.00449757	0.00260963	0.00499366	0.00161243	0.00298199	0.00468897	0.00593875	0.00184338	0.00572961	0.00335048	0.00381768	0.00127244	0.00254256	0.010656	0	0.0121259	0	0.0098453	0.0199318	0
Edem3	0.288221	0.256019	0.244378	0.342922	0.281315	0.299691	0.2755	0.403141	0.200832	0.245163	0.358422	0.306013	0.236926	0.313054	0.278691	0.272951	0.239838	0.410959	0.575732	0.219735	0.37065	0.378467
1700025G04Rik	0.814724	0.866002	1.37965	0.728649	1.04574	1.27317	1.7122	1.15161	0.745255	1.45158	1.08765	1.23828	1.32903	1.10455	1.21716	0.695715	1.87897	0.743403	0.801685	0.516084	1.13021	0.472434
Gm28610	0.000469098	0.00229414	0.00481659	0.00453536	0.00105623	0.00119848	0.00497696	0.000948456	0	0.00480139	0	0	0.00252485	0.00382705	0.00286063	0	0	0	0.0028548	0	0.0203817	0
Tsen15	0.0318564	0.0379886	0.116916	0.0357679	0.0717129	0.0638548	0.101971	0.0502177	0.0418473	0.0829006	0.0417887	0.0454262	0.154718	0.0496686	0.102755	0.0468568	0.0364503	0.101222	0.0564679	0.0219253	0.105361	0.0934895
Colgalt2	0.00484964	0.00376326	0.197963	0.0140207	0.00614925	0.00414067	0.121716	0.0238561	0.0178807	0.0162659	0.00802743	0.0057986	0.191143	0.0319442	0.0691593	0.0242999	0.00874328	0.0129407	0.00461921	0.00364854	0.110823	0.122484
Rgl1	0.154172	0.0713393	0.358727	0.144999	0.0501824	0.0389085	0.320762	0.159345	0.0735658	0.0689456	0.0755901	0.163815	0.340127	0.119636	0.222709	0.125531	0.0837814	0.106503	0.0897704	0.321773	0.170893	0.325933
Gm15479	0	0.000716572	0.000147078	0.000485928	0	0	0	0	0	0	0	0	0	0	0	0	0	0	0	0	0	0
Gm28792	0.000421344	0.00133524	0.000983035	0.00306886	0	0	0.00178775	0.0020633	0	0	0.00158286	0.00133247	0.00607166	0.00269312	0.0011664	0	0.00201748	0	0	0.0053687	0	0
Apobec4	0.00136366	0	0.00188993	0.00928066	0.00155266	0.00181073	0.0034811	0.0097162	0.00373019	0.000747641	0.00139907	0.00162811	0.00196264	0.0012642	0.00112143	0	0.00278503	0	0.00520413	0.0637361	0	0
Arpc5	0.73054	0.784356	0.414852	0.659532	0.714965	0.465595	0.514556	0.879698	1.07986	0.538284	0.620825	0.739735	0.44186	0.788211	0.623391	0.598614	0.612505	0.672728	0.812673	0.440951	0.294047	0.334922
Ncf2	0.310892	0.187464	0.0417208	0.13944	0.150389	0.151349	0.0361589	0.37604	0.242983	0.168601	0.1476	0.155782	0.0521621	0.421674	0.0656875	0.159564	0.263448	0.096575	0.0800233	0.0677045	0.0149822	0.0718671
Smg7	1.05868	1.14941	0.531838	0.895724	0.899727	0.703224	0.590626	1.11502	0.761083	0.60587	0.718952	0.740959	0.564688	1.55756	0.727254	0.749302	0.644907	0.717095	0.704415	0.824421	0.635823	0.397843
Gm28791	0.13227	0.15791	0.0748086	0.10775	0.125734	0.0762671	0.073905	0.0936063	0.100527	0.0935852	0.0713001	0.0741113	0.071571	0.15061	0.0919358	0.0482949	0.0476137	0.115559	0.0669206	0.0896541	0.0639525	0.021311
Nmnat2	0.0691694	0.0674176	0.0104164	0.160636	0.0129463	0.0170858	0.00802022	0.053764	0.0607994	0.0103228	0.118733	0.115794	0.0058045	0.0335681	0.0175529	0.036471	0.0695804	0.0110059	0.0377232	0.0451231	0.00960193	0.0497676
Gm28960	0.000117819	0.00171265	0.000725582	0.00341832	0.000732118	0.000722197	0	0.000780114	0.00096533	0	0.00142277	0.00201591	0.00233109	0.000805857	0	0.00124871	0	0	0	0	0	0
Lamc2	0.364142	0.253215	0.488207	0.421068	0.339474	0.814714	0.555461	0.243028	0.337483	1.05559	0.275106	0.336681	0.415831	0.309889	0.333299	0.236265	0.441044	0.428447	0.284852	0.325852	0.524565	0.376943
Lamc1	0.10158	0.0751798	0.781064	0.101718	0.193438	0.310131	0.645356	0.109638	0.141064	0.54648	0.0888255	0.0867052	0.793794	0.13115	0.472021	0.144123	0.0933461	0.308334	0.218742	0.138858	0.653357	0.68361
E330020D12Rik	0.00181121	0.000858876	0.00312082	0.011998	0.00153965	0	0.00281337	0.0026122	0.00672748	0.00235021	0.0032454	0.000732421	0.0028692	0.00763132	0.0973039	0	0	0	0	0	0	0
Shcbp1l	0.00138147	0.00793058	0.0157906	0.0271165	0.0192981	0.00118118	0.00639093	0.00618252	0.0158938	0.00861402	0	0.00350106	0.0253289	0.00567448	0.0187391	0.00974788	0.00653357	0	0	0.0147011	0	0.0264836
Dhx9	0.267037	0.294577	0.615106	0.367295	0.563668	0.463873	0.43577	0.452794	0.296968	0.63193	0.339379	0.361418	0.787703	0.378796	0.695931	0.367084	0.399754	0.384832	0.534715	0.471763	0.424984	0.456614
Npl	0.018168	0.0166696	0.348625	0.0949302	0.0186448	0.0371125	0.225095	0.0244115	0.034001	0.0684014	0.0464522	0.0464741	0.316293	0.0195795	0.142604	0.0301926	0.0389836	0.0517479	0.0477623	0.0494156	0.171217	0.200534
Rgs8	0.000492757	0	0.00119487	0.0295432	0.00201228	0.0048126	0.000583544	0.0654268	0.00160394	0.00674258	0.00590473	0.00167089	0.00492251	0.00507479	0.00175345	0.00696728	0.00789765	0	0.026067	0.0063384	0	0
Gm29529	0	0	0	0.000563715	0	0.000513415	0	0	0	0	0	0	0	0	0	0	0	0	0	0	0	0
C230024C17Rik	0.00603907	0.00375191	0.000238485	0.0130668	0.000825054	0.000523048	0.000975533	0.0140117	0.00851128	0.000416105	0.00101652	0.0169873	0.00188247	0.0122648	0.00565301	0	0.000995654	0	0.00676118	0.0134091	0	0.0150937
Rgs16	0.0275502	0.0393143	0.00426161	0.0616684	0.0119225	0.00724381	0.00566674	0.0418146	0.0807211	0.0157111	0.0502476	0.0672905	0.0106747	0.0223912	0.022013	0.00790895	0.0436754	0.00480443	0.116662	0.0202793	0.0201597	0.121675
Gm28513	0.00821636	0.00464827	0.000622056	0.00589397	0.00327377	0.0028084	0.000900768	0.0491718	0.00372967	0.00114024	0.000687666	0.00810907	0.00116569	0.0360804	0.00872065	0.00608448	0.00311586	0	0.0112846	0	0	0.00662441
Rnasel	0.710682	0.459726	0.0259771	0.293229	0.13749	0.163678	0.0360517	0.606418	0.453043	0.0603243	0.349461	0.657553	0.0335842	1.08213	0.175708	0.382719	0.301999	0.195042	0.373443	0.151235	0.13952	0.153107
Gm28512	0.0082168	0.00318319	0.000903226	0.00463717	0.000436829	0.00288546	0.000975114	0.0162952	0.00300088	0	0.00473285	0.00774583	0	0.0383859	0	0.00207886	0.00520775	0	0.00303216	0	0	0
Rgsl1	0.0989282	0.0798567	0.00544226	0.0741735	0.0139221	0.0125262	0.00557426	0.0458615	0.0802278	0.00125892	0.0316231	0.0427881	0.00159168	0.05067	0.0246617	0.0186945	0.0195467	0.0358784	0.0514318	0.043513	0	0.0149649
Teddm2	0.000655177	0.00291302	0.0114269	0.00984668	0.00534074	0.0104179	0.00684095	0.00551877	0.00245067	0.0086234	0.00114827	0.00669292	0.0132532	0.00943461	0.00731839	0.00626427	0.0056453	0.0242636	0.0133172	0.0325122	0.0218368	0
Teddm1b	0.000837619	0.000360298	0.000293042	0.00321938	0	0	0	0	0.00200765	0	0	0	0.00160044	0	0	0	0	0	0	0	0	0
Teddm1a	0	0	0	0	0	0	0	0	0	0	0	0	0	0	0	0	0	0	0	0	0	0
Glul	0.05035	0.0639314	0.440585	0.143063	0.194444	0.543161	0.303067	0.11827	0.126839	0.474708	0.120909	0.155948	0.423953	0.152659	0.344131	0.267579	0.120982	0.362527	0.184761	0.217739	0.587411	0.259417
Gm29290	0	0	0.000741289	0	0	0	0	0	0	0	0	0	0.00182686	0	0	0	0	0	0	0	0	0
Gm29291	0	0	0	0	0	0	0.000456538	0	0	0	0	0.00157411	0	0	0	0	0	0	0	0	0	0
Gm28286	0.000221669	0.000409414	0.00273299	0.0013324	0	0.00471024	0.00129855	0	0.00107622	0.00322505	0.00221299	0	0.00238497	0	0.00331874	0	0	0.012551	0	0	0.0367368	0
A830008E24Rik	0.00197177	0.00532927	0.0298474	0.00821908	0.0077055	0.0261737	0.0200424	0.0127935	0.00844832	0.0177873	0.0224908	0.00660184	0.0160328	0.0108842	0.00948691	0.00831527	0.00602403	0.0493412	0	0	0.0562829	0
Zfp648	0	0	0.0105694	0.0016446	0.000599059	0	0.00259439	0	0.00141753	0	0	0	0.00910741	0	0.00343472	0.00466579	0	0	0	0	0	0.0181649
4930452N14Rik	0	0.000213405	0	0.00165805	0	0.000226244	0	0	0	0.00118053	0	0.00125758	0	0	0	0	0	0	0	0	0	0
4930532M18Rik	0.000131732	0	0	0.000286805	0	0	0	0	0	0	0	0	0	0	0	0	0	0	0.0112846	0	0	0
Cacna1e	0.35288	0.345567	0.0153921	0.231709	0.143521	0.0612478	0.0128105	0.119737	0.23622	0.0572545	0.114968	0.175758	0.0178788	0.12428	0.413098	0.474706	0.390202	0.0867453	0.385311	0.198014	0.0402691	0.0137157
Gm29282	0.136293	0.166268	0.00293385	0.151949	0.0415796	0.0213631	0.00426485	0.0533863	0.123881	0.00851835	0.176429	0.18199	0.011742	0.0427112	0.0387332	0.0542864	0.198165	0.0903208	0.0742651	0.144166	0.0100943	0.0114454
Gm9530	0.0698629	0.0313821	0.00936923	0.0447988	0.0188094	0.0179758	0.0106793	0.0384125	0.0484786	0.00753678	0.0963321	0.137069	0.0161692	0.0293337	0.0260865	0.0753282	0.121601	0.0385198	0.0411016	0.13396	0.00960193	0.0179916
Ier5	0.425891	0.399577	0.104628	0.456241	0.395287	0.161326	0.0923175	0.212349	0.617901	0.250982	0.436416	0.531764	0.137148	0.219568	0.227487	0.221105	0.465453	0.311685	0.246749	0.365005	0.142504	0.147874
Mr1	0.0253773	0.0182765	0.0402851	0.0166372	0.0220011	0.0334052	0.0473729	0.0189008	0.0194946	0.028922	0.0430003	0.0229516	0.0154543	0.0331498	0.0927028	0.0155221	0.00979484	0.063004	0.02454	0.0353816	0	0.0575394
Stx6	0.537174	0.586905	0.437089	0.489346	0.534041	0.481721	0.37354	0.40393	0.529692	0.538705	0.564595	0.382166	0.374832	0.384877	0.603961	0.432693	0.35692	0.449768	0.384827	0.396745	0.334443	0.318905
BC034090	0.0281982	0.0209565	0.0656456	0.0519578	0.101781	0.414574	0.0559292	0.0427424	0.0242648	0.147093	0.0573392	0.0290392	0.0555097	0.064284	0.0412399	0.0575145	0.0290953	0.0317046	0.143157	0.057814	0.0971989	0.00709125
Gm37622	0	0.000199963	0.000316098	0	0	0	0	0	0	0	0	0	0	0.00195734	0	0	0	0	0	0	0	0
Xpr1	0.550707	0.462259	0.574809	0.581043	0.578511	0.602272	0.628701	0.523357	0.385409	0.621453	0.57722	0.564989	0.517142	0.561271	0.748633	0.723434	0.337707	0.497602	0.590147	0.65155	0.81082	0.869737
Gm5532	0.0223755	0.0527085	0.00525856	0.0704838	0.0894145	0.0287426	0.0176013	0.0117002	0.0324818	0.0374978	0.0151425	0.0119068	0.00265213	0.0146681	0.0186448	0.0089317	0.0189717	0	0.00815351	0.0119493	0.0167936	0.0206076
Acbd6	0.289995	0.295151	0.575662	0.356749	0.552836	0.431433	0.525842	0.311215	0.36781	0.475515	0.336867	0.275339	0.557164	0.308796	0.491198	0.389711	0.272136	0.444359	0.469416	0.41154	0.57339	0.571098
Lhx4	0.000683915	0.00203604	0.00327447	0.009637	0.00200226	0.00316096	0.00194058	0.00035114	0.0057133	0.0013657	0.000970509	0.00256676	0.00503038	0.000946148	0.00490478	0	0	0	0	0	0	0
Qsox1	0.0436798	0.02786	0.0798993	0.0719111	0.0582526	0.084345	0.0715602	0.0464947	0.0372347	0.124589	0.316205	0.133365	0.0928897	0.0642118	0.0831007	0.145722	0.0351303	0.605448	0.0624256	0.164233	0.110207	0.21738
Gm37571	0.0123069	0.0158213	0.0166503	0.0195541	0.0129754	0.0106594	0.00834116	0.0105853	0.0364683	0.0124147	0.0206604	0.0217967	0.0222565	0.012306	0.0132297	0.00707604	0.0128736	0.00807282	0.0144331	0.0418884	0	0.0159429
Cep350	1.05447	1.15845	0.775911	0.988765	1.13968	0.782622	0.763522	0.945176	1.13892	0.876491	0.977112	1.26096	0.820962	0.902317	0.94055	0.963264	1.34409	0.751875	1.01851	1.51223	0.873675	0.641373
Tor1aip1	0.526579	0.420111	0.372327	0.440983	0.389513	0.599847	0.423811	0.460679	0.424865	0.553514	0.497615	0.619119	0.455262	0.488966	0.569268	0.468396	0.587547	0.661989	0.415832	0.308125	0.50375	0.485715
Tor1aip2	0.695903	0.643667	0.501461	0.644678	0.610016	0.558152	0.613103	0.495268	0.706683	0.586459	0.626857	0.798889	0.543894	0.568329	0.660905	0.503579	0.617634	0.550067	0.643931	0.626711	0.531989	0.454152
Fam163a	0.0386226	0.127972	0.00862964	0.0948332	0.0380637	0.0356925	0.00964712	0.0226882	0.167342	0.131473	0.0554971	0.0391979	0.0125017	0.0282038	0.018802	0.0616509	0.0261599	0.0389806	0.00996411	0.110075	0	0.013536
Tdrd5	0.00522224	0.0145175	0.00261516	0.0168934	0.00782855	0.00154112	0.00289067	0.00802897	0.0143342	0.00302916	0.00282241	0.00198834	0.000737916	0.00177564	0.124575	0.00281448	0.0103039	0.00930606	0.00439051	0.0228525	0	0
4930518J20Rik	0	0.000248882	0	0.000361121	0.000698839	0	0	0	0.00350812	0	0.00184563	0	0	0	0	0	0	0	0	0	0	0
Nphs2	0.000121911	0.000583794	0.000157029	0.00385118	0	0.000474536	0.000767835	0	0.00126356	0.00170187	0.00158084	0	0	0.00150838	0.00499696	0.00280109	0	0	0	0	0	0
Axdnd1	0.019145	0.0111279	0.0281195	0.016226	0.0162192	0.0102126	0.0174802	0.0128702	0.0198812	0.0157579	0.0130323	0.00674372	0.0362729	0.0159693	0.131672	0.0431539	0.0093904	0.00962902	0.0883556	0.0198122	0	0.0632143
Gm2000	0.0580032	0.0783055	0.0971636	0.0696401	0.102382	0.0550796	0.0919524	0.0701656	0.118148	0.112895	0.0625328	0.0320401	0.103117	0.065287	0.106223	0.0401607	0.0594801	0.0529784	0.115449	0.0286693	0.0601508	0.0830001
Soat1	0.210899	0.12943	0.161711	0.108028	0.253688	0.104791	0.129638	0.14757	0.117538	0.103398	0.096814	0.116604	0.210124	0.121014	0.225046	0.565251	0.112003	0.24006	0.448594	0.130058	0.122445	0.287135
Abl2	0.151315	0.155779	0.400198	0.228868	0.330949	0.438178	0.375104	0.247786	0.162486	0.386121	0.18711	0.221172	0.369088	0.263981	0.486109	0.329331	0.228593	0.487128	0.268815	0.300904	0.554433	0.466821
Tor3a	0.0410742	0.0302551	0.149729	0.061809	0.0727118	0.182883	0.147367	0.0575736	0.0612301	0.142926	0.0886563	0.0901528	0.149335	0.130827	0.0946437	0.114029	0.0537611	0.220029	0.0719189	0.103644	0.111807	0.0835629
Fam20b	0.280357	0.182593	0.341313	0.233084	0.242915	0.228715	0.327659	0.244713	0.232263	0.302785	0.316006	0.348693	0.331376	0.300221	0.315773	0.429346	0.295042	0.408929	0.26673	0.179775	0.272018	0.291669
Ralgps2	0.160119	0.0762802	1.12972	0.183966	0.170642	0.324772	1.23361	0.382856	0.190662	0.590844	0.405535	0.294414	1.13078	0.412426	1.19641	0.512419	0.102776	0.515786	0.746449	0.596264	0.395999	0.406838
Angptl1	0.0056529	0.00185305	0.044463	0.0137841	0.0032346	0.0104293	0.05978	0.0103839	0.0056413	0.017167	0.0115399	0.0112316	0.0342488	0.00637347	0.0408788	0.0260189	0.00334976	0.00461844	0.036852	0.0201614	0.0182791	0.0125037
4930439D14Rik	0.000568827	0	0.00107805	0	0.000176229	0	0.00134858	0	0	0	0.00196539	0.00191827	0.00124687	0	0	0	0	0.00655829	0	0	0	0
Gm28694	0.0032645	0.00376254	0.00164138	0.00817081	0.00402321	0.00326588	0.001734	0.00631203	0.00500772	0	0.00981897	0.00509901	0.0010616	0.00393741	0.00338534	0.00350146	0.0033755	0	0	0.00583452	0	0
Tex35	0.0124103	0.0174249	0.00562889	0.0159158	0.00935825	0.00369384	0.00771779	0.00932004	0.0551341	0.0046028	0.0264796	0.00887414	0.00515355	0.0202411	0.00723599	0.00526248	0.00363039	0.00379916	0.0276331	0.0087801	0	0.008492
Rasal2	1.4495	1.98596	0.83973	1.43014	1.47379	1.12348	0.806838	1.81773	1.8247	1.01162	1.23774	1.11571	0.963984	1.73019	0.717348	1.08079	2.85553	0.93578	1.08928	1.33526	0.955602	1.01721
Cryzl2	0.0833077	0.0561845	0.0855084	0.0722098	0.0704508	0.114169	0.0977176	0.105938	0.0679512	0.14691	0.0968568	0.0538867	0.0743458	0.0877082	0.0688368	0.0379334	0.0516298	0.0681309	0.0716204	0.113514	0.158054	0.173561
Gm15486	0.000310349	0.000210548	0.00363439	0.00165913	0	0.00133983	0.000806531	0	0.00338971	0.00255387	0	0	0.000770746	0	0.00236738	0	0	0	0	0	0	0
Sec16b	0.00990374	0.00938033	0.0184953	0.0328948	0.00775427	0.0320433	0.0186858	0.0139566	0.0236514	0.0252415	0.0309926	0.113205	0.0122649	0.00891671	0.0108781	0.0224142	0.0894526	0.0018179	0.00940855	0.00343791	0.0387251	0.0593615
Brinp2	0.073225	0.109692	0.013591	0.133833	0.294127	0.13778	0.0308659	0.0996365	0.076116	0.255842	0.0645537	0.0334818	0.0111459	0.0440134	0.02435	0.0774492	0.0757311	0.0335186	0.148703	0.0855732	0.0344683	0
Astn1	0.0222297	0.0630288	0.00655414	0.0425108	0.0875443	0.126763	0.0111606	0.0512658	0.0435371	0.11601	0.0155666	0.0120609	0.00787312	0.0331757	0.0024638	0.0152035	0.0185048	0.0104704	0.0193681	0.0244975	0	0.077108
Gm37679	0.00899907	0.026494	0.00152229	0.00522815	0.0222405	0.00929428	0.00361427	0.00907571	0.0113915	0.0234518	0.00345146	0.00278312	0.000832635	0.00287775	0.0115489	0.00479889	0.003953	0.0101926	0.0105032	0.00723007	0.0106295	0
Pappa2	0.112492	0.539957	0.0121226	0.250443	0.277642	0.0403012	0.0193091	0.254832	1.03841	0.0284301	0.132284	0.0996867	0.0166332	0.0684441	0.0792099	0.0838771	0.18888	0.0350038	0.253709	0.0513645	0.022608	0.0213914
1600012P17Rik	0.014507	0.071355	0.00601087	0.0287956	0.0612921	0.0065495	0.0109316	0.0518655	0.358005	0.00959966	0.0203789	0.0158313	0.00928015	0.0183433	0.0199892	0.0141182	0.0261138	0.00821336	0.0703059	0.0225635	0.0196097	0
4930562F17Rik	0.00688616	0.00596126	0	0.014175	0.00713578	0.00147234	0	0	0.0152447	0	0.0178052	0.00379877	0	0.00299159	0	0.0114092	0	0	0.00238273	0	0	0
Cop1	1.55236	2.05311	1.09114	1.87855	1.89593	1.09685	1.10068	1.29734	2.04615	1.2475	1.89478	1.67517	1.06194	1.24022	1.22763	1.27354	1.56427	1.31656	1.12506	1.36869	1.12492	0.769255
Tnr	0.0203013	0.0196204	0.00169047	0.085606	0.0136169	0.0218798	0.000854398	0.00802444	0.0411161	0.00368699	0.0614066	0.0114638	0.00150334	0.0242392	0.020839	0.143173	0.0259326	0	0	0.0783954	0	0.0181649
Gm10530	0	0	0	0	0	0	0	0	0	0	0.00135426	0	0	0	0	0	0	0	0	0	0	0
Gm38039	0	0	0	0	0	0	0	0	0	0	0	0	0	0	0	0	0	0	0	0	0	0
Gm37294	0.00156885	0.00179915	0.000643994	0.000583257	0.000698839	0.000528518	0.00035497	0.00129691	0.00229561	0	0	0	0.00197632	0.00121093	0	0	0	0	0	0	0	0
4930523C07Rik	0.538314	0.573199	0.196179	0.42422	0.474206	0.261042	0.242974	0.299741	0.658842	0.438095	0.23565	0.294896	0.368772	0.551355	0.381627	0.166853	0.366991	0.281392	0.189754	0.369459	0.221122	0.159581
4930562F07Rik	0.00149809	0.00128394	0.00143797	0.00625553	0.00112312	0.00130027	0.000900027	0.000780114	0.00112727	0.00271591	0	0.00148793	0	0.00151495	0.0029974	0	0.00319507	0	0	0	0	0
Tnn	0.00165934	0.00312958	0.00171235	0.048952	0.00701848	0.00226549	0.00110339	0.0538769	0.0145928	0.00128947	0.00442669	0.00410115	0.00764638	0.0289508	0.000982225	0	0.0046427	0	0.00980242	0	0	0
Mrps14	0.168375	0.188041	0.251679	0.175827	0.267669	0.145045	0.266565	0.169825	0.264587	0.267022	0.142829	0.147443	0.288105	0.147252	0.260135	0.163982	0.157382	0.260751	0.283287	0.228114	0.223136	0.247268
Cacybp	0.140559	0.128517	0.283123	0.146373	0.323915	0.154016	0.307204	0.283495	0.229866	0.25658	0.13029	0.111158	0.400155	0.253596	0.324744	0.219336	0.144036	0.193289	0.295784	0.212716	0.176357	0.2783
Rabgap1l	1.1657	1.18105	1.33136	1.24287	1.10752	1.31319	1.25277	1.48979	1.2088	1.45436	1.15674	1.27758	1.29914	1.90968	1.52736	1.16661	1.46055	1.31928	1.01528	1.02426	1.45981	1.85662
Gm36975	0.0470753	0.0480153	0.0643999	0.0584307	0.044633	0.0398768	0.060765	0.0617431	0.0613278	0.0699405	0.0455604	0.0484922	0.0652216	0.112723	0.0562247	0.0428667	0.0379099	0.0287875	0.0399599	0.0292363	0.019766	0.263495
Gm37529	0.0253019	0.0385974	0.0241893	0.0359302	0.0253169	0.0333917	0.0321159	0.0292229	0.0237474	0.0265856	0.0126934	0.0319825	0.0237789	0.0441539	0.0190139	0.0217987	0.0217714	0.0229757	0.0234615	0.0295237	0.014549	0.008492
Gpr52	0.00192691	0.00383193	0.00295495	0.00501205	0.000556988	0.00295968	0.00318566	0.00282443	0.00398661	0.00378405	0.00607262	0.00523408	0.00518672	0.00441248	0.00671388	0	0.0021812	0	0.00383559	0.0118439	0	0
Gm37328	0.00287583	0.00156572	0.0034925	0.00457487	0.0029419	0.00250931	0.000425406	0	0.00322079	0.00274088	0.00316808	0.00226365	0.00783322	0.00363977	0.0118327	0.00376384	0.00714945	0	0.00566383	0	0	0.0295656
Gm37083	0.00132719	0.000609301	0.000404366	0.00177035	0.00175038	0.0012469	0.00147905	0	0	0	0.00248371	0.00339589	0	0.00391353	0	0	0.00266294	0	0	0	0	0
Gm38060	0.000337161	0	0	0	0	0	0	0	0	0	0	0	0	0	0	0	0	0	0	0	0	0
Rc3h1	0.434189	0.42139	0.62594	0.547025	0.585892	0.692941	0.602708	0.573644	0.396192	0.593965	0.579865	0.561278	0.757624	0.586913	0.712537	0.649911	0.516946	0.721114	0.46776	0.763705	0.520208	0.680343
Serpinc1	0.0472153	0.0810607	0.111318	0.135658	0.20249	0.034521	0.0477347	0.060197	0.251838	0.0864417	0.0416139	0.0742734	0.118739	0.0458241	0.113822	0.0537324	0.0598484	0.0404247	0.129389	0.0606627	0.0453685	0.0413167
Zbtb37	0.159139	0.137339	0.253584	0.157097	0.186289	0.228655	0.219892	0.200417	0.148389	0.186623	0.121308	0.133954	0.239125	0.146163	0.259406	0.195082	0.148184	0.20932	0.25411	0.203541	0.234481	0.344575
Gm37362	0.000965989	0	0.00194307	0.00333495	0.00184721	0.000551301	0.00217845	0	0.00153672	0	0.00151725	0	0	0.00213861	0.00616569	0.00090657	0.00520775	0	0	0	0	0
Gas5	0.604247	0.672298	1.25005	0.66016	0.96461	0.67563	1.26422	0.60147	0.842588	1.16982	0.499643	0.495435	1.22683	0.501573	1.08936	0.559406	0.590112	0.721871	0.838055	0.478669	0.807508	1.02693
Dars2	0.069588	0.0499706	0.098095	0.0554488	0.0959197	0.0683262	0.0523054	0.0715271	0.0571735	0.128226	0.053211	0.0699684	0.134615	0.0743595	0.0954146	0.0793349	0.0563033	0.0892068	0.0713388	0.0921776	0.135765	0.107072
Gm37634	0.0020501	0.0035123	0.00759398	0.00700682	0.00807136	0.00429527	0.00431608	0.00183883	0.00842049	0.0197243	0.00133854	0	0.00794421	0.00247792	0.00388232	0	0	0.00489134	0.00344095	0.00355146	0	0
Cenpl	0.027521	0.018426	0.0485273	0.0245246	0.0589195	0.0346868	0.0509151	0.0210509	0.0277675	0.0747576	0.031152	0.0381375	0.253716	0.020513	0.0876363	0.0301454	0.0309335	0.0613725	0.0299183	0.120942	0.0324478	0.0370512
Klhl20	0.0979906	0.0803184	0.297743	0.119407	0.139364	0.152247	0.329143	0.121703	0.0970345	0.156971	0.108427	0.0950106	0.327809	0.119081	0.268511	0.111914	0.114317	0.127482	0.1262	0.133772	0.222249	0.148501
Ankrd45	0	0.00091351	0.011506	0.0109163	0.0016539	0.00206611	0.00384218	0.00279146	0.00200142	0.0010186	0.00114633	0.0036673	0.00875437	0.00149801	0.000756259	0.00330552	0.00308789	0.00226962	0	0.197527	0	0.0866491
Tex50	0	0.000250327	0.00121431	0	0.000466556	0	0	0	0	0	0	0.000911508	0.000890639	0	0	0	0	0	0	0	0	0
Prdx6	0.0898216	0.0687092	0.341191	0.125845	0.190897	0.256722	0.316456	0.208538	0.160107	0.423878	0.157869	0.127404	0.336494	0.181489	0.312865	0.111597	0.188732	0.319016	0.276675	0.176044	0.178585	0.317656
Tnfsf4	0.00424663	0.00146861	0.00155157	0.0364886	0.00092402	0.00528193	0.00593172	0.000684962	0.00522169	0.00685252	0.0171548	0.0354044	0.00135148	0.0021767	0.00241752	0.00728893	0.0360197	0.00954827	0.00549066	0.0077676	0	0
Tnfsf18	0.00248497	0.0024015	0.00404229	0.00422312	0.000392575	0.00159783	0.00387604	0.00116123	0.000454077	0.0113056	0.00890493	0.0202299	0.00834516	0.000888174	0.0019037	0.00576583	0.00142041	0	0	0.0161077	0.015164	0
Fasl	0.000849913	0.000628234	0.0089647	0.00340369	0.000834102	0	0.000588931	0	0.00540884	0.00533466	0.00258822	0	0.0177726	0	0.00593192	0	0	0	0	0	0	0
Suco	0.486613	0.446935	0.873691	0.509617	0.539305	0.799614	0.754821	0.93649	0.399978	0.761973	0.553041	0.514972	0.972749	0.884596	0.778032	0.410123	0.496408	0.655409	0.416371	0.669363	1.33734	0.571747
Gm31925	0.00301287	0.000572079	0.00083187	0.00661291	0	0.000737648	0	0.000764296	0.00114991	0.00148165	0	0.00134769	0	0.00239681	0.00104761	0	0.00396405	0	0	0	0.0105578	0
4930558K02Rik	0.00912484	0.0146342	0.0240171	0.00836738	0.00687399	0.00810091	0.0100061	0.00545486	0.0416957	0.0149873	0.00535794	0.00544061	0.0172471	0.00313884	0.0208581	0	0	0.0101613	0.0288968	0.0249539	0.0206929	0
Pigc	0.0369247	0.0346077	0.0823692	0.0425524	0.0470024	0.0617609	0.0927132	0.0866792	0.0329307	0.0691725	0.042706	0.0388646	0.0930582	0.0633815	0.07303	0.0700685	0.0218437	0.0703692	0.0682932	0.0776934	0.0905281	0.0389599
Gm38304	0.0157309	0.0196272	0.0275125	0.0218076	0.017763	0.0124978	0.0281563	0.0212806	0.0270742	0.0116688	0.0130616	0.0165773	0.0164258	0.0154754	0.0239212	0.006631	0.0119712	0.030791	0.0212606	0.0354198	0.0100943	0.0176821
Dnm3	1.06108	1.05451	0.460759	0.481956	0.415837	0.729961	0.539286	0.530328	0.620091	0.329106	0.755136	0.483645	0.259493	0.371832	0.407201	0.447655	0.487381	0.368772	0.637408	0.633329	0.33265	0.656944
2810442N19Rik	0.00158829	0.00135984	0.00115609	0.000562991	0.000610225	0.000717776	0	0.00313833	0.00111642	0	0	0.00114081	0	0.00277613	0.00200958	0	0.00128193	0	0	0	0.005447	0
Dnm3os	0.00423657	0.00294958	0.0034678	0.00414073	0.00114415	0.00241383	0.00382508	0.00230617	0.00332841	0.00201099	0.00269058	0.0039217	0.00285422	0.000487363	0.00669075	0.00224899	0.00759371	0.00600053	0	0.00934782	0.043619	0.117401
Eef1aknmt	0.0207604	0.0159798	0.0510873	0.0297213	0.0574984	0.0577449	0.038928	0.0246387	0.0148291	0.046819	0.0242207	0.00718745	0.0568262	0.0299846	0.0450058	0.020085	0.0204247	0.0319175	0.0474178	0.0328094	0.0975136	0.0461427
Vamp4	0.0846983	0.0797758	0.187888	0.113807	0.150808	0.190648	0.162067	0.376254	0.112992	0.19585	0.115595	0.0948127	0.195665	0.358814	0.22022	0.197942	0.102576	0.216695	0.194345	0.157966	0.270031	0.303406
Myoc	0.00049918	0.000898276	0.0044638	0.0344625	0.00400227	0.00184681	0.000295332	0.00179903	0.00771172	0.000872903	0.000718415	0.00483708	0.00996045	0.00468045	0.00381894	0	0.0155858	0.0232306	0.0231744	0.0144825	0	0.00587926
Myocos	0.00113669	0.000597984	0.0246519	0.0142109	0.0020045	0.00147304	0.00555221	0.000990007	0.0158943	0.00645723	0.00452896	0	0.0424529	0.0015189	0.0224699	0	0	0.00461844	0.0162915	0	0	0.0155453
Prrc2c	0.873785	0.81249	1.4468	1.00835	1.17145	1.21489	1.30893	1.06794	0.858888	1.35034	0.956808	0.96859	1.49866	1.0948	1.60045	1.16885	0.884152	1.24578	1.26797	1.15559	1.23579	1.40904
Fmo4	0.000995888	0.000401871	0.0453034	0.00932427	0.00149508	0.000827823	0.0150357	0.00180404	0.00164558	0.00481645	0.00079197	0.0117928	0.039882	0	0.0170154	0	0.00177546	0.00308846	0	0.00478303	0	0
Fmo1	0.00613013	0.00630674	0.399586	0.0511158	0.0191875	0.0467462	0.446975	0.0192149	0.0419492	0.085576	0.0194007	0.0561923	0.29158	0.0182977	0.237872	0.0199853	0.0108314	0.0959367	0.0465914	0.0329283	0.272324	0.0577358
Fmo2	0.0191554	0.00601753	0.0084118	0.0754531	0.00854013	0.0152304	0.00528751	0.0171045	0.0173536	0	0.0479512	0.113249	0.0169722	0.0182607	0.013155	0.426387	0.0436517	0.301549	0.0334372	0.138933	0.104641	0.0204421
Fmo6	0.00317143	0.00071967	0.00301106	0.00669885	0.00045404	0.00107021	0.00215881	0.00659728	0.00166882	0.00220795	0.00168483	0.0029187	0.00133018	0.00119418	0.000756259	0.0435504	0.00225342	0.0310115	0.00323988	0.00478303	0	0
Fmo3	0.0687036	0.0241609	0.00498553	0.0638902	0.00862243	0.00996392	0.00144544	0.0661454	0.0241229	0.00329294	0.0508727	0.155383	0.00660936	0.0282976	0.00832435	0.669207	0.0795277	0.19424	0.0730505	0.0112033	0.0105832	0
Gm37273	0.00939455	0.0120731	0.00103411	0.0326053	0.00296196	0.00298562	0	0.00619685	0.0117272	0	0.0124493	0.0280111	0	0.00542167	0.000913424	0.0743165	0.013839	0.0140559	0.065295	0.00931446	0.0150325	0
Mroh9	0.00167331	0.00307959	0.000584342	0.0444985	0.00248324	0.00448407	0	0	0.00679047	0	0.0061588	0.00752765	0	0.00394612	0.00380147	0.0084212	0.00931346	0	0.00638156	0.0149816	0.0095797	0
Prrx1	0.00711934	0.00255213	0.00256167	0.0195063	0.00484898	0.158507	0.00151677	0.0227939	0.00512474	0.00215759	0.0168454	0.0394519	0.00268558	0.0424674	0.00588054	0.00137959	0.0450492	0	0.00728652	0.0124216	0.0407208	0.266842
Gm20471	0	0	0.000252623	0	0	0	0	0	0.000576106	0	0	0	0	0	0	0	0	0	0	0	0	0
Gorab	0.0324552	0.0312766	0.0677163	0.0451401	0.0462279	0.0923618	0.0920108	0.0446959	0.0435004	0.0784999	0.0421194	0.0452888	0.0651742	0.0436796	0.0708479	0.0616857	0.0398606	0.0550304	0.0366206	0.0188803	0.096803	0.0441079
Gm29500	0	0	0	0.000220842	0.000849164	0	0	0	0	0	0	0	0	0	0	0	0	0	0	0	0	0
Mettl11b	0.0942722	0.0424467	0.000570527	0.028535	0.00940031	0.00734976	0.00249829	0.132556	0.0170085	0.00187536	0.0807231	0.0274601	0.00101768	0.115306	0.00503543	0.0220842	0.00743136	0.00795535	0.0482691	0.0153575	0.0167936	0
Kifap3	0.29967	0.228587	0.72475	0.34611	0.34071	0.441152	0.615937	0.414294	0.334207	0.525949	0.323019	0.252638	0.702251	0.38539	0.435418	0.444791	0.2094	0.438132	0.577523	0.541187	0.586984	0.5091
Scyl3	0.110133	0.0974054	0.139593	0.103836	0.126343	0.153067	0.154516	0.134428	0.105647	0.136796	0.123151	0.156731	0.118601	0.123165	0.157593	0.187863	0.16312	0.183402	0.117199	0.110061	0.11168	0.140046
BC055324	0.016181	0.0154691	0.0901985	0.021753	0.0775569	0.0328736	0.0460748	0.0181552	0.025426	0.0978147	0.0155171	0.0156074	0.283467	0.0245115	0.102422	0.0397896	0.0155407	0.0524131	0.0188395	0.0440763	0.0179147	0.0967043
Mettl18	0.00866109	0.00540026	0.0171416	0.00599965	0.0118019	0.00715477	0.0247079	0.0121885	0.00843104	0.00933511	0.0144268	0.0143592	0.0303012	0.0156007	0.0305541	0.00602721	0.0104799	0.00989975	0.0101812	0.00568369	0.0312356	0.0437253
Sele	0.000163405	0.00121145	0	0.00470636	0.000531551	0	0.000347649	0	0	0	0.00160892	0	0	0.00137627	0	0	0	0.00189208	0	0	0	0.0651036
Sell	0.00117834	0.00280781	0.0012146	0.00524216	0.000389161	0.000341776	0.00206454	0.00108112	0.00416922	0	0	0.00373245	0.00115088	0	0.142111	0	0	0.00709101	0	0	0	0.016293
Selp	0.00134902	0.00112504	0.000128953	0.0144281	0.00051695	0.00152691	0.00111026	0.00329207	0.00410819	0	0.00660849	0	0.00167924	0.00141145	0	0	0.00288795	0	0	0.0148422	0.005447	0
Gm16587	0	0.00080554	0	0.00344291	0.000417774	0.000430301	0	0	0.00201062	0.0009917	0	0	0	0	0	0	0	0	0	0	0	0
Gm16548	0	0.000253701	0	0.000559227	0	0.00142921	0	0.00102609	0	0	0	0	0	0	0.00121426	0	0	0	0.00820156	0	0	0
F5	0.00310228	0.00376948	0.000351272	0.04742	0.00698575	0.00528477	0	0.0092251	0.0267399	0.00352069	0.00431066	0.00900962	0.00055347	0.00202579	0.00476673	0.0056824	0.0563043	0.0327323	0.00402395	0.00760339	0	0.0246686
Slc19a2	0.0109914	0.0116101	0.0179062	0.0153979	0.0217957	0.0168351	0.0149041	0.0308855	0.0111649	0.0208846	0.0357766	0.0359346	0.0208452	0.0223645	0.0116702	0.0308475	0.034969	0.0323601	0.00816814	0.0257501	0	0.008492
Ccdc181	0.050526	0.0567322	0.0468973	0.0627495	0.0790879	0.0495167	0.0595597	0.0969621	0.0644451	0.0278587	0.0462454	0.0503259	0.0421519	0.0824371	0.0445804	0.101011	0.0514374	0.0878982	0.0598594	0.364236	0.0273829	0.0699958
Blzf1	0.0761641	0.0712846	0.127278	0.10678	0.0931565	0.103275	0.158372	0.0939539	0.0939575	0.118436	0.120135	0.0955574	0.123639	0.0687529	0.125996	0.0884002	0.0776853	0.126608	0.09997	0.172574	0.074419	0.0943648
Nme7	0.117869	0.125344	0.238288	0.169743	0.161448	0.175336	0.197903	0.186016	0.250265	0.209057	0.157828	0.272645	0.258303	0.188938	0.251962	0.246295	0.27859	0.364011	0.229483	0.538558	0.254155	0.1914
Atp1b1	0.567276	0.587151	0.128263	0.600872	0.301321	0.33451	0.1079	0.894413	1.0835	0.284926	0.907621	1.31205	0.19333	1.02232	0.298071	1.04269	1.58969	1.54106	0.759089	0.590677	0.53818	0.278774
Gm32391	0.00127157	0.000757224	0.000135057	0.00289096	0	0	0	0.000636983	0	0.000962608	0	0.00176351	0.0005196	0.00882847	0	0.0054168	0.00426779	0	0.0026347	0	0	0.014767
Gm26685	0.00164463	0.00105515	0.000397819	0.00258193	0.000895689	0.00171868	0	0.00624428	0.00257777	0	0.00301718	0.000715677	0	0.00675624	0.00571208	0	0.00853496	0.00447808	0	0	0.016336	0.00709125
Gm37754	0.00229776	0.000756702	0.000192116	0.00305917	0.00124143	0.00427532	0	0.00295048	0.000481881	0	0.00556259	0	0	0.00216867	0	0.00357605	0	0.0133906	0	0	0	0
Gm37853	0.00284444	0.00680026	0.000155651	0.00306959	0.00329565	0.000512959	0.000622286	0.00109986	0.00396166	0	0.000965762	0.0136709	0	0.00327096	0	0.00224899	0.016026	0	0	0.00363012	0	0
Gm37184	0.0241982	0.0188075	0.000601706	0.00577717	0.00175141	0.00518918	0.00117741	0.00791873	0.00822648	0.00165817	0.0122128	0.00751668	0	0.0110945	0.00395722	0	0.112024	0.0315464	0.00444364	0.0106335	0	0
Gm36945	0.00117826	0.00106669	0.000377001	0.000326827	0	0.000449694	0	0.00265602	0	0	0.00171323	0.027053	0	0	0	0	0.0570662	0	0	0	0	0
Dpt	0.00149075	0.00211912	0.0193253	0.00505988	0.000690764	0.00257233	0.0203699	0.00084373	0.0130503	0.00430538	0.00349291	0.00107039	0.00851126	0	0.00933013	0.00345188	0	0.00613383	0	0	0	0.0439238
Gm32569	0.00454112	0.00633257	0.0062369	0.0175799	0.000775625	0.00877446	0.0011564	0.00180218	0.00665505	0.00739965	0.00596388	0.0165663	0.00914817	0.00577245	0.0131875	0.00414167	0.0123455	0.0979133	0.00429661	0.00503387	0.0556506	0
Gm20743	0.00112869	0.000635547	0	0.0017755	0.000644649	0	0	0.00217003	0.00104289	0.00209728	0	0.00372614	0	0.00159075	0.000759203	0.00524915	0.00775637	0	0	0	0.0520625	0
Xcl1	0.0041726	0.00102453	0.000742288	0.0302355	0.0126314	0.0105228	0.00460084	0.00460427	0.00298646	0.0030274	0.0085853	0.00744309	0.00445278	0.00520417	0.00382124	0.011477	0.0106766	0.00330821	0	0.00478303	0	0.0378403
1700029M03Rik	0	0	0	0	0	0	0	0.00161548	0	0	0	0	0	0	0	0	0	0	0	0	0	0
4930568G15Rik	0.00184178	0.00140163	0	0.00532319	0.00017673	0.00250097	0	0	0.00061803	0.000766326	0	0.000783509	0	0.00251126	0	0	0	0.00549237	0.0093742	0.006106	0	0
Tbx19	0.000304063	0.000304668	0.00258706	0.00937034	0.000846137	0.000584103	0.00247823	0	0.0075187	0.00424098	0.00233299	0	0.00285131	0.00234797	0.00636474	0	0.00506606	0	0.00344095	0.00717881	0	0
Sft2d2	0.166703	0.184726	0.118607	0.192258	0.217204	0.136256	0.183042	0.176565	0.277897	0.134072	0.194311	0.239388	0.126651	0.164543	0.17147	0.187254	0.185551	0.211215	0.213654	0.121623	0.172355	0.119084
Tiprl	0.128439	0.120682	0.185428	0.139367	0.164177	0.155262	0.197551	0.149125	0.142711	0.139559	0.144395	0.141995	0.245454	0.128207	0.193249	0.109134	0.14077	0.174722	0.146565	0.223902	0.136248	0.222555
Gm38190	0.0265534	0.0281322	0.0355918	0.0312161	0.0352586	0.0431335	0.0392475	0.0354207	0.0226359	0.0275383	0.0331591	0.0416686	0.0384734	0.0378381	0.0761428	0.0482433	0.0406335	0.00932931	0.035681	0.0830405	0.0456255	0.0310308
Gpr161	0.00267283	0.00861464	0.0447315	0.0124363	0.0260047	0.0433897	0.0312584	0.00939903	0.0186669	0.0390258	0.0072447	0.00354812	0.0544253	0.01364	0.0251038	0.00117395	0.0037442	0.00451512	0.0164576	0.0312875	0.0107812	0.0584461
Dcaf6	0.307053	0.226567	0.602479	0.304071	0.254378	0.618391	0.538307	0.388126	0.204546	0.431836	0.412195	0.368744	0.55155	0.40814	0.553952	0.723418	0.296647	0.693281	0.522682	0.282176	0.714473	0.469922
Gm37864	0.00359421	0.00157858	0.00470869	0.00253535	0.00506141	0.00732857	0.00280315	0.00440021	0.00320738	0.00192798	0.00708673	0.00387246	0.00811114	0.00615236	0.00607473	0	0.0113662	0	0	0.00671937	0.022913	0
Mpc2	0.346445	0.350985	0.395682	0.266701	0.300862	0.253809	0.399003	0.329175	0.478176	0.331965	0.365576	0.318051	0.403038	0.283127	0.357365	0.305841	0.34969	0.438534	0.417059	0.320503	0.313933	0.337536
Adcy10	0.0080562	0.00794494	0.0424798	0.0111497	0.011746	0.00570378	0.0137575	0.00803448	0.0247858	0.0177015	0.0141194	0.017528	0.0592194	0.00871431	0.0278139	0.022566	0.0139034	0.0216933	0.0170916	0.0098453	0	0.029334
Gm38325	0	0	0.000327456	0.000391891	0.000553724	0	0	0	0	0	0	0	0	0	0	0	0	0	0	0	0	0
Mpzl1	0.0484537	0.0688058	0.352972	0.0876453	0.124133	0.142945	0.170115	0.104189	0.0819184	0.206	0.0627814	0.0838621	0.414903	0.189673	0.115625	0.404346	0.0536782	0.20842	0.278009	0.209604	0.201875	0.400759
Rcsd1	0.303709	0.242227	0.0813988	0.302909	0.162018	0.0641696	0.0785371	0.108804	0.256391	0.0688094	0.139344	0.168451	0.0801606	0.119656	0.736418	0.0754062	0.121917	0.0680906	0.0879283	0.0751551	0.0890456	0.178264
Gm37073	0.000174231	0	0	0.00138902	0	0	0	0	0	0	0.00119018	0	0	0	0	0	0	0	0	0	0	0
Creg1	0.13363	0.1025	0.0792916	0.140353	0.112883	0.0594192	0.131461	0.0916608	0.144523	0.0641629	0.279226	0.181628	0.100755	0.0705783	0.10203	0.157615	0.0899032	0.1994	0.0691009	0.115959	0.154716	0.130772
Gm36972	0	0.000245787	0	0	0	0	0	0	0	0	0	0	0	0	0	0	0	0	0	0	0	0
Gm16565	0.00812709	0.00131372	0.00314519	0.0112612	0.00894831	0.00267897	0.00444103	0.0178594	0.010464	0	0.0194458	0.0136331	0.00268904	0.00476594	0.0423398	0.0191862	0.00990459	0.00522843	0	0.00933756	0	0
Cd247	0.0537472	0.0295462	0.0349411	0.100061	0.0620859	0.0228324	0.0225374	0.0595754	0.115768	0.0367275	0.111387	0.0999432	0.0305478	0.0337795	1.23508	0.0672854	0.157545	0.038585	0.0659106	0.061953	0.00960193	0.0248297
Gm37469	0.0016263	0.000184295	0.00110711	0.00155798	0.00126349	0.00117748	0.000733841	0	0.00349044	0.00189722	0.000982893	0.00169503	0.00143392	0	0.00490545	0	0.0146084	0	0.00383559	0	0	0
Pou2f1	0.660092	0.464886	0.884561	0.536245	0.696016	0.596016	0.700026	1.01916	0.477204	0.696786	0.704446	0.581495	1.0063	0.794138	0.764973	0.850563	0.601628	0.619256	0.815248	0.831936	0.632449	0.504538
Gm26665	0.0318139	0.0380628	0.0116431	0.0355541	0.0287898	0.00515695	0.00741225	0.0193455	0.0255046	0.00681443	0.00956298	0.0145123	0.0211603	0.00301545	0.0159084	0.00398003	0	0.00294469	0.0225188	0.0225023	0.0105578	0
Gm37923	0	0.000721298	0	0	0.000638871	0.000460057	0	0	0	0	0	0	0	0	0	0	0	0	0	0	0	0
Dusp27	0.0571292	0.0124308	0.000190699	0.0171562	0.00315637	0.00302115	0.000743551	0.0600849	0.0111735	0.00134469	0.0250027	0.068194	0	0.00850482	0.00304631	0.0525177	0.023964	0.0230977	0.22668	0.00516199	0	0
Gpa33	0.152051	0.0300809	0.00166316	0.0774222	0.0193336	0.0202137	0.00630342	0.0690128	0.0351971	0.00784382	0.0975466	0.467351	0.0103193	0.0800938	0.0251659	0.116622	0.323147	0.0820658	0.0267032	0.0501582	0.0459879	0
Mael	0	0.000721012	0.000528799	0.002727	0	0	0	0	0	0	0	0.00361203	0	0	0	0	0	0	0	0	0	0
Ildr2	0.0018265	0.000675113	0.00442802	0.00665544	0.000639281	0.00079764	0.00276819	0.000817139	0.000797386	0.00101099	0.00399303	0	0.0157213	0	0.00351354	0.00178377	0.00597303	0	0	0.169657	0	0.014767
5330438I03Rik	0	0	0	0.000342254	0	0	0	0	0	0	0	0	0	0	0	0	0	0	0	0	0	0
Gm15853	0.00422396	0.00660929	0.00759581	0.00886278	0.00912182	0.00268363	0.00678617	0.0044539	0.00763125	0.00456039	0.00316202	0.00315808	0.00403636	0.00501462	0.00502126	0	0	0	0.00596504	0.0302312	0	0
Tada1	0.0581941	0.0605886	0.132526	0.0570706	0.111937	0.0767331	0.122746	0.0832741	0.0787524	0.101524	0.0600632	0.0605407	0.176254	0.0652625	0.130859	0.0708473	0.0690443	0.0789079	0.0509335	0.164492	0.0244368	0.110118
Pogk	0.0577668	0.0662355	0.26705	0.079153	0.159392	0.184757	0.178132	0.120475	0.0937359	0.266442	0.0810597	0.0736718	0.220967	0.112778	0.154052	0.14082	0.0737738	0.13308	0.210998	0.0909877	0.169034	0.259919
Gm4846	0.000588004	0.000552447	0	0.00173354	0.000584554	0	0	0	0	0	0	0.00178987	0	0	0	0	0	0	0.00804565	0	0	0
Gm4847	0.000434927	0.000584535	0.00032858	0.00510927	0.000204078	0.00129974	0	0	0	0	0	0.00181537	0	0.000843518	0	0	0	0	0	0	0.022112	0
Fmo9	0	0.000560225	0	0.00268338	0.000331272	0	0	0	0.000675959	0	0	0	0	0	0	0	0	0	0	0	0	0
Gm16701	0.0059885	0.00911258	0.00139073	0.00498444	0.00451466	0.00915214	0.00144159	0.000822061	0.00629817	0.00356874	0.00539909	0.0095478	0.00209464	0.00326814	0.00297455	0	0.00542364	0	0.0028548	0	0.00974528	0
Gm16701.1	0.00798443	0.00596019	0.00406665	0.0105361	0.00142197	0.00677769	0.00389504	0.00485343	0.00961042	0.00804778	0.00555459	0.00536626	0.00322268	0.00391124	0.0100639	0.00928899	0.00831258	0.00491804	0	0	0.0231668	0
Fam78b	0.160314	0.264969	0.173778	0.209541	0.0631212	0.364395	0.110302	0.0973611	0.186053	0.352254	0.216565	0.107676	0.113913	0.116328	0.101907	0.095485	0.2393	0.161146	0.0851504	0.106863	0.213546	0.100377
Uck2	0.156636	0.172288	0.235915	0.204094	0.352263	0.175003	0.162645	0.126097	0.192177	0.217423	0.101591	0.0896497	0.314094	0.141227	0.404395	0.242265	0.135333	0.209051	0.277567	0.241915	0.117081	0.197672
Gm37982	0.0045661	0.00400803	0.00669542	0.0041156	0.00476971	0.000682968	0.00245728	0.0015106	0.00637189	0.0129956	0.00272687	0.0013148	0.0118029	0.00428333	0.0135125	0	0.00256457	0.00418133	0	0	0	0
Gm2453	0.000231698	0.000729615	0.00145528	0.000703628	0.000300081	0	0	0.000511204	0.00154563	0.00481592	0	0	0.00240313	0	0.00110035	0	0	0	0	0	0	0
Tmco1	0.149966	0.15804	0.204841	0.139874	0.235978	0.145802	0.175547	0.157551	0.214435	0.162233	0.183289	0.153708	0.245957	0.145574	0.18887	0.144991	0.111039	0.208021	0.189446	0.186048	0.162748	0.28221
Aldh9a1	0.0321069	0.033129	0.227883	0.0564544	0.0850476	0.0441965	0.207488	0.0511978	0.0964921	0.118374	0.045361	0.117193	0.22123	0.0688391	0.14434	0.0430139	0.0490744	0.0781687	0.0491512	0.100224	0.044394	0.180564
Mgst3	0.22856	0.440724	0.119264	0.270447	0.463536	0.200224	0.186535	0.383404	0.656293	0.204312	0.201196	0.273127	0.159667	0.419664	0.188196	0.237008	0.224869	0.175856	0.338701	0.249168	0.219619	0.138877
Lrrc52	0	0.000418184	0	0.00528356	0	0.000818961	0	0.00316219	0	0	0.0011302	0.00106196	0	0	0	0	0	0	0	0	0	0
Rxrg	0.0138572	0.0244067	0.00636003	0.0282339	0.0127351	0.00430382	0.0234068	0.0136991	0.0307521	0.00530889	0.0100886	0.0104345	0.00355123	0.0139232	0.0191312	0.00751684	0.00541887	0	0.0245769	0.0131067	0	0
Lmx1a	0.000841596	0.0050249	0.0166137	0.0201314	0.0016648	0.000973053	0.0199339	0.00584356	0.00161228	0.000944785	0.000510046	0.00250025	0.00983721	0.00136453	0.0168144	0	0.00202485	0	0	0.0194132	0	0
Gm20711	0.00294661	0.00346717	0.00139073	0.016728	0.0023206	0.003612	0.000857763	0.00137947	0.00206231	0.000936715	0.0014254	0.00505142	0.000695597	0.00175509	0.0012976	0.00200795	0.00313419	0	0.00743789	0	0.00637315	0
Pbx1	1.2596	1.35637	2.3009	1.50199	1.96153	2.76688	2.31431	1.65685	1.41648	2.52465	1.96886	1.65126	2.27098	1.84312	1.55445	1.93243	1.78954	2.46296	2.03375	1.58963	2.71459	1.53173
Gm37839	0.000804948	0.0014549	0	0.00050684	0	0.00100024	0	0	0	0	0	0	0	0.00281402	0	0	0	0	0.0143304	0	0	0
Nuf2	0.00669198	0.0121212	0.0207275	0.0231617	0.163981	0.0207704	0.0121336	0.0226111	0.0262883	0.113806	0.0114951	0.0084566	0.457497	0.029346	0.0802384	0.00686663	0.0142587	0.0168484	0.0335535	0.136369	0	0.0558149
Rgs5	0.522947	0.336333	0.0824569	0.505887	0.760226	1.11719	0.0964979	0.385251	0.629028	1.31527	0.738528	0.694501	0.116492	0.500006	0.216608	0.397676	0.615416	0.257152	0.632069	0.518639	0.176256	0.389226
Rgs4	0.0402233	0.0146206	0.0175321	0.0755118	0.0351112	0.193703	0.0251771	0.0477263	0.0213877	0.172642	0.148576	0.174102	0.0269598	0.0705928	0.0191686	0.104035	0.0788038	0.0460621	0.0361412	0.0656326	0.00835136	0.0989825
Ccdc190	0.00776804	0.0152945	0.00873293	0.0290637	0.0108492	0.0110752	0.018353	0.00520981	0.0111206	0.0143993	0.0105086	0.00790738	0.00811128	0.00777857	0.0103355	0.00588725	0.0146922	0.00428029	0.00489134	0.0063384	0.0179147	0
Gm15852	0	0	0.000801752	0.000274666	0	0	0.00048775	0	0	0	0.00157608	0	0	0	0.00126026	0	0	0	0	0	0	0
Hsd17b7	0.0154299	0.0186739	0.0658776	0.0469788	0.0413092	0.0170333	0.0377161	0.0174524	0.115034	0.0414467	0.0337531	0.0409847	0.0747072	0.022934	0.0521563	0.0510576	0.0323934	0.0578367	0.0645455	0.0119571	0.0440229	0.0443203
3110045C21Rik	0.00252525	0.00358433	0.0192572	0.00854081	0.0148928	0.0050246	0.00653502	0.00574241	0.0319444	0.00991283	0.00230751	0.0039882	0.0379018	0	0.00858246	0.00234843	0.00422679	0.0113826	0.0222613	0.0055879	0	0.0200235
Ddr2	0.00692051	0.0114425	0.0185787	0.0288509	0.00904017	0.0150875	0.0198184	0.00573155	0.043251	0.00610783	0.00918757	0.0141399	0.0104028	0.00631081	0.0125758	0.0144571	0.00892054	0.00448943	0.0314101	0.0188341	0	0.253547
Uap1	0.665545	1.00519	0.203253	0.788123	0.670748	0.237538	0.234134	0.320781	0.945959	0.296286	0.358578	0.721795	0.227799	0.297215	0.312913	0.33905	0.628767	0.475948	0.479936	0.390685	0.294906	0.175406
Gm37748	0.00085164	0.000813092	0.000718344	0.00184863	0.00277403	0	0.000502102	0	0.000726484	0.00217496	0	0	0.00179026	0.000892198	0	0	0	0	0	0	0	0
Gm37502	0.00149947	0.00206214	0.00302696	0.00342454	0.000196468	0	0	0	0.00792769	0.000831307	0	0	0.00133336	0	0	0	0.00258937	0	0	0	0	0
Uhmk1	0.251817	0.220645	0.153243	0.232296	0.251548	0.159973	0.207193	0.234239	0.228392	0.175926	0.194353	0.268757	0.160979	0.210031	0.254327	0.196545	0.226725	0.207317	0.255733	0.210839	0.17394	0.122037
4930500M09Rik	0.00139235	0.00207077	0.00037858	0.000935105	0	0.000952653	0.000647708	0.000399485	0.00147891	0	0	0	0.00144724	0	0	0	0	0	0.0129133	0	0	0
Sh2d1b2	0	0	0.000381201	0.00996674	0.00212993	0.000458253	0	0.000399485	0.00221523	0	0	0	0	0	0	0	0.00413257	0	0	0	0	0
Sh2d1b1	0.000438764	0	0.000665631	0.0017296	0.000314166	0	0.000286394	0	0	0.00198864	0	0	0.00353965	0.00212909	0	0	0	0	0	0	0	0
Gm7694	0.0111947	0.00553426	0.0245795	0.0229924	0.00391139	0.0241997	0.0167743	0.0230478	0.00781535	0.0165209	0.00865082	0.0153544	0.0124563	0.0220693	0.00623249	0.0243447	0.0340979	0.0261952	0.00344962	0.0257867	0.0512296	0
Nos1ap	0.128608	0.0937149	0.375268	0.220919	0.137988	0.370017	0.281874	0.34226	0.0943903	0.264404	0.254154	0.369675	0.291928	0.431628	0.178323	0.381452	0.285969	0.461566	0.191246	0.226497	0.419427	0.296176
Spata46	0.000623024	0	0.000821435	0.000914816	0	0	0.00045901	0.00138053	0	0	0.00112636	0	0	0.000940143	0	0.00354217	0	0	0	0	0	0
Olfml2b	0.000782077	0.000756283	0	0.00501966	0.000668965	0.00339077	0.000347649	0.0140588	0.00238605	0	0.000975635	0.00122558	0.00248624	0.00114496	0	0.0175851	0.00241991	0.0293206	0.124305	0.0131185	0	0.0521981
Atf6	0.319089	0.271264	0.419824	0.415067	0.318523	0.36914	0.289415	0.558946	0.316025	0.328476	0.446865	0.425375	0.359751	0.544536	0.34475	0.581291	0.329357	0.441203	0.648386	0.508259	0.392248	0.444929
Gm9929	0.00950516	0.00449253	0.0274077	0.0117849	0.0120599	0.0118515	0.0179365	0.0067736	0.00921808	0.0120969	0.00338968	0.0135642	0.0267058	0.0046621	0.0267743	0.0098031	0.00970436	0.0152362	0.0285597	0.0279436	0.0107812	0.0340987
Dusp12	0.0256952	0.0272937	0.0973634	0.047134	0.0699579	0.0743102	0.0976652	0.0456401	0.0383721	0.105462	0.0625853	0.0487832	0.0824691	0.0476322	0.0822387	0.0448283	0.041091	0.0984324	0.0568562	0.0973372	0.154482	0.0964426
Gm26620	0.000763743	0.000783837	0.00252811	0.0032278	0.00116135	0.000640569	0.00143994	0.00196536	0.00399965	0	0.00791058	0.00390717	0.00230987	0.000939953	0.00450944	0.00234548	0	0.0123984	0.00552568	0	0	0
Fcrlb	0.000572262	0.000376092	0	0.0051794	0	0	0	0	0.000439878	0	0.00118145	0.0034936	0	0	0	0	0	0.0115443	0	0	0	0
Fcrla	0.00462552	0.0110903	0.00684614	0.0244707	0.0124206	0.00440786	0.00206047	0.00597388	0.0460923	0.00331773	0.00455546	0.00714034	0.00685502	0.010363	0.0153252	0.00553581	0.00792548	0.0212623	0.0187838	0.0218718	0	0
Fcgr2b	0.00172215	0.00175296	0.000915354	0.0161649	0.00205506	0.00376408	0.00146224	0.002706	0.00488596	0.000925207	0.00733525	0.00787224	0.00362393	0.0146916	0	0	0	0	0	0.0247412	0	0
Gm38204	0	0	0	0.000439191	0	0	0	0	0	0	0	0	0	0.00110011	0	0	0	0	0	0	0	0
Gm10522	0.000770442	0.000325398	0.000332411	0.00692656	0.000368992	0	0	0.00452864	0	0	0.00112236	0.00144536	0.0032177	0.0305978	0	0	0.00393811	0.00593808	0	0.0111672	0	0
Fcgr4	0	0.000304668	0.000282242	0.00225917	0	0.000294974	0	0	0	0	0.00131884	0	0	0	0	0	0	0	0	0.0049081	0	0
Fcgr3	0.00218442	0.00118115	0.0013313	0.00609204	0.000552538	0.00201873	0.000267738	0.0021961	0.0141121	0.00273474	0.0145643	0.0131578	0.0026995	0	0	0	0.00451427	0.0235076	0	0.00671937	0	0
Cfap126	0.0194143	0.0186822	0.0126822	0.0147023	0.00980345	0.00705403	0.0117333	0.00550376	0.0200503	0.0118069	0.0167119	0.0085179	0.00831833	0.00782551	0.00338239	0.0305062	0	0.0267528	0.0192961	0.267173	0.0111494	0.058274
Sdhc	0.199468	0.20621	0.283203	0.222309	0.281283	0.223031	0.312239	0.19958	0.301595	0.29866	0.221343	0.266024	0.320419	0.225319	0.263472	0.216352	0.159602	0.243094	0.237267	0.144171	0.186825	0.424645
Mpz	0.0028666	0.0029068	0.00142682	0.0228749	0.00395784	0.00577758	0.00154966	0.00796378	0.00941722	0.00510284	0.00795259	0.0054529	0.0023135	0.00416593	0.0011553	0.00285549	0	0	0	0.0112143	0	0.00944151
Pcp4l1	0.0710842	0.276383	0.0122537	0.119018	0.198261	0.0297977	0.0184102	0.0539595	0.460426	0.0286687	0.0529411	0.0408402	0.017734	0.0563684	0.0355774	0.0371888	0.0561866	0.0392998	0.0790927	0.194713	0.0313477	0.028508
Nr1i3	0.00355334	0.00514594	0.00156806	0.00606569	0.00546584	0.00108114	0.00158759	0.00355194	0.0147175	0.00159039	0.00265121	0.0108543	0.0020815	0.00230131	0	0	0.00444701	0.00471027	0	0	0	0
Tomm40l	0.024052	0.0226699	0.0367492	0.0200451	0.0590639	0.0407817	0.0571199	0.0298266	0.0395054	0.0570528	0.0320943	0.0308926	0.0465267	0.039001	0.0358015	0.0389055	0.0164241	0.0752606	0.022544	0.0474157	0.0239488	0.0471968
Apoa2	0.0220383	0.0189462	0.00585665	0.0821057	0.0241183	0.0240763	0.0092163	0.0133767	0.0343936	0.00494049	0.0270584	0.090368	0.00466865	0.0343976	0.0128611	0.0347556	0.0516196	0.0296476	0.0343224	0.087814	0.0179582	0.0589945
Fcer1g	0.176203	0.197119	0.0253601	0.114282	0.0549061	0.0549546	0.0342727	0.0947593	0.285589	0.0253497	0.0871217	0.112228	0.0338063	0.0594899	0.0678084	0.0663707	0.0762853	0.100153	0.0521984	0.00951967	0.0935018	0.0417125
Ndufs2	0.369537	0.39948	0.341314	0.309247	0.461065	0.234424	0.412208	0.322168	0.478225	0.332678	0.285348	0.35996	0.402089	0.283317	0.348002	0.24878	0.264755	0.331701	0.385742	0.283342	0.208163	0.391375
Adamts4	0.0216271	0.0410569	0.0173785	0.0288507	0.0475478	0.013008	0.0128372	0.0107987	0.0380232	0.0180123	0.0157327	0.012553	0.0229293	0.0153829	0.0055714	0.0125247	0.0084335	0.0117757	0	0.0063384	0.0282267	0.0700458
B4galt3	0.147314	0.102596	0.125553	0.125543	0.141408	0.121633	0.148445	0.140103	0.115949	0.151151	0.116613	0.141327	0.159962	0.126371	0.12914	0.17301	0.0832588	0.187576	0.168593	0.154071	0.0926509	0.168663
Ppox	0.0496953	0.0413307	0.0811917	0.0561737	0.0475106	0.0654267	0.0872762	0.0537348	0.0537924	0.072499	0.0731712	0.04374	0.0926203	0.041151	0.0872249	0.0656233	0.0455177	0.0548918	0.0539618	0.105493	0.0500328	0.127001
Usp21	0.048747	0.0400861	0.097215	0.0443379	0.0830137	0.0770028	0.0904985	0.0479926	0.0616524	0.0721001	0.0769291	0.0464579	0.118649	0.0625143	0.102123	0.0740626	0.0575663	0.110833	0.0692396	0.0981195	0.0904268	0.102619
Ufc1	0.300149	0.250792	0.298978	0.273118	0.306133	0.18553	0.360927	0.280916	0.429498	0.30225	0.222389	0.257785	0.320312	0.238121	0.256305	0.325222	0.216823	0.336216	0.407008	0.260593	0.137217	0.317612
Gm20045	0.0613063	0.0500584	0.0328124	0.0579264	0.0673947	0.0830298	0.0261001	0.0715581	0.0349116	0.0251354	0.0682294	0.0976475	0.0464529	0.062517	0.0331426	0.0512342	0.0963	0.10102	0.0170292	0.0623896	0.0726096	0.0482591
Dedd	0.0870593	0.0800612	0.0839505	0.104353	0.0974477	0.111328	0.096484	0.0965033	0.0675638	0.0963491	0.13013	0.14493	0.106181	0.118957	0.104013	0.107602	0.0679509	0.0980472	0.0996303	0.0845592	0.100913	0.130282
Nit1	0.116228	0.0867773	0.120316	0.10179	0.0933231	0.0897102	0.153066	0.121204	0.14457	0.0804094	0.14004	0.126061	0.131171	0.0832814	0.116914	0.107484	0.105163	0.0952332	0.0951233	0.149359	0.0612804	0.0558188
Pfdn2	0.156315	0.151115	0.253416	0.182486	0.293004	0.147069	0.272641	0.145437	0.270072	0.272798	0.156807	0.173579	0.332882	0.149348	0.204616	0.136307	0.174648	0.181096	0.305663	0.2301	0.15264	0.213394
Klhdc9	0.0013585	0.000338063	0.00712308	0.00249968	0.0017433	0.00171415	0.00384509	0	0.00640355	0.00402244	0	0.00661324	0.00660294	0	0	0.00197379	0	0.00327498	0	0.0436371	0	0
Nectin4	0.131181	0.0745454	0.0128038	0.10633	0.0530165	0.0442133	0.00554985	0.0953169	0.0834222	0.026445	0.345196	0.172357	0.0154327	0.13106	0.0167849	0.079559	0.165328	0.220206	0.115355	0.160352	0.0185253	0.0463831
Arhgap30	0.333533	0.13813	0.0121261	0.103757	0.0300717	0.0164868	0.0113913	0.0872368	0.191997	0.0111544	0.0885143	0.163508	0.00954613	0.0568012	0.372787	0.0384223	0.206201	0.0601691	0.0520014	0.0664032	0.0122094	0.0149609
Usf1	0.213443	0.13112	0.116953	0.15986	0.138051	0.118246	0.127511	0.192038	0.168331	0.130003	0.175207	0.242328	0.130404	0.153483	0.157846	0.151703	0.195679	0.165931	0.170218	0.171111	0.0564763	0.128363
Tstd1	0.0939135	0.0377342	0.0109078	0.0556607	0.0255121	0.0332267	0.0111184	0.0493716	0.0323263	0.0146358	0.074084	0.349829	0.00848146	0.0544982	0.0144686	0.0354973	0.150136	0.073586	0.028417	0.019439	0.0100943	0.0132416
F11r	0.934294	0.66488	0.156863	0.829317	0.393688	0.667238	0.301466	0.857644	0.578487	0.381084	1.04398	1.30759	0.190868	0.898215	0.332086	0.637393	1.03332	0.61576	0.508505	0.703317	0.341234	0.301783
B930036N10Rik	0.041327	0.0521527	0.09488	0.0961446	0.10105	0.0244191	0.0931254	0.0556066	0.151081	0.155691	0.0324014	0.0555298	0.132297	0.0485123	0.110141	0.0162981	0.0421373	0.0412155	0.0747544	0.103567	0.0603174	0.0891356
Alyref2	0.0361641	0.0258544	0.0485638	0.0476674	0.0331789	0.0221797	0.0433715	0.0474644	0.0625432	0.0576306	0.0219383	0.0494928	0.0557347	0.0558263	0.0423582	0.0607643	0.0263184	0.0661395	0.0140293	0.00545141	0.0108163	0.0214625
Itln1	0.0491278	0.155566	0.00915974	0.107487	0.0379545	0.0247921	0.0177765	0.0428236	0.327798	0.0112548	0.050092	0.124509	0.00723407	0.0487349	0.026632	0.130302	0.0246959	0.0911237	0.0310934	0.0612789	0.0393187	0.00662441
Cd244a	0.0704968	0.112165	0.000980604	0.0403754	0.0200113	0.0128907	0.00426791	0.0196243	0.112171	0.0041293	0.0229729	0.0256914	0.00373839	0.0239494	0.0257451	0.0198674	0.0106613	0.0247738	0.0255554	0.0313268	0	0.0234397
Ly9	0.34836	0.586314	0.0161349	0.119864	0.0741815	0.058152	0.0260459	0.118729	0.638272	0.0166025	0.0919813	0.139035	0.0186479	0.0875955	0.0858884	0.0762988	0.0891828	0.0647229	0.101117	0.0540672	0.0600596	0.0399684
Slamf7	0.208666	0.125006	0.00198298	0.0533964	0.0252664	0.0175545	0.00205999	0.033052	0.0858124	0.00138841	0.0584876	0.0803288	0.00140991	0.0372905	0.031079	0.0524193	0.118805	0.0472397	0.0339617	0.0170229	0	0
Gm37787	0.0116981	0.0268421	0.000152049	0.00818688	0.00287002	0.00152725	0.000613749	0.00206511	0.0158945	0	0.00458215	0	0	0	0	0	0.00642167	0.00282867	0	0	0	0
A630035G10Rik	0	0	0	0.00256436	0.000985463	0	0	0	0.00129163	0	0.000547377	0	0	0	0.00424609	0	0.00207464	0	0	0	0	0
Cd48	0.00365434	0.0132924	0.00207475	0.0068423	0.00655497	0.00149499	0.00425995	0	0.0246303	0.000598079	0.00557998	0.00263857	0.0005196	0.000875089	0.0743008	0	0.00297287	0	0.00659099	0	0.0105832	0.0302671
Slamf1	0.121176	0.0468689	0.00140062	0.0651434	0.0263511	0.00882232	0.00461842	0.0164215	0.0713517	0.00385395	0.0472105	0.0833109	0.00584313	0.0185879	0.14717	0.0232976	0.0777024	0.0132704	0.00970532	0.0561042	0.0141272	0
Cd84	0.0179795	0.0123006	0.00405366	0.0267697	0.00917721	0.00435357	0.00648861	0.0101983	0.0471623	0.00213729	0.00453252	0.00758399	0.000744632	0.00344481	0.376316	0.0215774	0.0122075	0	0	0.0098453	0.0218143	0
Gm10521	0.000925091	0	0	0.00177578	0	0.000416978	0	0.000780023	0.00184345	0	0	0.000486329	0	0.000686717	0.00865146	0	0	0	0	0	0	0
Gm37065	0.00231608	0.005498	0.00130209	0.00333098	0.00487013	0.00170895	0.00164718	0	0.00792135	0	0.00255831	0.00204039	0.00568874	0.000892198	0.101689	0.00128875	0.00672807	0	0.0105821	0.00568369	0.0167936	0
Slamf6	0.045366	0.0577673	0.00461088	0.0419157	0.0295811	0.00901949	0.0035886	0.0246303	0.114547	0.00209432	0.0338039	0.0282326	0.00891332	0.0168231	0.344743	0.0277243	0.0462687	0.00524095	0.0396967	0.00442284	0.00637315	0
Vangl2	0.0138221	0.0290939	0.140809	0.0372293	0.153651	0.17819	0.0977577	0.0691349	0.0521625	0.196019	0.0435957	0.0213967	0.172745	0.0895788	0.124846	0.0633093	0.0327979	0.073174	0.0738379	0.0871414	0.208035	0.134101
Nhlh1	0	0.000266298	0.000763571	0.00637368	0	0	0.00139312	0	0.00279387	0	0.000491205	0	0	0	0	0	0.00362179	0	0.00850615	0	0	0
Ncstn	0.17591	0.174161	0.229316	0.202964	0.216889	0.210726	0.206442	0.233979	0.290543	0.22201	0.200377	0.319788	0.206741	0.201392	0.212272	0.233801	0.270203	0.275204	0.250836	0.227222	0.207028	0.254453
Copa	0.494071	0.422299	0.699998	0.53043	0.600876	0.600937	0.766631	0.522427	0.616319	0.662036	0.525758	0.667138	0.726937	0.484669	0.64994	0.609137	0.583179	0.615413	0.592455	0.536424	0.769018	0.546149
Gm37756	0.000708679	0.00116444	0.00855258	0.00137941	0.00116707	0.00296505	0.00592899	0.00125138	0.00534637	0.00466361	0.00113164	0.000766086	0.00889964	0.00211903	0.00313974	0.00238299	0.0109764	0.00248245	0.00291006	0	0	0
Pex19	0.0814038	0.0684644	0.172285	0.0852231	0.129502	0.110163	0.146615	0.117024	0.137016	0.153883	0.100659	0.139327	0.14363	0.0814308	0.136346	0.0806152	0.139908	0.153286	0.192284	0.108636	0.217094	0.156931
Dcaf8	0.406603	0.321099	0.560184	0.387546	0.433754	0.566165	0.528505	0.484315	0.375685	0.484641	0.466109	0.427921	0.576288	0.470331	0.562739	0.551964	0.490719	0.499043	0.642979	0.560727	0.496916	0.56519
Pea15a	0.24451	0.169476	0.117335	0.173369	0.197661	0.125761	0.104307	0.473181	0.21972	0.126983	0.285017	0.298193	0.209336	0.408103	0.0959145	0.163126	0.287017	0.158256	0.186929	0.09417	0.0823318	0.137281
Casq1	0.00523987	0.00627039	0.0116938	0.0128042	0.00263397	0.00283927	0.00484403	0.011937	0.00698801	0.00653496	0.00204371	0.0108284	0.0155852	0.0102862	0.00612762	0.00604027	0.00348755	0.0039568	0.0916598	0.020945	0	0.0159338
Gm17224	0.000957281	0.000943326	0.00299237	0	0.00111569	0	0.000235296	0.00100265	0.00136286	0.00352987	0	0	0.00203213	0	0.00127987	0	0	0.00638869	0.00344095	0	0	0
Atp1a4	0.011259	0.00915485	0.00288658	0.00554155	0.00266902	0.00187616	0.00118365	0.0267727	0.0108209	0.00243523	0.00939751	0.00980928	0.00185867	0.0200725	0.00174172	0.00238909	0	0.00353787	0.0153069	0.0105934	0	0
Gm37950	0.000388291	0.000607625	0.000230341	0	0	0	0	0	0	0	0	0	0	0	0	0	0	0	0	0	0	0
Igsf8	0.374584	0.313876	0.0226593	0.312503	0.155739	0.0648743	0.0202751	0.284573	0.314223	0.0833596	0.206318	0.316865	0.0431373	0.249566	0.0664398	0.199006	0.218827	0.0840367	0.0458418	0.180368	0.0625372	0.0137605
Atp1a2	0.35239	0.282712	0.00925173	0.20569	0.0693746	0.0730623	0.0150268	1.0963	0.207895	0.00724358	0.200369	0.288629	0.00928646	1.33551	0.063836	0.295985	0.268874	0.1156	0.12087	0.117313	0.0106295	0.0742667
Kcnj9	0.00095172	0.000608998	0.000204219	0.0125927	0.00153655	0.00096503	0	0.00102274	0.00211775	0	0.00101552	0.00354148	0	0	0	0	0.00421123	0	0	0.0148422	0	0
Gm36937	0.000208537	0	0	0.00059736	0	0	0	0	0	0	0	0.00133982	0	0	0	0	0	0	0	0	0	0
Kcnj10	0.0012428	0.000400809	0.000450105	0.00551809	0.00085466	0.00126147	0	0.00100525	0.00109319	0	0.00487666	0.00424954	0.00223351	0	0	0	0.00123965	0	0	0	0	0
Pigm	0.0991317	0.0729142	0.109062	0.105976	0.148062	0.103227	0.0983429	0.103661	0.0851333	0.105736	0.102016	0.141248	0.112615	0.091608	0.151898	0.0971927	0.0928646	0.068501	0.122516	0.158121	0.168617	0.0911113
Slamf9	0.00834655	0.00523553	0.0010188	0.00641349	0.00566729	0.00476911	0.00142065	0.00796712	0.0108194	0.00116596	0.0141611	0.0504745	0.000987776	0.0074968	0.00336417	0.00679037	0.0139816	0.0187769	0.014823	0.0133567	0	0
Igsf9	0.163718	0.151268	0.0598595	0.260892	0.316872	0.284025	0.0397492	0.152859	0.149426	0.259634	0.349911	0.391009	0.114437	0.169626	0.0541886	0.280486	0.353291	0.220122	0.163948	0.265481	0.0452308	0.107711
Tagln2	0.1534	0.086999	0.206187	0.186991	0.41105	0.267886	0.225738	0.151275	0.239989	0.750356	0.151556	0.232291	0.404206	0.175515	0.191791	0.262808	0.315369	0.442396	0.217495	0.578408	0.145031	0.32431
Cfap45	0.0118964	0.00712194	0.0622636	0.0235999	0.0193388	0.0340673	0.0348954	0.00933426	0.0325545	0.101515	0.0137084	0.0247625	0.0752806	0.021205	0.0207299	0.0524946	0.108593	0.0550231	0.0451926	0.697059	0.0221263	0.0618477
4933439K11Rik	0.0262143	0.0171135	0.50137	0.0369258	0.0598239	0.211344	0.450114	0.0570322	0.0684636	0.345377	0.0473287	0.0445743	0.477691	0.0509333	0.239566	0.0488653	0.0577392	0.153241	0.0422123	0.0637625	0.167652	0.11984
Vsig8	0.00185566	0.0025918	0.0412735	0.00940374	0.00729087	0.0100338	0.0472603	0.00340572	0.00582109	0.0376273	0.00289197	0.00429366	0.0704433	0.00431016	0.0280498	0.00641907	0.00206471	0.0161061	0.0106653	0.00343791	0.00945932	0
Slamf8	0.00770197	0.00428032	0.00312831	0.0102762	0.0254291	0.0101925	0.00422407	0	0.00775092	0.0287317	0.0078331	0.00232163	0.00268423	0.00491146	0.00437995	0.00450369	0.015536	0	0	0.00947202	0.0274512	0
Fcrl6	0.000842158	0	0	0.00764882	0.000617361	0	0.000730203	0	0	0	0	0.00260503	0	0	0	0	0	0	0	0	0.0116404	0
Dusp23	0.0121839	0.010863	0.0435453	0.022279	0.0307771	0.0624552	0.0651306	0.0209726	0.0259606	0.135477	0.0289533	0.0276465	0.0654211	0.0355457	0.0390489	0.0274287	0.0335681	0.0465412	0.0383076	0.0835448	0.0211382	0.0355972
Crp	0.0431555	0.111514	0.0355684	0.0995855	0.119287	0.359238	0.041445	0.0524421	0.201092	0.368779	0.0653881	0.068952	0.0182611	0.0795294	0.0605069	0.0711862	0.205971	0.0125551	0.0542379	0.0835193	0.0266469	0.0300047
Apcs	0	0	0	0.000661075	0	0	0	0	0	0	0	0.00172171	0	0	0	0	0	0	0	0	0	0
Olfr16	0	0.000616895	0.000382794	0.00105926	0.00185682	0.000633181	0.000666719	0	0	0.000978827	0.00161564	0	0	0	0	0	0	0	0	0	0	0
Olfr1408	0	0	0	0.00159565	0.00017611	0	0	0.000962597	0	0	0	0	0	0	0	0	0	0	0	0	0	0
Olfr1406	0	0	0	0.00371835	0	0	0	0	0	0	0	0	0	0	0	0	0	0	0	0	0	0
Olfr218	0	0	0	0.000896155	0	0	0	0	0	0	0	0	0	0	0	0	0	0	0	0.0063384	0	0
Olfr1404	0.000319325	0	0.00019834	0	0	0.000460057	0	0	0	0	0	0	0	0	0	0	0	0	0	0	0	0
Fcer1a	0.000464131	0.000792383	0.000522386	0.00800009	0.00119551	0.000753544	0	0	0.000464131	0	0.0105702	0.00571405	0	0.000892624	0.0012976	0.0131234	0.00160176	0	0	0	0	0.016293
Olfr418	0	0	0	0.000399966	0	0.000886952	0	0	0	0	0	0	0	0	0	0	0	0	0	0	0	0
Mptx2	0.000528865	0	0	0.00340163	0	0.00178412	0	0.00153697	0	0	0.00154256	0	0	0	0	0	0	0	0	0	0	0
Ackr1	0.00471705	0.0122848	0	0.0261687	0.00523671	0.00829863	0.000533373	0.00333239	0.00687368	0	0.0101053	0.00747473	0	0	0.00236608	0	0.0397588	0	0	0.0289272	0	0
Cadm3	0.026147	0.0468615	0.00116954	0.0592112	0.0292692	0.0360081	0.00283943	0.0189989	0.0345585	0.00672252	0.0215082	0.0201548	0	0.0186951	0.00236608	0	0.099205	0.00480443	0	0.0427356	0	0.00662441
Aim2	0.467777	0.354175	0.0150038	0.291477	0.21261	0.128138	0.0317661	0.195007	0.18048	0.316212	0.406733	0.46868	0.0187932	0.205011	0.17045	0.166558	0.356957	0.305614	0.0938968	0.171751	0.0294302	0.015343
Ifi206	0.00222363	0.00118677	0.000596608	0.00870773	0.00327966	0.037178	0	0.00444533	0	0.0116182	0.00501355	0.00682217	0.000880705	0.0112599	0.0169884	0.00280109	0.00600784	0.0288243	0	0.0105708	0	0.00765719
Ifi214	0.00144867	0.000369692	0	0.00320427	0.000879907	0.00163015	0	0.00151582	0.00335678	0	0.00147408	0.00191044	0	0.00219965	0.00800015	0	0.000955385	0	0	0.0055879	0	0
Ifi213	0.00323446	0.00112839	0.00144045	0.00780346	0.00291426	0.0722656	0.000815107	0.00434285	0.00126356	0.0523315	0.00749196	0.0147788	0	0.0227294	0.016428	0.0173569	0.012332	0.0877664	0	0	0	0
Ifi209	0.00684206	0.000836662	0.00053079	0.00646399	0.00343467	0.00370267	0.000795275	0.00125138	0.0118048	0.00096156	0.00616126	0.00826851	0	0.00186884	0.0547063	0.00200795	0.0102683	0.00833926	0.00926885	0	0	0.016293
Ifi208	0.00173476	0.000941491	0	0.00753266	0.00116681	0.00810723	0	0.00273458	0.000814535	0	0.00100811	0.00329634	0	0.00519505	0.0172768	0	0.010487	0.00327498	0	0	0	0
Ifi207	0.0150549	0.00104833	0.00507536	0.0127971	0.00194484	0.0227152	0.00314701	0.0053254	0.00394862	0.0242594	0.0294734	0.0204146	0	0.00462165	0.0035668	0.011332	0.00667109	0.0127718	0.0174178	0.00761488	0	0.0383208
Ifi204	0.140848	0.0557071	0.0202329	0.0920555	0.0526867	0.309484	0.0330728	0.0500831	0.020806	0.151528	0.182511	0.108722	0.017016	0.0790033	0.0423685	0.0685856	0.064972	0.11624	0.0878729	0.113782	0.0779258	0.0211932
Mndal	0.793456	0.501456	0.0209661	0.536525	0.495925	0.724754	0.0351911	0.288411	0.331283	0.251222	0.658986	0.842732	0.0180347	0.35079	0.36415	0.546698	0.820229	0.602168	0.228901	0.301277	0.271495	0.198946
Ifi211	0.51144	0.303664	0.00822861	0.211191	0.202231	0.235182	0.0155808	0.135494	0.175356	0.149758	0.285622	0.272405	0.00997047	0.155474	0.0572961	0.178652	0.139315	0.167072	0.101729	0.0782132	0.0919459	0.0471819
Ifi203	0.506572	0.3003	0.0163044	0.396561	0.455156	0.660034	0.0263024	0.207433	0.261768	0.215819	0.46376	0.556497	0.0122882	0.270557	0.194405	0.366594	0.279822	0.316307	0.14269	0.258454	0.107877	0.190631
Ifi202b	0.0241808	0.0142765	0.134166	0.054245	0.0439153	0.324197	0.121299	0.0288958	0.0203708	0.44428	0.236552	0.0511947	0.111245	0.0813723	0.0765664	0.0552814	0.0664864	0.103775	0.059581	0.0668577	0.0552304	0.0323176
Ifi205	0.152798	0.0373924	0.000978957	0.0315497	0.0159349	0.015554	0.00458085	0.0323726	0.0146717	0.00402504	0.08529	0.058302	0.000503201	0.0332999	0.013364	0.0380389	0.0386495	0.0108915	0.0102741	0	0	0
Olfr433	0.0154723	0.0132585	0.000114605	0.00490426	0.00155325	0.000810154	0.000339174	0.00381026	0.0118711	0.00325719	0	0.00561228	0.000793296	0.00375914	0	0.00571822	0.0027571	0.0068719	0.00406608	0.0053687	0	0
Olfr432	0.00332735	0.00251405	0	0.000714828	0.000617361	0.000526681	0	0.000719859	0.00114806	0	0	0	0	0	0	0	0.00126008	0	0	0	0	0
Olfr430	0	0	0	0.00154521	0	0	0	0	0	0	0	0	0	0	0	0	0	0	0	0	0	0
Olfr429	0.00720846	0.0133999	0	0.00825365	0.00410066	0	0.000635544	0.000562422	0.00789836	0.000416105	0.00349429	0.000892632	0.000721443	0.00136443	0.00121426	0	0.00231214	0.00320228	0.00921365	0	0	0
Olfr427	0.000919011	0.00685261	0	0.0026378	0.000362701	0.000396485	0	0	0.00230597	0	0	0.00181537	0	0	0.000982225	0	0	0	0	0	0	0
Olfr231	0.00068628	0.00284695	0	0.00133455	0.00147371	0	0	0.00165429	0	0	0.00098802	0	0	0.00341553	0.00306246	0	0.0353846	0	0	0	0	0
Olfr424	0.0029823	0.00365459	0	0.00738014	0.00131216	0.000746405	0	0.00507549	0.00377824	0	0	0	0	0.028825	0	0	0.00425515	0	0	0	0	0
Olfr420	0.000574472	0.000113793	0	0.00199323	0.000836835	0	0	0.00280004	0.00102003	0	0	0	0	0.00488856	0	0.00555781	0	0	0	0	0	0
Spta1	0.0169711	0.0480941	0.00143823	0.0382594	0.00927244	0.00443014	0.00256003	0.00796014	0.0519133	0.00199228	0.0191243	0.0587422	0.00248967	0.0270964	0.00564648	0.0108828	0.0348215	0.0119115	0.00233301	0.0102646	0.030432	0
Olfr419	0	0	0	0.000442766	0	0	0	0	0	0	0	0	0	0	0	0	0	0	0	0	0	0
Mptx1	0.000204934	0.000257333	0.000723065	0.00314545	0	0	0	0	0	0	0	0.00110301	0	0	0	0	0.00160176	0	0	0	0	0
Olfr417	0.000313872	0	0	0.00108882	0	0.000230895	0	0	0	0	0	0.000626315	0	0	0	0	0	0	0	0	0	0
Olfr248	0	0	0	0	0	0	0	0	0	0	0	0	0	0	0	0	0	0	0	0	0	0
Olfr414	0.000482467	0	0	0.000465595	0	0	0	0	0	0	0	0.000562583	0	0	0	0	0.00140178	0	0	0	0	0
Olfr220	0	0	0	0.00118229	0.000510351	0.00064672	0	0	0	0	0	0.00257038	0	0	0	0	0	0	0	0	0	0
Fmn2	0.133493	0.235725	0.0615445	0.273708	0.509445	0.166792	0.0265192	0.280299	0.276679	0.151036	0.0813394	0.0614458	0.186757	0.180823	0.0671503	0.498742	0.0618655	0.0597591	0.241866	0.433671	0.0308269	0.0769188
Grem2	0.422054	0.746776	0.0304627	0.234502	0.37089	0.0917948	0.0308494	0.169106	0.632823	0.0458092	0.164745	0.0683716	0.0407961	0.133938	0.0907905	0.0847122	0.0742784	0.0680144	0.172384	0.0811672	0.0480137	0.111839
Rgs7	0.263767	0.0327852	0.0417019	0.122717	0.0231781	0.0334514	0.0280128	0.422145	0.00925874	0.0196432	0.120785	0.26688	0.0459374	0.250811	0.0418632	0.400287	0.0633822	0.0265272	0.0432432	0.170672	0.769623	0.0367221
Gm36307	0	0	0.000321321	0	0	0	0.00045505	0	0	0	0	0	0	0	0	0	0	0	0	0	0	0
Fh1	0.0626907	0.0715318	0.16168	0.0941077	0.143526	0.0747007	0.166771	0.101803	0.125544	0.148644	0.0645912	0.0602026	0.187769	0.0738524	0.146206	0.0987907	0.0829474	0.11652	0.0867263	0.0693505	0.143743	0.165641
Kmo	0.0438697	0.128885	0.00697226	0.0750607	0.0184679	0.0143317	0.00592809	0.0202019	0.0550393	0.0062967	0.0206509	0.0465218	0.0107589	0.0177073	0.0253469	0.0240638	0.0402199	0.00764037	0.0154657	0.0093734	0.0106295	0.019502
Opn3	0.105485	0.132743	0.0187097	0.110477	0.0792058	0.0262965	0.0117097	0.0538015	0.147328	0.0124607	0.0378619	0.0972723	0.0271611	0.0371333	0.0228569	0.0336737	0.404097	0.0515966	0.0542884	0.0347414	0	0.039165
Chml	0.180909	0.290609	0.0596445	0.276398	0.20513	0.0763737	0.0625158	0.158326	0.261573	0.0430297	0.127863	0.187389	0.0764114	0.134182	0.113703	0.092365	0.504321	0.105842	0.0901797	0.0943814	0.0483981	0
Wdr64	0.0129071	0.0218012	0.000990249	0.0402384	0.00622982	0.00554131	0.000533939	0.00886359	0.0166858	0.000662343	0.0037612	0.00896873	0.000550479	0.00794946	0.00220382	0.00743727	0.0398695	0	0	0.00760339	0	0
Exo1	0.00435972	0.00643875	0.0391601	0.017645	0.0924519	0.0172188	0.0148307	0.00757028	0.0242992	0.107611	0.00552798	0.00787433	0.200258	0.0158215	0.05897	0.00234843	0.00347474	0.0176678	0.0226172	0.0113482	0	0.0331055
Gm38100	0	0	0.00158391	0.00228344	0.00234385	0	0	0	0.00316084	0.00356832	0	0	0.00930298	0	0.00493908	0	0	0	0	0	0	0
Pld5	0.00736746	0.00707104	0.00210578	0.0756063	0.0127681	0.00729552	0.00158414	0.0438516	0.00431882	0.00185169	0.0201182	0.0161598	0.00424238	0.0325678	0.00683614	0.120924	0.011638	0	0.0427747	0.0236782	0.0433105	0
Rbm8a2	0.00261707	0.000692784	0.00111856	0.00328533	0.00339748	0.00195296	0.00248488	0.001316	0.00230693	0.0017947	0	0	0.00128417	0.00154001	0.00168363	0	0.00206471	0.0122985	0	0	0	0
Gm38101	0.000278353	0	0	0.00127404	0	0	0	0.00227859	0	0	0	0	0	0	0	0	0.00463175	0	0.00798031	0	0	0
Gm36536	0.001113	0.000689127	0.000553396	0.00433397	0.00140182	0.00231649	0.000336583	0	0	0	0.00355641	0.00195082	0	0.00489009	0.00521249	0	0	0	0	0.00418583	0	0
Cep170	0.351204	0.402757	0.520159	0.326327	0.437962	0.412184	0.449099	0.481718	0.313645	0.341803	0.208339	0.236916	0.541707	0.496606	0.519146	0.440812	0.407638	0.173603	0.49206	0.423792	0.324514	0.452014
Gm36992	0.00577043	0.00856842	0.00828179	0.00586259	0.00205708	0.00149627	0.00946406	0.00477701	0.00303298	0.00278443	0.00124615	0.00110369	0.00520259	0.00145356	0.00261955	0.00439099	0	0	0.0107329	0	0.0095797	0
Sdccag8	0.650389	0.683198	0.384038	0.557135	0.497351	0.458431	0.368949	0.59363	0.517189	0.311563	0.419969	0.603697	0.335012	0.58525	0.515565	0.730742	0.608426	0.468097	0.46486	1.09622	0.412638	0.605388
Gm15423	0.00193609	0.00160598	0.000535043	0.000512662	0.00104931	0.00200756	0.0026447	0	0.000621713	0.000790251	0	0.00125391	0.00177532	0	0.0037146	0	0	0	0	0	0	0
Akt3	1.25357	1.45777	1.61548	1.46388	1.5819	1.43776	1.65236	1.56646	1.37429	1.73518	1.07498	1.23396	1.54011	1.62458	1.36659	1.38093	1.91591	1.10265	1.05456	1.33877	1.19395	0.93602
Gm26801	0.011794	0.039521	0.00696342	0.0239732	0.0307981	0.0103873	0.00202261	0.0146553	0.0348467	0.0135107	0.0140917	0.0254077	0.00605273	0.0122561	0.019285	0.0216317	0.0469798	0.0134447	0.0360378	0.032283	0	0.00966604
Zbtb18	0.298486	0.481238	0.149979	0.336046	0.634261	0.225148	0.155085	0.228047	0.449037	0.258205	0.264332	0.228532	0.210078	0.239105	0.233562	0.180205	0.438258	0.184786	0.433297	0.45194	0.158673	0.106521
Gm29856	0	0.00113543	0.000345752	0.000867877	0.00130844	0	0	0	0.000948066	0	0	0	0	0	0.0015132	0	0	0	0	0	0	0
Gm37306	0.000787695	0.00132853	0	0	0.00101394	0	0	0	0.0014174	0	0.00561943	0	0	0	0	0	0	0	0	0	0	0
Gm37280	7.9824e-05	0	0	0	0	0	0	0	0	0	0	0	0	0	0	0	0	0	0	0	0	0
2310043L19Rik	0.0288989	0.0340617	0.00305829	0.0279128	0.00800841	0.00908515	0.00312282	0.0200689	0.0523163	0.00279467	0.0250467	0.0233187	0.0022426	0.0145529	0.00223962	0.0127523	0.0533034	0.01302	0.0550853	0.0263139	0	0.0462238
1700016C15Rik	0.0100913	0.00735428	0.0118038	0.0343176	0.00577089	0.0107716	0.00780767	0.00319542	0.00356605	0.00329224	0.0232046	0.0554752	0.0126166	0.00374586	0.0104578	0.00723662	0.0519419	0.0291823	0.00968261	0.0170018	0	0.0150937
Adss	0.380772	0.351632	0.543699	0.322022	0.420856	0.410812	0.590686	0.342942	0.312365	0.467396	0.343363	0.419836	0.605884	0.290649	0.512009	0.428282	0.589594	0.730794	0.449933	0.659833	0.531523	0.29931
Catspere1	0.000196776	0.00111598	0.00227114	0.00656196	0.00325826	0.00322675	0.00182322	0.0025248	0.00349429	0	0.000908428	0.00307421	0	0.00324303	0	0.0024906	0.0033889	0	0	0.0202454	0	0
Catspere2	0.0943611	0.0703325	0.0786532	0.0996421	0.0594315	0.0606167	0.0637145	0.119291	0.0962705	0.0632835	0.0874536	0.0727732	0.0739758	0.102225	0.0607372	0.119978	0.100934	0.372001	0.0811066	0.156927	0.103684	0.115533
Desi2	0.278926	0.257119	0.360894	0.267538	0.336212	0.33215	0.357045	0.402359	0.237178	0.31795	0.304819	0.261007	0.309419	0.339794	0.429553	0.513252	0.349996	0.484201	0.353271	0.275747	0.422855	0.394157
4930527J03Rik	0	0	0.000273772	0	0	0	0	0	0	0	0	0	0.000665773	0	0	0	0	0	0	0	0	0
B230369F24Rik	0.0372505	0.03199	0.0799259	0.0379263	0.0605311	0.0365566	0.0303026	0.0510499	0.053192	0.0781954	0.0479081	0.0305477	0.122667	0.0363544	0.0734691	0.0190037	0.0435132	0.0624356	0.0832357	0.104834	0.0422171	0.0822832
Cox20	0.101683	0.0801279	0.263645	0.130073	0.188735	0.130066	0.318864	0.152099	0.184438	0.237388	0.123413	0.13237	0.286704	0.132793	0.234336	0.13541	0.0978984	0.168026	0.184877	0.215397	0.162212	0.197779
Hnrnpu	0.869913	0.650976	1.14941	0.803804	1.33439	1.00709	1.04191	1.1454	0.819534	1.21709	0.929413	0.949224	1.50799	0.893333	1.23925	0.972202	0.931234	1.18799	1.22161	1.34889	0.954143	1.04668
Efcab2	0.0762306	0.0847807	0.124456	0.108027	0.0882655	0.0726821	0.124463	0.176888	0.10727	0.0675952	0.0614745	0.0833772	0.149977	0.101253	0.0934952	0.105444	0.0630748	0.0817524	0.127214	0.262492	0.0791892	0.161035
Kif26b	0.0200366	0.0349472	0.0254788	0.12118	0.028343	0.0283317	0.00995459	0.039891	0.0612092	0.00864507	0.0438029	0.0161106	0.024056	0.0359078	0.0217007	0.0333236	0.0148823	0.0930193	0.0236319	0.0856223	0.0609206	0.061123
Gm16564	0.0007607	0	0.00197955	0.00206039	0.000785455	0	0.000985592	0.0021909	0.00150594	0.000859607	0	0.00701312	0	0	0.000917179	0	0	0	0	0	0	0
Smyd3	0.540806	0.405343	1.15281	0.512201	0.6787	0.696551	1.31233	0.9225	0.410978	0.7127	0.685702	0.563064	1.08329	0.88742	1.43216	0.917188	0.515141	0.916786	0.60042	0.799257	0.872204	1.16413
Tfb2m	0.0874299	0.0988055	0.106284	0.0992605	0.123324	0.121905	0.144127	0.1185	0.0890871	0.0950047	0.0884934	0.0676034	0.111983	0.107338	0.161532	0.0939257	0.116288	0.110639	0.13007	0.150178	0.0563546	0.106618
Cnst	0.411281	0.572916	0.401153	0.291846	0.426028	0.339573	0.627061	0.357968	0.398621	0.264904	0.23825	0.187583	0.313892	0.298467	0.496231	0.441676	0.186765	0.245169	0.589301	0.462391	0.403629	0.20356
Sccpdh	0.026404	0.0331558	0.115158	0.0648812	0.0814383	0.0821087	0.108656	0.058456	0.0721212	0.0941986	0.0439089	0.019748	0.122191	0.0488361	0.0817395	0.0430684	0.0203936	0.0506072	0.106308	0.151744	0.0369059	0.152861
Kif28	0.00707947	0.0124487	0.0588666	0.0183477	0.0339694	0.00775948	0.017716	0.00643486	0.0391722	0.0460979	0.00405069	0.00691742	0.0672942	0.00592149	0.0353771	0.0113793	0.00231214	0.0215918	0.0177746	0.0222911	0.0115805	0.0707189
Ahctf1	0.362124	0.398265	0.43009	0.39299	0.636206	0.426096	0.420737	0.423979	0.317484	0.506783	0.282586	0.297695	0.644038	0.318736	0.477305	0.347354	0.390713	0.357592	0.320417	0.567347	0.486464	0.352452
Gm10518	0.000246193	0	0.00018215	0	0.000669156	0	0	0	0	0	0	0.000892632	0	0	0	0.00633715	0	0	0	0	0	0
Cdc42bpa	0.282303	0.145414	0.656	0.34327	0.320796	0.696546	0.480212	0.595124	0.181869	0.661411	0.369551	0.38465	0.741644	0.889939	0.366919	0.712289	0.739623	0.873444	0.586993	0.724449	0.613015	0.91225
Coq8a	0.0641022	0.0375709	0.0254248	0.0532156	0.0132543	0.0172219	0.0144708	0.0287575	0.0658525	0.00722306	0.0290745	0.032505	0.0115019	0.0173263	0.0203732	0.0601155	0.0226192	0.0229861	0.0493755	0.0246416	0.0248629	0.0150586
Gm37336	0.00117581	0.00141868	0.00140292	0.00370922	0.00200612	0.00210032	0	0.00147225	0.00254508	0	0	0.00155597	0.000744632	0.00321064	0.00600073	0	0.00246627	0	0.00710529	0.0125673	0	0
Psen2	0.0495568	0.0397051	0.0275636	0.0932587	0.0696788	0.0607874	0.0258314	0.088434	0.0520888	0.0425543	0.0896273	0.0626721	0.0084888	0.0733055	0.0385905	0.0819248	0.14601	0.0547002	0.0609035	0.0764317	0.0264909	0.158959
Gm31728	0.0113165	0.00565726	0.0019317	0.0102369	0.0055007	0.0067866	0.00103893	0.00674924	0.00101336	0.000956806	0.0084503	0.00271457	0	0.0120824	0.0114358	0.022613	0.0052869	0	0	0.0252539	0	0.0159429
Itpkb	0.0616661	0.115666	0.223994	0.110502	0.170783	0.145856	0.21537	0.227017	0.123848	0.148047	0.0816838	0.114655	0.244988	0.148142	0.58555	0.118363	0.195827	0.100194	0.108438	0.131416	0.364507	0.361162
Stum	0.00150333	0.00546234	0.00247526	0.0134719	0.00332196	0.00196309	0.000749962	0.00729905	0.0102485	0	0.00395418	0.00102916	0.00609367	0.0048544	0.0148224	0	0	0.0038131	0.0131814	0	0	0
Gm37267	0	0	0	0.000569583	0.000571639	0	0	0	0.000704771	0	0	0.000727879	0	0	0	0	0	0	0	0	0	0
Parp1	0.0573035	0.0721159	0.0837269	0.102615	0.200055	0.0691516	0.0372279	0.0934073	0.0968802	0.141361	0.0671694	0.0478359	0.170339	0.0563881	0.159483	0.0841447	0.0651986	0.0808289	0.101836	0.169764	0.0526732	0.108862
Lin9	0.0353733	0.0433801	0.0844388	0.0696384	0.145207	0.0775408	0.0444931	0.0690547	0.0595352	0.125786	0.0618332	0.0453604	0.281194	0.0643184	0.173812	0.172925	0.0493644	0.0812329	0.0995806	0.209428	0.016336	0.119966
Mixl1	0.000576519	0.00104884	0.000545108	0.0118292	0.000489987	0	0.00109545	0	0.000784292	0.00117563	0.00193116	0.00133982	0	0.0016859	0	0.00433857	0	0	0	0.0127434	0	0
Acbd3	0.28205	0.257619	0.268312	0.330559	0.344745	0.310302	0.304536	0.295395	0.315661	0.28716	0.353369	0.381802	0.295362	0.357028	0.354786	0.450574	0.287924	0.45654	0.322153	0.448345	0.206421	0.196795
Gm37768	0.0150583	0.0111538	0.0261085	0.024838	0.0203677	0.0207529	0.0262122	0.0177891	0.0179553	0.029713	0.0203683	0.0260847	0.0186644	0.0169731	0.0186147	0.0169778	0.0197002	0.0740076	0.0142098	0.0240044	0	0.041127
Gm38293	0.00280272	0.00380058	0.00371223	0.00376792	0.00321729	0.00912637	0.00274488	0.00498527	0.0055643	0.00993132	0.00311425	0.00930924	0.000695597	0.00606588	0.0053207	0.00960579	0.00297484	0.0191827	0	0	0	0
H3f3a	0.977366	1.03247	1.42195	1.13667	1.38148	1.08871	1.21544	1.3115	1.58309	1.45686	1.22766	1.14212	1.65596	1.25839	1.43135	1.20332	1.1342	1.44207	1.69705	1.3616	0.966341	1.50574
H3f3aos	0.0063524	0.00157991	0.00722879	0.00286967	0.00528761	0.00675989	0.00316112	0.0100709	0.00100408	0.0116863	0.00642948	0.00387535	0.0146388	0.00412181	0.00357502	0.00234843	0.000995654	0.00575693	0.00684616	0.00417557	0	0.00709125
Sde2	0.0847697	0.0737318	0.173024	0.0954798	0.0930432	0.0843748	0.132189	0.0852514	0.111677	0.145925	0.102782	0.0901631	0.185257	0.0887192	0.159333	0.0818526	0.102922	0.117249	0.148862	0.115677	0.0371187	0.156787
Lefty2	0.00238024	0	0.00147757	0.0673659	0.00872211	0.00321084	0	0.00906345	0.00490179	0.00255056	0.0162889	0.0149221	0.00167056	0.00448065	0	0.00924127	0.00829044	0.00456416	0.0161308	0	0	0
Pycr2	0.0623946	0.059978	0.0873706	0.0617261	0.102868	0.0480085	0.0978697	0.0719675	0.100695	0.0876118	0.0406464	0.0359025	0.0892326	0.0552438	0.0862785	0.0865543	0.0345894	0.0772864	0.073845	0.0955007	0.0578307	0.139342
Lefty1	0.00691013	0.0034334	0.0105424	0.0177233	0.00374985	0.00540837	0.0139778	0.00442372	0.0112225	0.008109	0.00177621	0.00755985	0.00991421	0.0116888	0.0147588	0.018726	0	0	0.00862984	0	0	0
Tmem63a	0.185955	0.108851	0.180631	0.121225	0.12945	0.18182	0.223267	0.0980378	0.102071	0.172146	0.159528	0.208486	0.171257	0.0967839	0.180347	0.27053	0.0970435	0.266444	0.133843	0.155258	0.198981	0.123043
2210411M09Rik	0.00497603	0.00831118	0.00223128	0.00142549	0.00365295	0.000605185	0.00257409	0.00308821	0.00247658	0.00310412	0.00416638	0.00359654	0.00378024	0.000925143	0.00289901	0.0126997	0.0145067	0.00267629	0	0	0.0162465	0
Ephx1	0.0329314	0.0184383	0.0569401	0.0604515	0.0463019	0.0707733	0.084844	0.0406181	0.0314057	0.0681995	0.127059	0.0963878	0.0737151	0.0396009	0.0769886	0.0725125	0.0570692	0.248577	0.0821077	0.0845227	0.403368	0.191122
9130409I23Rik	0.0122416	0.0149182	0.00265308	0.0292859	0.00739759	0.00454124	0.000906231	0.00152916	0.0264338	0.00204719	0.0158709	0.00972954	0.00691228	0.0093485	0.0024157	0.0127639	0.00614796	0.00353787	0.00544784	0.01682	0.0108163	0
Gm37406	0.00130085	0.00064922	0.00067584	0.00149837	0	0.000770451	0.000308777	0.000698114	0.00320056	0.00190127	0	0.00122927	0.00393808	0	0	0	0	0.00587785	0.00566741	0.00418988	0	0
Nvl	0.198621	0.212132	0.295393	0.228807	0.333201	0.31147	0.257153	0.215674	0.18972	0.370698	0.235229	0.210774	0.343049	0.197933	0.33117	0.225909	0.22544	0.222285	0.286321	0.314278	0.344707	0.206776
Cnih4	0.132949	0.130731	0.167996	0.137603	0.257431	0.251328	0.216143	0.123844	0.221148	0.315831	0.137238	0.148972	0.232086	0.123882	0.171499	0.0949092	0.146671	0.168589	0.260002	0.0705239	0.136888	0.210908
Wdr26	0.482294	0.444399	0.846477	0.576543	0.602523	0.822306	0.842028	0.59424	0.566121	0.754814	0.686665	0.707318	0.844008	0.646067	0.940817	0.661767	0.64003	0.802715	0.824219	0.774009	0.826407	0.89707
A430110L20Rik	0.00451576	0.00482086	0.00870975	0.00853432	0.00395894	0.0147358	0.00241345	0.0052598	0.00493698	0.00653414	0.00329814	0.00157002	0.00124062	0.00529954	0.0129437	0.00408984	0.00791802	0	0	0	0.0105578	0.0273122
Cnih3	0.00169462	0.00100252	0.0011966	0.00933572	0.00082398	0.000395181	0	0	0.00200665	0.000612182	0	0	0	0.00384492	0	0	0.00541522	0	0	0	0	0
Ccdc121	0	0.000163973	0.000267675	0.0034216	0	0	0	0	0.00173678	0	0	0	0.00198888	0	0	0	0	0.00183883	0	0.0153692	0	0
Dnah14	0.0364935	0.0889686	0.00607189	0.238394	0.0340877	0.0177611	0.00707981	0.0281451	0.214897	0.0103534	0.0269449	0.037517	0.0177144	0.0415624	0.0233677	0.0426156	0.0623991	0.0189257	0.00973079	0.0736154	0.0332781	0
Lbr	0.0550954	0.0433446	0.206095	0.088544	0.242707	0.113905	0.175944	0.115834	0.114441	0.278718	0.100615	0.0842383	0.583997	0.156407	0.587456	0.147781	0.0692056	0.21019	0.118014	0.165439	0.150824	0.236457
Gm5533	0.000219092	0.000132832	0.00355208	0	0.0003743	0.00110251	0	0	0.00122028	0	0.0011302	0	0.00379352	0.0132939	0.00634662	0	0	0	0.0137323	0.00364854	0	0
Enah	0.955133	0.920541	1.69719	0.745079	1.12769	1.10581	1.6561	1.13515	0.733512	1.3146	0.924973	0.591664	1.5879	1.45208	1.10498	0.830859	0.669563	0.960493	1.33975	1.33817	1.76355	0.858358
Srp9	0.368494	0.324293	0.341284	0.372645	0.454778	0.235953	0.403077	0.307327	0.499473	0.401888	0.302752	0.337394	0.43573	0.238638	0.457686	0.250985	0.329443	0.394103	0.508229	0.375885	0.176178	0.334909
Vmn1r1	0	0	0	0	0	0	0	0	0	0	0	0	0	0	0	0	0	0	0	0	0	0
Degs1	0.0963907	0.0324584	0.243763	0.0849877	0.0950661	0.0670596	0.239931	0.0455663	0.0946855	0.216285	0.119814	0.225643	0.323718	0.0316582	0.207591	0.10885	0.101572	0.125706	0.0732096	0.0344738	0.240639	0.179077
1700047M11Rik	0.000196304	0.000186682	0.000877706	0.00174567	0.000299842	0	0.000468286	0	0.00243919	0	0.000902706	0	0.00349504	0	0	0	0	0	0	0	0	0
Fbxo28	0.181851	0.148877	0.2334	0.188498	0.201513	0.232869	0.194437	0.200836	0.149273	0.200475	0.253597	0.199767	0.248325	0.200853	0.255711	0.255395	0.162835	0.219783	0.194107	0.202156	0.21048	0.137057
Trp53bp2	0.124346	0.146415	0.29804	0.150838	0.178801	0.207159	0.321769	0.16128	0.210283	0.218103	0.179253	0.18615	0.296054	0.15382	0.278604	0.24247	0.121806	0.279456	0.243866	0.326369	0.175119	0.237716
Capn2	0.233017	0.322606	0.493796	0.222344	0.399749	0.487598	0.658369	0.219295	0.419779	0.569173	0.184944	0.223173	0.539428	0.16658	0.476162	0.161912	0.23852	0.353099	0.219649	0.161888	0.800875	0.29106
Gm37885	0.0017575	0.00211833	0.00480873	0.00125753	0.0026083	0.00525283	0.00717931	0	0.00365042	0.0112751	0.00293203	0	0.00263517	0.00209699	0.00744642	0	0	0.00833926	0	0	0.005447	0
Capn8	0.00382282	0.00801009	0.00714681	0.0416122	0.00458888	0.00931791	0.0148322	0.00552684	0.0129419	0.00442053	0.00562052	0.0239995	0.000737307	0.00605731	0.00660035	0.020858	0.00570035	0.0438849	0.00272383	0.00783437	0.0673204	0
Gm37218	0	0	0	0	0	0	0	0	0	0	0	0	0	0	0	0	0	0	0	0	0	0
Ccdc185	0	0	0	0	0	0	0	0	0	0	0	0	0	0	0.00183347	0	0	0	0	0	0	0
Susd4	0.0166147	0.0276839	0.624683	0.0578483	0.0232589	0.102964	0.51981	0.0464293	0.0821415	0.318811	0.0364654	0.0382678	0.557558	0.0519378	0.300266	0.0701627	0.025925	0.133202	0.0944696	0.0446638	0.301119	0.196873
Tlr5	0.00313783	0.00309495	0.0200715	0.00737931	0.00488422	0.00880762	0.01043	0.00517398	0.00386803	0.0095203	0.0142373	0.0105394	0.014614	0.0203951	0.00740009	0.0055125	0	0.0237162	0.0074347	0.00355146	0	0.0153208
Gm38079	0.000144606	0.00070996	0.000906757	0	0	0	0.000511142	0.000708015	0.000595106	0.00119612	0	0.000729592	0	0	0	0	0	0	0	0	0	0
Disp1	0.0390771	0.028332	0.515854	0.087553	0.107984	0.21071	0.352749	0.091876	0.086089	0.282022	0.0834415	0.0719131	0.552914	0.106463	0.458151	0.0984336	0.0442274	0.130956	0.185744	0.0830469	0.330366	0.269434
Brox	0.144795	0.122973	0.196551	0.168329	0.179875	0.199565	0.197844	0.181737	0.13602	0.21335	0.185867	0.173026	0.216734	0.184184	0.256166	0.165736	0.161113	0.145765	0.251207	0.138155	0.214514	0.170268
Aida	0.107752	0.0969326	0.160349	0.124218	0.149972	0.247072	0.187571	0.104933	0.0652696	0.2182	0.1085	0.101753	0.228113	0.12358	0.191614	0.154692	0.099414	0.198902	0.103724	0.20922	0.413343	0.196663
Mia3	0.357519	0.267992	0.526172	0.351044	0.393111	0.328823	0.495477	0.496552	0.351455	0.367122	0.421968	0.440924	0.5613	0.419293	0.540654	0.79944	0.264926	0.635603	0.444498	0.339101	0.334792	0.557753
Taf1a	0.0503726	0.0480192	0.09982	0.070429	0.102184	0.125293	0.131436	0.0462668	0.0457902	0.0993087	0.0784206	0.0625734	0.118762	0.0624222	0.110418	0.107835	0.0731058	0.117592	0.0542904	0.296022	0.0599619	0.0249838
Gm37986	0.00280132	0.000895345	0.00596588	0.00456014	0.0076582	0.00617506	0.00342131	0.00246936	0	0.00105519	0.00245209	0	0.00888309	0.000805857	0.00943527	0.0134175	0.00118744	0.00384519	0.0121179	0	0	0.014767
Hhipl2	0.00197448	0.00231002	0.0271624	0.00196027	0.00438341	0.00357725	0.00904843	0.00466481	0.0084234	0.0110795	0.00594363	0.00108408	0.0267189	0.00209164	0.0154666	0	0	0.0263317	0.00836803	0.0113786	0	0
Gm37214	0	0.000471844	0.0112335	0.00265243	0.00351061	0	0.00363601	0.00104925	0.00153338	0.00377775	0	0.00185564	0.0100749	0	0.0124642	0	0	0.00549961	0.0127771	0	0	0.0182053
Gm33973	0	0	0	0	0	0	0	0	0	0	0	0.00190292	0	0	0	0	0	0	0	0	0	0
Gm34068	0.00360045	0.00195402	0.00249344	0.00394664	0.00391192	0.00387892	0.00106028	0.00264505	0.00319178	0.00188267	0.00532553	0.00192147	0	0.00918067	0.00120014	0.00810862	0	0.00675687	0.0093465	0.0116578	0	0.00765719
Gm38108	0	0	0	0	0	0	0	0	0	0	0	0	0	0	0	0	0	0	0	0	0	0
Dusp10	0.457825	0.480744	0.397324	0.325302	0.404576	0.312639	0.374234	0.472684	0.350126	0.30753	0.418197	0.332045	0.438335	0.313021	0.53175	0.29621	0.213857	0.227746	0.40638	0.260348	0.156486	0.1145
1700056E22Rik	0.0272673	0.027821	0.0320748	0.0192851	0.0136184	0.00882471	0.0379841	0.021456	0.0468409	0.0256807	0.0216628	0.00603796	0.026931	0.022528	0.0337297	0.0207095	0.016971	0.0244034	0.0220449	0	0.0275379	0
Gm37223	0.00342746	0.0120994	0.000505155	0.0101281	0.00512246	0.00119659	0.00068724	0.0040658	0.0197087	0	0.00166729	0.00782204	0	0.00232541	0.00263429	0	0.0168296	0	0.00892433	0	0	0.00765719
Gm37712	0.000321373	0.000541161	0	0.000563503	0	0	0	0	0.000386363	0	0	0	0	0	0	0	0.00266948	0	0	0	0	0
1700112H15Rik	0	0.00129593	0	0.00455863	0.00054567	0.00278933	0.000267738	0.00232224	0.00150214	0	0.000670597	0.00206469	0	0	0	0	0.0337101	0	0	0	0	0
Gm37800	0.000740017	0.000278479	0.000185561	0.000346908	0.000749827	0.00214116	0	0.0021551	0.000565493	0	0	0.00418723	0	0.00622748	0	0.00443179	0.0926107	0	0	0.00487408	0.015164	0
4930488B22Rik	0	0.000180283	0	0	0	0.000491916	0	0	0	0	0	0	0	0	0	0	0	0	0	0	0	0
Hlx	0.00916421	0.030416	0.00284738	0.0205928	0.0298492	0.0128704	0.00382967	0.00479013	0.0411156	0.00317222	0.00855461	0.0075108	0.00324804	0.0020076	0.00831236	0.0078881	0.056892	0.00215703	0.016486	0	0	0.015412
Gm34342	0.00427536	0.00982977	0.000190699	0.00472963	0.0086379	0.00222237	0.00121475	0.000650117	0.0311856	0.00420728	0	0.00148222	0.000832635	0.00562066	0.00175345	0.00128886	0.00611474	0	0.00406473	0	0	0
Marc1	0.807195	0.785633	0.0707752	0.538101	0.141066	0.111387	0.0482492	0.192263	0.657891	0.0374234	0.359161	0.550901	0.0700029	0.203717	0.128448	0.133961	0.425917	0.138605	0.137832	0.246619	0.126909	0.0954547
Marc2	1.245	1.27971	0.462266	0.645467	0.767543	0.445364	0.483513	0.576734	1.04893	0.363851	0.705531	0.724876	0.484359	0.515215	0.423036	0.45406	0.537782	0.482487	0.478655	0.42605	0.481835	0.24596
C130074G19Rik	0.146399	0.0687872	0.010102	0.116105	0.0122783	0.0277938	0.00544788	0.0515098	0.104057	0.00403064	0.117557	0.374364	0.0113653	0.0518848	0.0177764	0.0357455	0.204047	0.0336142	0.0341413	0.0810238	0.0495669	0.0703157
Mark1	0.0945037	0.0783617	0.418478	0.132867	0.138531	0.158324	0.436454	0.0891548	0.135646	0.217032	0.166986	0.110688	0.397809	0.0873588	0.275126	0.235276	0.135072	0.102325	0.143809	0.144123	0.270205	0.261509
Gm38251	0.00250616	0.00273796	0.0146782	0.00621238	0.00234526	0.00216845	0.0198154	0	0.00329213	0.00634192	0	0.00267008	0.0122429	0.00393871	0.00232112	0.00090657	0	0	0.00485991	0.00393713	0.0162534	0.0281674
Gm34732	0.000216524	0	0	0.000302104	0	0	0	0	0	0	0	0	0	0	0	0	0	0	0	0	0	0
4930433J02Rik	0	0.000241807	0	0	0	0	0	0	0.000837777	0	0	0	0	0	0	0	0	0	0	0	0	0
Gm37662	0.000278741	0	0	0	0	0	0	0	0.000889221	0	0.00195885	0	0	0	0	0	0	0	0	0	0	0
Rab3gap2	0.288724	0.2904	0.367247	0.303165	0.228293	0.244144	0.420501	0.22295	0.285091	0.195009	0.314577	0.299005	0.334817	0.25105	0.381518	0.405974	0.288497	0.295142	0.295714	0.228046	0.221358	0.156273
Gm34882	0.000610489	0.00142657	0.00111174	0.000417588	0.000724052	0.00073436	0.000838971	0.00045475	0.000626944	0.00259865	0.00186793	0.00127808	0.00136599	0	0.00110488	0	0	0.00282867	0	0	0	0
Iars2	0.158888	0.147548	0.331748	0.181377	0.28525	0.239812	0.334794	0.19558	0.17159	0.277747	0.177009	0.241438	0.34453	0.213658	0.305958	0.275004	0.198432	0.228574	0.248211	0.151296	0.29288	0.175576
2010103J01Rik	0.000910637	0	0.000867598	0.00240462	0.00114572	0.000838446	0.000232164	0.00215892	0.000737176	0	0.00243396	0.0327244	0.00386863	0.00693071	0.00535697	0	0.00344403	0.00276537	0.00551381	0	0	0
Bpnt1	0.0471449	0.0451815	0.0767253	0.0609655	0.0779085	0.068572	0.0774064	0.0812499	0.0657871	0.0728029	0.0688514	0.119813	0.069669	0.068394	0.0479084	0.0826343	0.0730206	0.0958769	0.111449	0.0924923	0.0527552	0.0714464
4930532G15Rik	0.00604916	0.00828073	0.0162139	0.0161868	0.0142889	0.00746975	0.0161667	0.0109063	0.0104906	0.0184018	0.00279685	0.0018059	0.0347302	0.00264218	0.0122462	0.0163629	0.00573572	0	0.0129381	0.00343791	0.0160729	0
Eprs	0.311597	0.38054	0.783899	0.510443	0.585484	0.382732	0.70454	0.334783	0.456616	0.58258	0.332826	0.366184	0.865282	0.32412	0.714853	0.446835	0.295602	0.448993	0.493916	0.563005	0.367052	0.569172
9630028B13Rik	0.00032209	0.00116905	0.00302748	0.00351044	0.00128574	0	0.000861372	0	0.00215122	0.00151337	0.00644211	0	0.00079461	0	0.00102014	0	0	0	0	0	0	0.00662441
Gm2061	0	0	0.000312775	0.000560449	0	0	0.00046422	0.000673311	0.00345953	0	0	0	0	0.00206902	0	0.00170519	0.00483347	0	0	0	0	0
Slc30a10	0.00272893	0.00358033	0.00196772	0.0297791	0.00101325	0.00280361	0.00220036	0.0106285	0.00802221	0.000850515	0.0229257	0.0240455	0.00217442	0.0549053	0.00478747	0.00749195	0.0199078	0	0.00609331	0.0193672	0	0
Gm38093	0.000183732	0.00114208	0	0.00260646	0.000515468	0	0	0.00152706	0.00112761	0	0.00117323	0	0	0	0	0	0	0	0	0	0	0
Lyplal1	0.0283016	0.0386915	0.0749568	0.0503985	0.0542021	0.0249275	0.0751229	0.0380508	0.069184	0.0213705	0.0406016	0.0341789	0.0619049	0.0589727	0.0486341	0.0419989	0.123385	0.0268134	0.0207436	0.028783	0.0538897	0.103693
Gm37134	0.000214652	0.000804826	0	0.00551605	0.00245743	0.000611557	0.000573201	0.00129691	0	0	0.00198776	0.00433655	0.000924931	0	0	0	0.00202485	0	0	0	0	0
A730004F24Rik	0.0866718	0.0985209	0.000558806	0.043825	0.0107551	0.009047	0.00263083	0.0139361	0.0368124	0.00276849	0.0183486	0.0207655	0.00219222	0.0152851	0.00575686	0.00820718	0	0.00189208	0.00858993	0.0302362	0.0380882	0
Tgfb2	0.20078	0.28116	0.0814558	0.382386	0.20352	0.104621	0.067809	0.127428	0.367056	0.127565	0.320806	0.285398	0.0778707	0.204733	0.117527	0.072347	0.416313	0.23312	0.132739	0.307002	0.16274	0.185638
Gm29491	0.000439089	0.0003264	0.000213404	0.00139322	0.000177179	0	0	0.00280292	0	0	0.00459913	0	0	0	0	0	0.00118744	0	0.0028548	0	0	0
Rrp15	0.0187215	0.0215923	0.110636	0.0426661	0.0912567	0.0601635	0.0900109	0.0444014	0.0400234	0.0929902	0.0323593	0.0223298	0.106371	0.019697	0.0873217	0.0272405	0.0349858	0.0813248	0.0498512	0.0688516	0.0901511	0.0683034
A430105J06Rik	0.00926912	0.0114396	0.0306523	0.0122717	0.014041	0.0131068	0.0200154	0.0134538	0.0152589	0.0116572	0.0108152	0.0133797	0.0244322	0.0166555	0.025152	0.0163809	0.00412142	0.0433891	0.0108969	0.00872015	0.0377962	0.0155453
1700023G09Rik	0	0	0	0.00389689	0.000384445	0.00197678	0	0.000562422	0	0	0.00114827	0.00374515	0	0.000993444	0.00309305	0.00139438	0.00247184	0	0	0	0	0
Gm37912	0.000451672	0.000289463	0	0	0	0	0	0	0	0	0	0	0	0	0	0	0	0	0	0	0	0
D1Pas1	0.00032209	0.000218526	0	0	0	0	0	0	0	0	0	0	0	0	0	0	0	0	0	0	0	0
Spata17	0.0451872	0.0506241	0.0235566	0.0825012	0.060756	0.0327935	0.0188926	0.0448535	0.0698303	0.0197078	0.0529438	0.0720721	0.0212721	0.0490502	0.0235813	0.0945162	0.0387768	0.0429267	0.0567949	0.796515	0.0711576	0.0986986
Gm15509	0	0.00103994	0	0.000322032	0.000373923	0.000806374	0	0	0.002529	0	0	0.000857093	0.00157482	0	0	0	0.00386248	0	0	0	0	0
1700007P06Rik	0	0	0	0.00057411	0	0	0	0	0	0	0	0	0	0	0	0	0	0	0	0	0	0
Gpatch2	0.530135	0.476588	0.52089	0.537809	0.692507	0.621024	0.541791	0.624758	0.484776	0.592274	0.515262	0.4261	0.496324	0.577969	0.561719	0.507735	0.417148	0.549392	0.542169	0.865949	0.509353	0.581705
Gm38155	0.00198506	0.00427921	0.0113843	0.00967214	0.00685904	0.00387414	0.0043115	0.00390932	0.0176391	0.00713041	0	0.00208217	0.00360128	0.00389497	0.00106275	0.0082285	0.00495506	0.00376004	0.00794018	0	0	0
Gm37896	0.000631385	0	0.000960079	0.00151889	0.00128696	0.000798863	0.002495	0.000848586	0.00139232	0	0	0.00269755	0.00131539	0	0.00121426	0.00949923	0	0	0	0	0	0
Esrrg	1.17964	1.32016	0.269223	1.31166	1.20571	0.707237	0.428361	0.999535	1.64242	0.608614	1.36549	1.99606	0.234559	1.13085	0.475012	1.18479	2.51857	1.5238	0.875535	1.8504	0.220868	2.11825
Gm36388	0.011532	0.0169628	0.000625108	0.0180908	0.0141468	0.00698199	0.000260583	0.00698936	0.0281107	0.00141136	0.016503	0.0411461	0.00272039	0.00312929	0.000800822	0.00459746	0.0476737	0.0201314	0.0182415	0	0.0095797	0.0731373
9330162B11Rik	0.000356781	0.00021671	0	0.000482173	0	0	0	0	0	0	0	0	0	0	0	0	0	0	0	0	0	0
Gm38064	0.000445776	0.00110337	0	0	0.000616793	0	0	0	0.00643788	0	0	0	0	0	0.00121426	0	0	0	0	0	0	0.0143713
Ush2a	0.0440885	0.126167	0.00828762	0.173419	0.0244307	0.0182036	0.00820779	0.0331598	0.169369	0.00191251	0.0328233	0.041982	0.0101456	0.0272019	0.0122685	0.0116886	0.0505004	0.00714997	0.0183462	0.0916754	0.0242188	0.035018
Kctd3	0.116449	0.106675	0.227844	0.165051	0.177947	0.182808	0.266488	0.270322	0.108244	0.243823	0.124049	0.117476	0.257059	0.267538	0.237519	0.154846	0.135907	0.214617	0.160167	0.230455	0.222169	0.292849
Kcnk2	0.0268115	0.0236978	1.40474	0.0465101	0.0582726	0.125295	1.27258	0.0575331	0.142722	0.419734	0.0477664	0.0392601	1.11864	0.0458566	0.660781	0.0681839	0.0490015	0.177448	0.18419	0.165928	0.951854	0.188594
2900042K21Rik	0.000380944	0.000577111	0.0550264	0.000952852	0.00095164	0.0038946	0.0319577	0.00113371	0.00122926	0.0139074	0.00339321	0.00352968	0.0299478	0.00102905	0.0173237	0.0014623	0	0.0171593	0.0137777	0.0140663	0.0268428	0.0221849
A430027H14Rik	0.000163405	0.00100785	0.0230259	0.000649995	0.0003154	0.0012969	0.0243425	0.000782572	0.00411031	0.00560782	0	0.000835063	0.013516	0	0.00991667	0.00707978	0	0.00221505	0	0	0	0
Cenpf	0.0392072	0.080146	0.111242	0.0666858	0.518839	0.059541	0.0703705	0.0521855	0.142172	0.29849	0.0271027	0.0371593	1.40988	0.0339107	0.338738	0.0429456	0.0674085	0.139765	0.072729	0.551277	0.0362774	0.141494
Ptpn14	0.933057	0.839245	0.868661	0.439048	0.822259	1.23041	0.94278	0.651153	0.450779	1.03851	0.58913	0.342055	0.82747	0.767014	0.764404	0.318737	0.492994	0.76938	0.41119	0.62156	1.35989	0.262518
Gm26574	0.00555082	0.00842951	0.00425938	0.00189025	0.00405674	0.00679192	0.00185161	0.00364404	0.00582237	0.0059059	0.00152282	0.000776018	0.0033026	0	0.00349609	0	0	0.00215703	0.00382781	0.00552042	0.0180959	0
Gm37422	0.082351	0.201345	0.0147554	0.0565582	0.0281158	0.0199861	0.0138954	0.0249961	0.102185	0.00903733	0.020199	0.0169425	0.0171838	0.022405	0.0113043	0.00674988	0.108672	0.0187223	0.00587411	0.0192882	0.0343641	0
Smyd2	0.119831	0.125665	0.196801	0.147853	0.205091	0.10841	0.141938	0.0858102	0.106015	0.168301	0.108371	0.0643523	0.208315	0.0936831	0.150057	0.0627356	0.0980978	0.103397	0.143663	0.146081	0.113024	0.113873
Prox1	0.0152053	0.0103979	0.000876634	0.0315597	0.0285538	0.0344735	0.00245171	0.646272	0.0175582	0.0196974	0.0169709	0.0302163	0.00566137	0.520684	0.0158835	0.498661	0.0661183	0.0137148	0.369968	0.0300872	0	0
Gm28172	0	0	0	0	0.000506904	0	0	0.000639421	0	0	0	0	0	0	0	0.00435343	0	0	0	0	0	0
Prox1os	0.000384454	0.00052792	0	0.000970008	0.000155657	0.000403379	0	0.0129018	0	0	0	0	0	0.00732788	0	0.0412894	0	0	0.0211105	0	0	0
Gm29678	0	0.00019106	0	0	0	0	0	0	0	0	0	0	0	0.00189259	0	0	0	0	0	0.00393713	0	0
Gm30725	0	0.000150265	0	0	0.000858142	0.000682968	0	0.000811391	0.000432342	0	0	0	0	0	0	0	0	0.00678707	0	0	0.0171509	0
Gm30932	0	0.00059845	0	0.000660402	0	0	0.000521876	0	0	0	0	0	0	0	0	0	0	0	0	0	0	0
Rps6kc1	0.266376	0.277557	0.223355	0.242696	0.226156	0.228951	0.151751	0.219373	0.247624	0.19203	0.20685	0.281689	0.207071	0.19051	0.178868	0.346645	0.296258	0.21207	0.273695	0.28211	0.257997	0.190668
Angel2	0.212901	0.197558	0.256187	0.228192	0.232862	0.201546	0.258269	0.190617	0.196513	0.239101	0.198957	0.215949	0.250121	0.158065	0.280825	0.200102	0.191596	0.180769	0.21004	0.210084	0.239913	0.130485
Vash2	0.144675	0.0860493	0.202968	0.115098	0.111208	0.153217	0.221516	0.0919803	0.104613	0.214497	0.0613814	0.0557209	0.189595	0.139894	0.145687	0.0545543	0.073352	0.0648365	0.172884	0.085133	0.0404387	0.138754
Gm31373	0.00156201	0.000220843	0.000327456	0.000392833	0	0.000719723	0	0	0	0	0	0	0	0	0	0	0	0	0	0	0	0
Flvcr1	0.547386	0.583001	0.185845	0.506779	0.318904	0.248695	0.20839	0.230652	0.516916	0.336196	0.22463	0.367004	0.213331	0.240703	0.254345	0.216019	0.522312	0.145023	0.305511	0.175585	0.329261	0.112173
A230020J21Rik	0.00277145	0.00324635	0.0076953	0.00859236	0.00931096	0.00210338	0.00823142	0.00137707	0.0114655	0.0335403	0.00178361	0.00128739	0.00514272	0.00181088	0.00554875	0.00918467	0	0.0145335	0	0.0115016	0	0
Spata45	0.000151778	0	0.002315	0.00617979	0.000360637	0.000193975	0.00117147	0	0.00419885	0.00194718	0	0.00397137	0	0.00272394	0	0	0	0	0	0.00885604	0	0
Tatdn3	0.106445	0.0974564	0.0835783	0.0788098	0.0543694	0.0799442	0.0884277	0.0592754	0.0819447	0.0580086	0.0689214	0.0698059	0.0679514	0.0751269	0.0858983	0.075308	0.0834012	0.0837081	0.0520871	0.0678378	0.143512	0.0798677
Nsl1	0.0139049	0.0201417	0.010336	0.0265172	0.0743897	0.0134195	0.00535475	0.0146747	0.0166461	0.0496111	0.0131273	0.01448	0.13111	0.00667151	0.0350142	0.0100346	0.0172641	0.00675687	0.0252584	0.0412828	0.0149822	0.0203328
Gm38188	0.000146788	0.000268826	0	0	0	0	0	0	0	0	0	0	0	0	0	0	0	0	0	0	0	0
Batf3	0.204232	0.131944	0.00403732	0.0610683	0.0279298	0.0250064	0.00466931	0.0686628	0.0596854	0.00950364	0.0637586	0.0848582	0.0129172	0.0252856	0.0113289	0.0256374	0.0615923	0.0282551	0.0445054	0.0438352	0.0276448	0.0266569
Gm38161	0.02372	0.0038719	0	0.0022056	0.000417056	0.00155024	0.00069232	0.00287118	0.0025556	0	0.00573523	0.00958953	0.000856436	0	0	0.00469462	0	0	0	0	0	0
Fam71a	0.000520545	0.000752326	0.007016	0.00286358	0.000165571	0	0.00314009	0.0026947	0.00316545	0.0088859	0.000486056	0.00368966	0.00483379	0.00559049	0.00335321	0.00264625	0.00210502	0.0173741	0.00894581	0	0	0
Atf3	0.0575608	0.0287687	0.0779534	0.0893241	0.0281803	0.0479268	0.0663101	0.0571305	0.0547215	0.186311	0.0685046	0.131015	0.0752907	0.108869	0.0637714	0.0895254	0.0865737	0.125253	0.101086	0.0358978	0.0574455	0.0178946
D730003I15Rik	0.0417638	0.0378355	0.0197609	0.0387533	0.0182839	0.029508	0.0317519	0.0476224	0.0177153	0.029193	0.0280844	0.0147719	0.0184458	0.0499554	0.0327694	0.0192365	0.0183453	0.0300677	0.0120056	0.029885	0.0250843	0.0344822
Gm37168	0.00934979	0.0111178	0.00136373	0.0114793	0.00105132	0.00255323	0.0025694	0.00205618	0.0131076	0.00328465	0.00764172	0.00816964	0	0.00215362	0.00275525	0.0118463	0.034381	0.00215703	0	0.00736645	0	0.0114454
Nenf	0.175169	0.171437	0.321329	0.191185	0.290372	0.239958	0.406928	0.194874	0.332729	0.35613	0.13709	0.112682	0.358553	0.185644	0.263133	0.223629	0.119142	0.254276	0.251306	0.193984	0.330554	0.345356
Pacc1	0.0577122	0.0718365	0.0522895	0.0664899	0.1546	0.0692485	0.0344068	0.0578971	0.0880908	0.0521858	0.0486386	0.0398694	0.0582242	0.0494665	0.0843475	0.0556586	0.0583023	0.0500288	0.0706744	0.0760248	0.0233617	0.0181649
Ppp2r5a	0.345028	0.26806	0.308528	0.334357	0.294686	0.278613	0.295682	0.276764	0.301841	0.241577	0.429032	0.435375	0.336516	0.272425	0.667341	0.558781	0.53551	0.364429	0.298845	0.419	0.38211	0.389773
Gm32200	0.00614633	0.00394923	0	0.0165717	0.00043959	0.000603451	0	0.00330256	0.0034869	0.000947538	0.00160759	0.00895731	0.000576262	0.00113742	0.015704	0.00389945	0	0	0.0084992	0.0621522	0	0
Gm37432	0	0	0.000143343	0.00026981	0.000234614	0	0	0	0	0	0	0	0	0	0	0	0	0	0	0.0055879	0	0
Dtl	0.0105415	0.0126939	0.214209	0.0355477	0.212829	0.0459569	0.0623103	0.0248777	0.0688409	0.285532	0.00930255	0.0143759	0.561856	0.0158338	0.212852	0.0381957	0.0296582	0.0661172	0.0240777	0.328079	0.0588625	0.139583
Ints7	0.141991	0.130538	0.436136	0.188818	0.301809	0.245695	0.329873	0.249737	0.182171	0.396643	0.174374	0.122165	0.489227	0.232936	0.429526	0.240056	0.172562	0.333162	0.243616	0.36306	0.249721	0.233295
Lpgat1	0.584245	0.697391	0.516879	0.575341	0.84103	0.660088	0.476128	1.28326	0.69413	0.840926	0.459032	0.445712	0.579535	0.574551	0.473624	0.837042	0.837887	1.06471	0.852667	0.979456	0.45675	0.368457
Gm38037	0.00183168	0.00114916	0.00249234	0.0013412	0.00745035	0.000445997	0.000575783	0.00717314	0.00407915	0.00794364	0.00211396	0	0.041398	0.00120807	0.010196	0	0	0.010487	0	0.0333712	0	0.013536
Nek2	0.00360208	0.00121619	0.00841783	0.00696136	0.0699439	0.00288112	0.0107325	0.0354797	0.0158159	0.0368738	0.00685751	0.0140915	0.198934	0.0127848	0.0407821	0.00255492	0.00727876	0.0230967	0.00238273	0.441143	0	0.0447692
1700034H15Rik	0.0149063	0.00754786	0.023925	0.0214229	0.00709769	0.00888654	0.0180817	0.0186813	0.00895311	0.0113933	0.0207892	0.0250985	0.0150705	0.0122764	0.018984	0.017547	0.00573653	0.0201912	0.0112279	0.0392552	0.0441683	0.0434669
Slc30a1	0.0437367	0.0294175	0.0591365	0.0731185	0.0310957	0.0429387	0.0555721	0.0344004	0.0309673	0.0441268	0.0729706	0.0829035	0.0698742	0.0444938	0.0548447	0.0206816	0.0455674	0.0521126	0.055214	0.0937192	0.011393	0.25532
Rd3	0.00269119	0.000758598	0.0202923	0.0218483	0.0110236	0.00427456	0.020512	0.00166395	0.00814324	0.00629213	0.012689	0.0170794	0.0107852	0.00322885	0.0167499	0	0.00837562	0.00840632	0	0.0717777	0	0
Gm26670	0.0234616	0.0200733	0.0352821	0.029103	0.0234096	0.0358658	0.030041	0.023264	0.0250564	0.0267336	0.0310169	0.0201211	0.0285266	0.0149033	0.0196219	0.0213549	0.0265854	0.0251874	0.0111818	0.0294393	0.0366455	0.015343
Traf5	0.0387564	0.0195062	0.214419	0.101508	0.055635	0.293321	0.227173	0.103062	0.0560009	0.195175	0.135632	0.160818	0.174099	0.105523	0.155814	0.082079	0.0703381	0.165879	0.13652	0.317432	0.151427	0.168034
Gm26879	0.0013954	0.00149002	0.0221306	0.00309804	0.00416726	0.00396815	0.0251845	0.00450616	0.00516878	0.0199016	0	0.00242052	0.0204039	0.00196588	0.0142926	0.0140584	0.00230423	0.0255709	0.00383559	0	0.014549	0
Rcor3	0.120865	0.0814947	0.293195	0.113778	0.154611	0.290889	0.317583	0.210778	0.102947	0.243835	0.111678	0.154619	0.320381	0.177329	0.275007	0.255621	0.1796	0.232265	0.223965	0.202063	0.331031	0.255729
Gm10516	0.0209421	0.0209518	0.0560546	0.0262383	0.027417	0.0529011	0.0642488	0.0498954	0.0149334	0.042374	0.0236483	0.0123705	0.0471949	0.0357512	0.0355019	0.0190876	0.0227881	0.039239	0.0133929	0.0162595	0.0713945	0.0331671
Kcnh1	0.03576	0.0212401	0.33964	0.16229	0.0186202	0.407289	0.294287	0.0634847	0.075826	0.232599	0.152851	0.138911	0.247547	0.103258	0.172596	0.0645427	0.313014	0.105411	0.0829823	0.173052	1.11224	0.0245849
Hhat	0.150861	0.294494	0.109282	0.32867	0.0757882	0.127159	0.110331	0.149012	0.240808	0.0777267	0.16038	0.0819133	0.0550434	0.209964	0.125049	0.0896147	0.0651214	0.129008	0.106498	0.11063	0.0883596	0.0894028
1700065J18Rik	0	0	0	0	0	0	0.000347649	0	0	0	0	0	0	0	0	0	0	0	0	0	0	0
Sertad4	0.00315669	0.0035992	0.0042518	0.0142863	0.00415585	0.070642	0.00464933	0.0304123	0.00800774	0.0338395	0.0351401	0.0345876	0.00425266	0.0184952	0.0196607	0.0172512	0.0377873	0.0462416	0.0292712	0.00503387	0.0171876	0.0136621
Gm15867	0.000546255	0.000420611	0.000487459	0.00443476	0.00185975	0.0221334	0.000959367	0.00271886	0.00123842	0.00722405	0.00722376	0.00279754	0.00112104	0.00310085	0	0	0.00393357	0	0.0092295	0	0.00925247	0.0136621
Syt14	0.156892	0.0920022	0.0949567	0.138516	0.067078	0.0240664	0.0586838	0.13142	0.0979206	0.0155296	0.0883587	0.241794	0.0748823	0.108282	0.166497	0.280745	0.149475	0.0684446	0.18317	0.126288	0.0212472	0.0451783
Gm31406	0	0	0	0	0	0	0	0	0	0	0	0	0	0	0	0	0	0	0	0	0	0
Utp25	0.0335308	0.0329262	0.0951492	0.0573044	0.0932816	0.0948214	0.0652942	0.0481273	0.054171	0.110974	0.0520424	0.0291353	0.103716	0.0562817	0.171885	0.0567623	0.0348592	0.0588656	0.0465952	0.0547868	0.109737	0.172578
Irf6	0.308698	0.243153	0.0408795	0.315186	0.210847	0.376943	0.0750407	0.29209	0.205501	0.315438	0.343223	0.550044	0.0602142	0.363498	0.104244	0.534684	0.640706	0.405189	0.18564	0.246227	0.175078	0.100137
A130010J15Rik	0.0741367	0.055001	0.0547671	0.0636786	0.0470421	0.0340747	0.0417856	0.0875776	0.0884064	0.0667184	0.0582936	0.118914	0.0581516	0.0607408	0.0696908	0.107208	0.163914	0.109424	0.0716212	0.0447286	0.0259888	0.0695908
Traf3ip3	0.0307856	0.00741531	0.0050937	0.0225446	0.00673814	0.00173245	0.0024437	0.0315838	0.0180992	0.0061119	0.0148495	0.0490902	0.0107085	0.0173834	0.237703	0.0148343	0.0534292	0	0.0864657	0.00620224	0	0
Gm15872	0.00430945	0.00242648	0.00106811	0.00279235	0	0.0020425	0.000390437	0.00113647	0.00261452	0	0.00189085	0.00772154	0	0.00113742	0	0	0.00234371	0	0	0	0	0
4930570N18Rik	0.00230262	0.00216562	0.000348298	0.00144812	0.0012859	0	0	0.00197101	0	0	0	0.00117957	0	0.000578439	0.00632411	0	0	0.00398947	0	0.00660602	0	0
Lamb3	0.0507799	0.0292433	0.340411	0.101945	0.0616227	0.480189	0.605026	0.0653926	0.0684818	0.417788	0.114931	0.179689	0.265351	0.0873608	0.38886	0.104818	0.23816	0.233255	0.138022	0.0911993	0.507989	0.0995112
Hsd11b1	0.0628845	0.0340821	0.0103317	0.0442332	0.0146459	0.0418997	0.0046789	0.028018	0.0476184	0.00371894	0.0203571	0.0527474	0.0067019	0.0198268	0.137157	0.0868804	0.0124171	0.0556059	0.122436	0.0216355	0	0.0159429
G0s2	0.0104404	0.00325578	0.0967958	0.0179079	0.00907924	0.0288027	0.100472	0.0122268	0.00696208	0.0348795	0.0118261	0.0231852	0.0852217	0.0108284	0.0493034	0.011433	0.0533796	0.0199088	0.039646	0.0130188	0.0339807	0.0521225
Gm37650	0.000431063	0.000654859	0.00248768	0.000842655	0.000525763	0.00235451	0.00277075	0	0	0.00218168	0	0.000818557	0	0	0.00136852	0	0.00652771	0	0.00631111	0	0	0
Camk1g	0	0	0.00692579	0.0090599	0.00260391	0.00591	0.00468559	0.000517795	0	0.00343991	0	0	0.00346922	0	0.0040847	0	0	0.00398947	0	0	0	0
Mir205hg	0.0223245	0.0162794	0.25484	0.045408	0.0437963	0.467658	0.243307	0.0487212	0.0256829	0.304446	0.228491	0.0451455	0.274052	0.0924039	0.140435	0.0587612	0.0503564	0.169126	0.0846813	0.0545107	0.535431	0.042112
4930503O07Rik	0.000821055	0	0.000280778	0.00718255	0.000728919	0.000418667	0.000291488	0.00239116	0.000768588	0	0.00160759	0	0	0	0	0	0	0	0	0	0	0
Plxna2	0.347201	0.270827	0.43665	0.419633	0.236305	0.511237	0.719942	0.80132	0.314689	0.475818	0.806055	0.869707	0.326339	0.741453	0.509464	0.674073	0.401261	0.28781	0.568846	0.374483	0.302032	0.846422
Cd34	0.00257095	0.0026021	0.0682951	0.0316355	0.00778865	0.0149422	0.0470127	0.00926422	0.00859727	0.016533	0.0067927	0.0101572	0.0819525	0.00638107	0.0267039	0.00490562	0.0212229	0.00910649	0.0122089	0.00995753	0	0.456513
Gm16897	0.0139699	0.00978074	0.00372783	0.0121467	0.00372687	0.00237897	0.00305304	0.0316079	0.00100949	0.00105519	0.00723304	0.0158411	0.00551106	0.042369	0.00739346	0.0112105	0.00920735	0.0159584	0	0.0260166	0	0.0142235
A330023F24Rik	0.304063	0.15978	0.0868533	0.135464	0.105245	0.13323	0.145484	0.623178	0.0539162	0.0514633	0.296553	0.425718	0.0526048	0.649187	0.132889	0.525927	0.352184	0.421376	0.101506	0.357969	0.195949	0.361842
Gm32250	0.0065473	0.00712934	0.007299	0.0093023	0.00445054	0.00208858	0.0105366	0.00961523	0.0037888	0.00362488	0.00169949	0.0142352	0.00962998	0.00977573	0.0025652	0.00809924	0.0108292	0.0134965	0.0092312	0.0135654	0.0332141	0.0131629
Gm37027	0.00314772	0.000200203	0.000641484	0	0.00132546	0.000899716	0	0.0020097	0.00261449	0.00134469	0.00290125	0	0	0.00327709	0.00523216	0	0	0.00362824	0	0	0	0
Cd46	0.160892	0.174492	0.284282	0.180737	0.226531	0.190028	0.242679	0.218957	0.202854	0.199249	0.169345	0.165268	0.210941	0.2416	0.261889	0.179791	0.467539	0.205984	0.165166	0.253744	0.278636	0.134294
Cr1l	0.362529	0.347335	0.334043	0.341306	0.512776	0.382126	0.317291	0.43829	0.400588	0.334382	0.331943	0.391014	0.292665	0.448735	0.409156	0.404328	1.11107	0.379787	0.29205	0.32019	0.400829	0.31592
Cr2	0.202371	0.41486	0.0127138	0.155877	0.378029	0.0308936	0.0110281	0.150041	0.376335	0.0356343	0.0699249	0.0490519	0.0215701	0.0853084	0.0898261	0.0685787	1.75927	0.0104861	0.0480891	0.0971506	0.0570609	0
Fam171a1	0.021835	0.0470445	0.283065	0.0808439	0.079832	0.0742296	0.331064	0.725182	0.0987473	0.14581	0.0434637	0.0407862	0.202036	0.856998	0.194524	0.0748325	0.0635908	0.170202	0.0867554	0.20136	0.130999	0.284139
Nmt2	0.190661	0.490716	0.249814	0.317294	0.417066	0.220225	0.2228	0.465375	0.50228	0.270103	0.224395	0.146399	0.317174	0.50836	0.320428	0.344416	0.204868	0.319429	0.21178	0.421264	0.275808	0.351909
Rpp38	0.0178653	0.0145546	0.0533352	0.0248895	0.0402186	0.0151474	0.0439122	0.0168973	0.0280713	0.0476677	0.0158322	0.0187013	0.0772944	0.0204124	0.0320759	0.00992076	0.0147505	0.0276228	0.00669943	0.0464245	0.0167936	0.0389735
Acbd7	0.0130261	0.021652	0.00656571	0.02148	0.0102077	0.00630704	0.00826451	0.0116637	0.0325724	0.00478745	0.0103812	0.00198634	0.00313534	0.0111549	0.00509551	0.00737672	0.0025186	0.0165949	0.0371482	0.0149368	0	0
Olah	0.00275857	0.00230358	0.00211875	0.0436807	0.00466822	0.0131153	0.000775821	0.00140131	0.00278515	0.00235073	0.0104005	0.00127378	0.00425217	0.00266867	0	0.00453242	0	0.00955094	0.00742833	0.058599	0	0
Gm37525	0.000721236	0	0	0.00295036	0.00112139	0	0.000445632	0	0	0	0.0016603	0	0	0	0	0	0	0	0	0	0	0
Meig1	0.00407786	0.00346378	0.00392224	0.0187318	0.0036015	0.00697472	0.00410207	0.0115642	0.0106208	0.00656435	0.0149401	0.00775873	0.0076386	0.0094544	0.0051967	0.01765	0.0144861	0.0114863	0	0.521388	0.022112	0
Dclre1c	0.14035	0.138462	0.198013	0.24991	0.132956	0.145642	0.159957	0.150628	0.155437	0.108188	0.199534	0.15605	0.155881	0.163515	0.297748	0.171541	0.267025	0.121193	0.173316	0.176727	0.163694	0.262973
Suv39h2	0.0162982	0.0363118	0.0503695	0.0548905	0.0633005	0.00763388	0.033091	0.0202357	0.0311388	0.0433054	0.0155901	0.00935684	0.0984972	0.0101583	0.0556252	0.00495953	0.0379807	0.00881608	0.00881556	0.0667298	0.032558	0.0136227
Gm13184	0.00517894	0.00529998	0.0252582	0.0180876	0.00779145	0.0034363	0.0111091	0.00328864	0.01835	0.0124533	0.00534203	0.011541	0.0150796	0.00331127	0.0257175	0.0106857	0.0108559	0.00351576	0.0150065	0.018159	0	0.0388602
Hspa14	0.184603	0.191448	0.303701	0.168511	0.20017	0.151717	0.206311	0.176864	0.237722	0.257598	0.147019	0.17987	0.467527	0.155166	0.312977	0.16662	0.167508	0.168407	0.183703	0.198398	0.197225	0.145048
Gm45902	0.0265243	0.0331349	0.0293457	0.0387409	0.0342802	0.0214269	0.0259756	0.0228525	0.0321339	0.0292455	0.0173918	0.0281625	0.0505949	0.0260424	0.0281576	0.0290236	0.0199303	0.0145709	0.0321571	0.0304678	0.0122094	0.0304082
Cdnf	0.00461902	0.00709332	0.00554603	0.00510599	0.00235125	0.00360005	0.00227943	0.00230437	0.00971081	0.00470974	0.00949314	0.00551803	0.00461225	0.00384163	0.00747806	0.00255492	0.00570824	0	0	0	0.0119135	0.0313027
Fam107b	1.22342	1.46973	0.514439	0.731601	1.12371	0.327606	0.665514	0.483929	1.15798	0.432649	0.473286	0.431387	0.524191	0.451553	0.908755	0.486425	0.349732	0.606247	0.733541	0.982991	0.478655	0.213122
Gm13185	0.00136195	0.00239591	0.00112462	0.00195352	0.000631215	0.000490751	0.00169358	0.00166849	0.00109685	0	0.00123512	0	0	0	0.00431451	0	0	0.00833926	0	0.00700857	0	0
Gm13180	0.00161266	0.00240412	0.0025664	0.00453857	0	0.00255468	0.00178535	0.00263206	0.00280614	0	0	0	0	0	0	0	0.0022865	0	0	0	0	0
Gm13191	0.000278353	0	0	0	0	0	0	0	0	0	0	0	0	0	0	0	0	0	0	0	0	0
Frmd4a	0.247694	0.287666	1.35783	0.387783	0.487958	1.99556	1.25174	1.19705	0.316147	1.77171	0.360278	0.317218	1.33002	0.883457	0.876986	0.421735	0.587766	0.399775	0.611432	0.484705	1.10655	0.613823
Gm10862	0.000235057	0.000454727	0.00142503	0.0013131	0.000636841	0.000652772	0.000335271	0	0	0.000639833	0	0	0.000721443	0	0	0	0	0	0	0.00869183	0	0
Gm38085	0	0	0.000396178	0	0	0	0	0	0	0	0	0	0	0	0	0	0	0	0	0	0	0
1700080N15Rik	0	0.000994113	0.000266144	0	0.00414291	0.000492667	0.00097881	0.00188894	0.000824817	0.00127761	0.000818397	0.00114602	0	0	0.000982225	0	0	0	0	0	0	0
Gm13189	0	0	0	0	0	0	0	0	0	0	0	0	0	0	0	0	0	0	0	0	0	0
Gm37814	0	0.00104513	0.000529318	0	0	0.00166405	0	0.000650335	0	0	0	0	0	0	0	0	0	0	0	0	0	0
Gm37107	0.000772693	0.000936678	0.00606935	0.00094041	0.00445934	0.0497099	0.00713006	0.0313375	0	0.0313063	0.00742427	0.00157812	0.00408493	0.00468452	0.00590832	0.00358794	0.00123965	0.00362824	0	0.0234457	0	0
Gm38348	0.000618584	0.000529575	0.00230837	0.00131665	0.00377381	0.0189122	0.00364405	0.0119719	0	0.0164968	0	0.000920266	0.00381395	0.00846983	0.0014894	0.00223386	0	0.00444654	0.0147564	0	0	0
Gm13187	0.000494866	0.000219467	0.00304179	0.00260577	0.00182343	0.0093393	0.00129157	0.00791203	0.00120621	0.0101555	0.000810696	0.000742587	0.00166025	0.00301353	0.000917179	0.00407861	0	0	0	0.00364854	0	0
Gm36988	0.00138124	0.00104516	0.0131612	0.00392394	0.00402564	0.0610666	0.0145176	0.0343002	0.00174888	0.0594961	0.00436979	0.00119937	0.0167128	0.0171359	0.00692796	0.00796754	0.00319507	0.00587785	0	0.0141727	0.0160123	0
Gm13175	0	0.000953715	0	0	0	0.00181986	0.000338396	0	0	0	0	0	0	0	0	0	0	0	0	0	0	0
Gm13179	0.00106601	0	0.00502838	0.000610035	0.000578365	0.000876043	0.00324369	0.000945949	0.00191982	0.00275732	0	0	0.00362838	0	0	0	0	0	0	0.00825593	0	0
Prpf18	0.139145	0.136759	0.184395	0.161404	0.18625	0.162609	0.167171	0.210378	0.113758	0.177798	0.174807	0.143226	0.240128	0.198818	0.220245	0.232061	0.151787	0.212249	0.183552	0.259863	0.252039	0.125858
Bend7	0.0335875	0.0305966	0.126002	0.0813755	0.0612123	0.0839989	0.103858	0.492671	0.0492535	0.162079	0.0787367	0.0765047	0.108405	0.524693	0.0660523	0.244458	0.0615956	0.203397	0.0864089	0.163574	0.0365471	0.329547
Sephs1	0.0890639	0.0817836	0.239059	0.117588	0.227894	0.131898	0.186048	0.110475	0.160113	0.241076	0.0904382	0.0966393	0.388482	0.0972594	0.211617	0.114955	0.10904	0.170266	0.107528	0.211603	0.122195	0.155705
Phyh	0.190366	0.166201	0.108293	0.2505	0.220395	0.16969	0.0807047	0.171568	0.375836	0.149983	0.236846	0.361461	0.0907326	0.148978	0.0920944	0.219973	0.219327	0.128693	0.137496	0.113908	0.222954	0.133291
Ucma	0.0729277	0.119436	0.0189707	0.156663	0.109952	0.100969	0.0238943	0.0645879	0.429512	0.0287239	0.0455491	0.0391318	0.0160675	0.0445789	0.0359822	0.0582887	0.069379	0.0296169	0.105156	0.0985173	0.0657052	0.0181649
Mcm10	0.00342095	0.00508433	0.0440575	0.0244588	0.0712616	0.00937226	0.0184354	0.0125025	0.033085	0.0883077	0.00569562	0.0404016	0.204043	0.00875813	0.087269	0.0137895	0.0131011	0.0162177	0.0138039	0.0330161	0.0344074	0.0637201
Optn	0.0280193	0.0233245	0.0881139	0.0592313	0.0294719	0.043575	0.112468	0.027412	0.0461408	0.0610494	0.0394058	0.259589	0.107787	0.0875215	0.0900075	0.0666335	0.115025	0.161002	0.0467212	0.0338649	0.158493	0.147372
4930551O13Rik	0	0.000342835	0.00169696	0.000979712	0	0	0.00190978	0	0.000905133	0	0	0.000727879	0.00139818	0.0011384	0	0	0	0	0.00871091	0	0	0
Ccdc3	0.0166146	0.0478082	0.00642233	0.0750011	0.0186609	0.0368657	0.00377589	0.0176901	0.0467392	0.162694	0.0208534	0.0197906	0.0067189	0.0306698	0.0068271	0.00339922	0.0414304	0.134611	0.00983532	0.00956644	0.328689	0.0300819
Camk1d	2.1548	2.19636	1.42995	1.97936	2.14273	2.1031	1.30672	2.30158	1.15743	0.982896	2.29531	1.98418	1.47944	2.58563	2.16185	2.13977	2.0076	1.88934	1.847	2.40979	2.19811	1.5013
Cdc123	0.217596	0.201095	0.363603	0.219442	0.317941	0.303212	0.339552	0.25475	0.247542	0.379649	0.203943	0.266828	0.475834	0.229547	0.334307	0.302225	0.211515	0.310684	0.241063	0.236628	0.55216	0.275125
Nudt5	0.110001	0.114519	0.201682	0.127152	0.275361	0.247852	0.170411	0.153095	0.112058	0.169333	0.169804	0.175518	0.286889	0.132447	0.170136	0.171239	0.0928463	0.231438	0.205521	0.187737	0.224021	0.186492
Gm13199	0.00181972	0.00206536	0.00490672	0.00236966	0.00149167	0.0045686	0.00201323	0.00135014	0.00110195	0	0.00270602	0.00270741	0.00189683	0.00126664	0.00681573	0	0	0	0.00389655	0.00417557	0.0303716	0
Sec61a2	0.0857242	0.121503	0.393502	0.153168	0.244738	0.227257	0.379315	0.173668	0.124955	0.271308	0.141651	0.129563	0.457104	0.156841	0.290369	0.223807	0.119281	0.257017	0.182962	0.421515	0.37396	0.331029
Gm13267	0	0.000395264	0.000291773	0.00145088	0.000300417	0	0.000326269	0	0.00143201	0	0	0	0.000578368	0	0	0	0	0	0.00402395	0	0	0
Dhtkd1	0.0080754	0.0222574	0.0823062	0.0252396	0.0202641	0.0205041	0.0277181	0.00387262	0.0145596	0.0189289	0.0188994	0.0113996	0.0822914	0.00719972	0.0250649	0.0164006	0.02487	0.0191652	0.0174725	0.0558049	0.0322393	0.0689582
Upf2	0.370271	0.348434	0.704715	0.405873	0.474937	0.542221	0.53161	0.480258	0.328437	0.614441	0.444256	0.415544	0.683057	0.461942	0.622835	0.499428	0.472215	0.636168	0.566817	0.522128	0.688338	0.657943
Proser2	0.0273413	0.022762	0.0712595	0.044583	0.0849755	0.253341	0.0536315	0.0643775	0.0301237	0.171629	0.125182	0.0601769	0.0782973	0.123867	0.0145541	0.0645231	0.172034	0.186848	0.0715002	0.0617713	0.175825	0.0521926
Gm10857	0.000339542	0	0.00111006	0.00152858	0.000465482	0.0016689	0	0	0	0.00102395	0	0.00217233	0	0	0	0	0	0	0	0	0	0
Echdc3	0.0150959	0.00685451	0.0675325	0.0383708	0.033823	0.0293151	0.0783887	0.0433445	0.020691	0.0519022	0.0413153	0.0133241	0.0826427	0.0570187	0.0422919	0.0181608	0.00766072	0.0332467	0.0262948	0.0290032	0.0240162	0.008492
A230108P19Rik	0.00413124	0.00179519	0.00682177	0.012101	0.00528324	0.0141575	0.00895377	0.0126412	0.00461796	0.00998398	0.016539	0.00585465	0.00272579	0.00920059	0.00487504	0.00803852	0.00665474	0.00308846	0	0.0177756	0.00637315	0
Gm13383	0	0.00030104	0	0.000423032	0	0	0.000305626	0	0	0.000759617	0.00410338	0	0	0	0	0	0	0	0	0	0	0
AL845275.1	0	0	0	0	0	0	0.000653357	0	0	0.00128973	0	0	0	0	0	0	0	0	0	0	0	0
Usp6nl	0.118409	0.109183	0.496646	0.189116	0.220471	0.369119	0.373033	0.403157	0.154524	0.433771	0.255508	0.288647	0.496331	0.66163	0.421498	0.329275	0.359113	0.658879	0.371201	0.63243	0.41626	0.341886
Gm13388	0.00616501	0.0204886	0.00120406	0.0110208	0.00490656	0.0015232	0.00109099	0.00242759	0.033026	0.00304991	0.00406778	0	0.00140804	0.00558861	0.00335376	0	0.00388096	0.0127895	0.00610644	0	0	0
Gm13391	0.618212	1.13543	0.0483965	0.512651	0.73941	0.553348	0.0570671	0.398139	0.909687	0.405724	0.217208	0.158269	0.082216	0.482831	0.165891	0.199294	0.215724	0.191752	0.229708	0.204514	0.127269	0.108776
Celf2	1.35499	1.16466	1.3777	1.13816	1.72961	1.95816	1.6261	1.96866	1.26687	2.29674	1.28939	1.12773	1.43772	2.01229	1.84188	1.74998	1.53204	1.32426	2.70464	1.08635	1.51321	2.15006
Gm13389	0	0	0	0	0	0.000546725	0	0.00208798	0	0	0	0	0	0.000684472	0	0	0	0.00655829	0	0	0	0
Gm10855	0	0.00102125	0.00275847	0.00189441	0.00289026	0.00729046	0.000529005	0.00179922	0.000718892	0.0141602	0.00313552	0	0.00428341	0	0.0019574	0.0126825	0.00142041	0.00327498	0	0	0	0.00966604
Gm10115	0.00292004	0.0027871	0.0191925	0.00430165	0.0236545	0.0341859	0.0266935	0.0138685	0.00680488	0.0703401	0.0168353	0.0104353	0.016695	0.0306014	0.0130427	0.0120803	0.0163705	0.0222246	0.0262578	0	0.109898	0.105031
Gm28641	0.000133818	0	0	0.000281535	0	0	0	0	0	0	0	0	0	0	0	0	0	0	0	0	0	0
Gm13211	0.000241453	0.000321681	0	0.00103918	0.000961169	0.000679193	0	0	0	0	0.00236328	0.00195082	0.000550479	0.00539518	0	0	0	0	0	0	0	0
1700061F12Rik	0	0	0	0.0028911	0	0	0	0	0	0	0.000965762	0	0	0	0	0.00358521	0.0027571	0	0	0	0	0
Gm13219	0.00678608	0.00684378	0.00139357	0.0110624	0.00447355	0.00387293	0	0	0.0129153	0.00404693	0.0601213	0.00540297	0.00331911	0.00812244	0.00493664	0.00619855	0	0.0240477	0	0.00671937	0	0.0425997
Gm13218	0.000237495	0	0	0.00178086	0	0	0	0	0	0.000768838	0.000818397	0	0	0	0.00332339	0	0	0	0	0	0	0
Gata3	0.0368762	0.0525724	0.0119786	0.089853	0.028278	0.0597804	0.0132648	0.0279188	0.0865619	0.0242313	0.2323	0.0732876	0.0104857	0.0325478	0.243715	0.0218273	0.0153213	0.041879	0.0214087	0.0244383	0.0446511	1.05315
Gm13256	0.006463	0.0163792	0.00099152	0.00601541	0.00568791	0.001832	0.00110633	0.001826	0.0313174	0	0.00584236	0.00172811	0.00069707	0.00641232	0.00797357	0.00124871	0.00723763	0	0	0	0	0
4930412O13Rik	0	0.000159177	0	0.000454405	0	0	0	0	0	0	0.00350238	0	0	0	0	0	0	0	0	0	0	0
9230102O04Rik	0.000275549	0	0	0.00165083	0	0.000458253	0	0	0.00112966	0	0.00215709	0	0	0.00189915	0	0	0	0	0	0.00545141	0	0.0136621
Gm13262	0.000209659	0.000300449	0.00149856	0.00534635	0	0.000526681	0.000710204	0	0.00192223	0.000701163	0	0.000872483	0.00338053	0	0	0	0	0	0	0	0	0.0150586
Taf3	0.251674	0.207332	0.391168	0.273357	0.335279	0.357785	0.326665	0.341012	0.241902	0.399552	0.353124	0.277644	0.475774	0.330054	0.484359	0.480579	0.317994	0.345771	0.317709	0.26499	0.580375	0.478891
Atp5c1	0.345409	0.327575	0.620938	0.371423	0.539999	0.349889	0.676611	0.457274	0.604432	0.571728	0.353334	0.387517	0.750816	0.387143	0.590793	0.485697	0.448034	0.514439	0.63684	0.328489	0.497078	0.76822
Kin	0.10683	0.110261	0.138942	0.133722	0.120299	0.132228	0.143425	0.116077	0.13995	0.120532	0.12443	0.131642	0.150873	0.117666	0.184481	0.175123	0.115896	0.13886	0.138764	0.102485	0.123248	0.142035
Itih2	0.00204087	0.0117772	0.00192526	0.0262986	0.00730492	0.00496569	0.0021015	0.00243841	0.027588	0.000862631	0.00450607	0.00742367	0.00218398	0.00117057	0	0	0.00140178	0.0723521	0.0136177	0	0	0.0182053
Itih5	0.0117826	0.0142583	0.0238936	0.0422642	0.00781802	0.00693363	0.0136333	0.0165581	0.0272328	0.0125577	0.0208091	0.0167763	0.0277147	0.0139941	0.0207566	0.0156473	0.00767509	0.0295661	0.0145554	0.00552042	0.0473782	0.177426
Gm13261	0.00347424	0.000778321	0	0.00070854	0	0	0.00129031	0.0011996	0.000737701	0.00063032	0	0	0	0	0	0.0125714	0	0	0	0	0	0
Sfmbt2	0.028518	0.033711	0.00602199	0.0522212	0.0173079	0.0250035	0.00739723	0.00722252	0.0305349	0.0111323	0.0249664	0.0193754	0.00227786	0.0188596	0.0947175	0.0169298	0.00781735	0.00276537	0.00631111	0.0275878	0	0.112387
Gm13264	0.000961071	0.000333959	0	0.004881	0.000558914	0.000876718	0	0	0	0	0	0.002615	0	0	0	0	0	0	0	0	0	0
Prkcq	0.0120063	0.0106953	0.356	0.0272774	0.0152807	0.0159969	0.425175	0.0201261	0.0703223	0.0605627	0.0206978	0.0288687	0.348085	0.0114794	0.880575	0.023656	0.017978	0.0350759	0.0335803	0.0565614	0.345922	0.700047
Gm38171	0.000322213	0.00254858	0.000271162	0.00165233	0.00051424	0.00101452	0	0	0.000886419	0	0	0	0	0	0.00161813	0	0	0	0	0	0	0
8030442B05Rik	0.00408157	0.00179929	0.000445518	0.00937062	0.000980645	0.00713051	0.000617519	0.0036791	0	0.0128634	0.00543681	0.00310923	0.00245956	0	0	0.00248492	0	0	0.00566383	0	0	0
Gm13293	0.00370903	0.00156549	0	0.00309787	0.000622329	0.01551	0	0.000801865	0	0.00233187	0.00519816	0	0	0	0	0.0055125	0.00128193	0	0.00402395	0.00545141	0	0
Gm13291	0	0	0	0	0	0	0	0	0	0	0	0	0	0	0	0	0	0	0	0	0	0
Pfkfb3	0.315903	0.276296	0.0956852	0.274132	0.272055	0.320717	0.140371	0.228011	0.275843	0.360161	0.16416	0.190223	0.0942603	0.197402	0.335433	0.135567	0.65581	0.045893	0.0831669	0.13955	0.13093	0.395672
Gm10851	0.461544	0.493491	0.0276608	0.323916	0.325937	0.298261	0.0762616	0.15062	0.365888	0.449896	0.202145	0.166075	0.0285276	0.137212	0.10275	0.0865774	0.553214	0.0890884	0.054743	0.113269	0.0410092	0.0147484
Rbm17	0.124752	0.139442	0.265269	0.163907	0.312707	0.174405	0.25773	0.148244	0.222064	0.278294	0.146968	0.11831	0.334812	0.148912	0.280557	0.132387	0.122726	0.222034	0.185283	0.226547	0.0730452	0.254221
Gm17490	0	0	0	0.000326296	0	0	0	0	0	0	0	0	0	0	0	0	0	0	0	0	0	0
Il2ra	0.0992857	0.157474	0.0317707	0.150827	0.200274	0.122527	0.096465	0.111916	0.127981	0.570184	0.139019	0.0771451	0.0374152	0.0939425	0.340714	0.0548614	0.0643948	0.069374	0.0125772	0.0404135	0	0.0302339
Il15ra	0.575434	0.551575	0.400746	0.440378	0.559513	0.711841	0.708231	0.289376	0.452298	0.961779	0.507302	0.375438	0.302651	0.343913	0.439247	0.246145	0.307426	0.30137	0.196117	0.242083	0.285321	0.159976
Fbh1	0.124551	0.120361	0.173492	0.126613	0.139345	0.133698	0.173704	0.121798	0.126964	0.104862	0.12719	0.137476	0.150758	0.14607	0.182705	0.129802	0.130774	0.127553	0.105156	0.124891	0.191147	0.227584
Ankrd16	0.0766811	0.0763598	0.219424	0.095359	0.112991	0.148322	0.236119	0.141064	0.0994442	0.13569	0.115154	0.0925389	0.164694	0.0925624	0.227539	0.122604	0.0921272	0.149452	0.129213	0.0851087	0.107904	0.201919
Itga8	0.0164952	0.0710021	0.0338301	0.100594	0.107633	0.0393763	0.0168347	0.01995	0.0857948	0.204879	0.0115517	0.0207024	0.0862341	0.020472	0.0262226	0.020755	0.0394639	0.0118461	0.0141029	0.0119493	0.397266	0.148888
E030013I19Rik	0.00273011	0.0102584	0.000148421	0.0125928	0.0098116	0.000788588	0.000336583	0.00385687	0.00945966	0.00171655	0.000622028	0.00420519	0.0005196	0.000580233	0.00285855	0.00495989	0.00662586	0	0	0	0	0
Mindy3	0.26464	0.252874	0.369151	0.36009	0.334407	0.321916	0.370476	0.590436	0.280045	0.357124	0.425407	0.369748	0.369508	0.708719	0.51976	0.327378	0.3425	0.33971	0.351169	0.235794	0.271437	0.253767
Gm37565	0.000263185	0	0	0.00322017	0	0.000553006	0	0	0	0	0	0.00223369	0	0	0	0	0	0	0	0	0	0.00662441
Pter	0.00656514	0.00749367	0.158153	0.0187224	0.04663	0.0625522	0.0935905	0.0260083	0.0175456	0.0891822	0.0210214	0.0427105	0.172584	0.0200883	0.0651409	0.0307423	0.0323569	0.0629394	0.0642909	0.0142558	0.179121	0.126954
C1ql3	0.000502767	0.00157546	0.0128503	0.00984905	0.00172397	0.00384669	0.00264719	0.00079828	0.00659452	0.0112381	0.00716743	0.00319127	0.023619	0.00345396	0.00443153	0	0	0.0139932	0	0	0	0.014767
Rsu1	0.139279	0.0984595	0.470771	0.164765	0.216507	0.506465	0.386051	0.3096	0.173437	0.376558	0.139619	0.146485	0.419466	0.344544	0.334484	0.186032	0.301012	0.261395	0.350568	0.181546	0.512153	0.473096
Gm13270	0.00817458	0.00793231	0.0103753	0.00995878	0.0112767	0.00967855	0.00781449	0.0100325	0.00595819	0.00680356	0.0112737	0.00891032	0.00200775	0.015817	0.0108851	0.0050288	0.00988595	0	0.0129441	0.006106	0	0
Cubn	0.00717701	0.0212157	0.00527405	0.0287276	0.0148538	0.00718592	0.00547092	0.0896898	0.0135077	0.00105013	0.0144818	0.0458592	0.00539976	0.179906	0.00647576	0.00806791	0.0897306	0	0.0101413	0.00611475	0	0
Trdmt1	0.0579039	0.0848388	0.114928	0.061548	0.0810068	0.0456978	0.107999	0.0808294	0.0763859	0.089063	0.0563565	0.0498017	0.0954995	0.0616437	0.0989192	0.0441741	0.0607073	0.0561538	0.0419943	0.059329	0.138019	0.0444197
Vim	0.358969	0.453537	0.0910853	0.318881	0.769236	0.292813	0.126993	0.254152	0.625516	0.609358	0.214899	0.16375	0.169206	0.18409	0.242104	0.170381	0.331187	0.136017	0.17732	0.285012	0.0851068	0.525234
St8sia6	0.0132201	0.021349	0.00551998	0.0474245	0.0119622	0.0108908	0.0164976	0.0233535	0.0129263	0.0392651	0.215646	0.0429745	0.014275	0.0314338	0.0506747	0.00256833	0.031355	0.78219	0.00249162	0.0246861	0	0
Gm37126	0	0	0	0	0	0	0	0	0	0	0	0	0	0	0	0	0	0.00537408	0	0	0	0
Hacd1	0.0215035	0.0151394	0.184795	0.052279	0.0248531	0.0586736	0.124784	0.114931	0.0388339	0.0887828	0.013605	0.0194391	0.174418	0.140617	0.115392	0.0991919	0.0353744	0.0284619	0.11515	0.125117	0.142198	0.134337
Stamos	0.0129062	0.00815907	0.00850447	0.0105688	0.00897474	0.0112343	0.00950733	0.00912923	0.0137273	0.00775006	0.0104502	0.00865367	0.0145327	0.00693022	0.00564426	0.00834256	0.00268711	0.00763152	0.00758705	0.0237948	0.0115805	0.016293
Stam	0.135304	0.125768	0.361676	0.167269	0.188731	0.244922	0.346332	0.199159	0.126458	0.266109	0.182869	0.196286	0.345961	0.194731	0.380314	0.248666	0.138211	0.292432	0.239419	0.351038	0.336675	0.292862
Tmem236	0.00880368	0.00639451	0.0129589	0.0426741	0.00557218	0.00812067	0.00390042	0.237398	0.0212317	0.00904029	0.0139885	0.0738161	0.0167434	0.382297	0.0218496	0.0193857	0.00210502	0	0.0385883	0.0247602	0.0105832	0.0221147
Mrc1	0.0999207	0.184763	0.0142126	0.337293	0.029135	0.0360843	0.0160594	0.145996	0.353327	0.0273137	0.201797	0.51656	0.0215515	0.113608	0.0290644	0.147872	0.0887095	0.0332587	0.0322245	0.0686363	0.00960193	0.00966604
Slc39a12	0.00511638	0.0103749	0.00036559	0.0275922	0.00123414	0.0041357	0.000847322	0.0105426	0.0189947	0.000962149	0.0137291	0.0512658	0.00237995	0.00847998	0.00127684	0	0.0106841	0	0	0.0126301	0	0
Gm13266	0.00145284	0.00184236	0	0.0145307	0.000243127	0.000880569	0	0.00185761	0.0100122	0.000962149	0.00297705	0.0125494	0	0.000921129	0	0	0	0.00838259	0.00690342	0	0	0
Cacnb2	0.0448419	0.0786397	0.421687	0.143642	0.115475	0.0542278	0.153668	0.107998	0.15672	0.174618	0.0539478	0.0987093	0.585157	0.0677073	0.230965	1.11064	0.0480881	0.400279	0.0810569	0.123652	0.665113	1.38469
Gm10848	0.00116172	0.000460501	0.00633482	0.00806875	0.0024252	0	0.000936745	0.000806453	0.00574065	0.00268788	0.00144259	0	0.0158646	0	0.00329451	0.0207304	0	0.010031	0	0.0201647	0.0160123	0.0294387
Gm13269	0	0	0.00887592	0.00444098	0.00249448	0.001759	0.00243286	0.000811587	0.00710109	0.00132797	0	0	0.0115874	0.00192862	0	0.013387	0	0.0191997	0.0049029	0	0	0.033424
Nsun6	0.133919	0.119968	0.161169	0.123957	0.177436	0.134903	0.146782	0.143368	0.133693	0.184594	0.16651	0.148307	0.220379	0.181052	0.180337	0.129195	0.119792	0.168819	0.087041	0.13922	0.179482	0.135774
Arl5b	0.158783	0.17805	0.266148	0.230526	0.261234	0.242753	0.266991	0.176122	0.201763	0.237195	0.208515	0.162904	0.304272	0.147471	0.342879	0.212024	0.192759	0.283845	0.233317	0.191669	0.196485	0.202714
Malrd1	0.212491	0.0439258	0.00712836	0.170144	0.0226987	0.0414055	0.0123867	0.301136	0.194388	0.00643952	0.262248	0.751545	0.0116636	0.677841	0.0376726	0.43036	0.346245	0.203658	0.486066	0.173628	0.0260568	0
Plxdc2	0.0586982	0.0376293	1.57391	0.152346	0.135324	1.04737	1.78741	0.218326	0.193418	0.674521	0.645717	0.151305	1.31796	0.323928	1.5829	0.187409	0.652953	0.809598	0.296295	0.291314	1.92569	1.00104
Gm13322	0.000136079	0	0	0	0	0	0	0	0	0	0	0	0	0	0	0	0	0	0	0	0	0
Nebl	0.147224	0.18529	0.207516	0.140644	0.0679061	0.107551	0.118726	0.58207	0.0682317	0.0700497	0.26545	0.0989373	0.217085	1.41954	0.412372	0.320829	0.0602661	0.375394	0.17762	0.298778	0.621038	0.224267
Gm13324	0	0	0	0	0	0	0	0	0	0	0	0	0	0	0	0	0	0	0	0	0	0
H2al2a	0	0	0	0.000633881	0	0	0	0	0	0	0.00098802	0	0.00172416	0	0	0.0015156	0	0	0	0	0	0
A930004D18Rik	0.00181552	0.000469494	0.0206292	0.0059189	0.0116679	0.00989522	0.0108654	0.0180891	0.00872298	0.00757496	0.00546849	0.00212765	0.0299845	0.0144549	0.00816457	0	0.00875784	0.0199686	0.00383559	0.0126301	0	0.013536
Gm13330	0.000264756	0	0.0029999	0	0.00122115	0	0.000580294	0.0019705	0	0.0010517	0	0	0.00367713	0	0.0024042	0	0	0	0	0	0	0
Skida1	0.00546989	0.00701233	0.0773599	0.0263934	0.032635	0.0220971	0.0691352	0.0387476	0.029963	0.0513783	0.0154762	0.0114364	0.109866	0.0263061	0.0634122	0.0122737	0.00684426	0.0223784	0.0330426	0.0077676	0.0471487	0
1810059C17Rik	0.00232005	0.00302775	0.00405481	0.00264623	0.00236578	0.00316012	0.00453438	0.00376556	0.00352571	0.0100102	0.00549212	0.000990268	0.00475939	0.000740961	0.00559944	0.00231473	0	0	0.00609148	0	0	0.022409
Mllt10	0.871414	0.768093	1.21138	0.971828	1.09936	1.16364	1.14576	1.12278	0.772686	1.19605	1.07375	1.04737	1.3145	1.1905	1.44582	1.14418	1.03465	1.25261	1.19701	1.60428	1.26955	1.09574
Dnajc1	0.62256	0.580283	1.05193	0.781365	0.813966	0.860353	0.922769	1.00558	0.58405	0.948215	0.771653	0.729392	0.912482	0.889386	1.1497	1.17495	0.720022	0.945047	0.922287	1.06167	0.901677	1.08119
Commd3	0.101441	0.104735	0.238792	0.101137	0.144426	0.140842	0.245244	0.132235	0.16231	0.213402	0.0992599	0.130382	0.269172	0.124621	0.216632	0.150642	0.185017	0.199656	0.226775	0.096653	0.219042	0.196497
Bmi1	0.0612691	0.0706465	0.0536537	0.067184	0.0825506	0.0763658	0.0520762	0.141029	0.0557314	0.0691156	0.060724	0.072227	0.0896299	0.0815201	0.0973239	0.13138	0.0750685	0.0870739	0.107603	0.0741681	0.0502415	0.110406
Spag6	0.00604402	0.00326747	0.0077348	0.0188478	0.00458478	0.00353424	0.00587208	0.00693883	0.00580188	0	0.00559655	0.0127234	0.00311367	0.00113595	0.00392461	0.0104395	0.00662839	0	0	0.00835997	0	0.00966604
Gm20539	0.0137802	0.0021422	0.0173867	0.00791816	0.00735257	0.0477873	0.0286392	0.0547344	0.00440365	0.0312961	0.0304455	0.0316117	0.0196493	0.0263756	0.0215513	0.0367931	0.0294454	0.0151225	0.015683	0.0277632	0.066982	0.0547742
Carlr	0	0	0.000381393	0.000327227	0	0	0	0	0.00329242	0	0	0	0	0	0.000848678	0.00124871	0	0	0	0	0	0
Pip4k2a	0.723737	0.793733	1.16451	0.429159	0.986565	0.66899	1.2463	0.617063	0.921278	1.08892	0.340705	0.379119	1.08556	0.476229	1.60155	0.55218	0.436965	0.347805	1.44484	0.433581	0.447861	0.423958
4930426L09Rik	0.00080799	0.00157579	0.00204684	0.00103645	0.000593611	0.00287049	0	0.00118046	0.00198892	0.00152299	0	0	0.00117133	0	0	0	0	0	0	0	0	0
Armc3	0.00515941	0.00161451	0.00179926	0.0123196	0.00150888	0.00261673	0.0031724	0.000746418	0.000609753	0.00591057	0.00273454	0.00447431	0.000884845	0.00689288	0.0024396	0.0306078	0.00466848	0.0239554	0	0.438484	0	0.0191208
4930447M23Rik	0.000393957	0	0	0	0.000542793	0	0	0	0	0	0	0.00108907	0	0	0	0	0	0	0	0	0	0
Msrb2	0.00220851	0.00157281	0.0388282	0.00829812	0.00608625	0.0254186	0.0342897	0.00573457	0.00383892	0.0186605	0.00423304	0.0058281	0.0380987	0.00714062	0.0600332	0.0144124	0	0.0255513	0.0319817	0.119024	0.0886315	0.0761895
Gm33940	0.000375232	0.000558718	0.00091249	0	0.000476629	0	0	0	0	0	0	0	0	0	0	0	0	0	0.00528255	0	0	0
Gm13344	0	0.0002466	0	0.00457975	0	0	0	0	0.00344087	0	0	0	0	0	0	0	0	0	0	0	0	0.0247848
Ptf1aos	0.000670277	0	0	0	0	0	0	0.00102609	0.000907462	0	0	0	0	0.00125103	0	0	0	0	0	0	0	0
Ptf1a	0.00125726	0.00411849	0.000313944	0.00911209	0	0.000248898	0.000576463	0.00103931	0.00741758	0	0.00392039	0	0	0.00202646	0.00183347	0.0100315	0.00523567	0.00754964	0	0	0	0
1810010K12Rik	0.000975454	0.00128596	0	0.000554407	0.000360567	0	0	0.00200769	0	0	0	0	0	0	0	0.0107405	0	0	0	0	0	0
4921504E06Rik	0.00415844	0.00335229	0.00112002	0.0125079	0.00379529	0.00171545	0.000523095	0.0046112	0.00959233	0	0.00199654	0.00558708	0.0011729	0.0016859	0.00282433	0.00642747	0.00348909	0.00469131	0	0.0751326	0	0
Gm13348	0.000467998	0	0	0.000708138	0	0	0	0	0	0	0	0	0	0	0	0	0	0	0	0	0	0
Otud1	0.0193913	0.00406523	0.0185644	0.011404	0.00293488	0.014929	0.0176195	0.00961884	0.00604357	0.00958663	0.0188114	0.016478	0.0294093	0.00725868	0.0199101	0.00179926	0.0212513	0.014608	0.0178256	0.0573267	0.0395038	0.0373505
Gm13346	0	0.000469996	0.000316434	0.00200849	0	0	0	0	0	0	0	0	0.0017737	0	0	0	0.00201748	0	0	0	0	0
Etl4	0.86407	1.0618	2.13132	1.06676	1.50349	1.98561	2.19108	1.32864	1.07928	2.38237	1.02272	1.00561	2.0307	1.63384	1.40181	1.23828	1.52603	1.88573	1.30528	1.29513	2.08106	1.3473
Gm17171	0.00317402	0.00674151	0.0149258	0.0105527	0.0271112	0.0111371	0.0102881	0.0036139	0.0207653	0.091597	0.00945678	0.00827907	0.00703423	0.0108094	0.0194123	0	0.0057499	0.0124559	0.016479	0.0232051	0	0
Gm13335	0	0	0.000748226	0	0.000795063	0	0.0018448	0	0	0.00388018	0.00255059	0	0	0.00112258	0.0018406	0	0.000955385	0	0	0	0	0
Gm13362	0.00189957	0.00100122	0.0157126	0.00209559	0.00356887	0.0088922	0.0120821	0.00505842	0.00228734	0.00782924	0.0030723	0.00396229	0.00820111	0.00110024	0.00768764	0.0032262	0.00718788	0.00629555	0.00741246	0	0	0
Arhgap21	0.376264	0.430246	0.796101	0.541568	0.601979	0.594424	0.787938	0.449513	0.554468	0.950809	0.447717	0.512114	0.904944	0.477488	0.592605	0.541436	0.470126	0.651855	0.367431	0.544697	0.676008	0.651206
Gm13380	0.00152314	0	0.000971489	0.00138007	0.000295473	0.000986638	0.00175917	0	0.00128761	0.00245654	0.00390993	0.00145827	0.00282357	0.00109426	0.00179642	0	0	0	0	0	0.0105578	0
Gm13375	0.00275365	0.00379823	0.00596745	0.00358496	0.00458977	0.0029763	0.0100565	0.00321058	0.00329476	0.00920093	0.00292624	0.00241149	0.00937369	0.00175509	0.0048611	0.00170519	0.00524636	0	0	0	0.0163442	0
Gm13376	0.000384027	0.000286537	0.000796912	0.00168598	0	0	0	0	0.000570378	0	0.00098802	0.00104042	0	0	0	0.00328161	0	0	0	0	0	0
Enkur	0.0213233	0.0141813	0.0642273	0.042785	0.0201717	0.0217902	0.0534331	0.0114232	0.0568672	0.0554392	0.0140543	0.0147199	0.0546271	0.00825473	0.0412047	0.0316381	0.0192299	0.0615997	0.0323491	0.766242	0.00835136	0.209941
Thnsl1	0.0210983	0.0115598	0.0283479	0.0238466	0.0306285	0.0313583	0.018451	0.0249773	0.0254446	0.0385034	0.0242957	0.0177807	0.0476059	0.0279871	0.0143731	0.0341142	0.0129413	0.0463264	0.0164114	0.0783092	0.00637315	0.0836764
Gm13327	0.00126131	0.00216396	0.000742335	0.00434513	0	0.000490751	0	0	0	0.00121941	0.00166935	0	0	0	0	0.00516496	0	0	0.00249162	0	0	0
Gpr158	0.0166641	0.0178755	0.0398659	0.122296	0.0168841	0.0351455	0.00852084	0.0622461	0.0338805	0.0599246	0.0341318	0.0324618	0.0357606	0.0236224	0.0245715	0.0355695	0.025896	0.0745047	0.0375568	0	0.0571463	0.0203939
Myo3a	0.00428762	0.00430701	0.0011255	0.0148546	0.00261344	0.00264613	0.00192927	0.0049614	0	0.00311506	0.00320022	0.0135504	0.00138908	0.0036748	0.00470756	0	0.0108867	0	0	0	0.0111118	0
Gad2	0.00211406	0.00112797	0.000258875	0.00961854	0.00138343	0.00137953	0	0.00226345	0.000648426	0	0	0.00217233	0.00106057	0.00112258	0.00190123	0.00573444	0.00470929	0	0	0	0	0.0159338
1700092C17Rik	0.000387358	0.000327308	0.00043312	0.00147037	0	0.000714365	0	0	0.00128878	0	0.00170756	0.000729592	0.00176343	0.00237169	0	0	0	0	0	0	0	0
Apbb1ip	0.047283	0.0304592	0.00914402	0.0951399	0.0980617	0.0356663	0.00956814	0.039554	0.103756	0.0868255	0.110367	0.0595162	0.0100762	0.03596	0.585498	0.0202948	0.172291	0.0282424	0.0294268	0.278124	0	0.093708
Pdss1	0.078584	0.10693	0.175092	0.136353	0.258452	0.137069	0.143409	0.124492	0.15608	0.230072	0.104119	0.0804444	0.232814	0.110868	0.197614	0.0932214	0.0872071	0.095428	0.113561	0.194834	0.143009	0.151224
Abi1	0.784952	0.725898	0.866379	0.812418	0.646048	0.86446	0.799518	0.851618	0.728725	0.73468	0.977596	0.911349	0.831473	0.898868	1.02022	0.969375	1.10183	0.898853	0.732267	0.814821	0.921776	0.717691
Acbd5	0.416937	0.361533	0.436417	0.426054	0.40335	0.406436	0.455068	0.46812	0.454115	0.34762	0.408858	0.45636	0.404316	0.428614	0.507673	0.475794	0.700891	0.496961	0.409296	0.540238	0.426422	0.392255
Mastl	0.0264744	0.0299891	0.110225	0.0328726	0.126227	0.049346	0.0951605	0.0334198	0.0559347	0.134722	0.0255055	0.0274664	0.398495	0.0277658	0.139513	0.0391884	0.0288688	0.0948633	0.0412124	0.0377328	0.0482636	0.0737955
Yme1l1	0.467885	0.430627	0.591064	0.492857	0.51755	0.475022	0.579582	0.510539	0.491508	0.508423	0.486017	0.532336	0.66561	0.45003	0.671746	0.563108	0.439392	0.528473	0.559649	0.50137	0.626718	0.56645
4931423N10Rik	0.00567779	0.00857931	0.0433817	0.0346427	0.0153585	0.00750593	0.0153681	0.0104276	0.0353222	0.0175332	0.00829598	0.00186132	0.0659159	0.0107326	0.0267388	0.00559307	0.0123942	0.0047301	0.0246665	0.0137551	0.005447	0
Nxph2	0.00441841	0.0191623	0.00114134	0.0516127	0.00933184	0.00416994	0	0.00660309	0.0312688	0.00241051	0.00636013	0.0213192	0	0.00726146	0	0.00105961	0.083518	0	0	0.0170535	0.0160123	0
Spopl	0.33712	0.309403	0.442749	0.392798	0.427664	0.423708	0.407479	0.34672	0.260302	0.408854	0.361355	0.383872	0.410461	0.375598	0.543755	0.450432	0.439822	0.458648	0.302071	0.473742	0.344272	0.420746
Hnmt	0.00759343	0.00517926	0.00405763	0.0281234	0.0061233	0.0242639	0.00804333	0.0101437	0.00465424	0.0076254	0.0275444	0.0254871	0.00152506	0.0286909	0.0131014	0.01274	0.0837025	0.0179527	0.00462772	0.0202235	0	0.0486537
Tbpl2	0	0	0	0.00253034	0	0	0.00127261	0.00149906	0.00144813	0	0	0.00262829	0	0.00122348	0	0	0	0	0	0	0	0
Il1f8	0.000468133	0.000470901	0	0.00329017	0	0.000427113	0.00145349	0	0	0.00180595	0.00641105	0.00125758	0.00108256	0.00113742	0.00458217	0.00439099	0	0	0	0	0	0
Il1f9	0.0223662	0.00668276	0.000267525	0.0130275	0.000857219	0.00306681	0	0.00980939	0.00155643	0	0.124356	0.0579085	0	0.0172479	0.00209245	0.00375909	0.0028882	0.0199108	0.00444364	0.0105522	0.0105832	0
Il1f6	0.0072189	0.00367293	0.00512478	0.0278741	0.0069291	0.0111464	0.00555199	0.0125686	0.00827379	0.00375805	0.0827265	0.0413461	0.00381614	0.0075743	0.00726403	0.00578381	0.0161708	0.0132485	0.0100339	0.0322507	0.014549	0
Il1f5	0.00330035	0.00108443	0.000817558	0.0206362	0.00383124	0.000945668	0.00220325	0.00444959	0	0	0.0688717	0.0155027	0.0005196	0.0123447	0.0112188	0.00616538	0.00268049	0.0042629	0	0	0	0
Il1f10	0.000928695	0.000389604	0.000362905	0.00959951	0.000577295	0.00181777	0.00119845	0.00163182	0.00277817	0	0.00519411	0.00964457	0	0.00281361	0	0	0.00641679	0	0	0	0	0
Gm13411	0.000563527	0.000321519	0	0.00558205	0.00181017	0.00105065	0	0	0.000574548	0	0.00235005	0.0023323	0	0.00139256	0.00190096	0	0	0	0	0	0	0
Il1rn	0.440159	0.552938	0.0253402	0.209811	0.142734	0.131223	0.0422454	0.246119	0.593032	0.182003	0.448902	0.386232	0.0248915	0.214608	0.0882892	0.166878	0.220783	0.220246	0.164902	0.0704883	0.0536901	0.0760933
Psd4	0.0715834	0.0266033	0.0105475	0.0571782	0.0254056	0.0407331	0.017976	0.0333834	0.0313599	0.0535206	0.171846	0.16259	0.00622441	0.0399208	0.145909	0.0521292	0.0888073	0.137922	0.0151791	0.0235324	0.0360967	0.0489083
Pax8	0.00316337	0.000210815	0	0.0386572	0.000601601	0.00420621	0	0.000993885	0	0.00335091	0.00256626	0.0174488	0	0.00567613	0.00198306	0.00343973	0.00654782	0.0106386	0	0.00503387	0	0
Gm13415	0.0021455	0.000541473	0	0.0173527	0.00140165	0.00239487	0.000659745	0.00130456	0.00304639	0	0.00564898	0.00910836	0	0.00250441	0.00165765	0	0.00150073	0	0	0.0125673	0	0
Gm13417	0.00254407	0.00145127	0.000342883	0.0213046	0.00051274	0.0017591	0.00101217	0.000584706	0.0115083	0.000416105	0.00309038	0.00133982	0	0.00536877	0	0	0	0	0	0	0	0
Cacna1b	0.910438	1.2963	0.0235516	0.952867	0.723294	0.405867	0.0504455	0.402123	0.843258	0.104273	0.435021	0.632007	0.0433192	0.373038	0.177691	0.424066	0.860544	0.18222	0.236175	0.291491	0.0972742	0.0622619
Ehmt1	0.701684	0.592806	0.927704	0.659433	0.853633	1.02427	0.865603	0.870698	0.629059	1.04124	0.779304	0.771453	0.961812	0.83356	0.956348	0.81678	0.965482	0.897	0.874041	0.717632	0.912084	0.868305
Arrdc1	0.126567	0.121801	0.0433216	0.160643	0.196202	0.10194	0.0770093	0.194424	0.176214	0.103779	0.106692	0.178314	0.0565004	0.239632	0.0975496	0.140377	0.280872	0.280354	0.185059	0.147606	0.137661	0.127042
Zmynd19	0.0187804	0.0182699	0.0477564	0.0264835	0.0581806	0.0327903	0.0404202	0.0218825	0.0427483	0.0689341	0.0375103	0.027035	0.0588297	0.0254308	0.0568102	0.0406968	0.021556	0.0201524	0.0593621	0.014546	0.0312287	0.0934926
Dph7	0.0313964	0.0286112	0.0831126	0.0442189	0.061894	0.0585233	0.0834491	0.0379283	0.0475552	0.0770486	0.0313778	0.0243531	0.0888066	0.0276195	0.0590667	0.0239068	0.0910055	0.0451275	0.0199153	0.0537364	0.106394	0.0373458
Mrpl41	0.0791145	0.0664609	0.129062	0.0897412	0.104588	0.0563308	0.151445	0.0927851	0.134874	0.126404	0.0746083	0.0799242	0.153794	0.0580709	0.13005	0.0751931	0.080856	0.144803	0.131062	0.150123	0.0416085	0.0709094
Pnpla7	0.0595919	0.0761629	0.0846322	0.16769	0.0895657	0.0752516	0.0435359	0.0742088	0.0962045	0.088412	0.0703203	0.0666532	0.0927629	0.10969	0.16544	0.0459444	0.0819687	0.0867438	0.111328	0.156784	0.0679412	0.0901023
Nsmf	0.0461597	0.0540916	0.118688	0.0810098	0.043458	0.07159	0.106795	0.0599651	0.0666506	0.0830649	0.0654874	0.0957297	0.100804	0.0660199	0.0881879	0.106637	0.068959	0.0809487	0.0523873	0.102499	0.0865144	0.136588
Entpd8	0.00586078	0.00119936	0.000589347	0.00993206	0.00286443	0.00391116	0	0.00860687	0.00763943	0	0.0173104	0.0923882	0	0.00219428	0	0.0293985	0.0439882	0.00752358	0	0	0.0290227	0
Noxa1	0.00250956	0.00283456	0.0008975	0.00830648	0.00526603	0.000377818	0.00132573	0.00314706	0.00262086	0	0.00302348	0.0120498	0.00289511	0	0	0.01558	0.0286174	0.00922177	0.0026347	0	0	0
Gm13387	0.00869102	0.00257954	0.00986503	0.0213776	0.00352921	0.0056128	0.00612343	0.00982205	0.00578538	0.00795239	0.0186943	0.0236358	0.0203707	0.00303817	0.00495715	0.00714574	0.00900307	0.0089434	0.00323988	0.0145118	0.00835136	0.0153122
Nrarp	0.022201	0.0137221	0.0365891	0.0261606	0.0517402	0.0446922	0.0212763	0.0271162	0.011773	0.0831587	0.142769	0.0497624	0.0633347	0.0230449	0.0340418	0.0215949	0.0265517	0.0844007	0.0106239	0.0207369	0	0.078119
Gm38287	0.00107653	0.00146153	0.00530565	0.00295126	0.00125327	0.000776428	0.00191609	0.00132962	0.000824817	0.00118548	0.00366455	0	0.00381445	0.00292909	0.00453017	0	0.00258937	0	0	0	0	0
Tor4a	0.0469765	0.0297398	0.0249987	0.029085	0.0263571	0.0161259	0.0269009	0.0596909	0.0506432	0.0177473	0.0380744	0.0603895	0.0226156	0.0831474	0.0220664	0.0276124	0.0373167	0.0487516	0.0437221	0.0136542	0.005447	0.0213914
Nelfb	0.119795	0.10379	0.188941	0.120617	0.138367	0.132631	0.183249	0.169873	0.204285	0.170528	0.13887	0.184919	0.234746	0.188043	0.170098	0.164065	0.138219	0.18239	0.139284	0.155257	0.122344	0.254516
Stpg3	0.00142038	0.00180896	0.00150169	0.00258353	0.0020317	0.000894263	0.000520297	0.0016945	0.00869838	0	0	0.0013148	0.00333992	0.0014666	0.00290613	0	0	0	0	0	0	0.0138553
[truncated: 30,287 more rows]

## Sheet: gene expression by genotyps
Mean gene expression in WT and Aire-KO cells in each cluster by scMulti-seq. Mean of log(normalized counts +1).
Gene	WT_0	WT_1	WT_2	WT_3	WT_4	WT_5	WT_6	WT_7	WT_8	WT_9	WT_10	WT_11	WT_12	WT_13	WT_14	WT_15	WT_16	WT_17	WT_18	WT_19	WT_20	WT_21	AireKO_0	AireKO_1	AireKO_2	AireKO_3	AireKO_4	AireKO_5	AireKO_6	AireKO_7	AireKO_8	AireKO_9	AireKO_10	AireKO_11	AireKO_12	AireKO_13	AireKO_14	AireKO_15	AireKO_16	AireKO_17	AireKO_18	AireKO_19	AireKO_20	AireKO_21
Xkr4	1.04633	1.31977	0.165673	1.38981	0.644857	0.602608	0.238237	1.10953	1.57065	0.430835	1.23485	1.29651	0.193905	1.06715	0.330079	1.3367	0.845495	1.13136	0.538266	0.618368	0.252424	0.302145	1.477	1.76721	0.185381	1.77384	0.855903	0.685082	0.240812	1.1851	1.37553	0.41918	1.00342	1.3278	0.153164	1.02322	0.448326	1.17033	0.901208	1.16859	0.534241	0	0.454588	0.175409
Gm1992	0.00478325	0.0152187	0.00340442	0.027207	0.00853383	0.0055661	0.00173963	0.0108443	0.0881215	0.00640387	0.0239197	0.0126884	0	0.0140778	0.00220556	0.0264816	0	0	0	0.0109811	0	0	0.0237847	0.0365077	0.00110849	0	0.0111122	0.00171553	0.00139654	0.0171464	0.0497987	0.0082108	0.0116518	0.00284049	0.00110012	0.0169799	0.00573135	0.0105943	0.0495049	0	0.0115503	0	0	0
Gm19938	0.158622	0.225051	0.0143298	0.256375	0.0931936	0.0520604	0.0194991	0.131134	0.331155	0.0417188	0.184917	0.23331	0.0111994	0.130828	0.0263215	0.130168	0.12755	0.160838	0	0.0476079	0.0147527	0.0785897	0.24209	0.317534	0.0127954	0.372776	0.127699	0.078196	0.0236296	0.162021	0.172945	0.055584	0.142844	0.200106	0.0177597	0.115544	0.0635818	0.138876	0.143106	0.134883	0.0421455	0	0.0458376	0
Gm37381	0.00467931	0.017237	0.000819774	0.0120135	0.00560178	0.00395169	0.00500185	0	0.0139784	0	0.0103553	0.00872578	0	0.00368563	0	0	0.0167366	0	0	0.117499	0	0	0.0278522	0.0286716	0	0.106624	0.00240429	0.0061188	0.000942612	0.00179088	0.0100162	0	0	0.00489344	0	0.00906093	0	0	0.0210834	0.0369612	0	0.173306	0	0
Rp1	0.00623036	0.0581957	0.0018142	0.1017	0.0110042	0.00674223	0.00154255	0.011295	0.0283434	0.00127573	0.0124166	0.0121324	0.00162005	0.0280005	0.0103849	0.0288718	0.0313277	0	0	0.949128	0	0	0.0205894	0.0658015	0.000586372	0	0.00862283	0.0159089	0.000845474	0.011084	0.0235054	0	0.021953	0.0191259	0	0.0203496	0.00355066	0.00973244	0.0239116	0.027244	0.0129352	0.624321	0	0
Sox17	0	0	0.000797063	0.00483335	0.000783047	0.000788761	0.000815572	0.00210925	0.00316114	0	0.00218164	0	0	0.00182774	0	0.0132246	0	0	0.0658641	0.00644074	0	0.111715	0	0.000568831	0.000455087	0	0.000620642	0	0	0	0	0	0	0	0	0	0.00135702	0	0	0	0	0	0	0.0482212
Gm37587	0	0	0	0.000297634	0	0	0	0	0	0	0	0	0	0	0	0	0	0	0	0	0	0	0	0	0	0	0	0	0	0	0	0	0	0	0	0	0	0	0	0	0	0	0	0
Gm37323	0	0	0	0.000418752	0	0	0	0	0	0	0	0	0	0	0.0106486	0	0	0	0	0	0	0	0	0	0.00102966	0	0	0	0	0	0	0	0	0	0.00146709	0	0.00289886	0	0	0	0	0	0	0
Mrpl15	0.0922811	0.115635	0.194673	0.111858	0.177372	0.0986187	0.218392	0.0788147	0.120201	0.173171	0.109225	0.0973711	0.218033	0.0819796	0.219254	0.0950395	0.126366	0.153605	0.208878	0.12507	0.130977	0.170972	0.0897037	0.089422	0.170893	0.116847	0.18511	0.105016	0.189349	0.089932	0.156774	0.171778	0.0824658	0.0946402	0.235525	0.12635	0.146483	0.163902	0.069518	0.145936	0.159436	0.173306	0.0983259	0.135895
Lypla1	0.178423	0.224723	0.334912	0.226834	0.338375	0.268388	0.385762	0.257934	0.248767	0.254607	0.274289	0.390336	0.334847	0.242196	0.394974	0.169006	0.362477	0.366282	0.165086	0.311895	0.344108	0.244428	0.240696	0.244877	0.299824	0.160776	0.291386	0.231453	0.390784	0.248326	0.215313	0.260425	0.264632	0.313332	0.298944	0.261109	0.413244	0.218059	0.350831	0.371123	0.279728	0	0.292752	0.232086
Tcea1	0.417581	0.498712	0.608762	0.479522	0.61719	0.406757	0.51376	0.397377	0.535641	0.572539	0.367681	0.321551	0.70617	0.38854	0.47857	0.442098	0.365079	0.451245	0.480003	0.509544	0.269243	0.495599	0.520509	0.496033	0.628622	0.398755	0.664989	0.433496	0.555927	0.436127	0.594773	0.633904	0.44822	0.401995	0.695906	0.40391	0.596145	0.46258	0.399968	0.56105	0.550635	1.23796	0.636334	0.546894
Rgs20	0.983641	1.24318	0.0547021	0.88506	1.17647	0.31051	0.0755948	0.493779	0.743963	0.0939429	0.890766	0.545247	0.109366	0.517331	0.229937	0.578413	0.764116	0.383088	0.391105	1.41965	0.095035	0.224437	1.4323	1.50806	0.0766789	1.14236	1.05992	0.455239	0.101565	0.80197	0.870323	0.152977	1.40746	0.749276	0.0961103	0.963451	0.269844	0.795413	1.15914	0.390559	0.587369	1.03669	0.313255	0.130187
Gm16041	0	0.0184763	0	0.00289729	0	0.00148129	0	0	0.00381357	0	0	0	0	0	0	0	0	0	0	0	0	0	0.00600212	0.00333505	0	0	0	0	0	0.00427951	0.0049513	0	0	0.00284049	0	0.00322116	0	0	0	0	0	0	0	0
Atp6v1h	0.442205	0.40802	0.50154	0.540261	0.546888	0.398643	0.556127	0.467327	0.450756	0.441386	0.46632	0.439562	0.398533	0.493525	0.499032	0.489644	0.423237	0.673186	0.521892	0.625714	0.365737	0.518001	0.548357	0.649821	0.479387	0.765797	0.474691	0.439759	0.577618	0.484987	0.561987	0.358541	0.512287	0.422822	0.384436	0.46957	0.565831	0.501105	0.578765	0.346019	0.494209	0.301757	0.432107	0.346082
Oprk1	0	0	0.0013452	0.00390976	0.000567742	0	0	0.00258515	0	0	0	0	0	0	0	0	0	0	0	0.00480179	0	0	0.000484246	0.00100126	0	0	0	0	0	0	0.00182276	0	0.0025209	0	0.00561036	0	0	0.0138081	0	0	0	0	0	0
Npbwr1	0.0080499	0.0182969	0.00061098	0.003078	0.000843266	0.00451505	0	0.00713938	0.00381357	0.0251795	0	0.0134735	0	0.00211017	0	0	0	0	0	0	0	0	0.00528802	0.00144683	0.00107415	0.0245712	0.00186325	0.00364378	0	0.00228331	0.00777551	0.00546225	0.00232964	0.00276049	0	0	0	0.0112822	0	0	0	0	0	0
Rb1cc1	0.694354	0.551849	0.715949	0.699231	0.657772	0.958298	0.706779	0.807825	0.641163	0.711094	0.799573	0.80441	0.766705	0.874925	0.917346	0.84321	0.719945	0.943042	0.929995	0.917231	0.719401	1.04339	0.647177	0.561589	0.734035	0.697805	0.562516	0.823268	0.748636	0.777281	0.585666	0.669613	0.839232	0.753121	0.71313	0.805738	0.917094	0.962508	0.679968	0.776055	0.863307	0.301757	0.699984	0.71753
4732440D04Rik	0.0648764	0.101679	0.028132	0.0555894	0.0467469	0.0688045	0.0194399	0.0485356	0.0175262	0.0458126	0.0528407	0.1045	0.0535346	0.0694375	0.04068	0.0575553	0.0531587	0.0488424	0	0.0517249	0.0611156	0.0640861	0.0626675	0.0583534	0.0446064	0.0744751	0.0493013	0.0598693	0.0278959	0.0553104	0.0399449	0.0211074	0.0683344	0.0511752	0.049541	0.0666213	0.0510977	0.0250871	0.112581	0.0346306	0.0532323	0	0.0563312	0.0581226
Alkal1	0	0.0137898	0	0.00594542	0.00123726	0.00150749	0.0020737	0	0.0156281	0	0.00363293	0	0	0	0.00284731	0.0141676	0	0	0	0	0	0	0	0.000659565	0.000346536	0	0.00131972	0	0	0	0.00132109	0	0	0	0	0.0068449	0	0.00698669	0	0	0.0343497	0	0	0
St18	0.0790424	0.109181	0.0282371	0.18803	0.0613778	0.064004	0.0177495	1.87272	0.170104	0.00631924	0.1278	0.0938023	0.013818	2.95987	0.136715	0.93942	0.228423	0.0677574	0.208187	0.193558	0	0.0489483	0.0515784	0.0811848	0.0303417	0.0247453	0.0325594	0.0875202	0.012164	1.67887	0.0550421	0.00336613	0.1108	0.0558915	0.0198382	2.7484	0.0445606	0.674036	0.168171	0.0817071	0.184666	0	0.0684733	0
Pcmtd1	0.691777	0.760363	0.839663	0.615662	0.777489	0.895888	1.04539	0.833968	0.657132	0.685007	0.866076	0.597478	0.719284	0.877846	0.906597	0.668526	0.763737	1.0086	0.456702	0.549568	0.84527	0.502007	0.775431	0.828854	0.840913	0.55011	0.808982	1.016	1.06118	0.856401	0.7022	0.703915	0.836903	0.529177	0.792754	0.78354	1.0468	0.693078	0.592866	0.814606	0.691093	1.39132	1.06795	0.352588
Gm26901	0.0184745	0.0760295	0.0296803	0.0448064	0.0934012	0.0346706	0.0292956	0.0460559	0.0402289	0.0266343	0.0319177	0.0218646	0.04943	0.0213382	0.0261784	0.0338637	0.0264451	0.0545875	0.0403642	0.0458873	0.0467226	0.0647495	0.0246469	0.0605238	0.0301899	0.028081	0.0818796	0.0237043	0.0311069	0.0290187	0.0723676	0.0320788	0.0479118	0.0121351	0.0423645	0.012701	0.0246922	0.0203228	0.00889423	0.0325498	0.0497129	0	0.0372384	0.0396781
Gm30414	0.00990827	0	0.000817437	0.0254052	0.00355387	0.00123879	0.0020384	0.0119295	0.0632931	0	0.0055774	0.00962289	0	0.0145651	0	0	0.00924615	0.00808949	0.0091262	0	0	0	0.0092614	0.0264147	0.00198265	0.0485881	0.00789291	0.000808373	0.0139503	0.0051484	0.120001	0.00404691	0.0510919	0.0133263	0.00320665	0.00995287	0.00537201	0.00321702	0.0255793	0.0143486	0	0	0.0339756	0
Sntg1	0.611691	0.250183	0.0384955	0.398397	0.256142	0.193686	0.0374536	0.251276	0.808404	0.172509	0.504794	0.55265	0.0407335	0.167028	0.0775575	0.269215	0.370387	0.31677	0.460584	0.335362	0.0250196	0.16932	0.388381	0.488163	0.0665145	0.4569	0.245923	0.170648	0.0702403	0.210269	0.921905	0.240118	0.901886	0.637407	0.063301	0.216626	0.105852	0.419908	0.443657	0.330865	0.694234	0	0.0501231	0.0254181
Rrs1	0.0403813	0.0255152	0.0968685	0.0386678	0.0906057	0.0355587	0.098177	0.0535836	0.0558831	0.10792	0.0235217	0.0183148	0.0911754	0.0425229	0.0777235	0.0261495	0.0604416	0.079481	0.0777996	0.0836849	0.0268471	0.0330667	0.0300328	0.0272531	0.101641	0.0471605	0.0855947	0.0494315	0.092712	0.0401292	0.0623216	0.109756	0.0354971	0.0232452	0.116886	0.0222477	0.124152	0.0168788	0.0915744	0.0447929	0.0502275	0	0	0.0901181
Adhfe1	0.00802024	0	0.153406	0.0146288	0.02851	0.0116309	0.146336	0.0184085	0.0245094	0.016111	0.02539	0.0282897	0.117434	0.0101063	0.102595	0.0122791	0.00406755	0.0131205	0.0485593	0.0542516	0.0458007	0.0310301	0.0164934	0.00834689	0.128729	0.0138549	0.0132338	0.0164032	0.146811	0.0318518	0.0231094	0.0233153	0.0285746	0	0.0788381	0.019818	0.0758623	0.0503033	0.0144037	0.0212167	0.00849007	0	0.0836892	0.0768934
2610203C22Rik	0.0200505	0	0.0118585	0.019523	0.0126267	0.0145416	0.0191852	0.0369558	0.00576756	0.00206739	0.0449841	0.0462729	0.00833521	0.0334255	0	0.0614122	0.00398145	0.0749709	0.049397	0.282464	0.0230725	0	0.00901864	0.00533244	0.0223052	0.0341434	0.00534777	0.0317954	0.0309917	0.0283802	0.00574533	0.0267167	0.103365	0.0373952	0	0.032987	0.0227053	0.0343722	0.0210834	0.00885896	0.0148052	0.301757	0	0
Vxn	0	0	0.00118118	0.00430841	0.00647517	0.00247531	0.00208401	0	0	0	0.00301706	0	0	0.00106949	0	0	0	0.00639614	0	0.0166741	0	0	0.000158142	0.000579559	0	0	0.00239528	0	0	0	0	0.000968876	0	0	0.00113937	0.00278078	0	0.00234004	0	0	0	0	0	0
Gm29520	0	0	0	0.000221549	0	0	0	0	0	0	0	0	0	0	0	0	0	0	0	0	0	0	0	0	0	0	0	0	0	0	0	0	0	0	0	0	0	0	0	0	0	0	0	0
Mybl1	0.0222483	0.0291111	0.066593	0.0378397	0.105681	0.0470065	0.0490026	0.0183886	0.036957	0.105696	0.0564196	0.0387144	0.277352	0.0303457	0.0886456	0.0332346	0.0152098	0.0657462	0.0439406	0.141258	0.0841787	0.0776534	0.0186088	0.0191179	0.0866492	0	0.11109	0.0437535	0.0275967	0.0239875	0.0293493	0.0939676	0.0338867	0.0187495	0.265893	0.0300244	0.0893746	0.0324134	0.0258331	0.0523124	0.0493379	0	0.103175	0.0827829
Vcpip1	0.39704	0.374402	0.335808	0.343495	0.414255	0.341851	0.382175	0.295608	0.339196	0.328329	0.312352	0.327257	0.403737	0.31761	0.415721	0.277664	0.350108	0.365698	0.273533	0.658364	0.351745	0.389945	0.333626	0.262543	0.303562	0.378041	0.320957	0.307916	0.345069	0.338622	0.297087	0.321196	0.324742	0.317575	0.413569	0.31464	0.42981	0.261361	0.353417	0.46453	0.393648	0.301757	0.169519	0.287784
1700034P13Rik	0.0549672	0.0553724	0.00730495	0.0847078	0.0479524	0.0128691	0.0110864	0.038256	0.100638	0.0090301	0.0316511	0.0279501	0.0124416	0.0232613	0.018757	0.0133445	0.0530124	0.0143056	0.0256912	0.0702526	0	0	0.0510539	0.0869146	0.0180766	0.0371	0.0428152	0.0164372	0.021114	0.0393213	0.204326	0.0129655	0.035355	0.0231222	0.0249939	0.0405541	0.0228523	0.0151963	0.0316906	0	0.0302109	0.173306	0	0
Sgk3	0.807979	1.27326	0.516339	0.897052	1.04959	0.415474	0.435128	0.626782	1.02165	0.294479	0.451336	0.402651	0.455348	0.776069	0.604384	0.479943	0.748678	0.428103	0.229766	0.593108	0.446974	0.254325	0.800105	1.26631	0.516257	0.63477	1.20208	0.571892	0.428889	0.707095	1.42994	0.30741	0.49794	0.493572	0.461256	0.903856	0.647427	0.67658	0.896061	0.46368	0.590951	0.173306	0.396024	0.180704
Mcmdc2	0.0608587	0.144071	0.139337	0.110285	0.0781783	0.0162473	0.0492954	0.0351125	0.295442	0.0281516	0.0322246	0.0223543	0.117989	0.0470516	0.0930193	0.0229367	0.0551831	0.0395355	0.0118611	0.0610769	0.0224851	0.129641	0.0523636	0.172181	0.145302	0.0420786	0.102045	0.0168023	0.0472287	0.045188	0.575986	0.0378724	0.0236549	0.0330664	0.109083	0.071536	0.106937	0.0141491	0.00382154	0.088522	0.0888529	0	0	0.106811
Snhg6	0.084375	0.171738	0.103459	0.148147	0.237775	0.0781716	0.101329	0.0643116	0.221983	0.105179	0.118246	0.119834	0.114857	0.0701473	0.136024	0.0863074	0.0819313	0.100148	0.113677	0.105431	0.153146	0.239546	0.175018	0.194426	0.101163	0.28551	0.238374	0.137922	0.0851914	0.155619	0.209637	0.123512	0.138954	0.151674	0.141206	0.166208	0.0978596	0.134064	0.109435	0.126144	0.206508	0	0.292335	0.134688
Tcf24	0.0217826	0	0.00331118	0.022808	0.00535383	0.00715818	0.00231647	0.0144265	0.0366789	0	0.0169386	0.025208	0.00154524	0.0203478	0	0.0129529	0.0030723	0.0124675	0	0.0301412	0	0.0280748	0.00431247	0.00340228	0.00396457	0	0.00390251	0	0	0.00318313	0.0103922	0.000872254	0.00360859	0.0135667	0	0	0	0.0116476	0	0.00849397	0.00657119	0	0	0
Ppp1r42	0.0364863	0.0292258	0.00920563	0.0134992	0.00463836	0.00735948	0.00584455	0.0155568	0.00777443	0.00690309	0.0269494	0.0305434	0.0185963	0.00622106	0.020265	0	0.011323	0.0035333	0	0.249314	0	0	0.0207201	0.00774802	0.00679547	0.0386733	0.0078485	0.00877157	0.0042445	0.00749323	0.0304557	0.005828	0.0155372	0.0345633	0.00485729	0.00949707	0.011171	0	0	0.0276361	0.00523475	0.173306	0	0.0224796
Gm15818	0.000993111	0	0	0.00115967	0	0	0	0	0.0295312	0	0.00142447	0	0	0	0	0.00420346	0	0	0	0.0109366	0	0	0.00104447	0.000641519	0	0	0	0	0.00194508	0	0.0196203	0	0	0	0	0	0.00138809	0	0	0	0	0	0	0
Cops5	0.254837	0.22736	0.369116	0.207012	0.278007	0.247352	0.490519	0.223777	0.278084	0.348587	0.255572	0.208275	0.497512	0.169509	0.3505	0.235902	0.228936	0.30334	0.362414	0.35256	0.183712	0.192129	0.2028	0.189446	0.394109	0.190684	0.306592	0.199014	0.471128	0.235557	0.312343	0.32527	0.218854	0.206474	0.416469	0.178491	0.405896	0.166969	0.201377	0.278766	0.324998	0.488612	0.392764	0.333
Cspp1	0.967618	1.05086	0.827888	0.931718	0.88952	0.739201	0.766589	0.860601	0.669715	0.694413	0.75681	0.793928	1.00893	0.831518	0.923878	1.00118	0.660269	0.709574	1.10062	2.01745	0.855826	1.09746	0.882072	0.884905	0.791722	0.735899	0.825721	0.694875	0.74037	0.82674	0.609001	0.668401	0.675525	0.569466	0.974083	0.732185	0.889866	0.887635	0.580159	0.751309	0.722748	1.44055	0.793594	0.749098
Arfgef1	1.09544	1.02529	1.12974	1.01326	1.12883	1.08231	1.05894	1.38417	0.997675	1.07876	1.2698	1.15915	1.05412	1.29774	1.11171	1.17724	1.15503	1.1901	1.05739	1.24344	0.938236	0.863174	0.989551	0.914869	1.13447	0.991332	1.07265	1.00414	1.04818	1.23738	0.887286	1.06138	1.16257	1.02778	1.08189	1.10091	1.03	1.05605	0.765348	1.1846	1.20469	0.301757	0.901189	0.938154
Cpa6	0.0089918	0.0152187	0.00342273	0.0644956	0.0113274	0.012383	0.00156127	0.115447	0	0.00153118	0.0377924	0.0181883	0.00773744	0.0656188	0.0092775	0.0126005	0	0.00643637	0	0.0292262	0	0	0.00769141	0.00823534	0.00422775	0	0.00446201	0.0106669	0	0.18729	0.00277978	0.00482617	0.00762159	0.0223271	0.00155842	0.111754	0	0.0225068	0	0.0341767	0	0	0	0.0684097
Prex2	0.0192954	0.0233568	0.322764	0.0718972	0.0221693	0.0316627	0.269768	0.0289163	0.0793375	0.0376843	0.0264563	0.0417417	0.298227	0.0186165	0.127331	0.0322177	0.0290331	0.0128173	0.0953551	0.0119085	0.273372	0.422586	0.0470179	0.0312127	0.300369	0.0739114	0.0129829	0.0304337	0.228598	0.0186417	0.0491249	0.0627843	0.0239309	0.0948567	0.327879	0.0142316	0.206569	0.0191176	0.021904	0.00970227	0.084987	0.173306	0.0589943	0.288385
A830018L16Rik	0.316778	0.340819	0.431573	0.2619	0.307217	0.0875296	0.525819	0.362382	0.226233	0.168329	0.156409	0.11538	0.404077	0.142646	0.269575	0.269126	0.170828	0.0600106	0.348763	0.401599	0.316307	0.260699	0.382404	0.546456	0.383789	0.281695	0.351118	0.141623	0.413753	0.585441	0.392808	0.170551	0.204354	0.302252	0.505536	0.249873	0.334617	0.421537	0.293327	0.135881	0.652841	0	0.429027	0.181721
Gm17644	0	0	0	0	0	0	0	0.0034937	0	0	0	0	0	0	0	0	0	0	0	0	0	0	0.000241107	0	0	0	0.00112881	0.00183055	0	0.00127792	0	0	0	0	0	0	0	0	0	0	0.00694291	0	0	0
Gm29663	0	0	0	0	0	0	0	0	0	0	0	0	0	0	0	0	0	0	0	0	0	0	0	0	0	0	0	0	0	0	0	0	0	0	0	0	0	0	0	0	0	0	0	0
Sulf1	0.232476	0.22832	1.90265	0.243836	0.378582	1.44667	1.99677	0.329692	0.297968	1.3571	0.22323	0.195686	1.53848	0.375861	1.02289	0.361663	0.196319	0.305386	0.625009	0.175106	1.32796	0.428671	0.244279	0.244607	1.74246	0.228521	0.494694	1.71897	1.81761	0.340388	0.50314	1.22239	0.213911	0.194812	1.46836	0.308852	1.251	0.216408	0.140146	0.367611	0.583	0.173306	1.64481	0.450817
Slco5a1	0.845579	1.97525	0.331794	1.447	1.22057	0.403416	0.72024	0.797885	1.53391	0.526921	0.751877	0.631073	0.211993	0.584243	0.493932	0.347302	1.16465	0.262696	0.421572	0.526846	0.200319	0.306468	1.39541	2.2887	0.339721	1.92741	1.2306	0.547576	0.737746	1.08202	1.75635	0.52819	0.784537	0.733691	0.253337	0.919171	0.685494	0.686172	1.17014	0.406109	0.459361	0	0.489298	0.0310759
Gm29283	0	0	0	0.00383008	0	0	0.00135246	0	0.011702	0	0	0	0	0	0	0	0.003163	0	0	0.00643995	0	0	0.000790669	0.00133581	0.000346536	0	0	0.00150662	0.000825234	0	0.000501761	0	0	0	0	0	0	0	0	0	0	0	0	0
Prdm14	0.00754878	0.0345817	0.0365406	0.0322541	0.00689529	0.00383047	0.00772156	0.00133841	0.0980431	0.0136386	0.00532649	0.00359241	0.0346845	0.00585107	0.0122328	0	0.00785413	0.0146867	0.0771859	0	0	0.0280748	0.00508697	0.0159454	0.0347907	0	0.00703904	0.0012765	0.00745594	0.0061312	0.064637	0.0186097	0.00633059	0.0293099	0.0246079	0	0.0269057	0.0247478	0	0	0.0162255	0	0	0
Ncoa2	1.54971	1.41696	1.40831	1.28354	1.13747	1.26628	1.30758	1.27227	1.2693	1.22734	1.48132	1.48713	1.21109	1.203	1.44968	1.23045	1.52226	1.18251	1.4239	1.256	1.51534	1.18813	1.60217	1.4897	1.34639	1.73695	1.13461	1.16083	1.28066	1.23074	1.23487	1.20738	1.48734	1.75459	1.23542	1.25506	1.37059	1.18615	1.4095	1.16967	1.2688	0.488612	1.21006	1.12928
Gm29570	0.00923533	0	0.0210603	0.0120068	0.00595848	0.00302806	0.0122163	0.0058118	0.0202179	0.0260968	0.00252438	0.00524902	0.0178326	0	0.00361877	0.00814019	0.00307682	0	0	0.0165301	0	0	0.00944641	0.00753598	0.0221953	0	0.00561989	0.00624356	0.00863848	0.0075397	0.0305358	0.0151185	0.00159678	0.0152651	0.0296646	0.0237604	0.0100329	0.0159239	0	0.0233192	0.0175445	0	0	0.0634741
Tram1	0.238993	0.192155	0.336984	0.259781	0.310115	0.251737	0.364155	0.274788	0.359333	0.385921	0.268673	0.321468	0.368646	0.284647	0.347861	0.378356	0.315563	0.441054	0.250298	0.24476	0.305348	0.422461	0.257093	0.197172	0.342332	0.212931	0.34903	0.245883	0.368901	0.307515	0.378644	0.4405	0.235036	0.358193	0.371024	0.293027	0.436665	0.344928	0.265237	0.384257	0.349182	0	0.367538	0.304334
Lactb2	0.177651	0.0915076	0.103792	0.13743	0.0448076	0.0847339	0.162001	0.135094	0.164635	0.159793	0.14515	0.180872	0.0543924	0.134258	0.16042	0.11766	0.266849	0.130633	0.0842942	0.0843135	0.0880356	0.146001	0.158232	0.121857	0.0836329	0.137818	0.0730584	0.0568308	0.143942	0.139442	0.16364	0.150169	0.16819	0.216473	0.100529	0.169508	0.164108	0.151008	0.281146	0.0971859	0.0740097	0	0.0513929	0.191978
Xkr9	0.243183	0.098059	0.00189667	0.15933	0.01222	0.0225618	0.0130425	0.0563412	0.110198	0.00588016	0.096362	0.285843	0.00386195	0.0362639	0.0342882	0.0524251	0.179202	0.0425264	0.0159003	0.0387798	0.023195	0.0661145	0.309308	0.226374	0.00728879	0.516106	0.0351361	0.0337776	0.0116769	0.0993754	0.154858	0.00744243	0.144357	0.434088	0.00307629	0.0938993	0.0302041	0.0556265	0.17479	0.102513	0.101945	0.749347	0.0301092	0
Eya1	0.367352	0.419826	1.69717	0.394033	0.733207	1.5231	1.1443	2.41666	0.561945	1.44193	0.445213	0.406421	1.82059	1.95168	0.632997	0.756772	0.602255	1.02948	1.25668	0.583215	2.07651	1.09791	0.291646	0.486016	1.58238	0.196523	0.809891	1.32311	1.0502	2.39818	0.727857	1.34562	0.405317	0.304539	1.78573	1.89737	0.821386	0.79973	0.359263	1.06878	1.01731	0.301757	1.77858	1.05403
Gm9947	0.1148	0.0605999	0.068351	0.11436	0.123391	0.0945629	0.0800072	0.0347622	0.0809701	0.0925359	0.0809921	0.0525756	0.0633582	0.0243435	0.040964	0.0351391	0.0297041	0.038862	0.0626267	0.0206131	0.0275887	0	0.163169	0.165457	0.0809581	0.121056	0.0889636	0.0932128	0.112916	0.0528139	0.123297	0.0697848	0.0522306	0.0873593	0.0844445	0.0510187	0.0901757	0.0379985	0.0573748	0.0400965	0.0376553	0	0.0740684	0.0347424
Msc	0.2777	0.298354	0.205652	0.253785	0.318232	0.193732	0.257043	0.0992444	0.219007	0.250307	0.172851	0.11715	0.217993	0.0898919	0.136352	0.136328	0.0698134	0.058621	0.045391	0.115498	0.0897263	0.067287	0.50795	0.291852	0.210014	0.473219	0.218372	0.219635	0.256409	0.14176	0.216414	0.278984	0.158576	0.256932	0.2108	0.147921	0.181498	0.152698	0.1699	0.112548	0.111476	0	0.142102	0.0855086
Trpa1	0.00280282	0.0221625	0.00114076	0.0258314	0.00223408	0.00428859	0	0.055688	0.0058792	0.00250286	0.00221847	0.00555774	0	0.0225418	0	0	0	0	0	0	0	0	0.0021072	0	0.000686049	0	0.00193141	0.00422567	0.00267405	0.0498829	0	0	0	0	0.00193877	0.037177	0.00261328	0	0.017005	0	0	0	0.0181753	0
Kcnb2	0.268372	0.140502	0.0180792	0.375117	0.175691	0.766024	0.0168976	0.610215	0.491345	0.117594	0.208211	0.210264	0.0547975	0.998976	0.0654773	1.69747	1.52186	0.985383	0.581097	0.275725	0.367825	0.123841	0.0507792	0.0651199	0.029635	0.0775017	0.133995	0.614892	0.0266833	0.25719	0.342207	0.154804	0.0769582	0.172578	0.0342192	0.836698	0.0509859	1.41689	1.21362	1.16197	0.439159	0	0.297155	0.0711249
Terf1	0.164038	0.145308	0.319722	0.138966	0.273139	0.242025	0.226669	0.177477	0.146241	0.26821	0.15476	0.174984	0.601438	0.14835	0.339979	0.235341	0.110094	0.232427	0.12831	0.30711	0.401222	0.293256	0.116143	0.0943939	0.311638	0.093392	0.25309	0.211912	0.225986	0.156474	0.120933	0.270878	0.108012	0.0997658	0.674141	0.103937	0.387874	0.27204	0.132694	0.274901	0.168728	0	0.448098	0.154455
Sbspon	0	0	0.00857045	0.00764302	0.00275834	0.00117183	0.00137359	0	0	0	0	0	0.017278	0.00255903	0	0	0	0.0131608	0	0	0	0	0.00080379	0.000197283	0.00775213	0	0.00173692	0	0.00132684	0.000794712	0.00442487	0.00170829	0	0	0.0179548	0.00401004	0.00672543	0.00698669	0	0.00938612	0.00446095	0	0	0
4930444P10Rik	0.00780754	0	0.025645	0.0143926	0.00877805	0.00463287	0.00861215	0.00488537	0.0161712	0.0161779	0.00585124	0.00540972	0.0507443	0	0.0122915	0.00241081	0.00893074	0.0225129	0	0.413476	0.01521	0	0.0031925	0.00545507	0.0203271	0	0.0140761	0.00429879	0.00595457	0.00640455	0.00922683	0.0164203	0	0	0.0207905	0	0.00512783	0.00478313	0	0.055643	0.0112781	0.624321	0.0181753	0
Rpl7	1.23244	1.64934	1.95942	1.53108	2.00211	1.16555	1.79678	1.21405	1.78336	1.90261	1.11264	1.10283	2.14051	1.11435	1.60467	1.19098	1.15555	1.63054	1.69151	1.43802	1.40259	1.79756	1.68645	1.87081	1.96415	1.51995	2.14195	1.47148	1.89877	1.51728	2.16311	2.03262	1.41824	1.41408	2.09874	1.40786	1.78605	1.48853	1.3953	1.76043	1.94861	1.04237	1.71816	1.70997
Rdh10	0.107489	0.137897	0.12058	0.164279	0.273958	0.201432	0.104347	0.138934	0.139365	0.211299	0.156095	0.125494	0.133781	0.118935	0.161639	0.179193	0.160625	0.485068	0.055782	0.213868	0.186802	0.0906599	0.191877	0.18232	0.120741	0.141467	0.207149	0.189322	0.106954	0.125638	0.156576	0.185602	0.149049	0.0825769	0.181908	0.124543	0.164864	0.121014	0.171837	0.506225	0.118225	0	0.177406	0.045917
Gm28095	0.00155976	0	0.0029296	0.00223677	0.00238333	0.00190882	0	0.00370742	0.00707852	0.00667984	0.00301875	0.00206169	0	0	0.00318021	0.00702735	0	0.0250473	0	0	0	0.017613	0.00631928	0.00550616	0.00478553	0	0.00408264	0	0.00163528	0.00377899	0.0105009	0.00196962	0	0	0.00293507	0	0	0.0100986	0	0	0	0	0	0.0182319
Stau2	0.83215	0.931855	0.912135	0.759435	0.846319	0.505687	0.711459	0.692433	0.958584	0.560006	0.457683	0.551338	0.833814	0.665064	0.511583	0.672333	0.704318	0.655439	0.720958	0.744161	0.766366	0.695669	1.36215	1.41855	0.946815	0.891998	0.943414	0.635524	0.761179	0.940992	1.22475	0.576301	0.752138	0.623055	0.863543	1.02656	0.717436	1.11316	0.930526	0.767276	0.994354	0.301757	0.650862	0.556944
Gm7568	0.00314712	0	0.00297981	0.00233589	0.00424438	0.00171505	0	0.00144514	0	0.00340582	0.00290759	0.00871208	0	0.00293224	0	0.00367133	0	0	0	0.00852998	0	0	0.00854314	0.00896716	0.00318871	0	0	0.000654456	0.00270749	0.00875382	0.00717912	0.0047252	0	0.00200921	0.00347657	0	0.00138809	0.0145095	0.0111776	0	0	0	0	0
Ube2w	0.433289	0.538346	0.776899	0.498856	0.613416	0.577324	0.61589	0.490875	0.552498	0.553984	0.466072	0.39108	0.751994	0.456643	0.691938	0.487606	0.413658	0.506855	0.454828	0.493982	0.509339	0.504723	0.432351	0.536934	0.719104	0.361766	0.593309	0.557721	0.649106	0.47352	0.566491	0.646991	0.413151	0.346421	0.725987	0.406188	0.723757	0.493591	0.467565	0.410116	0.593281	0.301757	0.874516	0.453461
Eloc	0.338888	0.41051	0.412801	0.413347	0.545258	0.341393	0.377562	0.336573	0.70758	0.511756	0.355773	0.435526	0.515618	0.31745	0.447482	0.351774	0.344892	0.483451	0.540358	0.497438	0.281647	0.426475	0.435235	0.443519	0.433661	0.43314	0.605329	0.377321	0.415457	0.428687	0.702176	0.507828	0.491269	0.431004	0.50214	0.362216	0.489476	0.472701	0.473553	0.549826	0.517902	1.37367	0.474672	0.387334
D030040B21Rik	0.0162863	0.0168829	0.0072506	0.0136417	0.00890593	0.00515489	0.00339997	0.00571298	0.0175959	0.00958589	0.00697606	0.00858581	0.0149591	0.00776265	0.00773053	0.00631066	0.0221631	0.00643637	0.0103063	0.0136439	0	0	0.0147567	0.0128906	0.0102155	0	0.0131423	0.00421552	0.00375175	0.00388446	0.032432	0.0127652	0.0139785	0.0183425	0.0192579	0.0115928	0.00550855	0.0271493	0	0.0118837	0.00577222	0	0	0
Tmem70	0.141594	0.268213	0.173313	0.181126	0.227671	0.226246	0.123588	0.151591	0.243624	0.211892	0.150047	0.153485	0.167125	0.150352	0.191067	0.16402	0.278527	0.103161	0.216153	0.144897	0.0142488	0.166317	0.165576	0.173625	0.190678	0.135709	0.215789	0.177268	0.174799	0.15317	0.304595	0.206848	0.168418	0.146446	0.18175	0.127411	0.148503	0.212227	0.232316	0.19614	0.230059	0	0.109183	0.0504461
Ly96	0.0848601	0.032714	0.0761922	0.0486727	0.0524273	0.0798261	0.0926877	0.0465294	0.080731	0.0931441	0.0800247	0.0962375	0.0536077	0.0557236	0.0555837	0.0922043	0.134141	0.126292	0.0427262	0.023079	0.0721462	0.0776534	0.0549486	0.0329498	0.0891392	0.0154589	0.044153	0.0578563	0.084361	0.0681394	0.0684624	0.1148	0.0899355	0.0568367	0.0397764	0.057463	0.0652001	0.091276	0.112252	0.0966695	0.0510057	0	0.0317963	0.103593
Gm28376	0.13728	0.329881	0.306626	0.204039	0.196716	0.0845537	0.308119	0.121164	0.309874	0.103817	0.086911	0.115413	0.2352	0.0796982	0.129591	0.0870288	0.132079	0.0586796	0.193255	0.0613658	0.0439727	0.0137395	0.402966	0.4727	0.340801	0.398489	0.232723	0.10031	0.345644	0.207186	0.682491	0.211283	0.151019	0.16942	0.238628	0.175329	0.232572	0.1524	0.099661	0.109785	0.327969	0.749347	0	0.0375675
Jph1	1.36175	1.79749	1.28663	1.45817	1.39605	0.848593	1.35806	0.956297	1.64672	0.78151	0.883003	0.832897	1.05521	0.758487	0.847666	0.772092	0.967387	0.593374	1.48628	0.868665	0.283999	0.213059	2.20411	2.51873	1.28664	1.92452	1.53571	1.04896	1.41789	1.42103	2.11246	1.02866	1.26214	1.12608	1.021	1.25421	1.20478	1.30209	1.14348	0.860181	1.64917	1.83941	0.572048	0.217776
Gm28783	0.00146181	0	0	0.000893108	0	0	0	0	0.00668025	0	0	0	0	0	0	0	0	0	0	0	0	0	0.000722144	0.00583945	0	0.03199	0.000934625	0	0	0.00131945	0.00271684	0	0	0	0	0	0	0	0	0	0	0	0	0
Gdap1	0.0582152	0.118487	0.0038849	0.0511326	0.0290797	0.00492272	0.00364831	0.0395653	0.0518485	0	0.0200273	0.0247522	0.00113213	0.0187766	0.0029788	0.107009	0.00684285	0	0.0314174	0.019587	0	0	0.0745705	0.0675216	0.00434209	0.106944	0.0322221	0.00590499	0.00750404	0.0573862	0.0628135	0.00129622	0.0352814	0.0434686	0.00209499	0.0376558	0.00527197	0.120426	0.0122214	0.00838054	0.0631234	0	0.0301092	0
Gm28784	0.00416046	0	0	0.00246089	0	0.00110833	0	0	0	0	0	0	0.00198202	0	0	0	0	0	0	0	0.0276556	0	0.00050954	0.0016217	0.000801434	0	0.00101756	0	0	0	0.00083469	0	0	0	0.00158665	0	0	0	0	0	0	0	0	0
Pi15	0.00308992	0	0.00124873	0.015798	0.00185214	0.00339457	0	0	0.0537413	0	0	0.00154845	0.00243568	0	0.0105582	0	0.0148634	0	0	0	0	0.349601	0.00520829	0.00394603	0.00285355	0	0.00163138	0.00303219	0.00250928	0	0.00774726	0	0.0113452	0	0	0	0	0	0	0	0	0	0	0.187176
Gm28154	0.00244635	0.017037	0.000306988	0.00859263	0.00617948	0.00334473	0.00110409	0.0075484	0.0374989	0.00277383	0.00630802	0.00198166	0	0.00288189	0	0.00417074	0.00355931	0.00691172	0	0.00570807	0	0	0.0384533	0.058753	0.00482025	0	0.00606016	0.00980253	0.00340873	0.00440004	0.0713677	0.00696058	0.0283323	0.00660485	0.00168381	0.00999321	0.00686592	0	0.0276503	0.0311365	0	0	0	0.0495109
Gm16070	0.0134605	0.0152187	0.000669494	0.0150817	0.00507301	0.0038287	0	0.0120412	0.0456451	0.00246856	0.0106126	0.00830462	0.00119913	0.00135831	0	0.00719083	0.0193134	0.0169972	0	0.00735509	0.0407608	0	0.0137693	0.00595361	0.00223952	0	0.000812225	0.0012765	0	0.00139229	0.0200451	0.00438725	0.0150748	0	0	0.00278078	0	0	0	0	0.00498787	0	0	0
Crispld1	0.0868786	0.0722384	0.00144573	0.0734816	0.0300473	0.00806866	0.00275807	0.035591	0.144012	0.0105741	0.0564873	0.04182	0.00452994	0.0187621	0.0219077	0.0265189	0.0702076	0.0530406	0.0670409	0.0164572	0	0.0319655	0.0655349	0.0272952	0.00629347	0.0590103	0.0227201	0.00866688	0.00101675	0.0119924	0.131092	0.00795972	0.0481036	0.0135624	0.00119063	0.00521673	0.00305026	0.0101667	0.0200804	0.0208901	0.019953	0	0	0
Gm28153	0.00487568	0.00909174	0.000469187	0.0144425	0.00306714	0.00131561	0.00275084	0.00221344	0.00396134	0.0127163	0.00868606	0.00569232	0.00887383	0	0.00770402	0.00607971	0.00507779	0.0144731	0	0.00595999	0.01521	0	0.00844264	0.00501532	0.00268588	0	0.00244955	0.00107897	0.00156824	0.00190636	0.0242879	0.00325407	0.0084482	0.00246399	0.00212755	0.00487043	0.0022039	0.00649832	0	0.0109209	0.00589836	0	0	0.0136934
Gm28756	0.00301196	0	0.000876439	0.0128404	0	0.0029765	0	0	0	0	0	0	0	0.00267373	0	0	0	0	0	0	0	0	0.000811878	0	0	0	0	0	0	0	0	0.00257512	0	0	0	0	0	0	0	0	0	0	0	0
Crisp4	0	0	0	0.0012475	0	0	0	0	0	0	0.00384971	0	0	0	0	0	0	0	0	0	0	0	0	0	0	0	0	0.00180543	0	0	0	0	0	0	0	0	0	0	0	0	0	0	0	0
Defb18	0	0	0	0.000378455	0	0	0	0	0	0	0.00106267	0	0	0	0	0	0	0	0	0	0	0	0	0	0	0	0	0	0	0	0	0	0	0	0	0	0	0	0	0	0	0	0	0
Defb41	0	0	0	0.00821973	0.00229475	0.00400814	0	0.00664741	0	0	0	0	0	0.00414888	0	0.00607971	0	0	0	0	0	0	0.000588528	0.00044254	0	0	0	0	0	0	0	0	0.00631534	0	0	0	0	0	0	0	0	0	0	0
Gm15825	0.00287839	0	0	0.0172395	0.00500418	0.00243482	0.000891042	0.00792102	0	0	0.00985217	0.00323529	0.00135556	0.00177493	0	0	0.00970667	0	0	0.0162523	0	0	0.00427322	0.00186061	0.000357885	0	0	0.00418014	0	0	0.00203322	0	0.00270753	0	0	0.00771717	0.009361	0	0	0.013817	0	0	0	0
Tfap2d	0.00774362	0.0363906	0.00204776	0.0361519	0.0194074	0.00271966	0.00134215	0.00198892	0.0348791	0.0017712	0.00882268	0.00652092	0	0.00558355	0	0.0169209	0.0058564	0.00814686	0	0	0.0150077	0	0.0110464	0.0169161	0.00220853	0	0.00132756	0.00110838	0.00153503	0.00958856	0.0270414	0	0.0141016	0.00669027	0.00163307	0.00286354	0.00429903	0	0	0	0	0	0	0
[truncated: 32,196 more rows]

## Sheet: TF motif score
TF motif score for each cluster by scMulti-seq (mean of ChromVAR score for the group of cells)
[truncated: 634 more rows]

[truncated: 6 more sheets: TF motif score by genotype, Correlation, DEGs among mTEChigh, TRA mapping to cluster, WTc3.vs.KOc1, neonateWT.vs.adultWT]
