# Supplementary material for: Role of PRC2 in the stochastic expression of Aire target genes and development of mimetic cells in the thymus
Source: J Exp Med. 2025 Apr 17;222(7):e20240817. doi: 10.1084/jem.20240817 (PMC12005117; doi:10.1084/jem.20240817)
Supplement: Table S2 — lists supplemental data related to RamDA-seq. [file jem_20240817_tables2.xlsx]

## Sheet: cells in clusters
Cell number in each cluster by RamDA-seq
	mouse and sorting gate
	adult WT			adult Aire-KO		neonate WT
RamDA-seq cluster	mTEClo	mTEChi	cTEC	mTEClo	mTEChi	mTEClo	mTEChi	cTEC
c0	199	7	0	98	14	11	2	3
c1	6	193	0	2	56	1	36	3
c2	0	172	0	0	1	2	62	0
c3	0	25	0	0	200	0	1	0
c4	0	85	0	0	25	3	31	2
c5	84	14	1	23	0	3	0	0
c6	0	0	30	1	0	6	0	79
c7	7	54	6	1	15	0	6	1
c8	11	26	7	1	12	9	16	1
c9	23	0	27	23	0	5	0	5
c10	0	0	4	0	0	51	1	20
c11	0	38	0	0	15	3	14	0
c12	0	0	2	0	0	28	2	25
c13	26	2	0	5	0	1	0	0
c14	1	4	0	0	0	1	0	0

## Sheet: mean expression by cluster
Mean gene expression in each cluster by RamDA-seq. Mean of log(normalized counts +1)
		RamDA-seq cluster
geneID	gene symbol	c0	c1	c2	c3	c4	c5	c6	c7	c8	c9	c10	c11	c12	c13	c14
ENSMUSG00000000001	Gnai3	0.656118	0.894117	0.894408	0.796406	0.823184	0.545523	0.558381	1.0744	1.11104	0.67548	0.63957	0.852738	0.625063	0.684567	0.900748
ENSMUSG00000000003	Pbsn	8.99892e-05	0	0.000307667	6.29668e-05	0	0.00023092	0	0	0	0	0	0	0	0	0
ENSMUSG00000000028	Cdc45	0.0465036	0.0504185	0.0676974	0.0422748	0.0843665	0.0469331	0.0419827	0.0232806	0.0393154	0.0302482	0.0722168	0.412218	0.56114	0.0529761	0.0429423
ENSMUSG00000000031	H19	0.00865681	0.0129324	0.139139	0.00242324	0.0213977	0.00048184	0.0284716	0.0367636	0.047896	0.0036603	0.617652	0.0316553	0.737417	0.000399849	0.00167235
ENSMUSG00000000037	Scml2	0.0141125	0.0114911	0.0370427	0.00334261	0.0116451	0.00513641	0.0269037	0.00311661	0.00180799	0.0181009	0.0429421	0.0721231	0.120349	0	0.261087
ENSMUSG00000000049	Apoh	0.000497231	0.0130696	0.0753886	0.0392885	0.0200219	0.000434415	0.00287694	0.0581068	0.0003418	0	0.00316403	0.00280311	0.000662471	0	0
ENSMUSG00000000056	Narf	0.480848	0.497162	0.456961	0.409548	0.450856	0.685033	0.279706	0.393132	0.406617	0.367129	0.334893	0.337927	0.269799	0.488113	0.205124
ENSMUSG00000000058	Cav2	0.197786	0.210302	0.20658	0.100193	0.0568891	0.0199523	0.0503338	0.265058	0.212523	0.308087	0.123382	0.137648	0.201732	0.170741	0.741976
ENSMUSG00000000078	Klf6	0.965681	1.49591	1.60723	1.75154	1.27121	1.02977	0.994171	1.68979	1.15833	0.703802	0.619648	1.10212	0.683962	1.14692	1.24431
ENSMUSG00000000085	Scmh1	0.880933	0.362584	0.208066	0.402891	0.168111	0.34686	1.08694	0.279346	0.237181	1.0217	0.937292	0.198959	0.837625	0.640341	0.618437
ENSMUSG00000000088	Cox5a	0.170619	0.310276	0.294958	0.267558	0.303557	0.266205	0.267741	0.374886	0.318582	0.198226	0.214343	0.356173	0.217797	0.240068	0.32993
ENSMUSG00000000093	Tbx2	0.00609453	0.0182704	0.030582	0.00574213	0.0150986	0.0235177	0.00292739	0.0129136	0.0687765	0.0300734	0.0124414	0.01132	0.00374297	0.00855691	0
ENSMUSG00000000094	Tbx4	0.000114783	0.00447708	0.0555394	0.00102712	8.82199e-05	0	0.000122297	0.000376469	0.000989055	0	0	0.0054175	0.000577856	0	0
ENSMUSG00000000103	Zfy2	0	0	0.00428434	0	0	0	0	0	0	0	0	0	0	0	0
ENSMUSG00000000120	Ngfr	0.436762	0.0666302	0.161227	0.0517613	0.0925606	0.297281	0.049483	0.0290826	0.0520256	0.346269	0.301753	0.0500359	0.305862	0.0402383	0.00717714
ENSMUSG00000000125	Wnt3	0.00335246	0.0219453	0.158737	0.0528872	0.0881732	0.00236443	0.016902	0.0263437	0.0707139	0.00852253	0.0336626	0.00732998	0.0203634	0.00580974	0.0157662
ENSMUSG00000000126	Wnt9a	0.0147816	0.0174152	0.0431113	0.00902647	0.0111467	0.00546969	0.103008	0.00449472	0.0436434	0.0707959	0.0917086	0.00592124	0.0591846	0.0121535	0.0101055
ENSMUSG00000000127	Fer	0.282513	0.241213	0.257951	0.408904	0.361897	0.924482	0.259117	0.185143	0.216533	0.285578	0.24254	0.263135	0.292911	0.267205	0.288997
ENSMUSG00000000131	Xpo6	1.0444	1.09832	1.24296	1.10984	1.33949	0.979096	1.08425	1.13758	1.06641	1.11217	1.28002	1.4769	1.25129	1.09175	1.34898
ENSMUSG00000000134	Tfe3	0.46082	0.54708	0.532956	0.47203	0.557864	0.500822	0.69623	0.474464	0.502509	0.554841	0.625211	0.6083	0.531329	0.517864	0.396185
ENSMUSG00000000142	Axin2	0.133845	0.22498	0.115824	0.299976	0.225258	0.0768299	0.316799	0.0708112	0.148657	0.239822	0.33516	0.208283	0.260927	0.277868	0.244682
ENSMUSG00000000148	Brat1	0.270744	0.228125	0.222741	0.243222	0.256333	0.292647	0.297432	0.23106	0.232511	0.257251	0.356635	0.270584	0.239326	0.242773	0.195553
ENSMUSG00000000149	Gna12	0.702861	0.586318	0.517532	0.579682	0.748293	0.909077	0.867266	0.518207	0.559936	0.773797	0.923319	0.946495	0.906925	0.715785	0.679804
ENSMUSG00000000154	Slc22a18	0.0449204	0.12566	0.0765925	0.040508	0.098436	0.254731	0.0479972	0.301325	0.242995	0.0364518	0.0462721	0.0328688	0.0319683	0.173275	0.0594699
ENSMUSG00000000157	Itgb2l	0.000256964	0.0163292	0.0490994	0.000629941	0.00195384	0.0115328	0.000122297	0.0528531	0.0263633	0.000148369	0	0	0.00210729	0.020375	0.0748989
ENSMUSG00000000159	Igsf5	7.67021e-05	0.0146996	0.0240474	0.00583367	0.00223743	0.0178835	0.000110685	0.0664933	0.0272373	0	0.000338477	0	0.000269364	0.0130811	0
ENSMUSG00000000167	Pih1d2	0.0289884	0.0327684	0.0420477	0.031771	0.0399043	0.0220573	0.0293742	0.0158726	0.023811	0.0209354	0.0367511	0.029952	0.0209463	0.0980065	0.667453
ENSMUSG00000000168	Dlat	0.321828	0.286093	0.27764	0.229793	0.359132	0.263885	0.338466	0.208491	0.250954	0.342702	0.317642	0.476139	0.328519	0.376193	0.309762
ENSMUSG00000000171	Sdhd	0.39275	0.606041	0.506666	0.480656	0.62277	0.42468	0.642657	0.626398	0.509168	0.446056	0.619711	0.864226	0.70901	0.689437	0.735988
ENSMUSG00000000182	Fgf23	0.00183988	0.01648	0.12078	0.000909654	0.0565057	0.0192301	0.000301864	0.00153094	0.00183551	0	0.00146978	0.0119362	0.00127076	0	0
ENSMUSG00000000183	Fgf6	0	0.000323128	0.0234721	0.000258195	0.00841636	0.00796947	0.000188277	9.41309e-05	0.000318324	0	0.000279351	0.00229205	0.000179368	0	0.0432942
ENSMUSG00000000184	Ccnd2	0.709806	1.02352	1.33861	1.17785	2.17156	0.126506	1.10836	1.1447	0.611156	1.03057	2.04707	2.50163	1.97136	0.541319	0.649343
ENSMUSG00000000194	Gpr107	0.811493	0.743964	0.731993	0.705758	0.688481	0.575466	0.794879	0.796857	0.814961	0.802679	0.702406	0.611155	0.617911	0.829861	0.636033
ENSMUSG00000000197	Nalcn	0.00808967	0.0607766	0.242058	0.0363395	0.0651603	0.0847318	0.0168077	0.0052678	0.0640029	0.0166927	0.0235395	0.010389	0.0329006	0.0621495	0
ENSMUSG00000000202	Btbd17	0.00225463	0.00367503	0.07179	0.00585482	0.0270057	0.000827796	0.000320139	0.000764222	0.00916108	0.0122089	0.000712688	0.00151637	0.00150083	0.123543	0.0179139
ENSMUSG00000000204	Slfn4	3.90163e-05	0.0180766	0.041199	0.000143206	0.00380516	6.56386e-05	0.00094677	0.00822231	0.0473676	0.000453758	0.000653068	0.000733452	0.000593954	0	0
ENSMUSG00000000214	Th	0.00112225	0.0211154	0.143263	0.000195206	0.00756976	0.0201944	0.000240074	0.00751826	0.00170634	0.000335081	0.00090251	0.0107904	0.00765326	0.0463001	0
ENSMUSG00000000215	Ins2	0.0331988	0.0684825	0.138796	0.015236	0.0719108	0.284265	0.000500605	0.0765785	0.0409402	0.0291733	0.00068415	0.0778491	0	0.264808	0.0719888
ENSMUSG00000000216	Scnn1g	0.0400033	0.120923	0.0975807	0.190818	0.112073	0.0110239	0.191656	0.053552	0.146892	0.138495	0.0688743	0.131979	0.0567063	0.00307866	0.0341731
ENSMUSG00000000223	Drp2	0.142955	0.273279	0.101524	0.168528	0.243521	0.00844196	0.0533511	0.341321	0.0370929	0.0307942	0.0465389	0.356963	0.112351	0.154691	0.0675637
ENSMUSG00000000244	Tspan32	0.00249021	0.0137978	0.088175	0.00346252	0.0128238	0.014308	0.0250036	0.0098928	0.00906561	0.00578007	0.014684	0.000618998	0.00550867	0.00181264	0
ENSMUSG00000000247	Lhx2	0.000538037	0.00848272	0.0277581	0.00366914	0.00798442	0.00257222	0	0.00231999	0.000202522	0.000218263	0.000163516	0.007907	0.00691233	0	0.0733522
ENSMUSG00000000248	Clec2g	0.17004	0.226753	0.190217	0.159844	0.199364	0.550281	0.0384444	0.225818	0.257292	0.050291	0.0108615	0.1792	0.0193938	0.141938	0.262301
ENSMUSG00000000253	Gmpr	0.661957	0.187061	0.19096	0.124227	0.215666	0.182806	1.25898	0.0953005	0.249646	0.917056	0.992408	0.207942	0.849537	0.278608	0.317192
ENSMUSG00000000263	Glra1	0.00187317	0.00604922	0.0467883	0.00593678	0.0119658	0.000272028	0.0022406	0.00602288	0.000602156	0.00492727	0.00686822	0.00809415	0.00887751	0	0.00923377
ENSMUSG00000000266	Mid2	0.633112	0.801756	0.76698	0.83136	0.795467	0.695632	0.761889	0.808215	1.01262	0.718683	0.829718	0.775351	0.76222	0.896224	0.65698
ENSMUSG00000000275	Trim25	1.18615	0.838502	0.670594	0.448261	0.579443	0.694212	1.05826	1.00698	0.95886	1.14645	1.09331	0.681739	0.921072	1.00104	0.830008
ENSMUSG00000000276	Dgke	0.184521	0.22102	0.185055	0.166702	0.217359	0.18266	0.249378	0.129212	0.189952	0.202388	0.171952	0.27159	0.185368	0.44376	0.507875
ENSMUSG00000000278	Scpep1	0.105238	0.548205	0.605178	0.858336	0.541049	0.0788822	0.0276205	0.209311	0.340153	0.0900654	0.0629486	0.441863	0.118772	0.370995	0.230248
ENSMUSG00000000282	Mnt	0.350923	0.289812	0.222627	0.224167	0.187567	0.326376	0.542176	0.324801	0.344933	0.371825	0.491011	0.187987	0.463971	0.350442	0.224369
ENSMUSG00000000290	Itgb2	0.00814325	0.0611513	0.08109	0.0160162	0.0245048	0.00585673	0.311653	0.0143756	0.0455856	0.0416874	0.135956	0.0078545	0.100908	0	0
ENSMUSG00000000295	Hddc2	0.0611745	0.0255102	0.0221531	0.0158264	0.0430092	0.0174003	0.0556006	0.00635361	0.0370246	0.0810397	0.0674756	0.0739018	0.0688225	0.0373934	0.0145695
ENSMUSG00000000296	Tpd52l1	0.0122772	0.00931098	0.0269942	0.00747571	0.0114201	0.00902887	0.0349022	0.000912063	0.029313	0.0445355	0.0374249	0.0163477	0.0342107	0.00633517	0.00609668
ENSMUSG00000000301	Pemt	0.0248537	0.0689631	0.198167	0.0816062	0.177155	0.0192674	0.0440273	0.0760096	0.0315069	0.0275343	0.0526344	0.0715791	0.0392287	0.0357398	0.148617
ENSMUSG00000000303	Cdh1	2.39893	1.73947	1.76983	1.20904	1.61235	1.90752	1.88946	1.86632	2.41226	2.25029	2.16058	1.95788	2.00899	2.02288	1.61427
ENSMUSG00000000305	Cdh4	0.178021	0.375228	0.37571	0.277305	0.387041	0.0503288	2.41015	0.200701	0.132818	1.06616	1.9961	0.10945	1.88733	0.305288	0.0845026
ENSMUSG00000000308	Ckmt1	0.0525476	0.720999	0.989476	0.740759	0.863546	1.05353	0.0119046	1.04832	0.937216	0.0441344	0.0230818	0.294363	0.0223698	0.671977	0.388289
ENSMUSG00000000317	Bcl6b	0.00569251	0.00521209	0.0139043	0.00547212	0.00998068	0.000537128	0.000694213	0.00422743	0.00684231	0.00905399	0.00282068	0.0254904	0.000577649	0.000488151	0
ENSMUSG00000000318	Clec10a	9.9201e-05	0.000672884	0.0113281	0.000824791	0	0	0	9.54243e-05	0.000624437	0.000668854	0.000261624	0.00861891	0	0	0.124896
ENSMUSG00000000320	Alox12	0.110212	0.0923698	0.116232	0.0723461	0.0863606	0.0240789	0.00701101	0.0519998	0.557013	0.0797388	0.0486736	0.0841291	0.0650675	0.00520086	0.0291219
ENSMUSG00000000325	Arvcf	0.31834	0.115444	0.145909	0.125069	0.148991	0.17292	0.654648	0.0620136	0.12077	0.462413	0.673548	0.19646	0.585077	0.246144	0.777517
ENSMUSG00000000326	Comt	0.98201	0.487982	0.326889	0.343432	0.39753	0.419187	1.1332	0.471281	0.625295	0.900752	1.03815	0.584276	0.903242	0.392534	0.581226
ENSMUSG00000000339	Rtca	0.146137	0.158765	0.16061	0.12479	0.193613	0.150073	0.140832	0.134245	0.118533	0.116205	0.155928	0.245031	0.177676	0.200985	0.374545
ENSMUSG00000000340	Dbt	0.192002	0.156525	0.183755	0.164125	0.196171	0.169712	0.286698	0.10453	0.137812	0.314419	0.320086	0.272298	0.205472	0.167924	0.154433
ENSMUSG00000000346	Dazap2	0.739947	1.08598	0.966938	1.08968	0.98011	1.05815	1.03566	1.19546	1.20671	0.898413	0.83623	1.01095	0.773	1.18302	1.21585
ENSMUSG00000000355	Mcts1	0.202126	0.193162	0.158834	0.182677	0.183611	0.213656	0.217662	0.153201	0.15881	0.21105	0.20577	0.182552	0.168807	0.270333	0.100472
ENSMUSG00000000359	Rem1	0.0188762	0.0324479	0.0874697	0.0770687	0.157659	0.00421418	0.00353616	0.00247548	0.000781311	0.00349714	0.000953889	0.182913	0.00670123	0	0.192728
ENSMUSG00000000365	Rnf17	0.000548539	0.00906633	0.0282839	0.0100198	0.00438058	0.0237217	0.00613275	0.00801433	0.00547954	0.00135122	0.00528596	0.00119537	0.0175566	0.0244	0.0410691
ENSMUSG00000000374	Trappc10	0.974223	1.09626	1.1569	1.27022	1.42757	0.902496	1.05734	1.04582	0.96258	0.98856	0.9389	1.35911	1.01435	0.975555	1.00266
ENSMUSG00000000378	Ccm2	0.217953	0.200188	0.19004	0.151771	0.188454	0.266021	0.217813	0.254993	0.200081	0.19625	0.229914	0.246504	0.297133	0.215083	0.223375
ENSMUSG00000000381	Wap	0.00353389	0.00726975	0.0278282	0.0115523	0.00961797	0.000973688	0.00039182	0.00377942	0.00163398	0.00136231	0.00140444	0.00417933	0	0.00476395	0.00700986
ENSMUSG00000000384	Tbrg4	0.320597	0.282002	0.257931	0.181673	0.289764	0.267559	0.310733	0.268095	0.289693	0.310615	0.409962	0.538422	0.481566	0.277399	0.513814
ENSMUSG00000000385	Tmprss2	0.182253	0.880191	0.336282	0.465119	0.103099	0.121105	0.19148	1.62314	0.728713	0.253426	0.268549	0.0460242	0.231083	1.0118	0.559362
ENSMUSG00000000386	Mx1	0.411372	0.236049	0.44028	0.342618	0.344594	0.028457	0.175621	0.260155	0.462697	0.348725	0.238403	0.24392	0.142143	0.0370352	0.233131
ENSMUSG00000000392	Fap	0.0181598	0.131273	0.120988	0.0483878	0.0448494	0.025437	0.0279001	0.118921	0.342029	0.0642404	0.187217	0.0358001	0.190773	0.0120712	0.0411991
ENSMUSG00000000394	Gcg	0.000873481	0.0358385	0.170096	0.0642689	0.0785189	0.00132815	0.00120943	0.0107158	0.0249045	0.00303089	0.00218229	0.0136777	0.00218102	0.0171376	0.00172737
ENSMUSG00000000399	Ndufa9	0.273688	0.356954	0.303803	0.352256	0.396138	0.491748	0.336531	0.33884	0.354259	0.30436	0.345856	0.499204	0.326245	0.375964	0.49203
ENSMUSG00000000402	Egfl6	0.000107648	0.00273919	0.00993343	0	0.00226321	8.33236e-05	0	0.000148615	0.00593238	0	0	0.00220934	0.000119894	0	0
ENSMUSG00000000409	Lck	0.0902467	0.0675318	0.1426	0.035387	0.103357	0.0677201	0.182185	0.0676589	0.0290998	0.0639719	0.0977074	0.0966414	0.107313	0.020046	0.0292136
ENSMUSG00000000411	Tssk3	0.00526363	0.0792065	0.0949842	0.10421	0.124509	0.00712901	0.0104765	0.0470487	0.0269408	0.00932741	0.00658891	0.0456489	0.00665864	0.00768488	0.00907051
ENSMUSG00000000416	Cttnbp2	0.329819	0.201545	0.141772	0.0445759	0.0559429	0.315563	0.0266796	0.228278	0.816631	0.122456	0.134959	0.0785183	0.211924	0.346293	0.113077
ENSMUSG00000000420	Galnt1	0.454778	0.472484	0.489718	0.497338	0.554066	0.429386	0.420587	0.393511	0.476422	0.475111	0.424453	0.584232	0.574195	0.612163	0.837063
ENSMUSG00000000435	Myf5	0.00291107	0.000905663	0.00563333	0.0150319	0.00359566	0.000837548	0	0	0	0.00251194	0	0.00285498	0.000189283	0	0
ENSMUSG00000000439	Mkrn2	0.193906	0.252551	0.228839	0.323175	0.26158	0.254041	0.188228	0.219019	0.244713	0.214426	0.229671	0.269513	0.238579	0.285363	0.130158
ENSMUSG00000000440	Pparg	0.00301435	0.0918133	0.0962399	0.0255012	0.0319883	0.0565896	0.00410602	0.0908637	0.0517269	0.000321277	0.00724995	0.0172429	0.00705294	0.0314733	0.0227885
ENSMUSG00000000441	Raf1	0.654458	0.640214	0.633166	0.697547	0.78263	0.687299	0.544136	0.662832	0.593427	0.557331	0.574516	0.863822	0.643855	0.821894	0.498929
ENSMUSG00000000486	Sept1	0.0543922	0.641058	0.4466	0.469743	0.300024	0.219776	0.108591	0.580453	0.205201	0.0381933	0.0271051	0.102109	0.0407241	0.14982	0.0401886
ENSMUSG00000000489	Pdgfb	0.124735	0.40322	0.295329	0.135253	0.172111	0.0282189	0.173587	0.55149	0.264928	0.0521838	0.0964636	0.0934345	0.169234	0.0440493	0.0456942
ENSMUSG00000000530	Acvrl1	0.0268121	0.059824	0.0603334	0.0215061	0.0143407	0.021245	0.00456708	0.0508635	0.027418	0.0617181	0.0289675	0.00235715	0.0115198	0.00978134	0
ENSMUSG00000000531	Grasp	0.0307566	0.213459	0.26515	0.184901	0.285484	0.153357	0.0333589	0.0916296	0.13784	0.028424	0.0441609	0.349873	0.043587	0.558812	0.23427
ENSMUSG00000000532	Acvr1b	0.462578	0.27654	0.163688	0.109119	0.156827	0.785739	0.53648	0.721798	0.68891	0.55008	0.665239	0.241353	0.5715	0.562981	0.713879
ENSMUSG00000000538	Tom1l2	0.865976	0.874231	0.597834	0.735461	0.555366	0.775496	1.24005	0.959688	1.03074	1.10347	1.01965	0.465224	0.876005	0.895931	0.581852
ENSMUSG00000000544	Gpa33	0.0201712	0.754794	0.187696	0.326093	0.0559467	0.588712	0.00649654	1.77469	0.460661	0.00611767	0.0131389	0.0247773	0.00596237	0.907448	0.0499276
ENSMUSG00000000552	Zfp385a	0.311714	0.0593213	0.085653	0.0226136	0.0858097	0.0265319	0.177603	0.0480282	0.150335	0.310672	0.36081	0.0706758	0.290512	0.0568853	0.0870673
ENSMUSG00000000555	Itga5	0.187297	0.0484132	0.159985	0.036442	0.121139	0.00432538	0.211162	0.0928337	0.0464373	0.155171	0.314506	0.112662	0.301588	0.00936085	0.0904766
ENSMUSG00000000560	Gabra2	0.000570487	0.00384095	0.0174184	0.00066121	0.00267965	0.000794575	0.00149152	0.00106235	0.000954122	0.00342347	0.00147741	0.00836004	0.00295837	0	0.0179139
ENSMUSG00000000561	Wdr77	0.247729	0.128706	0.156887	0.158045	0.228425	0.113543	0.206597	0.118954	0.132365	0.231028	0.307316	0.37075	0.31555	0.243213	0.271807
ENSMUSG00000000562	Adora3	0.00265045	0.0163241	0.0209263	0.100662	0.0397166	0.00098039	0	0.00829634	0	0.00400803	0.00242719	0.00578145	0.00126389	0.0704775	0.151241
ENSMUSG00000000563	Atp5pb	0.442243	0.579023	0.536393	0.663982	0.608184	0.449558	0.325978	0.632482	0.452182	0.402253	0.310827	0.647738	0.314323	0.458813	0.55833
ENSMUSG00000000567	Sox9	1.30439	0.756037	0.667661	0.892128	1.03104	2.00234	0.857072	0.325213	0.850025	1.21483	1.27513	0.941809	1.14659	0.276291	0.90697
ENSMUSG00000000568	Hnrnpd	0.612099	0.434876	0.394922	0.444531	0.491615	0.425521	0.444166	0.357053	0.346604	0.569822	0.605233	0.844758	0.779949	0.617483	0.520775
ENSMUSG00000000579	Dynlt1c	0.00706223	0.00236983	0.00171005	0.000981338	0.00174796	0.00563583	0.00332892	0.00225121	0.00187993	0.00944744	0.00296057	0.00263526	0.00373613	0.0218213	0.00713984
ENSMUSG00000000581	C1d	0.319285	0.336389	0.252663	0.271212	0.351374	0.202342	0.335101	0.380693	0.265374	0.372478	0.464849	0.475539	0.448303	0.438481	0.364509
ENSMUSG00000000594	Gm2a	0.097902	0.095588	0.175188	0.0269263	0.10572	0.196626	0.0315811	0.0661873	0.78367	0.132248	0.0574873	0.0717839	0.0486644	0.145062	0.28014
ENSMUSG00000000600	Krit1	0.898465	0.768998	0.660876	0.801561	0.734841	0.747777	0.676532	0.729919	0.593883	0.767938	0.572726	0.715032	0.542812	0.858561	0.560873
ENSMUSG00000000605	Clcn4	0.650944	0.610049	0.492699	0.575881	0.58765	0.688903	0.441549	0.547886	0.607767	0.587199	0.465371	0.560396	0.459727	0.812079	0.324973
ENSMUSG00000000606	Vmn2r88	0.00010283	0	0.000126657	0.000235688	0	0	0.000135758	0	0	0	0	0	0	0	0
ENSMUSG00000000617	Grm6	0.00125562	0.00452225	0.0143515	0.00116539	0.00326699	4.3745e-05	0	0.000163777	0.00104984	0.000385251	0.00238938	0.00124353	0.000825536	0	0
ENSMUSG00000000627	Sema4f	0.00171159	0.0143679	0.0980533	0.00207019	0.0121731	0.000241326	0.00235797	0.0012836	0.00108823	0.000822039	0.00177649	0.00939896	0.000252911	0.0218583	0.00492824
ENSMUSG00000000628	Hk2	0.0470121	0.390353	0.463267	0.586958	0.438487	0.0488205	0.170781	0.344897	0.444997	0.140934	0.180235	0.26319	0.208211	0.202943	0.11672
ENSMUSG00000000631	Myo18a	1.56078	1.31326	1.15898	1.32988	1.41197	1.5522	1.74058	1.33542	1.39959	1.41948	1.32235	1.62586	1.30806	1.29015	1.16996
ENSMUSG00000000632	Sez6	0.0054361	0.216497	0.382505	0.241393	0.180344	0.523426	0.00447463	0.0612035	0.043598	0.00244312	0.00428803	0.0170432	0.00758671	0.477334	0.0423815
ENSMUSG00000000673	Haao	0.00557482	0.0102935	0.033198	0.0240993	0.028511	0.00272311	0.0118694	0.00695279	0.00530945	0.011792	0.0103989	0.0115325	0.00488565	0.000447944	0
ENSMUSG00000000682	Cd52	0.0159712	0.926517	0.782868	1.10493	0.617351	0.0717342	0.0233758	0.790192	0.467639	0.00904684	0.0186614	0.14476	0.0131583	0.0396579	0.201803
ENSMUSG00000000686	Abhd15	0.0168472	0.038232	0.0449158	0.0787417	0.0847908	0.0143248	0.0206652	0.0376513	0.01513	0.0171163	0.0180247	0.0502765	0.0227823	0.436401	0.0734424
ENSMUSG00000000690	Hoxb6	0.00188071	0.0130862	0.0233323	0.00755186	0.016043	0.0190575	0.000356863	0.00611257	0.00397137	0.000144227	0.000422846	0.00173451	0.000358629	0.0386356	0.0091975
ENSMUSG00000000693	Loxl3	0.0602836	0.416368	0.239309	0.354216	0.156162	0.0245363	0.0751952	0.417813	0.103249	0.0967912	0.0580809	0.0936332	0.060994	0.0395144	0.128177
ENSMUSG00000000701	Tcl1b5	0	0	0.00722317	0	0.000557732	0.00023092	0	0	0	0	0.000193104	0	0	0	0
ENSMUSG00000000706	Btn1a1	0.00268047	0.00716881	0.0102684	0.00325048	0.00370078	0.00150405	0.000411813	0.0016019	0.00108983	0.0061519	0.00280423	0.0092844	0.000173594	0.000298127	0
ENSMUSG00000000708	Kat2b	0.561126	0.373996	0.275931	0.182684	0.30108	0.868813	0.611421	0.582314	0.744924	0.642793	0.500747	0.423671	0.540429	0.497541	0.343305
ENSMUSG00000000711	Rab5b	0.310424	0.308791	0.260123	0.264275	0.262516	0.341061	0.331804	0.319458	0.36147	0.346721	0.347533	0.239547	0.285631	0.460338	0.259861
ENSMUSG00000000724	Cryba1	0.0199201	0.0219532	0.0541635	0.0210682	0.0264909	0.011754	0.0145452	0.0214741	0.0109797	0.0204395	0.0228543	0.0261773	0.0228851	0.0149392	0.0376358
ENSMUSG00000000730	Dnmt3l	0.0135749	0.336104	0.782854	0.681848	0.584794	0.0200533	0.00295661	0.111035	0.0688885	0.00631157	0.00724657	0.272872	0.00894808	0.0375244	0.156926
ENSMUSG00000000731	Aire	0.159952	1.56561	2.70134	0.552758	2.59384	0.230151	0.0854151	0.68652	0.343724	0.0620901	0.0890557	1.69513	0.156074	0.351299	0.868973
ENSMUSG00000000732	Icosl	0.359599	1.29538	1.71918	2.25196	2.27846	0.208474	0.0845713	0.855718	0.311601	0.27632	0.102746	2.04114	0.214966	0.455414	0.786892
ENSMUSG00000000738	Spg7	0.32573	0.510782	0.502456	0.390634	0.477315	0.561284	0.300074	0.630171	0.549262	0.33223	0.333685	0.569752	0.403597	0.614976	0.820396
ENSMUSG00000000739	Sult5a1	0.635968	0.0170048	0.0163159	0.00638698	0.00635055	0.0126427	0.0179785	0.00270224	0.0236002	0.307574	0.143372	0.0495345	0.127253	0.00386648	0
ENSMUSG00000000740	Rpl13	0.135602	0.0819193	0.113599	0.0791435	0.147472	0.0889806	0.108902	0.0409403	0.0995616	0.122078	0.170516	0.192379	0.141281	0.0729914	0.0874731
ENSMUSG00000000743	Chmp1a	0.462269	0.536938	0.472243	0.43452	0.470228	0.498726	0.62511	0.616671	0.671616	0.575446	0.61489	0.522794	0.541109	0.528091	0.581135
ENSMUSG00000000751	Rpa1	0.327843	0.274017	0.223131	0.194462	0.277791	0.313727	0.298045	0.254875	0.262921	0.344114	0.438004	0.771302	1.08561	0.396997	0.278454
ENSMUSG00000000753	Serpinf1	0.0284531	0.040912	0.0527306	0.0338227	0.0293718	0.0164211	0.35885	0.0129381	0.0391449	0.409471	0.984546	0.0311704	0.773799	0.00156778	0.0224674
ENSMUSG00000000759	Tubgcp3	0.744449	0.530694	0.513962	0.701597	0.833191	0.647228	1.00088	0.40406	0.45081	0.806481	0.838587	0.956845	1.09711	0.829115	1.00586
ENSMUSG00000000766	Oprm1	0.00177384	0.0370679	0.0625093	0.082038	0.0410651	0.0502205	0.00138566	0.0153062	0.0102634	0.00218132	0	0.0358923	0.000730768	0.0041298	0.0244988
ENSMUSG00000000776	Polr3d	0.168685	0.145425	0.169169	0.105363	0.129378	0.226524	0.140788	0.12432	0.133036	0.182317	0.165007	0.259221	0.151933	0.154647	0.240218
ENSMUSG00000000782	Tcf7	0.0573517	0.686669	0.95647	1.25995	1.22212	0.0832771	0.364116	0.196067	0.227921	0.0944743	0.206968	0.744851	0.250578	0.138331	0.373993
ENSMUSG00000000787	Ddx3x	1.34314	1.14713	1.04705	1.08416	0.990954	1.2897	1.13554	1.42788	1.21105	1.31233	1.27414	1.42203	1.29409	1.30152	1.23183
ENSMUSG00000000791	Il12rb1	0.0650556	0.270329	0.0740361	0.327985	0.116434	0.00703217	0.124681	0.145689	0.0750076	0.0555086	0.0339796	0.074551	0.0336026	0.01158	0
ENSMUSG00000000792	Slc5a5	0.0614445	0.0717418	0.10433	0.13252	0.0747205	0.206171	0.355502	0.0101936	0.0516276	0.142425	0.114768	0.0621677	0.158644	0.142937	0.00474118
ENSMUSG00000000794	Kcnn3	0.698201	0.0998826	0.11841	0.0996256	0.481098	0.0451411	1.12479	0.0310802	0.0419602	0.659475	1.05492	0.437062	0.781024	0.238669	0.00987786
ENSMUSG00000000804	Usp32	0.561664	0.82235	0.715545	0.734893	0.537313	0.632328	0.85848	0.889851	0.701571	0.789945	0.74488	0.341381	0.700907	0.746205	0.573321
ENSMUSG00000000805	Car4	0.00149461	0.0277789	0.162764	0.00148645	0.0444735	0.00170494	0.00109003	0.0377968	0.0652058	0.000261608	0.00378935	0.003244	0.00303587	0.00938763	0.00332808
ENSMUSG00000000811	Txnrd3	0.220064	0.224692	0.19915	0.290232	0.134911	0.140343	0.706147	0.0860546	0.136037	0.332515	0.377112	0.169194	0.327111	0.0637108	0.0965046
ENSMUSG00000000817	Fasl	0.000365243	0.00122563	0.00947479	0.00124252	0.00179613	0.000274665	0.00515744	0.000784073	0.00117291	0.000274151	0.0049759	0	0.00344042	0	0
ENSMUSG00000000823	Zfp512b	0.581707	0.298128	0.280551	0.277052	0.476201	0.681778	0.721106	0.271523	0.336888	0.749468	0.855854	0.501578	0.895935	0.546314	0.455005
ENSMUSG00000000826	Dnajc5	0.88606	0.97633	0.876762	0.938144	0.8647	1.026	0.985023	1.05348	0.994175	0.955396	0.926958	0.879515	0.894141	1.10716	0.812713
ENSMUSG00000000827	Tpd52l2	0.568468	0.666265	0.607181	0.735969	0.608295	0.335278	0.585027	0.50223	0.615825	0.515519	0.450506	0.627954	0.49621	0.55522	0.847197
ENSMUSG00000000838	Fmr1	0.670882	0.646218	0.698207	0.578428	0.690001	0.457524	0.659307	0.809031	0.516	0.733513	0.686344	1.01399	0.925828	0.898726	1.22141
ENSMUSG00000000861	Bcl11a	0.827759	0.147632	0.108963	0.0434613	0.145525	0.138631	0.714763	0.255641	0.152328	0.968508	1.11702	0.263625	1.10779	0.187997	0.0200157
ENSMUSG00000000869	Il4	0.0147638	0.0533187	0.05619	0.0782333	0.0825843	0.0172184	0.0222756	0.0133836	0.0442378	0.0174455	0.031445	0.0335158	0.0182568	0.0258322	0.084342
ENSMUSG00000000876	Pxmp4	0.0609878	0.129547	0.117892	0.10369	0.0897503	0.133884	0.0699781	0.175618	0.149947	0.109162	0.111808	0.0701297	0.0788349	0.254024	0.0848322
ENSMUSG00000000881	Dlg3	0.358958	0.295212	0.271784	0.228158	0.312794	0.23031	0.432373	0.554688	0.431476	0.417308	0.386259	0.35189	0.387079	0.451988	0.437159
ENSMUSG00000000884	Gnb1l	0.0635849	0.0371762	0.047164	0.0228546	0.0594301	0.0609313	0.0307107	0.0241904	0.0729803	0.0437481	0.0642635	0.0959927	0.0915021	0.0196246	0.0772175
ENSMUSG00000000889	Dbh	0.00204343	0.0506676	0.13257	0.127825	0.0964361	0.00615292	0.00301276	0.00824449	0.0210452	0.00466374	0.00360933	0.0214252	0.00437864	0	0.136028
ENSMUSG00000000901	Mmp11	0.14818	0.00994052	0.0114715	0.00435615	0.019244	0.0390689	0.0196099	0.00274536	0.0146861	0.0557132	0.0515213	0.0268416	0.0445757	0.0394587	0.0324829
ENSMUSG00000000902	Smarcb1	0.689584	0.497651	0.509155	0.361431	0.690431	0.482455	0.954554	0.35555	0.527248	0.778807	0.867984	0.866034	0.939738	0.636729	0.693009
ENSMUSG00000000903	Vpreb3	0.00131199	0.0112372	0.039167	0.0061302	0.0274406	0.00144699	0.000737255	0.00224164	0.00869534	0.00101064	0.000386103	0.0161178	0.000764872	0.00510568	0.875897
ENSMUSG00000000915	Hip1r	0.780226	0.914507	0.517804	0.603986	0.566635	1.6672	0.909447	1.04382	1.16737	0.683052	0.698246	0.491983	0.623174	0.894468	0.896741
ENSMUSG00000000916	Nsun5	0.182289	0.0861121	0.080028	0.0720839	0.110103	0.0779844	0.135846	0.0721834	0.108464	0.167345	0.157572	0.196196	0.177405	0.12746	0.0537493
ENSMUSG00000000934	Top1mt	0.190198	0.0751542	0.0515275	0.0675143	0.124798	0.0332239	0.211457	0.0316353	0.0429694	0.182431	0.189579	0.138666	0.216349	0.0557303	0.0522176
ENSMUSG00000000938	Hoxa10	0.000192722	0.00385078	0.0308596	0.00609259	0.00810336	7.15732e-05	8.89611e-05	0.00644748	0.00404447	0	0	0.00325207	0	0	0.0659582
ENSMUSG00000000942	Hoxa4	0.0112968	0.000944922	0.00167681	0.000212708	0.00028756	0.0122519	0.0219715	0	0.00237916	0.0157639	0.032081	0.00120092	0.0435875	0.00462144	0
ENSMUSG00000000948	Gm38393	0.0579202	0.195973	0.287721	0.31266	0.277158	0.125594	0.0467741	0.0965362	0.104238	0.055452	0.045756	0.22054	0.0434636	0.193658	0.219575
ENSMUSG00000000957	Mmp14	1.24564	0.696132	0.383075	0.540937	0.758724	0.576174	1.17088	0.589818	0.553251	1.10154	1.08517	1.00343	0.953047	0.542666	0.30004
ENSMUSG00000000958	Slc7a7	0.395597	0.421332	0.540746	0.70234	0.915116	0.177348	0.255691	0.412572	0.119672	0.32952	0.0683614	0.821482	0.105158	0.178785	0.642897
ENSMUSG00000000959	Oxa1l	0.42833	0.349507	0.306088	0.268571	0.407626	0.414484	0.47084	0.302617	0.397903	0.496337	0.618639	0.464804	0.52578	0.536855	0.3129
ENSMUSG00000000976	Heatr6	0.428208	0.415629	0.341073	0.345348	0.460287	0.283743	0.468157	0.364721	0.484186	0.411845	0.486409	0.481536	0.449873	0.403926	0.20394
ENSMUSG00000000982	Ccl3	0.0221457	0.0241717	0.0202051	0.00215151	0.00419116	8.52553e-05	0.000761274	0.0160691	0.0456867	0.00575048	0.0142866	0.00108063	0.000233408	0	0
ENSMUSG00000000983	Wfdc18	0.92125	0.277482	0.166723	0.0701382	0.221872	0.523739	0.0134649	0.590721	0.77764	0.161253	0.0249828	0.387073	0.0331778	0.151457	0.0737524
ENSMUSG00000001016	Ilf2	0.46194	0.317308	0.299382	0.355295	0.384245	0.352662	0.304795	0.191857	0.271989	0.425495	0.470457	0.753173	0.557184	0.422171	0.523132
ENSMUSG00000001017	Chtop	0.733053	0.669335	0.615816	0.712339	0.689671	0.734704	0.72882	0.594931	0.594816	0.739372	0.785431	0.833316	0.743868	0.861135	0.485475
ENSMUSG00000001018	Snapin	0.459546	0.528619	0.542844	0.676539	0.647224	0.361855	0.662187	0.288422	0.588378	0.540375	0.514139	0.430816	0.42275	0.488039	0.652855
ENSMUSG00000001020	S100a4	0.0143835	0.122367	0.105486	0.270608	0.15179	0.00350438	0.0195039	0.0256738	0.0980902	0.0145605	0.00565452	0.0714903	0.00817948	0.00668511	0.017946
ENSMUSG00000001021	S100a3	0.102552	0.327268	0.496502	0.865204	0.899534	0.0117401	0.230501	0.0223526	0.124289	0.114955	0.0513981	0.544512	0.0570634	0.00651362	0.157154
ENSMUSG00000001023	S100a5	0.0046568	0.0331473	0.0559238	0.149763	0.0982754	0.00071677	0.00570753	0.00923437	0.0172593	0.00855047	0.00621133	0.0309423	0.00218187	0.00122997	0.001198
ENSMUSG00000001025	S100a6	0.263608	0.599933	0.336377	0.667909	0.260653	0.0792519	0.022295	0.513417	0.418657	0.179231	0.0503427	0.125763	0.054672	0.171573	0.703495
ENSMUSG00000001027	Scn4a	0.0303436	0.12009	0.162082	0.208664	0.247899	0.0225683	0.041019	0.02438	0.0274784	0.0161606	0.0170321	0.0484247	0.0164013	0.0386944	0.0266783
ENSMUSG00000001029	Icam2	0.00882361	0.0238919	0.0191286	0.0173083	0.0175765	0.00716235	0.0320225	0.00840925	0.0219621	0.012842	0.0151757	0.00203253	0.0111334	0.0154885	0.107616
ENSMUSG00000001034	Mapk7	0.20866	0.138248	0.126136	0.109394	0.125005	0.250119	0.246276	0.119658	0.106759	0.227566	0.353772	0.166958	0.353186	0.122649	0.0681141
ENSMUSG00000001036	Epn2	0.473202	0.423474	0.29156	0.344569	0.524862	0.823871	0.577661	0.350744	0.385177	0.544719	0.586291	0.569873	0.587982	0.615243	0.382998
ENSMUSG00000001039	B9d1	0.0736337	0.0651772	0.0751065	0.0490859	0.113484	0.119393	0.0703702	0.024235	0.0648416	0.107386	0.110549	0.123348	0.0995755	0.174487	0.616613
ENSMUSG00000001052	Sec24b	1.29305	1.30026	1.34583	1.45445	1.81336	1.54134	1.37463	1.06188	1.11986	1.28289	1.30413	1.63656	1.32067	1.09391	1.54283
ENSMUSG00000001053	N4bp3	0.0554125	0.122066	0.0610861	0.0782268	0.0641099	0.312806	0.0371669	0.0893951	0.47888	0.0569448	0.0778185	0.0901881	0.18143	0.188966	0.0133422
ENSMUSG00000001054	Rmnd5b	0.250749	0.320415	0.314668	0.290036	0.341116	0.334802	0.513699	0.303798	0.483151	0.363182	0.501878	0.338968	0.473415	0.27457	0.325685
ENSMUSG00000001056	Nhp2	0.0652812	0.0656963	0.0758387	0.0441608	0.0814647	0.0605434	0.0669982	0.0464956	0.122366	0.0723154	0.0960902	0.191772	0.120956	0.0411217	0.171714
ENSMUSG00000001062	Vps9d1	0.276062	0.252761	0.188504	0.167948	0.220143	0.524046	0.307795	0.272621	0.313724	0.285424	0.376914	0.165062	0.297778	0.253258	0.228774
ENSMUSG00000001065	Zfp276	0.262094	0.262679	0.210979	0.21462	0.188381	0.659026	0.205533	0.388135	0.258966	0.208903	0.23149	0.154042	0.203398	0.242885	0.149477
ENSMUSG00000001076	C1ql4	0.000743202	0.02581	0.0438894	0.0183637	0.0673667	0.000296667	0	0.00200367	0.00148578	0.000148518	0.000320725	0.0624071	0.00287874	0.0165075	0.0169429
ENSMUSG00000001082	Mfsd10	0.264556	0.129609	0.135782	0.071588	0.240928	0.127917	0.39958	0.0810566	0.142714	0.323838	0.609527	0.416414	0.719186	0.131284	0.16952
ENSMUSG00000001089	Luzp1	1.03711	0.492314	0.394123	0.325858	0.39187	0.525871	1.21601	0.781215	0.851247	1.18368	1.31593	0.67927	1.26504	0.473251	0.553263
ENSMUSG00000001095	Slc13a2	0.179507	0.299149	0.372037	0.498809	0.382328	0.0100481	0.610035	0.327807	0.170275	0.29081	0.186897	0.225313	0.172235	0.0464509	0.247638
ENSMUSG00000001098	Kctd10	0.275288	0.284146	0.263649	0.237247	0.242805	0.321284	0.760633	0.270694	0.334471	0.549141	0.50478	0.229436	0.455141	0.219649	0.331043
ENSMUSG00000001100	Poldip2	0.460004	0.280997	0.256953	0.226947	0.361332	0.318664	0.641217	0.258725	0.385871	0.560513	0.730791	0.525998	0.669872	0.319294	0.39404
ENSMUSG00000001103	Sebox	0.00160213	0.00771653	0.00224689	0.00162298	0.00305361	0.00119702	0.00127499	0.000622965	0.0032005	0.00249077	0.00159407	0.00201895	0.000616271	0.00093321	0
ENSMUSG00000001105	Ift20	0.18558	0.208221	0.211123	0.196146	0.198826	0.237788	0.234009	0.220623	0.297056	0.241965	0.189014	0.165293	0.156431	0.234538	0.553941
ENSMUSG00000001119	Col6a1	2.25906	0.10249	0.194066	0.0514458	0.208243	0.0509494	0.756824	0.0261758	0.0943555	1.27147	1.69191	0.384294	1.51426	0.0316582	0.271839
ENSMUSG00000001120	Pcbp3	0.0508463	0.0922122	0.136638	0.0625184	0.0887472	0.0315503	0.247635	0.0485655	0.0386657	0.0699868	0.174506	0.0644828	0.249606	0.200974	0.134793
ENSMUSG00000001123	Lgals9	1.27489	0.549568	0.31284	0.396396	0.441926	1.35591	1.39671	0.940566	0.541999	1.44876	1.41012	0.449603	1.29727	0.754428	0.851177
ENSMUSG00000001127	Araf	0.965294	1.08882	0.875154	0.992973	0.945348	1.05509	0.953545	1.16583	1.24229	0.958428	0.965262	0.766643	0.842432	1.19885	0.82076
ENSMUSG00000001128	Cfp	0.089072	0.0879259	0.117575	0.0539119	0.0946582	0.135525	0.0555866	0.215928	0.115316	0.0740773	0.0668207	0.0585702	0.0390513	0.0406375	0.0718795
ENSMUSG00000001131	Timp1	0.11404	0.0832507	0.135833	0.0691026	0.058696	0.0103013	0.0265341	0.0652269	0.100134	0.0597786	0.0534247	0.0563426	0.106936	0.00658288	0.0350972
ENSMUSG00000001134	Uxt	0.0459228	0.0353903	0.0322058	0.0277747	0.0341973	0.0389834	0.0374266	0.0281583	0.0269919	0.0406483	0.0265861	0.0395967	0.0251154	0.0380423	0.0696049
ENSMUSG00000001138	Cnnm3	0.554368	0.279945	0.223083	0.16536	0.313329	0.345182	0.44375	0.230563	0.434012	0.532115	0.493354	0.431345	0.524669	0.536636	0.324912
ENSMUSG00000001143	Lman2l	0.350095	0.313175	0.251968	0.247575	0.29032	0.574493	0.272136	0.276214	0.309707	0.376838	0.369629	0.34504	0.319223	0.757883	0.366366
ENSMUSG00000001150	Mcm3ap	0.748951	0.609656	0.534932	0.582754	0.731804	0.598489	0.714597	0.579445	0.647567	0.657851	0.86865	0.730793	0.752088	0.680569	0.781327
ENSMUSG00000001151	Pcnt	0.698882	0.460386	0.466988	0.362323	0.569098	0.572111	0.427513	0.440106	0.447343	0.597652	0.59514	0.849796	1.06825	0.467987	1.47226
ENSMUSG00000001155	Ftcd	0.011754	0.0023897	0.0187182	0.000177827	0.00265009	0.000210223	0.000101191	0.0213152	0.00765341	0.00363278	0.00671927	0.000177393	0.000918258	0	0
ENSMUSG00000001156	Mxd1	0.530816	2.06886	1.66741	1.99072	1.69789	1.1051	0.311884	2.35571	1.73916	0.358996	0.372756	1.04791	0.322288	1.47293	0.939156
ENSMUSG00000001157	Gmcl1	0.457106	0.846136	0.721492	1.21706	0.738815	0.663675	0.429719	0.928009	0.540922	0.446636	0.48095	0.701658	0.459865	0.787814	0.847463
ENSMUSG00000001158	Snrnp27	0.208251	0.314759	0.314375	0.32923	0.300819	0.227066	0.284455	0.303251	0.262098	0.251748	0.268508	0.321482	0.240272	0.28619	0.318775
ENSMUSG00000001166	Oas1c	0.0418064	0.0448564	0.0936392	0.0109577	0.0366415	0.023556	0.0189563	0.0587103	0.0453898	0.0406963	0.0391155	0.0416557	0.0344751	0.0554699	0.0897639
ENSMUSG00000001168	Oas1h	0.0908359	0.0400003	0.148971	0.00235915	0.0221158	0.0523231	0.0120874	0.0306174	0.0483037	0.0574862	0.03055	0.00904838	0.0264029	0.0593374	0.143782
ENSMUSG00000001173	Ocrl	0.475272	0.209856	0.160706	0.104355	0.143507	0.412961	0.491159	0.357864	0.319	0.623488	0.546082	0.187809	0.517931	0.392404	0.194148
ENSMUSG00000001175	Calm1	0.971981	1.17612	1.29507	0.933494	1.23975	1.65382	1.51189	1.31827	1.2266	1.30708	1.383	1.39487	1.41401	1.58321	2.05106
ENSMUSG00000001211	Agpat3	0.647883	0.929282	0.873613	0.955445	0.976804	0.598151	1.71147	0.934311	1.0835	1.06955	1.34179	0.884815	1.26023	0.969509	1.33892
ENSMUSG00000001225	Slc26a3	0.000443775	0.00224478	0.0495456	0.0030015	0.0024869	0.00301658	0.00086852	0.00584902	0.00545106	0.00102329	0.00109847	0.00120225	0.000600004	0.000308944	0
ENSMUSG00000001227	Sema6b	0.0108062	0.0992763	0.069884	0.113909	0.0821708	0.0215836	0.00598556	0.106111	0.0219388	0.0158346	0.0130894	0.033544	0.0137844	0.133295	0.0983607
ENSMUSG00000001228	Uhrf1	0.111234	0.171438	0.430271	0.13567	0.575088	0.0185206	0.116496	0.0586707	0.115689	0.0806936	0.454025	1.50557	1.69706	0.00679446	0.499221
ENSMUSG00000001229	Dpp9	0.608774	0.642383	0.542841	0.609343	0.573834	0.450244	0.696881	0.535487	0.598476	0.546324	0.691266	0.703674	0.721394	0.988143	0.537334
ENSMUSG00000001240	Ramp2	0.00172625	0.0146791	0.0534564	0.000216073	0.00240893	0.0190623	0.00167321	0.00498905	0.0358726	0.00186421	0.00348641	0.00185767	0.00717092	0.0388392	0
ENSMUSG00000001247	Lsr	0.303371	0.41048	0.341393	0.242687	0.35055	0.469924	0.18487	0.755178	0.609119	0.25592	0.279996	0.506318	0.347454	0.397272	0.299664
ENSMUSG00000001248	Gramd1a	0.586734	0.342782	0.318332	0.293466	0.517475	0.542732	0.674002	0.177673	0.332248	0.573893	0.676235	0.574246	0.582058	0.628342	0.482157
ENSMUSG00000001249	Hpn	0.0949737	0.175203	0.17453	0.113099	0.204232	0.0616967	0.0797761	0.274224	0.284156	0.126686	0.18387	0.112303	0.129948	0.182157	0.185839
ENSMUSG00000001260	Gabrg1	0.000262238	0.0171179	0.00442703	0.0257731	0.0122453	0.000155965	0	0.0621417	0.000732957	0	0	0.000177464	0	0	0
ENSMUSG00000001270	Ckb	0.0107709	0.108026	0.146762	0.0417913	0.104995	0.0496767	0.0236154	0.180017	0.0841086	0.0251535	0.0491543	0.0427775	0.0232654	0.0907344	0.654671
ENSMUSG00000001280	Sp1	1.21641	0.888387	0.747791	0.761627	0.896405	0.895074	1.14524	0.969325	1.00052	1.26229	1.23977	1.13556	1.43537	1.23656	0.952997
ENSMUSG00000001281	Itgb7	0.0349079	0.0355595	0.0573513	0.024712	0.0293074	0.124138	0.540863	0.0197039	0.0264534	0.166359	0.464091	0.0255652	0.344299	0.0297798	0.00474118
ENSMUSG00000001285	Myg1	0.180594	0.164922	0.149436	0.15406	0.196654	0.211854	0.163033	0.14298	0.176085	0.215894	0.208377	0.318987	0.306251	0.224444	0.222473
ENSMUSG00000001288	Rarg	0.420682	0.135464	0.133682	0.155665	0.118069	0.145132	0.443596	0.0652429	0.532782	0.425506	0.422921	0.151808	0.313663	0.115865	0.0995203
ENSMUSG00000001289	Pfdn5	0.446342	0.360984	0.299615	0.343496	0.332759	0.47561	0.304046	0.363062	0.405077	0.39322	0.30673	0.324936	0.285999	0.48197	0.305627
ENSMUSG00000001300	Efnb2	0.926117	0.826477	0.737145	0.570182	0.672484	0.67246	1.19727	1.16452	1.33264	1.07802	1.19762	0.734316	1.19878	0.387878	0.418888
ENSMUSG00000001305	Rrp15	0.0859431	0.0330697	0.0422401	0.0298027	0.0474834	0.0150537	0.0674504	0.0172802	0.0352255	0.085959	0.130808	0.133901	0.107421	0.0350089	0.0406962
ENSMUSG00000001313	Rnd2	0.07768	0.0382651	0.066279	0.0301358	0.0556209	0.0352752	0.0992033	0.0259178	0.0516266	0.102382	0.124241	0.0252611	0.0933994	0.182941	0.0106944
ENSMUSG00000001323	Srr	0.194648	0.126335	0.0792736	0.101268	0.112247	0.130303	0.219001	0.192406	0.118595	0.251897	0.224942	0.13065	0.168078	0.207389	0.225537
ENSMUSG00000001333	Sync	0.232799	0.187647	0.0952859	0.157302	0.124534	0.103337	0.0357877	0.234285	0.0939653	0.0636263	0.0125935	0.0854049	0.0321751	0.243447	0.118155
ENSMUSG00000001334	Fndc5	0.0120326	0.0483311	0.0966539	0.0195536	0.0305906	0.0157514	0.0231376	0.0552135	0.0174087	0.0195842	0.0507246	0.0103661	0.0545441	0.146979	0.0463085
ENSMUSG00000001348	Acp5	0.00497206	0.0836021	0.116608	0.024855	0.0484983	0.00279756	0.0292998	0.192526	0.0955776	0.00681157	0.00829187	0.00959713	0.0174992	0.000447944	0.046862
ENSMUSG00000001349	Cnn1	0.00788901	0.0276349	0.0497076	0.00917297	0.0296045	0.00104722	0.00390643	0.00547949	0.0176946	0.00828719	0.00687175	0.0122482	0.0022373	0.00661782	0.0237151
ENSMUSG00000001366	Fbxo9	0.406404	0.442896	0.306182	0.359781	0.308018	0.663498	0.532641	0.524613	0.59733	0.473737	0.458481	0.307118	0.346588	0.727944	0.352316
ENSMUSG00000001376	Vps50	0.384631	0.321705	0.360826	0.399777	0.330652	0.299661	0.286693	0.285427	0.290893	0.382571	0.258633	0.327029	0.316277	0.452589	0.228502
ENSMUSG00000001380	Hars	0.288926	0.328918	0.361786	0.340081	0.369005	0.245822	0.277999	0.364893	0.264551	0.335843	0.32178	0.511195	0.367086	0.249518	0.276003
ENSMUSG00000001383	Zmat2	0.233993	0.235567	0.174624	0.229886	0.220176	0.229383	0.256933	0.236977	0.239457	0.295907	0.263504	0.292016	0.29451	0.278048	0.393835
ENSMUSG00000001403	Ube2c	0.010225	0.00982189	0.0203243	0.0101473	0.0472327	0.00355876	0.011308	0.0103733	0.0167871	0.0117135	0.017893	0.766776	0.427208	0.000958458	0.105871
ENSMUSG00000001415	Smg5	0.603627	0.571995	0.49218	0.457207	0.559127	0.625744	0.709836	0.595539	0.663886	0.609024	0.605384	0.730136	0.709221	0.568956	0.559989
ENSMUSG00000001416	Cct3	0.863969	0.826123	0.853626	0.712083	1.00773	0.846077	1.05484	0.672726	0.777443	0.923004	1.08648	1.39463	1.12291	0.826409	1.24258
ENSMUSG00000001418	Glmp	0.343656	0.464751	0.364823	0.300622	0.333941	0.435153	0.338835	0.540309	0.591698	0.417308	0.306489	0.265898	0.234012	0.443493	0.306444
ENSMUSG00000001419	Mef2d	0.539962	0.672826	0.500416	0.469054	0.471616	1.221	0.704257	0.79758	0.750205	0.626587	0.648885	0.437205	0.480835	0.739458	0.386
ENSMUSG00000001420	Tmem79	0.0599708	0.0499542	0.0237398	0.0105167	0.020171	0.0925537	0.036005	0.108239	0.283199	0.0473574	0.0397691	0.0352093	0.0493136	0.0383473	0.0204699
ENSMUSG00000001424	Snd1	0.960218	0.884108	0.995954	0.771863	0.951034	0.604907	1.28595	0.787819	0.722649	1.05353	1.31292	1.09439	1.30328	0.889309	0.749795
ENSMUSG00000001435	Col18a1	1.04584	0.269526	0.287185	0.0428467	0.136361	0.0450137	1.55889	0.569286	0.140614	1.37058	2.04357	0.310531	1.8703	0.27445	0.313776
ENSMUSG00000001436	Slc19a1	0.0792058	0.0709695	0.0983243	0.0218849	0.0477577	0.0105689	0.101954	0.166363	0.0497799	0.121307	0.241058	0.138508	0.177841	0.0815841	0.0165173
ENSMUSG00000001440	Kpnb1	1.23001	1.09861	1.01062	1.08059	1.2348	0.888218	1.23958	0.998994	1.02654	1.26156	1.43514	1.9458	1.82461	1.27196	1.16501
ENSMUSG00000001441	Npepps	0.779037	0.84118	0.549121	0.854857	0.654829	0.837575	0.790664	0.992771	1.08949	0.740008	0.630644	0.760059	0.697774	1.26164	0.669318
ENSMUSG00000001444	Tbx21	0.00592496	0.522693	0.238639	0.734035	0.335634	0.0505026	0.0111274	0.18733	0.186926	0.00081037	0.015401	0.127196	0.0651947	0.0619585	0.104401
ENSMUSG00000001445	Mrpl10	0.290429	0.367975	0.364779	0.324004	0.387294	0.285567	0.455285	0.355043	0.423504	0.411884	0.411886	0.443996	0.459143	0.373853	0.509423
ENSMUSG00000001467	Cyp51	0.165226	0.500279	0.558954	0.297027	0.453699	0.22646	0.153675	0.587036	0.495711	0.142753	0.241956	0.562033	0.343311	0.372048	0.186175
ENSMUSG00000001472	Tcf25	1.18368	1.24538	1.12072	1.11719	1.1494	1.48747	1.31817	1.31762	1.34644	1.20376	1.21577	1.0748	1.15769	1.44215	0.852607
ENSMUSG00000001473	Tubb6	0.856528	0.357515	0.360071	0.208625	0.337118	0.1159	1.22447	0.225796	0.231293	0.644044	1.32921	0.868576	1.61986	0.0924825	0.382464
ENSMUSG00000001482	Def8	0.302818	0.255318	0.166449	0.160818	0.215928	0.252171	0.681482	0.388786	0.524779	0.551678	0.722115	0.273222	0.695099	0.543027	0.172096
ENSMUSG00000001493	Meox1	0.0915037	0.150494	0.110738	0.100378	0.0393241	0.0121054	0.0264471	0.0515272	0.281785	0.0528331	0.0324102	0.0172562	0.0343788	0.0844876	0.0968517
ENSMUSG00000001494	Sost	0.000559664	0.0110476	0.0639175	0.00120072	0.0637196	0.000155856	0	0.0146558	0.00153784	0.000707553	0.000365915	0.00685976	0.00044703	0.00081809	0
ENSMUSG00000001496	Nkx2-1	0.000206028	0.0019257	0.0387066	0.00225347	0.00938891	0.00542978	8.89611e-05	0.000285655	0.000609999	0.000269184	0.000374665	0.000651561	0	0	0
ENSMUSG00000001497	Pax9	1.17591	0.750163	0.702652	0.656573	0.893898	0.408406	1.42947	0.539017	1.00549	1.56542	1.81633	0.866405	1.74915	1.02863	0.466897
ENSMUSG00000001504	Irx2	0.00696225	0.00416185	0.0115191	0.000165338	0.0017525	0.0125408	0.00545573	0.0106824	0.15634	0.00309896	0.000447916	0.00925125	0.00257355	0.452542	0.00188055
ENSMUSG00000001506	Col1a1	0.0167382	0.0993108	0.418385	0.0054609	0.120125	0.00667481	0.0126116	0.0285745	0.107047	0.00464958	0.0577298	0.0408524	0.0395241	0.00611358	0.00846319
ENSMUSG00000001507	Itga3	1.22665	0.943983	0.7649	1.00249	1.40906	1.32408	1.11661	1.28184	0.650551	1.34847	1.24449	1.4605	1.14675	0.870083	1.37489
ENSMUSG00000001508	Sgca	0.00229476	0.041405	0.0567119	0.0248356	0.0304284	0.0264488	0.00325748	0.0192869	0.012302	0.00627691	0.00114349	0.0130966	0.00248544	0.00401218	0.0051293
ENSMUSG00000001510	Dlx3	0.00207641	0.096682	0.331455	0.122626	0.313062	0.0150267	0.0307965	0.0154467	0.251075	0.0125469	0.0357038	0.0547762	0.0237276	0.00411714	0.368437
ENSMUSG00000001517	Foxm1	0.0712995	0.0532247	0.0598444	0.0430292	0.0504085	0.00525713	0.384482	0.0345962	0.0379549	0.0972415	0.427561	0.748084	1.19549	0.0425713	0.134755
ENSMUSG00000001518	Itfg2	0.321698	0.243867	0.2421	0.217336	0.262925	0.224476	0.25312	0.156712	0.243367	0.320965	0.35503	0.373604	0.310574	0.483398	0.221688
ENSMUSG00000001520	Nrip2	0.037481	0.0369391	0.0578161	0.0188413	0.026835	0.0094641	0.136873	0.0219683	0.0134849	0.0694456	0.172362	0.0506321	0.110393	0.0478933	0.0149691
ENSMUSG00000001521	Tulp3	1.26713	0.640982	0.485699	0.672488	0.723917	0.40576	2.02482	0.183286	0.497502	1.52751	1.74744	0.707416	1.48702	0.657037	1.7743
ENSMUSG00000001524	Gtf2h4	0.148724	0.137205	0.1576	0.122568	0.208997	0.0983135	0.28833	0.0819008	0.143655	0.163467	0.286854	0.296813	0.265209	0.134788	0.241373
ENSMUSG00000001525	Tubb5	1.57131	0.824092	0.80478	0.640046	1.51965	0.996576	1.39764	0.600193	0.758894	1.33192	1.72822	2.62623	2.75834	1.01582	0.52605
ENSMUSG00000001542	Ell2	0.694245	0.845459	0.78261	1.11238	0.759162	0.279587	0.648547	0.867837	0.99713	0.615149	0.536698	0.550791	0.462413	0.577287	0.567931
ENSMUSG00000001552	Jup	1.51783	1.43112	1.40281	0.630926	0.874005	1.53572	1.96169	1.8301	2.37828	1.86659	1.92903	0.910179	1.78464	1.37965	0.680779
ENSMUSG00000001555	Fkbp10	0.271217	0.0203302	0.0403827	0.00408715	0.0325914	0.0135705	0.350597	0.0024281	0.0257997	0.36694	0.862752	0.0666842	0.782072	0.00663157	0
ENSMUSG00000001558	Klhl10	0.0109303	0.0149514	0.0133298	0.015738	0.0159382	0.00606524	0.00605607	0.00384766	0.0097336	0.00719435	0.016845	0.015686	0.0156853	0.0229915	0.021124
ENSMUSG00000001566	Mnx1	0.00150923	0.00032964	0.00095405	8.33301e-05	0.00122073	0	0.000153345	0.000763478	0.000566238	0	0.00313914	0.00113743	0	0.000805558	0
ENSMUSG00000001569	Nom1	0.356694	0.249629	0.226506	0.230035	0.233529	0.255412	0.319713	0.211273	0.232404	0.323017	0.384798	0.364993	0.363854	0.290924	0.230505
ENSMUSG00000001576	Ergic1	0.47349	0.216325	0.264557	0.166721	0.354569	0.385857	0.583488	0.223506	0.27817	0.696555	0.926492	0.594418	0.974527	0.361834	0.191614
ENSMUSG00000001583	Tnk1	0.222709	0.271318	0.199087	0.208176	0.216626	0.361893	0.148098	0.306217	0.241007	0.194263	0.0971145	0.226169	0.105481	0.275754	0.198489
ENSMUSG00000001588	Acap1	0.0214187	0.0285254	0.0529217	0.0190357	0.0514291	0.00248661	0.0537592	0.0136386	0.00631282	0.00817505	0.00611741	0.0104874	0.0177563	0.0390958	0.0323813
ENSMUSG00000001604	Tcea3	0.00401361	0.00566466	0.0520486	0.00149694	0.0124194	0.000869247	0.0090091	0.00681056	0.0340464	0.0179925	0.00345913	0.00277215	0.00239735	0.0127385	0.485876
ENSMUSG00000001622	Csn3	0.00133564	0.0200954	0.0622464	0.0155774	0.0235122	0.000796194	0	0.0327812	0.00194319	0.000477544	0	0.0057004	0	0.00236356	0.00508142
ENSMUSG00000001627	Ifrd1	0.431068	0.566612	0.750972	0.62451	0.599845	0.267472	0.322164	0.549007	0.497991	0.355903	0.378609	0.718773	0.473471	0.426035	0.66042
ENSMUSG00000001630	Stk38l	0.171041	0.174258	0.111586	0.168311	0.100719	0.667675	0.249481	0.197825	0.319699	0.218116	0.191401	0.119282	0.176763	0.553562	0.178209
ENSMUSG00000001632	Brpf1	0.411509	0.457256	0.371428	0.355414	0.377422	0.503513	0.43833	0.465372	0.395733	0.397283	0.474594	0.50738	0.5924	0.477849	0.567895
ENSMUSG00000001642	Akr1b3	0.0784643	0.0208538	0.0563993	0.00998731	0.0432992	0.0459998	0.0446242	0.00749359	0.0424816	0.0495637	0.0476973	0.0972309	0.0509614	0.0379359	0.065891
ENSMUSG00000001655	Hoxc13	0.000933745	0.00252619	0.0267911	0.000837062	0.0330654	6.53082e-05	7.968e-05	0.00485902	0.0120145	0	0	0.00351766	0.000177216	0.000957049	0
ENSMUSG00000001656	Hoxc11	0.00299257	0.245606	0.0868099	0.245073	0.0660643	0.0194631	0	0.266362	0.0398755	0.00328068	0.000346521	0.0116168	0.000620624	0.0219816	0.00986636
ENSMUSG00000001657	Hoxc8	0.00292988	0.0528367	0.0361674	0.0235603	0.0168582	0.0234133	0.000222808	0.0491177	0.0294705	0	0.000355245	0.00969556	0.000774962	0.0781326	0
ENSMUSG00000001661	Hoxc6	0.00429615	0.0976206	0.0730507	0.0813289	0.0540937	0.0533226	0.000859783	0.132142	0.0231166	0	0.000244136	0.00695157	0.000274423	0.0994631	0.00929754
ENSMUSG00000001663	Gstt1	0.0706217	0.338472	0.252177	0.0689116	0.09315	0.0790985	0.0218395	0.272772	0.157684	0.148541	0.0667171	0.0261491	0.0529552	0.52035	0.270418
ENSMUSG00000001665	Gstt3	0.209392	0.569839	0.320988	0.299542	0.317211	0.320699	0.242116	0.462884	0.534883	0.311112	0.335634	0.216518	0.286067	0.325792	0.397174
ENSMUSG00000001666	Ddt	0.0465535	0.25429	0.226284	0.139635	0.171323	0.141315	0.126984	0.181378	0.144307	0.100387	0.131818	0.146101	0.125932	0.203828	0.230152
ENSMUSG00000001670	Tat	0.000149813	0.0013798	0.0398751	0.000815919	0.000142311	0	0	0.00815042	0.0159124	0	0.00135878	0.00170725	0.000119894	0.0372955	0
ENSMUSG00000001672	Marveld3	0.0983923	0.249889	0.13819	0.133686	0.117198	0.258628	0.0154472	0.392866	0.263318	0.0787146	0.0219916	0.121186	0.0333879	0.317685	0.348023
ENSMUSG00000001674	Ddx18	0.133076	0.111125	0.109721	0.10597	0.125803	0.0790897	0.150895	0.0754947	0.0754941	0.141024	0.171975	0.243487	0.156608	0.0833377	0.096184
ENSMUSG00000001687	Ubl3	0.842827	1.10608	0.827534	0.997561	0.766929	0.85516	1.16706	1.23726	1.31545	1.08979	1.19618	0.634223	1.04394	1.52461	0.710848
ENSMUSG00000001700	Gramd3	0.649579	0.522376	0.431164	0.393734	0.402491	0.143838	0.370662	0.849133	0.549097	0.444568	0.496184	0.450594	0.436187	1.228	0.405631
ENSMUSG00000001707	Eef1e1	0.0791148	0.0724744	0.075524	0.0667869	0.117401	0.0580212	0.058338	0.0512802	0.0647466	0.0856429	0.0825421	0.255358	0.0887152	0.0753086	0.0838115
ENSMUSG00000001729	Akt1	1.07074	0.831904	0.686583	0.607231	0.946437	1.11572	1.29375	0.858232	0.820771	1.05429	1.2472	1.25533	1.28514	0.855996	0.860866
ENSMUSG00000001739	Cldn15	0.0204899	0.0393157	0.0606346	0.0223825	0.0240519	0.00889797	0.0131079	0.0386144	0.025789	0.0166896	0.0237528	0.0205374	0.031581	0.0240896	0.073107
ENSMUSG00000001741	Il16	0.0634825	0.0396273	0.0982678	0.100425	0.11523	0.0780826	0.135856	0.0214934	0.0439153	0.095869	0.0998427	0.0555464	0.0624212	0.0161206	0.0246626
ENSMUSG00000001750	Tcirg1	0.681727	0.319411	0.159717	0.158499	0.268592	0.442755	0.814135	0.450966	0.409313	0.736123	0.752839	0.356145	0.834324	0.272937	0.401156
ENSMUSG00000001751	Naglu	0.0806484	0.158643	0.150789	0.128829	0.141403	0.210448	0.0921832	0.120258	0.16314	0.17959	0.0546638	0.0958128	0.0655112	0.272549	0.309293
ENSMUSG00000001755	Coasy	0.264981	0.282713	0.23993	0.253417	0.26915	0.259263	0.518894	0.186994	0.299016	0.318701	0.342409	0.261944	0.29283	0.238529	0.688006
ENSMUSG00000001761	Smo	0.711541	0.0968868	0.126005	0.0268293	0.279997	0.0358703	0.756223	0.0148344	0.190054	0.781764	1.03343	0.5432	1.01805	0.0732732	0.199524
ENSMUSG00000001763	Tspan33	0.00489386	0.241757	0.243422	0.394451	0.39279	0.0267292	0.00467668	0.10468	0.0397887	0.00395099	0.00545737	0.22047	0.00503934	0.141401	0.135631
ENSMUSG00000001767	Crnkl1	0.271223	0.233227	0.238092	0.239008	0.249333	0.186927	0.183285	0.202676	0.203231	0.254257	0.187682	0.304433	0.157744	0.286045	0.382508
ENSMUSG00000001768	Rin2	1.40662	1.11703	0.819348	1.19364	1.14043	0.510231	1.18861	0.907038	1.3179	1.35297	1.16735	1.11445	0.930519	1.26132	1.10659
ENSMUSG00000001773	Folh1	0.00107976	0.00193577	0.0300713	0.000129536	0.000466084	0.0196102	0.00935818	0.000641329	0.000514462	0.00503272	0.00418154	0.00155045	0.000382581	0.000329546	0
ENSMUSG00000001774	Chordc1	0.584523	0.51271	0.470213	0.558021	0.496785	0.581903	0.364339	0.503111	0.40562	0.583066	0.361775	0.603463	0.301907	0.672081	0.802394
ENSMUSG00000001783	Rtcb	0.534457	0.592137	0.621012	0.604709	0.727451	0.392401	0.72659	0.511101	0.496645	0.582713	0.726027	0.808712	0.67649	0.75937	0.748391
ENSMUSG00000001785	Pwp1	0.274279	0.28465	0.36319	0.352598	0.391477	0.384738	0.27563	0.221921	0.241865	0.290009	0.320818	0.486902	0.348091	0.21713	0.294548
ENSMUSG00000001786	Fbxo7	0.299028	0.585834	0.542106	0.805262	0.639301	0.39257	0.654601	0.5121	0.481436	0.424093	0.483128	0.497952	0.458481	0.456635	0.368117
ENSMUSG00000001794	Capns1	0.989691	0.852222	0.766841	0.589491	0.867835	1.18733	1.27748	0.842737	0.918051	1.11627	1.20263	0.885354	1.19704	0.821877	0.60932
ENSMUSG00000001802	Lrp3	0.029486	0.00389595	0.0443195	0.00463268	0.0155936	0.0186799	0.0377105	0.00827289	0.00847902	0.0623141	0.116544	0.0117971	0.0873484	0.153446	0.00343702
ENSMUSG00000001804	Dsg4	0.0694295	0.0451924	0.146752	0.219801	0.292471	0.0156183	0.0262328	0.0176707	0.0354555	0.0494571	0.0130753	0.223648	0.0176805	0.00215209	0.0119507
ENSMUSG00000001815	Evx2	0.000323936	0.000183648	0.0217194	0.000109952	7.1786e-05	0.000936313	0.0016698	0.000135214	0.00081595	0.00145561	0.00113553	0.000226522	0.000490868	0.0111218	0
ENSMUSG00000001819	Hoxd13	0	0.000158942	0.0278734	0	0.000347572	0	0.00045446	0.000197139	0.00590441	0	0.000157839	0	0.000150384	0	0
ENSMUSG00000001823	Hoxd12	0	4.12817e-05	0.0120045	0	0.000309332	0	0.000265826	0.000136717	0.00068978	0.000292745	0	0	0	0	0
ENSMUSG00000001827	Folr1	0	0.0162772	0.045859	0.000255685	0.00830421	0.0711534	0.000100244	0.0255076	0.00672636	0.00113653	0.00260159	0.000333742	0.000177216	0.00532437	0
ENSMUSG00000001829	Clpb	0.357945	0.303685	0.293048	0.273406	0.368527	0.28321	0.297338	0.237451	0.331645	0.390848	0.419158	0.578306	0.465251	0.365713	0.220997
ENSMUSG00000001833	Sept7	0.964322	1.00875	0.842356	0.882613	0.939117	0.774981	1.14865	1.04901	1.02018	1.14281	1.20792	1.16181	1.26089	1.11054	0.924058
ENSMUSG00000001844	Zdhhc4	0.340771	0.251939	0.264816	0.290535	0.292322	0.231107	0.388031	0.248511	0.341262	0.374369	0.418448	0.308929	0.400711	0.402145	0.433341
ENSMUSG00000001847	Rac1	0.674996	0.756102	0.753327	0.742178	0.84742	0.487733	0.969694	0.803876	0.862966	0.844779	0.942225	0.931865	0.97462	0.492812	0.858382
ENSMUSG00000001855	Nup214	0.882987	0.698526	0.74846	0.693078	0.788121	0.793229	0.890799	0.648324	0.683385	0.86987	0.992207	1.01291	1.13463	0.728689	0.985554
ENSMUSG00000001864	Aif1l	0.0506165	0.690761	0.926723	1.37487	1.14607	0.0206525	0.059509	0.40262	0.236913	0.0305257	0.092448	1.14214	0.162443	0.113753	0.192456
ENSMUSG00000001865	Cpa3	4.06872e-05	0.00716045	0.0160569	0.0010249	0.000408885	0	8.16318e-05	0	0.000262387	0	0	0	0	0.000418241	0.00343702
ENSMUSG00000001870	Ltbp1	0.159039	0.172915	0.315309	0.0857523	0.116856	0.0118201	0.202788	0.0688304	0.318345	0.340054	0.345762	0.159768	0.359091	0.0225681	0.196436
ENSMUSG00000001891	Ugp2	0.427493	0.432223	0.32447	0.294127	0.396525	0.278975	0.431966	0.521926	0.431451	0.498135	0.423915	0.429484	0.433626	0.467139	0.278229
ENSMUSG00000001901	Kcnh6	0.0526841	1.10935	1.2741	1.43136	1.24186	0.315629	0.106746	0.358644	0.600425	0.0199124	0.0189444	0.613323	0.0334243	2.08911	0.547291
ENSMUSG00000001909	Trmt1	0.498761	0.253867	0.271002	0.243222	0.350252	0.355487	0.52763	0.16474	0.319839	0.592701	0.586588	0.504349	0.581548	0.312653	0.279431
ENSMUSG00000001910	Nacc1	0.63549	0.542604	0.475209	0.443165	0.583205	0.77807	0.877176	0.491992	0.711866	0.804626	0.945138	0.911944	1.2187	0.63199	0.565006
ENSMUSG00000001911	Nfix	1.73018	1.18732	1.0394	1.03712	1.11273	1.02948	1.57409	1.10281	1.27914	1.82223	1.86343	1.22505	1.77601	1.27649	1.19749
ENSMUSG00000001918	Slc1a5	0.0800066	0.0900681	0.180252	0.0188402	0.144754	0.154304	0.0866353	0.0599794	0.273872	0.0973916	0.128366	0.404942	0.270638	0.372863	0.0907436
ENSMUSG00000001924	Uba1	1.59761	1.66632	1.62915	1.54516	1.91675	1.51408	1.693	1.52152	1.57021	1.68932	1.74109	1.9761	1.74618	1.4885	1.31076
ENSMUSG00000001930	Vwf	0.166112	0.367638	0.511625	0.735872	0.456087	0.154292	0.0192911	0.185542	0.439771	0.0356856	0.0125264	0.1883	0.0433406	1.4952	0.874575
ENSMUSG00000001942	Siae	0.272056	0.200479	0.158409	0.148855	0.259407	0.57662	0.155078	0.285701	0.189573	0.258565	0.191845	0.320621	0.176617	0.278663	0.162303
ENSMUSG00000001943	Vsig2	0.0071678	0.00577977	0.0251001	0.00400631	0.013572	0.0672666	0.00129422	0.000230531	0.0108869	0.00341098	0.00853051	0.0151333	0.00767202	0.00645626	0.0236678
ENSMUSG00000001946	Esam	0.0447746	0.0241302	0.0575923	0.0328891	0.137129	0.281853	0.00874637	0.0151834	0.0159212	0.0351443	0.0273255	0.185812	0.022965	0.0482385	0.125885
ENSMUSG00000001948	Spa17	0.0121483	0.0168232	0.0256225	0.0176844	0.0221016	0.0846964	0.00879027	0.00810452	0.00937763	0.00985168	0.00993529	0.017723	0.00470439	0.0325502	0.345265
ENSMUSG00000001962	Fam50a	0.198438	0.199602	0.181881	0.18343	0.210891	0.217992	0.225517	0.154927	0.187595	0.21931	0.192344	0.169817	0.220333	0.184068	0.146597
ENSMUSG00000001964	Emd	0.266919	0.316012	0.275958	0.273381	0.324232	0.339273	0.298272	0.235072	0.336191	0.312855	0.390907	0.41356	0.507115	0.340861	0.253301
ENSMUSG00000001983	Taco1	0.0646769	0.0492297	0.0556883	0.0471623	0.0597495	0.0377579	0.0887985	0.0400469	0.0482261	0.07391	0.0822104	0.0756366	0.0833325	0.0667311	0.0398735
ENSMUSG00000001985	Grik3	0.00443179	0.0483323	0.261189	0.0300245	0.0747381	0.00455575	0.00463838	0.0530447	0.00846759	0.00341498	0.00194882	0.0912212	0.00183783	0.00286151	0.229065
ENSMUSG00000001986	Gria3	0.295165	0.620658	1.23127	1.02001	1.27689	0.199312	0.471894	0.345839	0.26084	1.10943	0.64052	0.90974	0.642646	0.139135	0.532445
ENSMUSG00000001988	Npas1	0.0117139	0.0325183	0.0432982	0.00414874	0.00983491	0.00417535	0.0057758	0.00424412	0.00667842	0.00678934	0.0124327	0.0081334	0.00513048	0.0022178	0
ENSMUSG00000001995	Sipa1l2	0.140179	0.463242	0.487624	0.519997	0.541282	0.308406	0.89098	0.307177	0.487952	0.498483	1.19507	0.495359	1.09725	0.463067	0.758484
ENSMUSG00000001998	Ap4e1	0.389641	0.285077	0.270615	0.310026	0.278573	0.259023	0.300122	0.243889	0.225871	0.363515	0.340002	0.284407	0.340617	0.33923	0.250582
ENSMUSG00000001999	Blvra	0.0884046	0.116551	0.0954441	0.0780379	0.132202	0.0929755	0.0924784	0.143225	0.128706	0.110666	0.154588	0.191998	0.194279	0.0894591	0.0920358
ENSMUSG00000002006	Pdzd4	0.115072	0.0842636	0.0944717	0.0810841	0.0904613	0.106818	0.0448758	0.0598403	0.100658	0.100573	0.0715756	0.11682	0.0873724	0.121427	0.0837274
ENSMUSG00000002007	Srpk3	0.0307478	0.0199483	0.0268585	0.0165293	0.0275662	0.0128444	0.0263969	0.0149812	0.0270102	0.0236646	0.0416585	0.0242074	0.0358426	0.0134865	0.0663789
ENSMUSG00000002010	Idh3g	0.482312	0.372723	0.328853	0.280078	0.485847	0.504312	0.453705	0.360574	0.336336	0.47907	0.487459	0.603772	0.510111	0.521826	0.574446
ENSMUSG00000002012	Pnck	0.0182597	0.0092649	0.0257976	0.00698741	0.0211606	0.0142874	0.0202596	0	0.0076516	0.050874	0.0669742	0.00707452	0.0514503	0.0550782	0.0333958
ENSMUSG00000002014	Ssr4	0.412557	0.609826	0.667857	0.518602	0.571606	0.522595	0.385467	0.519161	0.615652	0.455751	0.437638	0.554374	0.451	0.52477	0.626831
ENSMUSG00000002015	Bcap31	0.431105	0.344329	0.316581	0.303308	0.387723	0.37542	0.339224	0.36069	0.456608	0.444396	0.319471	0.480428	0.373944	0.35652	0.69912
ENSMUSG00000002017	Fam98a	0.453576	0.406795	0.354405	0.362187	0.486252	0.575507	0.704358	0.423908	0.610049	0.588421	0.574026	0.593193	0.528881	0.70349	0.358214
ENSMUSG00000002020	Ltbp2	0.938831	1.00012	0.820008	1.02797	1.12324	0.218405	0.756278	0.867197	1.19914	0.699925	0.419174	0.766603	0.400833	0.914067	0.442195
ENSMUSG00000002028	Kmt2a	2.04177	1.59162	1.28154	1.58795	1.53348	2.53186	1.57843	1.43067	1.39519	1.76338	1.62854	1.82188	1.68141	2.17095	1.96897
ENSMUSG00000002031	Ift46	0.458285	0.450723	0.529922	0.456374	0.529111	0.289596	0.420352	0.463404	0.383197	0.395601	0.514847	0.481253	0.4033	0.411873	1.20167
ENSMUSG00000002032	Tmem25	0.036153	0.0935985	0.0960811	0.0399293	0.0700087	0.150055	0.0546007	0.165368	0.130012	0.0424973	0.105528	0.0624709	0.082116	0.320633	0.0711347
ENSMUSG00000002033	Cd3g	0.0127184	0.0223019	0.0417584	0.0066369	0.0367852	0.100773	0.0618084	0.0205057	0.0267241	0.0119669	0.00983647	0.0268752	0.00832685	0.0898108	0
ENSMUSG00000002043	Trappc6a	0.0931068	0.213116	0.230985	0.188766	0.220613	0.175493	0.115319	0.201124	0.224554	0.0966476	0.101415	0.166531	0.100112	0.16856	0.382763
ENSMUSG00000002052	Supt6	1.01727	1.13055	1.24279	1.09175	1.11631	1.10168	1.09981	1.13984	1.16937	1.12326	1.05508	1.08568	1.04202	1.03513	1.10493
ENSMUSG00000002055	Spag5	0.0194363	0.0438406	0.125541	0.174253	0.111524	0.0186945	0.0305967	0.0451887	0.010226	0.0124565	0.0743531	0.78816	0.828065	0.0284961	0.684882
ENSMUSG00000002057	Foxn1	0.600674	0.947995	1.19353	1.38298	1.47469	0.094056	1.98615	0.393741	0.713884	1.05361	1.83422	1.27994	1.56066	0.155108	0.271488
ENSMUSG00000002058	Unc119	0.231768	0.0778314	0.0907661	0.0714781	0.118467	0.0944455	0.620871	0.0958597	0.0948868	0.494509	0.835942	0.132712	0.611078	0.118449	0.0535318
ENSMUSG00000002059	Rab34	0.287245	0.0404984	0.094665	0.0466369	0.10116	0.00849039	0.449601	0.0193656	0.0632554	0.393346	0.551384	0.129985	0.539918	0.0983792	0.220198
ENSMUSG00000002064	Sdf2	0.266571	0.416516	0.370362	0.392059	0.340954	0.337817	0.328086	0.448006	0.487365	0.340853	0.306257	0.258767	0.254167	0.316706	0.512079
ENSMUSG00000002068	Ccne1	0.0463379	0.0403721	0.0459898	0.0123182	0.0482398	0.000799395	0.0265891	0.0673676	0.0322062	0.019795	0.0533077	0.226454	0.378092	0.00400568	0.0235097
ENSMUSG00000002076	Hsf2bp	0.00575966	0.0516483	0.0708153	0.0681895	0.0466803	0.00656726	0.00176905	0.0817478	0.072564	0.000218241	0.00149985	0.0179323	0.00620894	0.0146019	0.0414912
ENSMUSG00000002083	Bbc3	0.062463	0.155911	0.150972	0.15285	0.15327	0.109192	0.0794733	0.134942	0.100002	0.0478805	0.0586824	0.103693	0.0508242	0.121423	0.145676
ENSMUSG00000002100	Mybpc3	0.0116339	0.0866454	0.262371	0.0677015	0.136612	0.0175295	0.0158792	0.0708759	0.0528772	0.0101499	0.0267105	0.0351061	0.0120851	0.0404105	0.0317215
ENSMUSG00000002102	Psmc3	0.495639	0.574078	0.5004	0.480644	0.554419	0.427564	0.793845	0.52398	0.619184	0.543421	0.588388	0.745545	0.726399	0.423722	0.674338
ENSMUSG00000002103	Acp2	0.355954	0.464172	0.351592	0.366828	0.421816	0.397103	0.418066	0.51224	0.396041	0.379966	0.409535	0.402389	0.34633	0.575579	0.317281
ENSMUSG00000002104	Rapsn	0.00884475	0.00428162	0.00988429	0.00119552	0.00414089	0.00223503	0.00264956	0.00338639	0.00781187	0.00752199	0.00592818	0.00886166	0.00150258	0	0.00167235
ENSMUSG00000002105	Slc39a13	0.279568	0.238486	0.176766	0.171711	0.17497	0.34063	0.330994	0.176671	0.134062	0.351308	0.290977	0.152372	0.236079	0.282454	0.0762787
ENSMUSG00000002107	Celf2	1.33914	1.07274	0.781441	1.06723	1.00762	1.19081	1.15508	0.771522	0.823634	1.09376	0.885604	1.35731	1.02191	1.1428	0.382131
ENSMUSG00000002108	Nr1h3	0.0957263	0.129053	0.141617	0.0617413	0.0691206	0.0250714	0.0379021	0.305388	0.0599149	0.0609561	0.0418879	0.035877	0.023317	0.0933915	0.162634
ENSMUSG00000002109	Ddb2	0.141336	0.159139	0.15847	0.227938	0.218192	0.141253	0.113794	0.134665	0.0715657	0.140453	0.134924	0.134873	0.184262	0.132471	0.117829
ENSMUSG00000002111	Spi1	0.00255041	0.0385319	0.0932726	0.0159469	0.0492309	0.0340741	0.00243754	0.0118287	0.0348808	0.00148041	0.000657058	0.00705026	0.000856642	0	0
ENSMUSG00000002129	Sf3a1	0.628923	0.565609	0.579644	0.525597	0.703847	0.44214	0.745881	0.52006	0.597492	0.752976	0.872703	1.04608	0.969822	0.613776	0.821847
ENSMUSG00000002147	Stat6	0.757305	0.898255	0.732241	0.698221	0.847809	0.969246	0.654107	1.0082	1.00503	0.732278	0.473925	0.800641	0.387103	0.576402	0.750262
ENSMUSG00000002190	Clgn	0.000516901	0.000407804	0.0154523	0.000929567	0.000730872	0.000408484	0.000581451	0	0	0.000168991	0.00186661	0.00328627	0.000345488	0	0.00307621
ENSMUSG00000002204	Napsa	0.00369596	0.0934747	0.22811	0.0701476	0.147086	0.00455441	0.0045141	0.152937	0.0542528	0.00575295	0.0116772	0.0479801	0.00396965	0.0101218	0.0575294
ENSMUSG00000002205	Vrk3	0.396937	0.520306	0.470248	0.472619	0.538639	0.518053	0.395299	0.458274	0.430343	0.412896	0.426861	0.514958	0.364123	0.407987	0.717448
ENSMUSG00000002210	Smg9	0.288061	0.333625	0.311869	0.249036	0.363099	0.385937	0.566887	0.230253	0.28083	0.33267	0.424756	0.400433	0.435612	0.35275	0.373376
ENSMUSG00000002221	Paxip1	0.422425	0.298615	0.274768	0.238773	0.359615	0.474652	0.363148	0.242331	0.334377	0.419189	0.538476	0.67896	1.03241	0.685174	1.34926
ENSMUSG00000002222	Rmnd5a	0.79139	0.700307	0.657499	0.644791	0.765107	0.916828	0.980608	0.773953	0.976271	0.900052	1.05655	0.8087	0.918789	1.34636	0.647504
ENSMUSG00000002227	Mov10	0.58089	0.396719	0.211079	0.186241	0.223512	0.99922	0.724714	0.668248	0.365455	0.56727	0.870906	0.334388	0.824871	0.738306	0.431474
ENSMUSG00000002228	Ppm1j	0.00472222	0.0585722	0.0536744	0.0186434	0.0129397	0.0127995	0.00395672	0.133099	0.034785	0.00670277	0.0156684	0.0125381	0.010939	0.017032	0.00739816
ENSMUSG00000002233	Rhoc	0.271199	0.373299	0.107329	0.145735	0.0483839	0.26302	0.111095	0.708928	0.284789	0.275714	0.197441	0.0573223	0.229008	0.408211	0.0973837
ENSMUSG00000002240	Prr27	4.11182e-05	0.000795774	0.00781769	0	0.00219085	8.72474e-05	0	0	0	0	0	0	0	0	0
ENSMUSG00000002249	Tead3	0.694835	0.382901	0.208143	0.19804	0.285162	0.294665	0.567256	0.41626	0.890532	0.661374	0.766849	0.322042	0.678806	0.201117	0.226343
ENSMUSG00000002250	Ppard	0.30387	0.425882	0.419908	0.321541	0.394327	0.477378	0.396104	0.584071	0.670263	0.303782	0.386805	0.348553	0.362353	0.452675	0.126032
ENSMUSG00000002257	Def6	0.23226	0.21788	0.0947971	0.135202	0.185448	0.750505	0.146992	0.192563	0.432935	0.149581	0.168633	0.16699	0.144861	0.245833	0.241264
ENSMUSG00000002265	Peg3	0.512901	0.24871	0.309748	0.235876	0.421187	0.211481	0.778481	0.11711	0.181894	0.549579	1.12153	0.371394	1.16194	1.70849	0.246903
ENSMUSG00000002266	Zim1	0.000309986	0.00193812	0.0489173	0.000791672	0.0262712	0.000972326	0.00506075	0.000247577	0.000649141	0.00652601	0.0397594	0.00391032	0.0208558	0.0306777	0
ENSMUSG00000002274	Metrn	0.0156241	0.0155414	0.0215104	0.0301677	0.0417741	0.00250747	0.0089588	0.00970727	0.00632775	0.0064658	0.0218595	0.0745499	0.0457768	0.0146702	0.293796
ENSMUSG00000002279	Lmf1	0.233053	0.310173	0.337462	0.313229	0.393654	0.52768	0.212844	0.305695	0.217933	0.217659	0.311463	0.333325	0.245473	0.344088	0.194246
ENSMUSG00000002280	Ciao3	0.26724	0.248673	0.226892	0.200642	0.257672	0.28579	0.293587	0.317629	0.282462	0.28055	0.323783	0.26194	0.272481	0.229245	0.301151
ENSMUSG00000002289	Angptl4	0.177155	0.0160779	0.0132314	0.002375	0.00545653	0.000908175	0.187649	0.0107281	0.0118066	0.228238	0.433519	0.0214096	0.343632	0.000906392	0
ENSMUSG00000002297	Dbf4	0.0660829	0.0723685	0.0979706	0.072785	0.10551	0.0552228	0.065308	0.03754	0.0521167	0.0514144	0.0797794	0.535995	0.428113	0.0377467	0.383243
ENSMUSG00000002307	Daxx	0.290914	0.341375	0.296307	0.293358	0.248083	0.269768	0.414346	0.277821	0.381557	0.339197	0.480734	0.287607	0.452262	0.275709	0.319006
ENSMUSG00000002308	Cd320	0.089641	0.113646	0.102345	0.111338	0.110985	0.0567051	0.237124	0.031284	0.075673	0.130552	0.278692	0.173036	0.266234	0.170767	0.490307
ENSMUSG00000002319	Ipo4	0.327065	0.152552	0.208009	0.112821	0.370342	0.121452	0.602025	0.0874732	0.172072	0.464978	0.728285	0.500469	0.599892	0.168614	0.542203
ENSMUSG00000002320	Tm9sf1	0.423031	0.445045	0.465712	0.410474	0.497401	0.253185	0.492893	0.467635	0.49302	0.498532	0.564206	0.62307	0.668689	0.400122	0.75224
ENSMUSG00000002324	Rec8	0.0551469	0.0345431	0.0339071	0.0355287	0.0544806	0.0245375	0.0116491	0.0502402	0.0576675	0.0503852	0.0336233	0.0171651	0.0365071	0.0908014	0.0575187
ENSMUSG00000002325	Irf9	1.08533	0.492274	0.443571	0.308469	0.350503	0.777885	0.807211	0.553166	0.703595	1.02774	0.968545	0.442098	0.851665	0.42718	0.588312
ENSMUSG00000002326	Gmpr2	0.12013	0.0568612	0.0534875	0.0950971	0.104017	0.0817141	0.120702	0.0542427	0.0513343	0.132312	0.0988413	0.133754	0.1044	0.0519371	0.131879
ENSMUSG00000002329	Mdp1	0.256513	0.38603	0.324155	0.428567	0.422229	0.308399	0.280927	0.491056	0.345208	0.237755	0.248527	0.34367	0.230127	0.378883	0.228622
ENSMUSG00000002332	Dhrs1	0.224304	0.252865	0.258208	0.225814	0.330031	0.365447	0.470861	0.235528	0.332402	0.357849	0.334519	0.246659	0.29363	0.217584	0.135079
ENSMUSG00000002341	Ncan	0.00214761	0.0104982	0.0816306	0.0241778	0.0485672	0.0168362	0.000260318	0.00930408	0.0132109	0.00259533	0.00798517	0.00509091	0.00178505	0.0015473	0.698987
ENSMUSG00000002342	Tmem161a	0.294853	0.267714	0.207252	0.259573	0.27756	0.225434	0.306818	0.278651	0.252768	0.328824	0.401658	0.31723	0.339628	0.356898	0.18027
ENSMUSG00000002343	Armc6	0.0714112	0.0833853	0.0727209	0.0636692	0.0902508	0.0644525	0.113612	0.0530601	0.0758778	0.102848	0.12989	0.124761	0.109027	0.0872394	0.0616637
ENSMUSG00000002345	Borcs8	0.284324	0.257895	0.208765	0.234794	0.268072	0.32633	0.262227	0.239906	0.311492	0.277156	0.255947	0.221997	0.206944	0.203136	0.262585
ENSMUSG00000002346	Slc25a42	0.482108	0.891591	0.800542	1.22989	0.864764	0.490178	1.38771	0.789816	0.752722	0.986891	1.06292	0.470628	0.892653	0.446488	0.488968
ENSMUSG00000002365	Snx9	0.551514	0.581305	0.61566	0.60794	0.59539	0.561926	1.17405	0.728269	0.510136	0.883887	1.02823	0.575538	0.893357	0.55249	0.586505
ENSMUSG00000002372	Ranbp3	0.664237	0.579269	0.572044	0.514828	0.634636	0.587801	0.823821	0.570425	0.57104	0.725742	0.892523	0.801433	0.971902	0.608207	0.686604
ENSMUSG00000002379	Ndufa11	0.280348	0.252848	0.251743	0.223988	0.289331	0.227973	0.670047	0.250875	0.273299	0.439082	0.532938	0.329989	0.52122	0.264978	0.311913
ENSMUSG00000002384	Bmp8b	0.0128232	0.0170589	0.0216236	0.00825296	0.0197734	0.00216667	0.0066766	0.0177169	0.00372042	0.00778508	0.00840973	0.017824	0.00921863	0.00184534	0.188316
ENSMUSG00000002393	Nr2f6	0.123906	0.182953	0.109278	0.127687	0.101553	0.104327	0.180572	0.234216	0.212358	0.140128	0.163716	0.09633	0.170734	0.212334	0.141105
ENSMUSG00000002395	Use1	0.546392	0.595119	0.480763	0.648647	0.509129	0.625209	0.541282	0.548384	0.608563	0.513791	0.483212	0.404087	0.419925	0.557625	0.342457
ENSMUSG00000002396	Ocel1	0.199731	0.345344	0.27251	0.293612	0.196498	0.431621	0.175728	0.399416	0.279436	0.159586	0.181936	0.172197	0.177806	0.468031	0.252037
ENSMUSG00000002409	Dyrk1b	0.332254	0.226619	0.169677	0.175961	0.210417	0.419691	0.300706	0.183475	0.245279	0.260912	0.356047	0.111119	0.210293	0.436771	0.488801
ENSMUSG00000002413	Braf	0.893305	1.10457	0.988407	1.17491	1.19226	1.36015	0.968662	0.956326	1.45158	1.00383	1.01168	1.13488	0.98738	1.34396	1.20327
ENSMUSG00000002416	Ndufb2	0.196053	0.258464	0.202909	0.251001	0.256339	0.235599	0.216503	0.206539	0.213156	0.236458	0.242954	0.233857	0.187108	0.265647	0.295868
ENSMUSG00000002428	Hltf	0.435218	0.407441	0.385942	0.389849	0.380949	0.348105	0.227826	0.362597	0.272332	0.359823	0.228182	0.486567	0.24177	0.334884	0.699457
ENSMUSG00000002455	Prpf6	0.56317	0.593748	0.523894	0.668273	0.523805	0.605047	0.488436	0.55073	0.550839	0.565328	0.488419	0.516525	0.431175	0.650915	0.444825
ENSMUSG00000002458	Rgs19	0.239864	0.188431	0.298475	0.179137	0.450627	0.169003	0.267284	0.11259	0.102612	0.221554	0.32616	0.468892	0.272241	0.116273	0.249294
ENSMUSG00000002459	Rgs20	0.0275006	0.225097	0.157713	0.530352	0.2532	0.0825592	0.0180758	0.115972	0.195443	0.0279789	0.0192894	0.165303	0.0196183	0.0848914	0.168615
ENSMUSG00000002475	Abhd3	0.0237231	0.045248	0.0462579	0.00706477	0.0204673	0.0710433	0.0527533	0.0254958	0.0239457	0.0495285	0.0246265	0.0121754	0.0226134	0.0754755	0.272653
ENSMUSG00000002477	Snrpd1	0.0956323	0.0588516	0.0644707	0.0502033	0.0872736	0.0482939	0.0734747	0.0506143	0.0496151	0.0876806	0.0927138	0.244704	0.178537	0.0822393	0.115595
ENSMUSG00000002486	Tchp	0.209856	0.153761	0.149536	0.0988739	0.138567	0.191141	0.196125	0.226101	0.170335	0.206182	0.217229	0.169986	0.243362	0.256025	0.745999
ENSMUSG00000002489	Tiam1	2.25555	1.25673	1.02636	0.893573	1.03034	0.459461	1.34368	0.610827	1.79461	1.61019	1.61792	0.985026	1.57645	0.536823	0.632765
ENSMUSG00000002496	Tsc2	1.11784	0.760775	0.767611	0.742547	0.919674	0.967115	1.0282	0.748407	0.951227	1.10454	1.15228	0.897366	1.18589	0.982174	0.717946
ENSMUSG00000002500	Rpl3l	0.0080063	0.00651149	0.0213641	0.00837389	0.0287572	0.0125397	0.00167369	0.00985337	0.00474295	0.00371671	0.0114527	0.0142782	0.00265037	0.000418241	0.0107907
ENSMUSG00000002504	Slc9a3r2	0.0507859	0.0424741	0.0470537	0.0143824	0.0313813	0.0292274	0.042399	0.104383	0.0758866	0.0540386	0.137637	0.0229708	0.0775055	0.0918843	0.0684805
ENSMUSG00000002524	Puf60	0.721396	0.7338	0.660218	0.69973	0.741283	1.05297	0.818855	0.707102	0.752886	0.800011	0.935033	0.938831	0.973557	0.727991	0.960212
ENSMUSG00000002546	Golga2	0.562852	0.712298	0.540841	0.624008	0.66753	0.802383	0.700106	0.691077	0.793894	0.635809	0.725799	0.517616	0.612152	0.63667	0.747905
ENSMUSG00000002550	Uck1	0.102127	0.114925	0.0825172	0.0873233	0.0936441	0.144382	0.118816	0.143402	0.145922	0.119441	0.128069	0.168755	0.155318	0.145282	0.262474
ENSMUSG00000002565	Scin	0.168683	0.31086	0.411763	0.382367	0.478045	0.0427686	0.269005	0.397608	0.243834	0.196277	0.0515547	0.577752	0.0841271	0.670448	0.424673
ENSMUSG00000002578	Ikzf4	0.105165	0.0626863	0.116272	0.0818819	0.113089	0.276251	0.121724	0.0243257	0.0430662	0.250259	0.271045	0.0444139	0.233577	0.217853	0.357024
ENSMUSG00000002580	Mien1	0.0676534	0.205992	0.157054	0.135868	0.150802	0.225464	0.102878	0.270653	0.253405	0.0943108	0.075931	0.134251	0.059427	0.329095	0.120357
ENSMUSG00000002588	Pon1	0.000500712	0.0034751	0.0032942	0.00120776	9.59559e-05	0.000349286	0.00202726	0.0012147	0.0020065	0.00203502	0.00335036	0	0.000173594	0	0
ENSMUSG00000002602	Axl	1.11995	0.749762	0.997601	1.2872	1.58212	0.0598284	0.398887	0.381852	0.551268	0.925597	0.616631	1.65218	0.56593	0.0572827	0.35614
ENSMUSG00000002603	Tgfb1	0.179625	0.234959	0.231388	0.311749	0.309358	0.0581577	0.31001	0.162882	0.149923	0.187007	0.299862	0.33104	0.401953	0.211769	0.119846
ENSMUSG00000002608	Ccdc97	0.433	0.537678	0.503931	0.428148	0.495971	0.444878	0.568547	0.558176	0.560973	0.459064	0.587668	0.537133	0.623927	0.537695	0.588429
ENSMUSG00000002617	Zfp40	0.147365	0.069844	0.0666123	0.0921964	0.0922588	0.0971237	0.15738	0.0331063	0.0587418	0.137355	0.124433	0.0916062	0.100918	0.0793214	0.042772
ENSMUSG00000002625	Akap8l	0.579226	0.400567	0.337425	0.375308	0.326261	0.707001	0.538168	0.371357	0.353288	0.533128	0.456178	0.225102	0.325604	0.68301	0.373213
ENSMUSG00000002633	Shh	0.000211053	0.00416107	0.0209773	5.05163e-05	0.0103204	0.00023092	0.000487099	0.000902458	0.0351801	0	0	0.000581754	0.00041896	0	0.00188055
ENSMUSG00000002635	Pdcd2l	0.110207	0.103951	0.0996454	0.125671	0.132467	0.0949861	0.108084	0.090273	0.103197	0.0965492	0.0820684	0.163543	0.0809166	0.10708	0.105633
ENSMUSG00000002658	Gtf2f1	0.335179	0.403085	0.40758	0.325969	0.384657	0.538612	0.278167	0.360272	0.422184	0.328342	0.328208	0.502074	0.368747	0.303736	0.425118
ENSMUSG00000002660	Clpp	0.207599	0.208242	0.155623	0.150389	0.169082	0.301717	0.38536	0.167476	0.189335	0.25957	0.326629	0.244039	0.352685	0.287183	0.117719
ENSMUSG00000002661	Alkbh7	0.0716723	0.113948	0.111181	0.112336	0.115383	0.219223	0.139269	0.0835749	0.134191	0.109112	0.180548	0.101875	0.14651	0.103187	0.120875
ENSMUSG00000002664	Pspn	0.00541138	0.0087549	0.00843032	0.00913324	0.00803239	0.0366897	0.00759894	0.00512182	0.00717318	0.00434429	0.00788762	0.00454297	0.00767197	0.00543408	0
ENSMUSG00000002668	Dennd1c	0.00963614	0.16054	0.197306	0.255894	0.128928	0.0847807	0.0469097	0.125787	0.0583096	0.0111868	0.00258074	0.0503391	0.00650698	0.206982	0.127833
ENSMUSG00000002679	Med6	0.105421	0.0723139	0.0857294	0.0717136	0.0977568	0.0653389	0.0723047	0.0895324	0.0657903	0.098251	0.0757019	0.112981	0.0862775	0.0976824	0.0835861
ENSMUSG00000002688	Prkd1	0.144023	0.0970745	0.321412	0.261582	0.346679	0.102018	0.212613	0.0793469	0.0941363	0.15728	0.256429	0.284107	0.291945	0.066292	0.313327
ENSMUSG00000002699	Lcp2	0.00392186	0.0675733	0.10022	0.0245372	0.0344515	0.00250452	0.0763648	0.0699423	0.183211	0.0274043	0.0054192	0.00781282	0.0151585	0.0402895	0.00612623
ENSMUSG00000002718	Cse1l	0.57202	0.426666	0.441493	0.363635	0.556062	0.689023	0.549012	0.29581	0.425789	0.54647	0.662739	1.09602	1.00919	0.611314	0.558537
ENSMUSG00000002728	Naa20	0.257557	0.223702	0.173775	0.191242	0.167046	0.146959	0.270665	0.170983	0.233507	0.289058	0.27329	0.298248	0.264628	0.263314	0.184082
ENSMUSG00000002731	Prkra	0.217772	0.104846	0.0714778	0.0718442	0.162503	0.136751	0.226225	0.0926183	0.122228	0.229993	0.264568	0.207939	0.215917	0.158121	0.0595653
ENSMUSG00000002732	Fkbp7	0.0492876	0.0170829	0.0121355	0.00800338	0.0195966	0.0165247	0.0229812	0.00577002	0.00862635	0.0536582	0.0350645	0.0175975	0.028589	0.0178305	0.00320087
ENSMUSG00000002733	Plekha3	0.451978	0.624411	0.51838	0.592654	0.46782	0.381361	0.558143	0.567361	0.31126	0.493095	0.434128	0.658114	0.491912	0.602092	0.434442
ENSMUSG00000002741	Ykt6	0.617079	0.71476	0.629212	0.519545	0.666919	0.620548	1.05482	0.783682	0.817886	0.79606	0.952254	0.746896	0.831309	0.703435	0.585351
ENSMUSG00000002748	Baz1b	1.2526	1.00303	0.806022	0.890129	0.862232	1.18511	0.941926	1.06954	1.00523	1.08781	1.08409	1.32529	1.57862	1.18236	0.623129
ENSMUSG00000002763	Pex6	0.598705	0.464195	0.416783	0.463201	0.441849	0.500254	0.591337	0.500377	0.43299	0.604691	0.653099	0.430163	0.504129	0.415227	0.503455
ENSMUSG00000002767	Mrpl2	0.171804	0.170323	0.171829	0.141175	0.175655	0.161682	0.213064	0.161081	0.183729	0.186504	0.213783	0.274949	0.22041	0.201776	0.158549
ENSMUSG00000002768	Mea1	0.210748	0.276314	0.259331	0.213667	0.248225	0.270418	0.21166	0.296289	0.324083	0.227949	0.240147	0.233429	0.22284	0.201849	0.48474
ENSMUSG00000002769	Gnmt	0.00999245	0.0582912	0.13725	0.108154	0.132916	0.0168075	0.0281994	0.0756619	0.0405891	0.0363814	0.0403662	0.0202209	0.0269242	0.0230793	0.00782404
ENSMUSG00000002771	Grin2d	0.0465309	0.168538	0.214781	0.506631	0.326344	0.0241728	0.0186209	0.0846099	0.0593191	0.0201947	0.0394144	0.141611	0.0348256	0.356708	0.101123
ENSMUSG00000002778	Kdelr1	0.379867	0.328965	0.282123	0.296293	0.371406	0.252554	0.354973	0.336976	0.365381	0.423964	0.386093	0.398601	0.405102	0.335776	0.234379
ENSMUSG00000002781	Tmem143	0.108679	0.081825	0.0822637	0.0792651	0.105571	0.0876058	0.117716	0.0859047	0.0780808	0.116281	0.112099	0.101988	0.0900844	0.134418	0.106858
ENSMUSG00000002791	Pdxk-ps	0.00241139	0.0430929	0.0355612	0.028498	0.0388564	0.00556282	0.000312292	0.0172532	0.0266837	0.00690164	0.00605685	0.0176369	0.0043879	0.000224825	0.116403
ENSMUSG00000002797	Ggct	0.0704969	0.0320542	0.0394251	0.0230261	0.0276608	0.0328166	0.0317053	0.0362825	0.0216683	0.0750416	0.0728397	0.0424293	0.0621328	0.0357797	0.0578275
ENSMUSG00000002799	Jag2	1.42713	0.12448	0.0933015	0.0618172	0.311558	0.813676	2.02489	0.0608089	0.17604	1.74592	2.30595	0.612119	2.10402	0.624021	0.902516
ENSMUSG00000002803	Btbd6	0.226239	0.121681	0.0863681	0.0766619	0.110503	0.252673	0.241439	0.100931	0.16686	0.326955	0.323114	0.178489	0.340237	0.289539	0.504735
ENSMUSG00000002804	Nudt14	0.230021	0.196422	0.179615	0.190771	0.297119	0.340695	0.30396	0.13385	0.198208	0.300501	0.363567	0.354925	0.399233	0.283874	0.541067
ENSMUSG00000002808	Epdr1	0.0691885	0.0205613	0.0358716	0.00816508	0.0506888	0.0100596	0.0903613	0.00383524	0.0117854	0.22233	0.14249	0.0844549	0.111708	0.0797178	0.054349
ENSMUSG00000002812	Flii	0.877563	0.968515	0.734815	0.787899	0.868683	1.14852	0.945854	1.01491	1.038	0.990909	0.799608	0.831939	0.773753	0.834216	0.968907
ENSMUSG00000002814	Top3a	0.247437	0.182515	0.149618	0.148143	0.155552	0.152559	0.242669	0.188476	0.153353	0.222671	0.242916	0.317829	0.413296	0.153679	0.405903
ENSMUSG00000002820	Atg4d	0.266512	0.410849	0.429214	0.399332	0.37165	0.440994	0.235451	0.44495	0.481818	0.223352	0.215229	0.320439	0.221173	0.270869	0.366065
ENSMUSG00000002825	Qtrt1	0.0777773	0.057536	0.068566	0.0436483	0.0559961	0.129683	0.0756738	0.0443729	0.0633431	0.0756411	0.12283	0.107832	0.131245	0.200991	0.03767
ENSMUSG00000002831	Plin4	0.0340753	0.0369894	0.0565389	0.0358188	0.0362489	0.0228377	0.0459358	0.0352959	0.0241478	0.0388197	0.0376552	0.0323082	0.0435045	0.0789064	0.112059
ENSMUSG00000002833	Hdgfl2	0.462335	0.354983	0.348952	0.321406	0.387819	0.45718	0.474048	0.268747	0.247311	0.454634	0.52491	0.509688	0.567885	0.389798	0.879591
ENSMUSG00000002835	Chaf1a	0.112535	0.0739667	0.0741693	0.0758038	0.120855	0.11646	0.0940183	0.0408797	0.0481725	0.092449	0.212313	0.45303	0.813321	0.0509692	0.425328
ENSMUSG00000002844	Adprh	0.351358	0.315241	0.400927	0.327738	0.443157	0.355807	0.465841	0.24431	0.276236	0.354476	0.495967	0.501704	0.552326	0.394911	0.285963
ENSMUSG00000002845	Tmem39a	0.345538	0.489244	0.523415	0.37711	0.397953	0.198264	0.391249	0.533799	0.269322	0.407876	0.476694	0.431696	0.402077	0.372305	0.265699
ENSMUSG00000002846	Timmdc1	0.150811	0.241381	0.267435	0.199874	0.191966	0.140868	0.143638	0.20867	0.170289	0.149038	0.14765	0.187499	0.163155	0.25207	0.191115
ENSMUSG00000002847	Pla1a	0.0143492	0.51067	0.589259	0.83846	0.403018	0.0465339	0.00616679	0.248635	0.0944579	0.00523074	0.00347291	0.13087	0.00313751	0.0868953	0.11736
ENSMUSG00000002870	Mcm2	0.188974	0.103263	0.13095	0.0908911	0.246857	0.108715	0.248037	0.076636	0.0871868	0.183837	0.535203	0.771024	1.36792	0.0823634	0.0437228
ENSMUSG00000002871	Tpra1	0.253883	0.201879	0.174494	0.144691	0.180462	0.24539	0.317595	0.202141	0.338644	0.344069	0.352148	0.153283	0.261418	0.309397	0.222861
ENSMUSG00000002881	Nab1	0.413863	0.39429	0.295709	0.224839	0.326715	0.235956	0.422329	0.381832	0.465734	0.483363	0.390506	0.448739	0.438468	0.265951	0.367936
ENSMUSG00000002885	Adgre5	0.0238109	0.10594	0.105857	0.0765231	0.101462	0.126037	0.0466379	0.0623785	0.175856	0.0205157	0.0329616	0.0973067	0.0654368	0.162373	0.924901
ENSMUSG00000002897	Il17ra	0.31721	0.370347	0.55266	0.537258	0.52925	0.267125	0.47516	0.331208	0.290594	0.299363	0.488686	0.535094	0.482851	0.264838	0.280107
ENSMUSG00000002900	Lamb1	1.84984	0.384897	0.21569	0.339167	0.292632	1.14063	1.63594	0.238347	0.40411	2.03535	2.26431	0.510617	2.13882	0.0231855	0.132554
ENSMUSG00000002908	Kcnn1	0.0318897	0.22131	0.139568	0.0600872	0.100117	0.00820633	0.145269	0.146168	0.12512	0.0358028	0.0539701	0.056001	0.027577	0.0206975	0.311757
ENSMUSG00000002910	Arrdc2	0.129818	0.426039	0.249171	0.435965	0.234695	0.225343	0.104667	0.323826	0.725453	0.132601	0.0894342	0.214923	0.0608922	0.295312	0.117241
ENSMUSG00000002930	Ppp1r17	0.000216627	0.0270892	0.0538164	0.0114544	0.0356728	0.000146291	0	0.00251407	0.000702899	0.000375974	0.000134209	0.00603519	0	0	0.00717714
ENSMUSG00000002944	Cd36	0.00329328	0.0126376	0.070475	0.00140283	0.0140329	0.0448806	0.00358823	0.00301258	0.0361666	0.000549431	0.00202588	0.0125192	0.00247619	0.0129855	0.100569
ENSMUSG00000002948	Map2k7	0.225558	0.227375	0.195834	0.190512	0.217214	0.224397	0.325321	0.196537	0.257812	0.253885	0.310406	0.240313	0.283576	0.295012	0.238264
ENSMUSG00000002949	Timm44	0.370515	0.291651	0.327578	0.278981	0.34816	0.262979	0.499525	0.226474	0.352718	0.417932	0.53039	0.378133	0.467546	0.369495	0.23593
ENSMUSG00000002957	Ap2a2	0.687949	0.419958	0.349139	0.27786	0.402163	0.48529	1.20201	0.57685	0.656989	0.909083	1.03506	0.494866	1.0131	0.673415	0.59468
ENSMUSG00000002963	Pnkp	0.284062	0.303273	0.285055	0.256857	0.301342	0.388018	0.351673	0.363337	0.312566	0.301013	0.303043	0.295606	0.323128	0.295811	0.572534
ENSMUSG00000002968	Med25	0.549038	0.4728	0.430657	0.384594	0.534683	0.547575	0.725902	0.435423	0.577774	0.61016	0.842697	0.612788	0.751685	0.807666	1.25881
ENSMUSG00000002980	Bcam	0.77925	0.124876	0.155283	0.0426098	0.142815	0.0702062	0.900512	0.129345	0.256608	1.21219	1.27917	0.24294	1.42946	0.338227	0.43537
ENSMUSG00000002981	Clptm1	0.735207	0.975349	1.07095	1.04166	1.07212	0.732755	0.682188	1.08503	1.15133	0.754879	0.714681	1.14911	0.826625	0.883721	0.593272
ENSMUSG00000002983	Relb	0.809811	1.35312	1.41428	1.64243	1.61014	0.256018	1.02431	1.3446	0.862909	0.687487	0.716013	1.44606	0.66842	0.544553	0.641457
ENSMUSG00000002984	Tomm40	0.24645	0.244046	0.274732	0.184601	0.288514	0.259185	0.354518	0.203877	0.306545	0.317162	0.473052	0.548178	0.518925	0.247399	0.50571
ENSMUSG00000002985	Apoe	1.27231	0.274922	0.171098	0.121416	0.0616635	0.116827	0.468363	0.508924	0.336709	1.35958	0.755248	0.248569	0.917138	0.0321474	0.0561522
ENSMUSG00000002992	Apoc2	0.00025384	0.000422944	0.000803519	0.000200293	0.000151558	0	0	0.00445189	0.000354254	0	0	0	0	0	0
ENSMUSG00000002996	Hbp1	0.679713	0.69696	0.485935	0.655267	0.506617	0.677447	0.55718	0.632752	0.639872	0.59476	0.538343	0.341605	0.409898	0.783026	0.251767
ENSMUSG00000002997	Prkar2b	0.0093646	0.0123952	0.0458114	0.00559107	0.0238472	0.135746	0.0158609	0.00789226	0.0118176	0.00838385	0.0354892	0.0270037	0.042113	0.0368926	0.329732
ENSMUSG00000003031	Cdkn1b	0.683961	0.708499	0.496295	0.622888	0.67929	1.15126	0.907049	0.592941	0.663499	0.860316	0.778011	0.854051	0.83844	1.03205	0.41742
ENSMUSG00000003032	Klf4	0.353412	0.360532	0.53614	0.212699	0.313099	1.46504	0.241199	0.649095	1.22665	0.34564	0.48462	0.342271	0.363565	0.538116	0.297747
ENSMUSG00000003033	Ap1m1	0.388291	0.416957	0.415466	0.363008	0.560486	0.439831	0.684199	0.442222	0.303223	0.48801	0.648108	0.573755	0.619459	0.491951	0.905663
ENSMUSG00000003037	Rab8a	0.377023	0.479618	0.411343	0.367496	0.397694	0.449317	0.475448	0.716941	0.587382	0.412098	0.471445	0.446312	0.520845	0.515257	0.367465
ENSMUSG00000003038	Hmgn2	0.131387	0.101177	0.103817	0.0781718	0.131657	0.0823279	0.133437	0.0846333	0.0980979	0.1413	0.243849	0.331688	0.352869	0.225272	0.120625
ENSMUSG00000003039	Fam32a	0.519973	0.659832	0.465367	0.559094	0.475628	0.480905	0.512359	0.892537	0.697595	0.56142	0.511089	0.504062	0.449258	0.707923	0.545645
ENSMUSG00000003051	Elf3	0.321409	0.579446	0.400732	0.356819	0.377509	1.61356	0.0798351	1.05808	1.1015	0.132217	0.0803061	0.368613	0.11862	0.741855	0.423038
ENSMUSG00000003053	Cyp2c29	0.000243669	0.000354579	0.00167169	0.000496472	0.0167375	0	0	0.00895004	0	0	0	0.000288036	0	0	0
ENSMUSG00000003062	Stard3nl	0.316281	0.277842	0.208079	0.266013	0.334083	0.520373	0.372726	0.228563	0.283718	0.362235	0.28976	0.428688	0.319149	0.282449	0.359834
ENSMUSG00000003068	Stk11	0.713934	0.692475	0.542421	0.589666	0.617271	0.877773	0.707408	0.7316	0.792722	0.666269	0.639846	0.845288	0.720661	0.937941	0.879338
ENSMUSG00000003070	Efna2	0.0323908	0.0324108	0.0356632	0.0173868	0.0547813	0.0282671	0.0186275	0.0297145	0.0242248	0.0307839	0.080649	0.0683368	0.0737163	0.0515376	0.0119507
ENSMUSG00000003072	Atp5d	0.464215	0.643618	0.585016	0.470308	0.628187	0.733001	0.67144	0.737412	0.747955	0.546872	0.66454	0.660658	0.648286	0.633271	0.540833
ENSMUSG00000003099	Ppp5c	0.422865	0.470549	0.408956	0.424193	0.616767	0.512486	0.611191	0.424003	0.412435	0.495059	0.678795	0.802317	0.726317	0.940111	1.08706
ENSMUSG00000003119	Cdk12	1.00566	1.00232	0.930181	0.89543	0.931276	1.13307	1.06362	0.987911	0.907792	1.02114	1.09781	0.978452	0.979959	0.927316	1.18973
ENSMUSG00000003123	Lipe	0.0387085	0.0500498	0.0521537	0.0306826	0.0407188	0.0619848	0.0234917	0.0839785	0.214259	0.0381078	0.0450017	0.0429483	0.0555319	0.0834898	0.105972
ENSMUSG00000003131	Pafah1b2	0.802457	0.701821	0.675261	0.622837	0.872351	0.583334	1.15433	0.685081	0.729898	1.03172	1.12855	1.10723	1.18028	1.0397	0.923022
ENSMUSG00000003134	Tbc1d8	1.09355	1.36338	1.52775	1.92638	1.54752	0.984314	0.662419	1.07958	0.864287	0.799793	0.671841	1.1346	0.784305	1.21436	0.842551
ENSMUSG00000003135	Cnot11	0.321543	0.270954	0.288205	0.282656	0.314852	0.241876	0.351377	0.232188	0.261487	0.357912	0.350549	0.416943	0.371005	0.319186	0.28525
ENSMUSG00000003153	Slc2a3	0.0608083	0.0272291	0.168582	0.011668	0.0575251	0.0013559	0.0554094	0.0171528	0.00941492	0.223543	0.0363249	0.100623	0.0581798	0.0790432	0.00544902
ENSMUSG00000003154	Foxj2	0.671282	0.684409	0.623075	0.845814	0.814105	0.696073	0.822641	0.529802	0.59665	0.73179	0.6762	0.748645	0.538519	0.70117	0.516227
ENSMUSG00000003161	Sri	0.544716	0.880917	0.767983	0.887516	0.894457	0.633675	0.451872	0.872845	0.733495	0.515046	0.45145	0.813137	0.391942	0.437785	0.806018
ENSMUSG00000003166	Dgcr2	0.424772	0.329066	0.271893	0.22006	0.349254	0.31565	0.512491	0.362962	0.46378	0.543478	0.62039	0.460204	0.639448	0.486861	0.285196
ENSMUSG00000003184	Irf3	0.50527	0.392508	0.285572	0.301042	0.349828	0.49806	0.420834	0.419164	0.39837	0.483143	0.432872	0.383037	0.39085	0.38194	0.547043
ENSMUSG00000003190	Bcl2l12	0.0882504	0.0498876	0.0351259	0.0364062	0.0672415	0.0283698	0.0731754	0.03919	0.0612617	0.0899064	0.132878	0.106009	0.158508	0.0511551	0.308383
ENSMUSG00000003198	Zfp959	0.0697036	0.0877262	0.0747518	0.0940215	0.0791992	0.0602545	0.0504685	0.101466	0.0785781	0.067334	0.0471382	0.0768669	0.0442606	0.0801491	0.0468242
ENSMUSG00000003199	Mpnd	0.324695	0.366459	0.311298	0.289388	0.471107	0.571802	0.354034	0.368971	0.397665	0.289657	0.443168	0.532033	0.491032	0.565853	0.481042
ENSMUSG00000003200	Sh3gl1	0.414173	0.359111	0.32462	0.267222	0.369997	0.483165	0.620831	0.334423	0.461342	0.454038	0.625793	0.518052	0.765636	0.362783	0.582687
ENSMUSG00000003206	Ebi3	0.00634806	0.356012	0.106352	0.100352	0.0737184	0.0402856	0.00350277	0.460206	0.311867	0.0048485	0.0113611	0.027628	0.00489678	0.0195247	0.00663788
ENSMUSG00000003208	Yju2	0.100644	0.124766	0.0818577	0.0991423	0.0891127	0.0938182	0.0865231	0.0693905	0.101952	0.109231	0.0792508	0.131026	0.105042	0.137516	0.0564587
ENSMUSG00000003226	Ranbp2	1.44053	1.62652	1.52402	1.87419	1.44067	1.13036	1.24626	1.35758	1.25047	1.35258	1.20191	1.63048	1.27765	1.48913	1.61809
ENSMUSG00000003227	Edar	0.494282	0.0696086	0.0244188	0.0165961	0.0700656	0.00757828	0.404527	0.0177947	0.206724	0.496901	0.432275	0.211238	0.414821	0.245449	0.0519453
ENSMUSG00000003228	Grk5	0.551607	1.01972	0.769098	1.27904	1.09179	0.75091	0.828044	0.741395	0.632293	0.525272	0.633417	0.952966	0.531744	0.653745	0.312809
ENSMUSG00000003233	Dvl3	0.927511	0.65098	0.5821	0.553588	0.705844	0.657228	1.03824	0.618385	0.817514	0.918059	1.16103	0.860369	1.01168	0.703969	0.695777
ENSMUSG00000003234	Abcf3	0.457384	0.457857	0.327921	0.425271	0.371736	0.4952	0.47884	0.460989	0.442312	0.48751	0.52024	0.380982	0.417436	0.59341	0.462366
ENSMUSG00000003235	Eif2b5	0.383348	0.676536	0.749558	0.835148	0.726094	0.324908	0.483617	0.454044	0.48464	0.432969	0.525832	0.719019	0.502393	0.376277	0.547
ENSMUSG00000003269	Cyth2	0.382139	0.405786	0.412721	0.357228	0.45572	0.605656	0.338463	0.38961	0.40466	0.358513	0.456008	0.523887	0.436874	0.552048	0.982218
ENSMUSG00000003271	Sult2b1	0.0717794	0.196579	0.166359	0.155966	0.116262	0.103767	0.0117796	0.263225	0.419717	0.0409071	0.0248665	0.0944645	0.0193677	0.303806	0.0662678
ENSMUSG00000003273	Car11	0.0108118	0.0259583	0.0459293	0.0261089	0.0371235	0.0356017	0.0046398	0.0157876	0.0146763	0.0122049	0.0143517	0.0221758	0.00588833	0.244683	0.0082106
ENSMUSG00000003279	Dlgap1	0.00803731	0.190418	0.0690324	0.146739	0.0170855	0.0573698	0.00556932	0.210013	0.0440542	0.03748	0.0457409	0.0107799	0.0343409	0.0198003	0.0192799
ENSMUSG00000003282	Plag1	0.38256	0.182765	0.199684	0.249954	0.259343	0.192985	0.534046	0.129815	0.279179	0.321303	0.47558	0.198891	0.345167	0.300911	0.0295838
ENSMUSG00000003283	Hck	0.0116025	0.0400148	0.120109	0.00782055	0.0425872	1.60968	0.00410661	0.0252208	0.0327932	0.00592004	0.00215911	0.00295028	0.00165594	0.0249	0
ENSMUSG00000003299	Mrpl4	0.270237	0.34911	0.314205	0.257528	0.341247	0.238035	0.338888	0.251367	0.316159	0.307445	0.369992	0.382672	0.345925	0.342564	0.345092
ENSMUSG00000003308	Keap1	0.442102	0.499134	0.334101	0.539835	0.44936	0.373768	0.675537	0.412731	0.424852	0.522138	0.564474	0.478425	0.531388	0.368633	0.363216
ENSMUSG00000003309	Ap1m2	0.34172	0.608109	0.569148	0.61243	0.638178	0.652744	0.490441	0.584498	0.716552	0.336128	0.460724	0.607509	0.46025	0.633766	0.385872
ENSMUSG00000003316	Glg1	1.44928	1.27508	1.03512	1.28165	1.30106	1.24167	1.26016	1.36132	1.2257	1.54462	1.46102	1.3196	1.44958	1.66556	0.947034
ENSMUSG00000003341	Atp8b3	0.00210664	0.00422551	0.0511279	0.00653182	0.0115364	0.000263678	0.00134745	0.00714032	0.00231178	0.0051683	0.00658739	0.0101156	0.00539725	0	0
ENSMUSG00000003344	Btbd2	0.334214	0.257635	0.254166	0.285065	0.311717	0.399656	0.33539	0.265479	0.242256	0.389689	0.465262	0.349553	0.432918	0.394993	0.23065
ENSMUSG00000003345	Csnk1g2	0.700685	0.594702	0.495515	0.444239	0.501111	0.717989	0.812416	0.713207	0.658068	0.749969	0.831472	0.595534	0.821434	0.626396	0.801963
ENSMUSG00000003346	Abhd17a	0.251227	0.303449	0.301654	0.232025	0.322738	0.327772	0.347856	0.339619	0.389622	0.313832	0.415558	0.357859	0.412938	0.376732	0.258625
ENSMUSG00000003348	Mob3a	0.444796	0.793809	0.892935	1.04386	1.18961	0.543418	0.37272	0.553162	0.353429	0.321227	0.30703	1.13417	0.346081	0.302048	0.406239
ENSMUSG00000003352	Cacnb3	0.469063	0.847348	0.796176	0.628812	0.895319	0.468548	0.308393	0.778731	0.610761	0.306983	0.495794	0.799461	0.60327	1.15704	0.58721
ENSMUSG00000003354	Ccdc65	0.00195648	0.00724592	0.0304932	0.00969999	0.0161025	0.000735531	0.00213073	0.00884485	0.00531244	0.00820143	0.00966863	0.0170571	0.00201089	0.0209895	0.745149
ENSMUSG00000003355	Fkbp11	0.00971305	0.012514	0.0393147	0.0172258	0.0240821	0.00140226	0.0128075	0.0142103	0.0226204	0.0161413	0.0236638	0.0216119	0.0181292	0.00767242	0.0241222
ENSMUSG00000003360	Ddx23	0.606168	0.547554	0.49271	0.454752	0.514409	0.600183	0.493798	0.585001	0.521709	0.595334	0.616453	0.747907	0.617682	0.59791	0.716743
ENSMUSG00000003363	Pld3	0.48736	0.480966	0.418176	0.320957	0.420957	0.743218	0.683927	0.415065	0.912946	0.635065	0.637935	0.241248	0.535055	0.507011	0.515676
ENSMUSG00000003378	Grik5	0.185554	0.2028	0.283169	0.202587	0.268554	0.166513	0.122172	0.121325	0.159635	0.146624	0.192002	0.146803	0.189078	0.377203	0.237692
ENSMUSG00000003379	Cd79a	0.0099244	0.016342	0.0460647	0.014902	0.0291951	0.0106524	0.005498	0.00625904	0.00644999	0.00789193	0.00823948	0.0309985	0.015817	0.00185825	0.00307621
ENSMUSG00000003380	Rabac1	0.454916	0.621943	0.546126	0.582738	0.576459	0.571211	0.508246	0.36281	0.645395	0.569185	0.377972	0.543186	0.361369	0.657584	0.512513
ENSMUSG00000003382	Etv3	0.550771	1.58746	1.39041	1.46696	0.901357	0.681858	0.753033	1.85389	1.18617	0.690759	0.635379	0.671967	0.563872	0.760823	0.600328
ENSMUSG00000003402	Prkcsh	0.554313	0.71736	0.700645	0.582028	0.694475	0.632491	0.46756	0.836964	0.632975	0.542428	0.567611	0.748242	0.646004	0.654457	1.01178
ENSMUSG00000003410	Elavl3	0.00674701	0.0258194	0.0804995	0.0254331	0.0226751	0.0117285	0.00560683	0.0154481	0.0051107	0.00537286	0.00494837	0.0159859	0.00239529	0.152331	0
ENSMUSG00000003411	Rab3b	0.00207736	0.0284427	0.0566028	0.00496723	0.00527205	0.139496	0.00151633	0.0200963	0.00727006	0.00357826	0.00121889	0.00544851	0.00104941	0.168652	0
ENSMUSG00000003418	St8sia6	0.0296317	0.0587117	0.0670115	0.0116806	0.00427958	0.0512805	0.0780521	0.0278993	0.735002	0.0533881	0.0177638	0.0290596	0.0324526	0.000271941	0.0278053
ENSMUSG00000003420	Fcgrt	0.299075	0.0615615	0.0755954	0.0197035	0.0719326	0.0430103	0.164958	0.222314	0.0869403	0.40749	0.351494	0.0390004	0.270285	0.066578	0.0315198
ENSMUSG00000003421	Nosip	0.292622	0.341365	0.284045	0.270568	0.307656	0.336959	0.314904	0.301251	0.342417	0.281397	0.310911	0.366332	0.292007	0.289868	0.325898
ENSMUSG00000003423	Pih1d1	0.265508	0.28459	0.23146	0.308328	0.344048	0.234158	0.34199	0.273293	0.23386	0.247589	0.356821	0.579628	0.527002	0.245948	0.392378
ENSMUSG00000003429	Rps11	0.528113	0.441901	0.527398	0.475883	0.612494	0.369557	0.368547	0.347016	0.484538	0.442446	0.499064	0.664279	0.493558	0.332151	0.320668
ENSMUSG00000003435	Supt5	1.03119	1.11677	1.16018	1.19028	1.22565	1.02743	1.33751	0.988325	0.975019	1.09504	1.14341	1.21217	1.14841	0.870929	1.12927
ENSMUSG00000003436	Dll3	0.0854833	0.00708994	0.0427134	0.0103505	0.0651117	0.0203465	0.000861994	0.00155238	0.00222388	0.0254749	0.00552596	0.103488	0.0103966	0.0723634	0.00172737
ENSMUSG00000003437	Paf1	0.336318	0.462311	0.43928	0.556036	0.452473	0.383242	0.357623	0.455522	0.332878	0.341018	0.379789	0.448844	0.393599	0.386585	0.4179
ENSMUSG00000003438	Timm50	0.189979	0.176412	0.179646	0.119898	0.213143	0.163814	0.191402	0.161236	0.168607	0.179482	0.2704	0.440041	0.454487	0.218545	0.22503
ENSMUSG00000003444	Med29	0.0521282	0.0562894	0.0662472	0.0487827	0.0654605	0.0420711	0.0663348	0.0586978	0.0598978	0.0591801	0.0856809	0.0688714	0.0870714	0.0420495	0.0645415
ENSMUSG00000003452	Bicd1	0.284293	1.27095	0.770039	1.26445	0.800013	0.834535	0.426144	1.18296	0.53018	0.305035	0.294071	0.52421	0.313508	1.1453	0.324804
ENSMUSG00000003458	Ncstn	0.711839	0.785353	0.819807	0.685231	0.867027	0.828261	0.732896	0.973558	0.934638	0.804536	0.834924	0.812992	0.741292	0.850125	0.600219
ENSMUSG00000003464	Pex19	0.544047	0.617966	0.500828	0.506856	0.633656	0.572692	0.735443	0.64757	0.539906	0.659251	0.835543	0.75969	0.734558	0.691271	0.519213
ENSMUSG00000003469	Phyhip	0.0338765	0.0453758	0.0847234	0.0155527	0.0370182	0.019134	0.0153076	0.0125739	0.116351	0.017621	0.032888	0.017727	0.0692805	0.16635	0.0809222
ENSMUSG00000003476	Crhr2	0.00334753	0.00674977	0.00840253	0.00118551	0.00208137	0	0.00204815	0.000242131	0.000127455	0.00182461	0	0.00265913	0.00326296	0	0.126516
ENSMUSG00000003477	Inmt	0.00254369	0.00951657	0.0267898	0.00307041	0.0362664	0.000982949	0.244855	0.0250875	0.0034038	0.0172466	0.00462814	0.0192925	0.0307265	0.00478041	0.00172737
ENSMUSG00000003484	Cyp4f18	0.00373612	0.0278806	0.0524369	0.00282907	0.0123803	0.0081659	0.00623469	0.0193001	0.0683215	0.0117626	0.0242651	0.00438792	0.00581213	0.00849319	0.00332808
ENSMUSG00000003500	Impdh1	0.0973377	0.0523935	0.0855772	0.0229172	0.120008	0.103145	0.337941	0.0067922	0.0278244	0.143283	0.288411	0.0946451	0.22165	0.18978	0.0373496
ENSMUSG00000003505	Psg18	0	0.00616793	0.0429455	0	0.00253682	0	0	0.000839787	0.000480247	0	0.000261624	0.000314489	0	0	0
ENSMUSG00000003518	Dusp3	0.0184257	0.0753178	0.118562	0.0561278	0.0804548	0.106927	0.0960662	0.0762544	0.0724957	0.0790152	0.149002	0.0286004	0.118458	0.067974	0.17601
ENSMUSG00000003526	Prodh	0.137593	0.133254	0.21244	0.199672	0.285684	0.0174533	0.0610803	0.187809	0.0439732	0.101592	0.0829195	0.186437	0.0703933	0.0555048	0.293829
ENSMUSG00000003527	Ess2	0.209322	0.193588	0.180124	0.168794	0.167469	0.181874	0.200804	0.186253	0.189742	0.172004	0.254527	0.199964	0.22399	0.152318	0.225786
ENSMUSG00000003528	Slc25a1	0.276716	0.343021	0.23128	0.221902	0.298198	0.285833	0.48079	0.439496	0.339158	0.409229	0.443715	0.264956	0.342924	0.47037	0.198923
ENSMUSG00000003531	Dgcr6	0.205578	0.129003	0.0984145	0.105985	0.159546	0.155411	0.248931	0.144659	0.190387	0.217705	0.246386	0.164855	0.229422	0.202739	0.341078
ENSMUSG00000003534	Ddr1	1.46769	0.552072	0.315767	0.21431	0.446462	0.385666	1.60024	0.544288	0.836374	1.59682	1.6868	0.498979	1.39984	0.915806	1.32155
ENSMUSG00000003541	Ier3	0.154494	0.14268	0.154849	0.0269816	0.0890751	0.136089	0.355066	0.15616	0.283821	0.265047	0.467112	0.115996	0.432495	0.0657072	0.276738
ENSMUSG00000003545	Fosb	0.237078	0.366552	0.544413	0.489992	0.389628	1.18988	0.629875	0.463834	0.506245	0.490618	1.5718	0.374211	1.47408	1.36531	0.30884
ENSMUSG00000003546	Klc4	0.312009	0.451459	0.261427	0.303105	0.262286	0.397235	0.265909	0.739541	0.406068	0.308279	0.244171	0.104246	0.128363	0.350969	0.158955
ENSMUSG00000003549	Ercc1	0.149159	0.124752	0.119792	0.0997082	0.149896	0.10684	0.203132	0.091948	0.150779	0.158192	0.196654	0.205777	0.19011	0.0660329	0.203725
ENSMUSG00000003555	Cyp17a1	0.0193689	0.0895553	0.0808081	0.103749	0.0831184	0.0194118	0.0305162	0.161324	0.126049	0.0436639	0.0426419	0.0200319	0.0219183	0.00716254	0.0124504
ENSMUSG00000003559	As3mt	0.323442	0.0946269	0.0602037	0.121768	0.0908974	0.166411	0.355564	0.0925563	0.0680673	0.340891	0.212133	0.0695704	0.200983	0.174454	0.230369
ENSMUSG00000003573	Homer3	0.187966	0.0623682	0.0329555	0.0301118	0.0524571	0.384706	0.20201	0.0527549	0.0884301	0.204912	0.248195	0.0996223	0.301944	0.0817996	0.0392641
ENSMUSG00000003575	Crtc1	0.524507	0.286858	0.267346	0.179153	0.366619	0.359324	0.69755	0.222568	0.261614	0.547177	0.995903	0.354613	0.843292	0.656554	0.250977
ENSMUSG00000003581	Rnf215	0.346298	0.229054	0.17263	0.231279	0.292828	0.129217	0.359321	0.179776	0.211985	0.320548	0.348466	0.275345	0.274649	0.258164	0.179826
ENSMUSG00000003585	Sec14l2	0.0749248	0.10365	0.0848725	0.110507	0.133146	0.0327639	0.0194008	0.244479	0.132957	0.0509616	0.0337826	0.0846234	0.0215452	0.0425901	0.0766914
ENSMUSG00000003604	Aven	0.11552	0.14086	0.186562	0.168406	0.194173	0.0661972	0.0778919	0.101929	0.116038	0.105312	0.089091	0.23564	0.0972465	0.109691	0.107236
ENSMUSG00000003617	Cp	0.109372	0.0510928	0.124002	0.045618	0.0823419	0.0170373	0.0131566	0.0580901	0.291948	0.0383719	0.03503	0.0609523	0.0455642	0.0145902	0.933115
ENSMUSG00000003623	Crot	0.403284	0.367784	0.250423	0.254168	0.314582	0.784182	0.3627	0.409995	0.585605	0.465499	0.279579	0.274351	0.283049	0.303986	0.147662
ENSMUSG00000003644	Rps6ka1	0.281441	0.377184	0.20934	0.197483	0.246042	0.313491	0.439209	0.739376	0.494038	0.515783	0.52032	0.195276	0.518349	0.555384	0.42659
ENSMUSG00000003657	Calb2	0.00136057	0.0652454	0.199217	0.00106697	0.0330212	0.000154501	0.00134388	0.0068058	0.0161144	0.000218241	0.00111295	0.0209721	0.00275982	0	0.37604
ENSMUSG00000003660	Snrnp200	1.57557	1.49838	1.48533	1.57829	1.66198	1.32486	1.59738	1.32849	1.3942	1.63229	1.71442	1.8919	1.71222	1.36186	1.63587
ENSMUSG00000003662	Ciao1	0.268303	0.300525	0.261074	0.297647	0.291178	0.208367	0.292518	0.261132	0.272834	0.333165	0.291292	0.312817	0.28318	0.234504	0.27975
ENSMUSG00000003665	Has1	0.0468023	0.0137646	0.0622561	0.0155657	0.0329052	0.000748972	0.0536037	0.00867318	0.0150857	0.0816551	0.140419	0.0113481	0.0707417	0.0135115	0
ENSMUSG00000003680	Taf6l	0.132879	0.115663	0.102245	0.0905301	0.152793	0.116328	0.123832	0.0741819	0.115932	0.120982	0.175164	0.21765	0.202998	0.173279	0.128629
ENSMUSG00000003721	Insig2	0.471392	0.521892	0.444764	0.61321	0.36606	0.234016	0.227098	0.545226	0.711638	0.461684	0.211988	0.339831	0.201198	0.361371	0.553104
ENSMUSG00000003731	Kpna6	0.623604	0.571056	0.509803	0.447227	0.542754	0.724945	0.968316	0.529276	0.637271	0.735533	0.908146	0.737305	0.82512	0.732125	1.06464
ENSMUSG00000003746	Man1a	1.09006	0.404431	0.318581	0.388432	0.416989	1.42253	0.39453	0.414188	0.28202	0.689559	0.576476	0.539822	0.66991	1.00505	0.24355
ENSMUSG00000003752	Itpkc	0.331713	0.270563	0.246311	0.180561	0.170852	0.38818	0.16642	0.398173	0.484245	0.221906	0.182534	0.1702	0.124997	0.290285	0.0750057
ENSMUSG00000003762	Coq8b	0.212778	0.207903	0.183654	0.151715	0.220028	0.235618	0.203249	0.192955	0.279699	0.222113	0.221871	0.213656	0.138684	0.27484	1.07633
ENSMUSG00000003778	Brd8	0.744247	0.740322	0.65812	0.649411	0.717626	1.00357	0.641443	0.63185	0.560512	0.814182	0.715237	0.989426	0.917143	1.02233	1.34211
ENSMUSG00000003779	Kif20a	0.0542884	0.0466036	0.0540771	0.0464777	0.141774	0.0251472	0.0470405	0.0274174	0.0295201	0.0536148	0.117247	1.01375	0.675635	0.0195643	0.824483
ENSMUSG00000003808	Farsa	0.356992	0.357367	0.338808	0.301237	0.463573	0.396036	0.489823	0.226057	0.312171	0.373087	0.534136	0.539971	0.474636	0.397164	0.398431
ENSMUSG00000003809	Gcdh	0.224417	0.172805	0.184914	0.1333	0.258526	0.215091	0.238902	0.13172	0.133437	0.252756	0.248373	0.233854	0.263675	0.26314	0.16842
ENSMUSG00000003810	Mast2	0.540338	0.66997	0.63831	0.504793	0.530512	0.797569	0.631881	1.07589	0.609628	0.553107	0.733731	0.67407	1.05892	0.648624	1.25774
ENSMUSG00000003812	Dnase2a	0.268969	0.134086	0.0881111	0.0997886	0.110916	0.157287	0.101727	0.0854088	0.298015	0.129111	0.146214	0.107525	0.174059	0.233881	0.0916693
ENSMUSG00000003813	Rad23a	0.32564	0.338521	0.360316	0.370735	0.401764	0.307807	0.524013	0.269039	0.368778	0.398712	0.421251	0.504006	0.459045	0.271787	0.420522
ENSMUSG00000003814	Calr	1.58713	1.82279	2.27748	1.94788	2.39535	1.54013	1.60562	1.64608	1.63172	1.62163	1.8119	2.27869	1.6979	1.74337	1.80132
ENSMUSG00000003824	Syce2	0.0294861	0.0457098	0.0531091	0.0354477	0.0662249	0.0290783	0.0345605	0.0201226	0.0247904	0.01961	0.0658067	0.0918091	0.177485	0.0907583	0.113872
ENSMUSG00000003847	Nfat5	2.43507	1.63641	1.33268	1.37392	1.34492	2.23393	2.24283	1.97788	1.7626	2.37358	2.08493	1.4895	1.92945	1.99531	1.2196
ENSMUSG00000003848	Nob1	0.221626	0.177196	0.210075	0.162835	0.266001	0.128025	0.276445	0.112979	0.175389	0.251213	0.448453	0.386806	0.368811	0.173378	0.168705
ENSMUSG00000003849	Nqo1	0.140286	0.345104	0.479998	0.551913	0.331033	0.039619	1.71576	0.143121	0.297452	0.740541	1.81593	0.15702	1.6063	0.0713351	0.613563
ENSMUSG00000003863	Ppfia3	0.010289	0.153752	0.115671	0.131849	0.137515	0.0978592	0.00298603	0.131756	0.530268	0.00842963	0.0210027	0.0775846	0.024809	0.328954	0.0565187
ENSMUSG00000003865	Gys1	0.438092	0.356895	0.33522	0.47534	0.503146	0.513725	0.498314	0.339623	0.297058	0.483878	0.60606	0.474106	0.522227	0.386537	0.812835
ENSMUSG00000003868	Ruvbl2	0.310348	0.206748	0.239319	0.204755	0.335368	0.262427	0.411014	0.154898	0.190673	0.336019	0.495158	0.674732	0.641098	0.283116	1.40464
ENSMUSG00000003872	Lin7b	0.00203222	0.00750763	0.00454071	0.00562553	0.00752665	0.0143057	0.0015375	0.00304498	0.0229645	0.00302014	0.00637121	0.00669345	0.00715065	0.0174783	0
ENSMUSG00000003873	Bax	0.179108	0.336426	0.366136	0.585168	0.484885	0.232502	0.203955	0.306617	0.273394	0.191289	0.189217	0.404677	0.205287	0.333349	0.198866
ENSMUSG00000003882	Il7r	0.0642536	0.202444	0.115016	0.0954598	0.0841233	0.0111464	0.0115264	0.139267	0.173354	0.0320215	0.00931059	0.0809	0.00395117	0.0267243	0.0122171
ENSMUSG00000003923	Tfam	0.368197	0.221872	0.222474	0.19408	0.226914	0.123527	0.330928	0.209107	0.186212	0.327979	0.389234	0.363835	0.424042	0.222623	0.154543
ENSMUSG00000003929	Zfp81	0.271022	0.100094	0.0961408	0.0972481	0.139324	0.151725	0.163907	0.084292	0.0960874	0.229553	0.245744	0.276479	0.254371	0.245878	0.127725
ENSMUSG00000003934	Efnb3	0.0105971	0.0234075	0.12821	0.0419706	0.0527517	0.00929514	0.0110114	0.0188108	0.00745166	0.0123337	0.0981088	0.0139207	0.0888743	0.0343028	0.0476131
ENSMUSG00000003948	Mmd	0.406216	0.094617	0.100229	0.0462487	0.0902661	0.012242	0.111932	0.0752841	0.0744545	0.31199	0.0809767	0.18894	0.074212	0.0047056	0.0586982
ENSMUSG00000003949	Hlf	0.0196793	0.0451856	0.0557679	0.0244	0.012525	0.019465	0.00278238	0.0198634	0.0231649	0.142971	0.0110017	0.0170021	0.0124674	0.00708961	0.0121702
ENSMUSG00000003955	Fam162a	0.108463	0.101324	0.0967843	0.0977046	0.116897	0.0556634	0.154126	0.153562	0.139744	0.109524	0.17896	0.200447	0.177107	0.0811076	0.130367
ENSMUSG00000003970	Rpl8	1.07543	0.830135	1.02999	0.86001	1.23869	0.923129	1.0059	0.638504	0.911018	1.08811	1.25203	1.40983	1.25693	0.926284	0.82233
ENSMUSG00000003974	Grm3	0.00029929	0.00695009	0.0327928	0.0364455	0.0067013	0.00723792	0.000188277	0.0102843	0.00598062	0	0.000139064	0.00483973	0.00161162	0.000271941	0
ENSMUSG00000003992	Ssbp2	0.400116	0.123115	0.0777741	0.024701	0.0775213	0.043276	0.262082	0.142048	0.220318	0.333309	0.351876	0.119801	0.351395	0.16197	0.329766
ENSMUSG00000004018	Fancl	0.0912194	0.097637	0.0890051	0.126171	0.123866	0.0981929	0.0810401	0.0651104	0.072412	0.0883772	0.100724	0.155974	0.136488	0.107291	0.187341
ENSMUSG00000004031	Brinp2	0.248244	0.168141	0.191189	0.208976	0.416827	0.0246855	0.04361	0.080499	0.057059	0.185819	0.00985907	0.576637	0.0624097	0.0187385	0.0618201
ENSMUSG00000004032	Gstm5	0.0373627	0.0328913	0.112997	0.00527621	0.0411537	0.0210637	0.0461027	0.0565394	0.0669031	0.0754141	0.0898022	0.0248227	0.0759146	0.0370147	0.111442
ENSMUSG00000004035	Gstm7	0.00138267	0.02252	0.145095	0.00155783	0.0370792	0.0168185	0.00459456	0.0104953	0.0154272	0.00999855	0.0142143	0.0111526	0.00392124	0.0479547	0.00459771
ENSMUSG00000004038	Gstm3	0.00214351	0.0403379	0.287708	0.00145343	0.0809281	0.00879615	0.00207464	0.00978287	0.0453026	0.00090424	0.00455257	0.03294	0.00218505	0.0013206	0.00332808
ENSMUSG00000004040	Stat3	1.89305	2.1748	1.89867	2.31917	2.28337	1.2875	1.6446	1.91353	1.73069	1.63039	1.45606	2.047	1.24143	1.67859	1.21894
ENSMUSG00000004043	Stat5a	1.14064	1.42321	1.55047	1.79058	1.97074	0.489597	0.516826	1.01953	0.653612	0.593895	0.356015	1.79157	0.318566	0.911772	0.523134
ENSMUSG00000004044	Cavin1	0.667863	0.42402	0.459147	0.531319	0.578897	0.111782	0.992887	0.112241	0.372207	0.972195	1.05323	0.73566	0.975821	0.214559	0.335972
ENSMUSG00000004054	Map3k11	0.34661	0.381639	0.35157	0.252353	0.328276	0.601514	0.327705	0.510539	0.429644	0.337827	0.418149	0.377748	0.441619	0.335493	0.349479
ENSMUSG00000004056	Akt2	0.365439	0.2771	0.248433	0.222247	0.270771	0.4682	0.382524	0.296938	0.378903	0.402216	0.424361	0.322918	0.429509	0.359692	0.55323
ENSMUSG00000004069	Dnaja3	0.460349	0.504609	0.520381	0.508145	0.552162	0.363381	0.556259	0.349784	0.450047	0.525414	0.601032	0.702261	0.53254	0.443118	0.494976
ENSMUSG00000004070	Hmox2	0.158304	0.220233	0.125794	0.239043	0.180931	0.221817	0.156698	0.166369	0.186022	0.167354	0.170848	0.141703	0.163148	0.235427	0.146436
ENSMUSG00000004071	Cdip1	0.760244	0.485895	0.417582	0.497488	0.656908	0.368717	0.874595	0.338053	0.447508	0.832805	0.890581	0.611567	0.896833	0.621812	0.392957
ENSMUSG00000004085	Map3k20	1.71472	0.404789	0.379002	0.338745	0.641772	0.616129	1.08622	0.306208	0.544897	1.68917	1.47974	1.12322	1.50361	0.159387	0.529168
ENSMUSG00000004096	Cwc15	0.29069	0.310784	0.292006	0.320579	0.313421	0.269635	0.220987	0.299803	0.258775	0.276067	0.196842	0.393735	0.225208	0.287202	0.406338
ENSMUSG00000004098	Col5a3	0.034778	0.212754	0.272861	0.0807785	0.12087	0.00717459	0.0221738	0.365453	0.0344148	0.0085122	0.0465121	0.0209216	0.0385274	0.0279564	0.233249
ENSMUSG00000004099	Dnmt1	1.05051	0.639905	0.563337	0.671557	0.765796	0.744628	0.724796	0.502632	0.606935	0.778679	1.05878	1.35845	1.96612	0.744132	0.450397
ENSMUSG00000004100	Ppan	0.254771	0.14592	0.182057	0.102428	0.188579	0.13539	0.218118	0.0841422	0.173129	0.230181	0.365824	0.459344	0.297265	0.148172	0.20029
ENSMUSG00000004105	Angptl2	1.38131	0.40178	0.291186	0.577167	0.604338	0.151625	1.45331	0.276341	0.291889	0.697346	1.17171	0.772961	0.882934	0.206917	0.276705
ENSMUSG00000004110	Cacna1e	0.0164064	0.255818	0.367348	0.674988	0.415821	0.00750823	0.0943313	0.267397	0.142126	0.0164018	0.0246088	0.0395009	0.0252678	0.53243	0.853723
ENSMUSG00000004113	Cacna1b	0.51659	1.24018	1.36158	1.54498	1.32413	0.302488	0.0923766	0.848673	0.165998	0.188576	0.0298835	0.980489	0.0257309	0.979422	0.416076
ENSMUSG00000004127	Trmt10a	0.0680945	0.129039	0.11237	0.114122	0.126309	0.0672139	0.0662791	0.0892705	0.0709953	0.0642982	0.0905387	0.261283	0.0867858	0.0682853	0.266536
ENSMUSG00000004151	Etv1	0.0129135	0.130643	0.17979	0.0584461	0.126275	0.184247	0.0216916	0.167703	0.364872	0.0416526	0.0669786	0.111783	0.0823547	0.525467	0.0536386
ENSMUSG00000004187	Kifc2	0.141542	0.15965	0.097139	0.0935047	0.0730101	0.317806	0.135104	0.180332	0.15303	0.188941	0.0938074	0.0557512	0.058682	0.211795	0.0149055
ENSMUSG00000004207	Psap	2.22871	2.0673	1.94304	2.16583	2.08269	1.73865	2.21588	1.82762	2.13623	2.16858	2.11783	2.01523	2.07769	2.21297	1.7758
ENSMUSG00000004221	Ikbkg	0.452667	0.520079	0.442763	0.483892	0.446119	0.40615	0.564906	0.470073	0.54947	0.466094	0.483195	0.440261	0.38767	0.624213	0.472534
ENSMUSG00000004231	Pax2	0.00109376	0.0270334	0.0637455	0.00618281	0.0149484	0.0129601	0	0.0769559	0.0125753	0.000173309	0.000359138	0.00461544	0	0.0207923	0.00307621
ENSMUSG00000004233	Wars2	0.222214	0.20061	0.198709	0.205242	0.211375	0.148555	0.271784	0.169654	0.165335	0.229328	0.269458	0.170878	0.240636	0.257622	0.359376
ENSMUSG00000004263	Atn1	0.159753	0.0910336	0.0483442	0.0648914	0.0622294	0.172588	0.126081	0.0958017	0.129499	0.149301	0.150303	0.0846756	0.160591	0.158138	0.0889882
ENSMUSG00000004264	Phb2	0.567928	0.495345	0.474573	0.37105	0.602875	0.557957	0.643747	0.481763	0.521764	0.611413	0.82616	0.829444	0.827622	0.552826	0.558057
ENSMUSG00000004266	Ptpn6	0.305366	0.626226	0.39306	0.469692	0.372189	2.05723	0.4384	0.52907	0.438404	0.30039	0.246637	0.253381	0.212728	0.434353	0.478942
ENSMUSG00000004267	Eno2	0.0770499	0.619044	0.725258	0.850687	0.860642	0.156396	0.149516	0.244082	0.227352	0.0737129	0.0418451	0.519273	0.0663915	0.546909	0.226206
ENSMUSG00000004268	Emg1	0.452791	0.277932	0.28904	0.263139	0.347487	0.351464	0.393419	0.292425	0.312029	0.469383	0.510683	0.519472	0.488374	0.475704	0.38265
ENSMUSG00000004270	Lpcat3	0.629658	0.349754	0.366663	0.424998	0.618067	0.298494	0.558139	0.391775	0.368948	0.632864	0.714432	0.427624	0.60697	0.684866	0.367459
ENSMUSG00000004285	Atp6v1f	0.168142	0.335833	0.289319	0.281011	0.29169	0.35976	0.213947	0.327753	0.31176	0.194287	0.165948	0.270161	0.161087	0.368955	0.24634
ENSMUSG00000004296	Il12b	0.000368013	0.0166576	0.074887	0.0104104	0.019255	0.00409129	0	0.0147434	0.00476546	0.000311268	0.0195568	0.0135234	0.000609316	0.00360626	0.00188055
ENSMUSG00000004317	Clcn5	0.13186	0.502288	0.609307	0.575472	0.664429	0.138498	0.535125	0.442676	0.562674	0.261665	0.644215	0.423453	0.681615	0.568506	0.108609
ENSMUSG00000004319	Clcn3	0.549347	1.30978	1.33478	1.71283	1.28372	1.37229	0.586981	1.38733	1.29895	0.623227	0.568825	0.833194	0.445872	1.26782	1.04338
ENSMUSG00000004328	Hif3a	0.00731856	0.0519023	0.0410369	0.0398479	0.0395051	0.0140828	0.081816	0.12478	0.118081	0.0295349	0.081096	0.0108297	0.0740649	0.0440591	0.00439887
ENSMUSG00000004341	Gpx6	0.00242942	0.100401	0.244885	0.0286538	0.168124	0.00776387	0.00245889	0.0154493	0.0461174	0.00150457	0.0077436	0.30214	0.012112	0.00429338	0.241324
ENSMUSG00000004344	Gpx5	0.000276108	0.00156118	0.00171884	0.000328881	0.0178113	0	0.000115808	0.000116816	0.000155415	0.000269184	0.000252289	0.00269446	0	0.00235196	0
ENSMUSG00000004347	Pde1c	0.892804	0.9125	1.38983	1.48996	1.59738	0.157291	0.230369	0.427546	0.395968	0.466064	0.108477	1.23051	0.130758	0.924469	0.487632
ENSMUSG00000004356	Utp20	0.658482	0.267879	0.372236	0.263151	0.48514	0.137322	0.508038	0.145283	0.289221	0.624973	0.702416	0.921765	0.783604	0.32298	0.312526
ENSMUSG00000004359	Spic	0.00744479	0.0658606	0.0530028	0.0404401	0.101971	0.0056914	0.0014664	0.05804	0.0148835	0.00250433	0.000155984	0.05397	0.00064428	0.020948	0.00188055
ENSMUSG00000004360	9330159F19Rik	0.00170642	0.014033	0.0253553	0.00452205	0.00472718	0.0117859	0.00205927	0.0142282	0.0205625	0.000666172	0.00174768	0.00144272	0.00383436	0.103656	0.0477115
ENSMUSG00000004364	Cul3	0.942583	0.95214	0.689467	0.914163	0.824253	0.825395	0.514793	0.850979	0.829091	0.755242	0.567233	0.9108	0.657587	1.13536	0.724828
ENSMUSG00000004366	Sst	0.00410904	0.0573032	0.118397	0.000471029	0.0509108	0.00302689	0.00455734	0.0336861	0.0475526	0.00391612	0.0192182	0.00332032	0.00284947	0.000741228	0.0127186
ENSMUSG00000004371	Il11	0.00622937	0.0230808	0.0275673	0.0444412	0.0224104	0.00800566	0.00801609	0.011886	0.0108231	0.00778573	0.0107109	0.0124818	0.00837726	0.0144137	0.001198
ENSMUSG00000004383	Large1	0.475208	0.466067	0.426132	0.28378	0.411773	0.616861	0.448095	0.434519	0.316007	0.456921	0.526714	0.425919	0.542622	0.414155	0.209161
ENSMUSG00000004393	Ddx56	0.355714	0.287406	0.302202	0.256544	0.332871	0.312299	0.43619	0.212491	0.276703	0.419451	0.503348	0.556563	0.539703	0.283531	0.31267
ENSMUSG00000004394	Tmed4	0.379262	0.475275	0.497108	0.491684	0.577945	0.466621	0.361906	0.512026	0.408359	0.39578	0.356644	0.636884	0.323672	0.790569	0.754869
ENSMUSG00000004415	Col26a1	0.00946589	0.00307181	0.0286427	0.0133604	0.0406449	0.00585004	0.00185297	0.000516544	0.000352022	0.0157009	0.0541073	0.00197504	0.0356835	0.00961878	0.117868
ENSMUSG00000004446	Bid	0.0822689	0.154287	0.139876	0.0475937	0.139336	0.170153	0.154106	0.176297	0.212941	0.139182	0.112235	0.202917	0.103927	0.0800482	0.0579655
ENSMUSG00000004451	Ralb	0.359075	0.597056	0.489573	0.526562	0.672131	0.277438	1.11823	0.60165	0.503674	0.586158	0.731765	0.885335	0.652486	0.245982	0.423123
ENSMUSG00000004455	Ppp1cc	0.122305	0.076069	0.0687414	0.0513943	0.0844947	0.0643241	0.0902108	0.0654279	0.0704644	0.100883	0.115448	0.105747	0.156766	0.0783837	0.076159
ENSMUSG00000004460	Dnajb11	0.361729	0.582878	0.738772	0.659516	0.709607	0.366626	0.237341	0.60774	0.521795	0.339949	0.310769	0.668871	0.306813	0.368746	0.547824
ENSMUSG00000004462	Tbccd1	0.254542	0.21889	0.243605	0.237788	0.238258	0.234528	0.272993	0.268269	0.203766	0.288623	0.310111	0.282235	0.300771	0.257748	0.397241
ENSMUSG00000004473	Clec11a	0.04282	0.020516	0.0310916	0.0146707	0.028995	0.0204615	0.123734	0.00699903	0.0103026	0.185363	0.146579	0.0111654	0.118291	0.0200109	0.0219044
ENSMUSG00000004500	Zfp324	0.226739	0.152654	0.131985	0.12548	0.161441	0.127558	0.167664	0.0762181	0.154355	0.210207	0.175008	0.184022	0.204882	0.214146	0.235506
ENSMUSG00000004508	Gab2	0.208736	0.500699	0.226591	0.402701	0.277506	0.484564	0.294258	0.577351	0.259218	0.282846	0.245964	0.202283	0.219889	0.342055	0.213291
ENSMUSG00000004530	Coro1c	0.376728	0.297628	0.397027	0.141939	0.303693	0.294262	0.445781	0.605748	0.53321	0.414024	0.678492	0.548851	0.803031	0.444122	0.305033
ENSMUSG00000004535	Tax1bp1	1.1741	1.53842	1.16054	1.65857	1.20152	1.36253	1.32478	1.90702	1.25802	1.30033	1.12725	1.09399	1.03804	1.46506	1.23257
ENSMUSG00000004540	Psg17	3.50856e-05	0.0144062	0.0632641	0.0102616	0.0198198	0.000254145	0	0.00953129	0	0	0.00300628	0.00817671	0.000731183	0	0.0051293
ENSMUSG00000004542	Psg19	0.00010283	0.00104988	0.0351965	0.00085942	0.00431202	0	0	0.00165813	0.000579241	0	0.000236433	0	0	0.000340804	0.00557918
ENSMUSG00000004552	Ctse	0.000935422	0.0789518	0.132584	0.0542301	0.0296369	0.000404209	0.00592362	0.0380641	0.021787	0.000409624	0.000101394	0.00649725	0.00192891	0	0.00238745
ENSMUSG00000004558	Ndrg2	0.192372	0.109313	0.148303	0.12602	0.152569	0.041046	0.0153282	0.0328906	0.324077	0.535944	0.086191	0.0519285	0.081338	0.0948987	0.00906337
ENSMUSG00000004561	Mettl17	0.268676	0.174145	0.196114	0.173609	0.174431	0.141168	0.188091	0.0993193	0.195284	0.206822	0.17133	0.240854	0.16275	0.267845	0.229738
ENSMUSG00000004562	Arhgef40	0.901808	1.05943	0.929328	1.20544	1.4473	0.489022	1.51074	0.75013	0.619293	1.18885	1.48423	1.21857	1.45348	0.677153	0.39065
ENSMUSG00000004565	Pnpla6	0.645675	0.588942	0.438962	0.422348	0.592272	1.35979	0.554919	0.629343	0.580664	0.614537	0.56977	0.549595	0.450388	0.681528	1.14308
ENSMUSG00000004567	Mcoln1	0.39413	0.310759	0.241317	0.22034	0.24216	0.441938	0.421312	0.244861	0.348491	0.366755	0.271191	0.260101	0.363049	0.403165	0.312391
ENSMUSG00000004568	Arhgef18	0.902027	0.641848	0.6013	0.628827	0.690387	0.613353	0.900208	0.664442	0.962706	0.986974	0.877289	0.546823	0.741627	0.590833	0.668118
ENSMUSG00000004591	Pkn2	0.916949	0.785486	0.641282	0.668982	0.635387	0.749123	0.801769	0.80921	0.784469	0.957208	0.790162	0.826394	0.937017	0.827494	0.793946
ENSMUSG00000004609	Cd33	0.00111075	0.00691079	0.0646475	0.00249859	0.0295966	0.0766607	0.000119166	0.000805262	0.00831153	0	0	0.0318337	0.000204748	0.000715666	0
ENSMUSG00000004610	Etfb	0.0433136	0.0550681	0.0517544	0.0282807	0.0545254	0.0739582	0.0508573	0.0676953	0.0783486	0.0552569	0.0583105	0.0446116	0.0664824	0.0368988	0.0187062
ENSMUSG00000004612	Nkg7	0.000782896	0.00424761	0.0384378	0.00253813	0.0141733	0	0.00990496	0.00610835	0.00478378	0.000300946	0	0.000325305	0.000256448	0.000447944	0
ENSMUSG00000004626	Stxbp2	0.749916	0.874317	0.768253	0.774131	0.791644	1.06276	0.661148	0.902588	0.861888	0.697736	0.635156	0.710828	0.538901	0.814023	0.698896
ENSMUSG00000004630	Pcp2	0.00978947	0.0141707	0.0267534	0.00806697	0.00890826	0.00178477	0.00564982	0.0143993	0.0329227	0.0110731	0.00807533	0.010039	0.00354081	0.0104066	0
ENSMUSG00000004631	Sgce	0.0866366	0.00307244	0.00491486	0.00547988	0.0113404	0.0233648	0.0905909	0.00160269	0.0178086	0.150481	0.168942	0.0429564	0.207159	0.00796899	0
ENSMUSG00000004633	Chn2	0.00677686	0.0167721	0.0442417	0.00710712	0.0149964	0.680436	0.00402219	0.0587524	0.00542761	0.075759	0.0114267	0.00257289	0.0163345	0.0153381	0.0414341
ENSMUSG00000004637	Wwox	0.18515	0.151629	0.188039	0.177459	0.145696	0.187237	0.201584	0.103151	0.137718	0.256896	0.286045	0.133973	0.25219	0.305891	0.427068
ENSMUSG00000004642	Slbp	0.281773	0.282127	0.37636	0.33498	0.377018	0.317992	0.285017	0.241121	0.298103	0.299171	0.444383	0.653734	0.986645	0.330617	0.312615
ENSMUSG00000004651	Tyr	0.000227059	0.000456513	0.0119957	6.62485e-05	0.00831841	0.000280052	0.000129141	0.000108391	0.000197064	0	0.000474492	0	0	0.000405062	0
ENSMUSG00000004654	Ghrhr	0.00237568	0.023588	0.107137	0.0232925	0.0275237	0.0156631	0.00237507	0.026083	0.00128645	0.00399137	0.000252995	0.0335468	0	0.000423128	0.0309762
ENSMUSG00000004655	Aqp1	0.00481976	0.032119	0.120893	0.0124869	0.0400622	0.0218918	0.0151253	0.0205164	0.00637371	0.00586063	0.00533633	0.0393057	0.0140781	0	0.085955
ENSMUSG00000004661	Arid3b	0.166999	0.361916	0.449634	0.454652	0.633023	0.500527	0.346202	0.204483	0.15384	0.194515	0.1899	0.517528	0.197088	0.296268	0.307855
ENSMUSG00000004665	Cnn2	0.935488	0.274467	0.184305	0.226723	0.390137	0.330021	0.778485	0.345973	0.381633	0.876915	0.758242	0.591273	0.777743	0.0121682	0.0345941
ENSMUSG00000004667	Polr2e	0.353085	0.348039	0.359827	0.304226	0.386257	0.326637	0.355648	0.234438	0.351071	0.350372	0.461847	0.581386	0.460195	0.346099	0.339812
ENSMUSG00000004668	Abca13	0.0432737	0.277597	0.673128	0.146861	0.263899	0.327078	0.0188504	1.12241	0.283529	0.0160793	0.016261	0.163144	0.0171315	0.0374217	0.116531
ENSMUSG00000004677	Myo9b	1.10898	1.01787	0.868945	0.945559	0.912191	1.46044	1.08167	1.23287	0.974232	0.934441	1.19324	0.977646	1.36465	0.773744	0.99218
ENSMUSG00000004698	Hdac9	0.0952084	0.977157	1.08317	1.54966	0.650814	0.817229	0.0102271	0.67344	0.300402	0.0437211	0.00805996	0.384356	0.0234475	0.302665	0.35169
ENSMUSG00000004707	Ly9	0.00421464	0.193595	0.210169	0.602234	0.116658	0.013256	0.0119269	0.120614	0.0415951	0.00250417	0.00187844	0.013545	0.00270941	0.065552	0.0272406
ENSMUSG00000004709	Cd244a	0.00084289	0.0821505	0.119984	0.20104	0.129855	0.00819936	9.53297e-05	0.0209309	0.0141916	0.0014424	0.000157839	0.0154656	0.000545635	0.0133286	0.100512
ENSMUSG00000004730	Adgre1	0.00259959	0.0265898	0.216177	0.017894	0.0224825	0.0201757	0.000607322	0.0227906	0.00755586	0.0017404	0.000170342	0.0300335	0.00104949	0.0014408	0.00320087
ENSMUSG00000004748	Mtfp1	0.0101456	0.0334652	0.013345	0.0144499	0.0217992	0.00277874	0.025653	0.0653133	0.0262038	0.0145624	0.0164634	0.0246003	0.0326972	0.0255173	0.0373425
ENSMUSG00000004768	Rab23	0.254017	0.113154	0.106347	0.123798	0.195271	0.203635	0.183758	0.0902917	0.140199	0.230183	0.269883	0.253459	0.36454	0.228145	0.528714
ENSMUSG00000004771	Rab11a	0.413272	0.71349	0.572232	0.582185	0.492191	0.857344	0.390711	0.95772	0.921775	0.470221	0.35526	0.41146	0.328485	0.709243	0.588917
ENSMUSG00000004788	Eif2b2	0.440796	0.303952	0.269844	0.2536	0.338727	0.300094	0.318818	0.231982	0.460685	0.337139	0.356415	0.328086	0.402172	0.372944	0.840749
ENSMUSG00000004789	Dlst	0.787758	0.889454	0.81983	0.730294	0.792966	0.942938	1.03834	1.02527	0.883865	0.859779	0.855217	0.955023	0.970906	0.905498	1.01215
ENSMUSG00000004791	Pgf	0.36844	0.0134382	0.00988827	0.00405116	0.01441	0.0140841	0.00267852	0.0114927	0.0266685	0.13423	0.0185201	0.0239126	0.0347693	0.0393043	0
ENSMUSG00000004798	Ulk2	0.695237	0.564271	0.517312	0.508533	0.529869	0.670479	0.664663	0.601637	0.401773	0.681225	0.579958	0.510967	0.608174	0.792054	0.653843
ENSMUSG00000004814	Ccl24	0.000780922	0.00755396	0.0273906	0.000504118	0.00395835	0	0.000169767	0.000699913	0.0012363	0.00311161	0.000126323	0.00024881	0.000270784	0	0
ENSMUSG00000004815	Dgkq	0.319866	0.172842	0.117466	0.123013	0.161008	0.236194	0.257096	0.261	0.252148	0.293426	0.288151	0.15193	0.227708	0.187468	0.117089
ENSMUSG00000004821	Tmed11	6.85884e-05	0.000406531	0.000971025	0	0.000249454	0	0	0	0	0	0	0	0	0	0
ENSMUSG00000004837	Grap	0.0302512	1.14501	0.583552	1.18893	0.737646	0.15529	0.0297241	1.01231	0.535286	0.00890143	0.016708	0.320424	0.013317	0.148433	0.299406
ENSMUSG00000004842	Pou1f1	0.00550587	0.00992857	0.0598551	0.00697224	0.0233041	0.000273766	0.00315822	0.017236	0.0166343	0.00917122	0.00702091	0.00165017	0.00440514	0.00205727	0.0144793
ENSMUSG00000004843	Chmp2b	0.493633	0.392742	0.389551	0.297596	0.385047	0.375543	0.671005	0.580628	0.68307	0.562265	0.534371	0.443419	0.489076	0.270358	0.573771
ENSMUSG00000004846	Plod3	0.541712	0.292181	0.282302	0.245159	0.363685	0.520694	0.330314	0.297934	0.238629	0.460245	0.428857	0.463322	0.424407	0.490409	0.347098
ENSMUSG00000004849	Ap1s1	0.252894	0.406841	0.364051	0.294461	0.388108	0.300323	0.303857	0.413315	0.377494	0.276867	0.361391	0.428302	0.340494	0.405467	0.296208
ENSMUSG00000004864	Mapk13	1.05384	0.281249	0.110391	0.0706505	0.27532	0.370221	0.0430072	0.541934	0.555269	0.22864	0.17986	0.505785	0.22175	0.702701	0.0858102
ENSMUSG00000004865	Srpk1	1.04004	0.749868	0.763779	0.656201	0.834918	0.744297	0.796352	0.794806	0.762104	0.841479	0.89755	1.29341	1.12247	1.02555	1.05972
ENSMUSG00000004872	Pax3	0.0500009	0.0626	0.0485321	0.029253	0.0380953	0.111658	0.00932906	0.239832	0.108932	0.0316361	0.0108685	0.0101413	0.00639612	0.0406745	0.0431991
ENSMUSG00000004880	Lbr	0.28061	0.185978	0.20541	0.122952	0.231199	0.423259	0.402738	0.155121	0.306435	0.27272	0.485329	0.93787	1.08569	0.305834	0.430666
ENSMUSG00000004885	Crabp2	0.0418004	0.029125	0.0811733	0.00481073	0.0148129	0.00748371	0.16861	0.0224646	0.277482	0.0536709	0.337652	0.0331997	0.292519	0.00122692	0.0424388
ENSMUSG00000004891	Nes	0.0268555	0.0431053	0.126939	0.0114488	0.0290134	0.00186044	0.292473	0.168979	0.0476509	0.0682636	1.04352	0.0878182	1.15158	0.000470306	0.259354
ENSMUSG00000004892	Bcan	0.00106221	0.0251265	0.147449	0.00427185	0.0334453	0.00019532	0.00249133	0.0225918	0.0145866	0.000849358	0.0159419	0.0263781	0.0130962	0.0204325	0.224974
ENSMUSG00000004894	Hapln2	0.000361427	0.0148559	0.0732312	0.0119673	0.0302552	0.00729549	0.00335933	0.0109664	0.00274304	0.00207441	0.000567678	0.00167593	0.00263758	0	0.0171241
ENSMUSG00000004895	Prcc	0.436571	0.37028	0.343007	0.302686	0.359718	0.387517	0.490755	0.348114	0.410648	0.399038	0.563365	0.454896	0.600858	0.444332	0.47326
ENSMUSG00000004896	Rrnad1	0.355059	0.238851	0.202202	0.211565	0.208816	0.264724	0.315145	0.162179	0.17565	0.326779	0.296948	0.229947	0.27666	0.33958	0.147711
ENSMUSG00000004897	Hdgf	0.82359	0.818816	0.661799	0.612775	0.851733	0.72238	1.04615	0.628661	1.0837	0.87578	1.11891	1.39222	1.24648	0.751429	0.742991
ENSMUSG00000004902	Slc25a18	0.0499546	0.0605908	0.0656221	0.0265315	0.0295934	0.0153487	0.0406379	0.0605898	0.0418298	0.0459236	0.0367791	0.0267204	0.0324211	0.0305816	0.119752
ENSMUSG00000004929	Thop1	0.207928	0.141629	0.173626	0.0899141	0.236209	0.213234	0.238489	0.130135	0.228136	0.236492	0.392057	0.415656	0.466084	0.1596	0.7043
ENSMUSG00000004931	Apba3	0.292213	0.251428	0.190978	0.190435	0.212373	0.35045	0.365116	0.330283	0.314251	0.317509	0.376853	0.240199	0.287747	0.247986	0.243783
ENSMUSG00000004933	Matk	0.0240671	0.0501968	0.0672879	0.0422346	0.0474898	0.654114	0.0415107	0.0546403	0.0550766	0.0313561	0.0852998	0.0383684	0.031477	0.0554792	0.0360388
ENSMUSG00000004934	Pias4	0.210669	0.308427	0.283429	0.273793	0.267666	0.253745	0.296073	0.310688	0.330772	0.20377	0.27031	0.233452	0.259321	0.233209	0.240816
ENSMUSG00000004936	Map2k1	0.639931	0.770716	0.759181	0.828587	0.862184	0.609485	0.901599	0.686275	0.66834	0.799748	1.12691	0.831846	1.07316	0.707679	0.469454
ENSMUSG00000004937	Sgta	0.475821	0.504444	0.4605	0.343135	0.51349	0.515793	0.614537	0.54207	0.584293	0.556275	0.661663	0.580098	0.629057	0.556922	0.499639
ENSMUSG00000004939	Nmrk2	0.0149597	0.0345958	0.0543931	0.0789465	0.0636866	0.00566105	0.0122712	0.0267077	0.00722558	0.0208833	0.0155564	0.0181869	0.0106348	0.00481511	0.0104841
ENSMUSG00000004945	Tmem242	0.109018	0.0872282	0.0932521	0.108946	0.118145	0.0868912	0.0990958	0.0652376	0.108353	0.116528	0.116554	0.116844	0.123338	0.0951067	0.0873694
ENSMUSG00000004947	Dtx2	0.247336	0.699966	0.715107	0.981182	0.705211	0.315703	0.312377	0.431325	0.655165	0.260614	0.259947	0.518302	0.245428	0.274843	0.290158
ENSMUSG00000004948	Zp3	0.00237601	0.022056	0.166473	0.00490273	0.0222146	0.00179483	0.00263506	0.00476828	0.0326936	0.00246643	0.000960708	0.025158	0.00309214	0.000224825	0.0201412
ENSMUSG00000004951	Hspb1	0.182597	0.14355	0.0835537	0.050629	0.0518937	0.0807283	0.0213328	0.107665	0.536319	0.103527	0.0211168	0.04671	0.0147704	0.190208	0.0298688
ENSMUSG00000004952	Rasa4	0.0524584	0.244158	0.135722	0.202746	0.119971	0.0149063	0.0345204	0.287394	0.0720162	0.0927774	0.0593413	0.0854367	0.0542827	0.133356	0.402269
ENSMUSG00000004961	Syt5	0.00100758	0.00216577	0.019106	0.00220172	0.00404414	0.236869	0.000698035	0.0156501	0.00430452	0.00160587	0.00116269	0.00308818	0.000469025	0.0619538	0.688382
ENSMUSG00000004980	Hnrnpa2b1	2.0352	1.8763	1.79685	1.90485	1.918	2.08653	1.89073	1.70769	1.64034	1.9841	2.1773	2.21439	2.23937	2.00374	1.94397
ENSMUSG00000004988	Fxyd4	0.0463171	0.0815275	0.106152	0.057804	0.0843843	0.0165729	0.035686	0.0488967	0.124694	0.0898133	0.0982604	0.105119	0.123504	0.0371292	0.195221
ENSMUSG00000004994	Ccdc130	0.115594	0.181177	0.161804	0.232612	0.129946	0.141774	0.112663	0.166421	0.160494	0.120615	0.0975215	0.0949288	0.0740835	0.164481	0.154154
ENSMUSG00000004996	Mri1	0.230654	0.224779	0.202647	0.204982	0.266508	0.354649	0.330411	0.167315	0.19721	0.253931	0.409368	0.275187	0.286612	0.260656	0.229179
ENSMUSG00000005034	Prkacb	0.810983	0.374019	0.392478	0.360979	0.435418	0.591538	0.967125	0.339517	0.350278	0.986903	0.974512	0.678552	1.01719	0.955774	0.325359
ENSMUSG00000005043	Sgsh	0.128263	0.105046	0.096194	0.0663267	0.146419	0.211016	0.0752631	0.138344	0.0887373	0.127298	0.116115	0.110167	0.129276	0.1007	0.0875003
ENSMUSG00000005045	Chd5	0.00622814	0.00978039	0.0447683	0.0114433	0.0130218	0.0223339	0.00519367	0.0147838	0.0334885	0.00846828	0.000695455	0.00182868	0.00678319	0.0344237	0.0127389
ENSMUSG00000005054	Cstb	0.728635	0.995366	0.923983	1.01004	0.787338	0.412723	1.69102	0.845936	1.00422	1.01086	1.16203	0.62771	1.07792	0.606123	0.640099
ENSMUSG00000005057	Sh2b2	0.086569	0.0323184	0.059341	0.00994583	0.0558179	0.243549	0.0133961	0.0192804	0.0118415	0.0170494	0.0594317	0.0614643	0.0613779	0.0108029	0
ENSMUSG00000005069	Pex5	0.484157	0.352809	0.361155	0.27031	0.435965	0.315912	0.63766	0.330236	0.607839	0.564811	0.706413	0.416	0.557127	0.485279	0.484552
ENSMUSG00000005078	Jkamp	0.174871	0.18521	0.178477	0.170275	0.199954	0.169466	0.166415	0.19966	0.232099	0.196801	0.16419	0.220717	0.139315	0.17382	0.172636
ENSMUSG00000005087	Cd44	1.01132	0.711798	0.513654	0.188598	0.393722	1.33402	0.633419	1.12905	0.845737	1.02244	1.24354	0.94478	1.21786	0.354389	0.250155
ENSMUSG00000005089	Slc1a2	0.0261638	0.277357	0.330676	0.160926	0.116625	0.0463128	0.0149365	0.460274	0.242332	0.00999068	0.0118628	0.0732984	0.0184928	0.010949	0.541501
ENSMUSG00000005102	Eif2ak4	0.409789	0.196165	0.17095	0.116267	0.262177	0.834663	0.348582	0.126463	0.190692	0.384779	0.485075	0.307687	0.453285	0.202175	0.0705498
ENSMUSG00000005103	Wdr1	1.27779	1.481	1.56718	1.35429	1.5375	1.52477	1.43282	1.70722	1.47581	1.38106	1.32752	1.53303	1.3615	1.27331	1.21883
ENSMUSG00000005107	Slc2a9	0.197298	0.216401	0.15188	0.121322	0.162632	0.0348924	0.370272	0.304478	0.125488	0.518187	0.587107	0.0883066	0.511444	0.121374	0.358919
ENSMUSG00000005124	Ccn4	0.067208	0.0240934	0.0690635	0.0426457	0.127676	0.00195504	0.00145521	0.0225478	0.0205251	0.042015	0.0107265	0.061891	0.0920246	0	0.0474132
ENSMUSG00000005125	Ndrg1	0.121434	0.0712735	0.219698	0.0478823	0.138845	0.297731	0.0340704	0.320054	0.149578	0.209334	0.0205549	0.0542071	0.027125	0.242779	0.133156
ENSMUSG00000005131	4930550C14Rik	0.138475	0.0234794	0.0470166	0.027569	0.0861135	0.00791044	0.150575	0.00907572	0.0115474	0.0936857	0.0643148	0.0815216	0.0504279	0.00398149	0.0402043
ENSMUSG00000005142	Man2b1	0.687517	0.564211	0.513117	0.40843	0.568794	1.01391	0.479557	0.730449	0.688134	0.642582	0.631287	0.539985	0.594778	0.659922	0.419362
ENSMUSG00000005148	Klf5	0.466897	0.452178	0.385499	0.0597323	0.103172	1.5441	0.171472	1.17004	1.3782	0.29386	0.299648	0.198105	0.439044	0.512038	0.139757
ENSMUSG00000005150	Wdr83	0.221561	0.149701	0.130748	0.145633	0.157623	0.168181	0.153888	0.141101	0.143825	0.176612	0.175244	0.175106	0.15605	0.216821	0.0832201
ENSMUSG00000005161	Prdx2	0.934275	0.910545	0.834487	0.84682	1.12163	0.964792	1.11023	0.706492	1.1118	1.03152	1.26389	1.19339	1.19347	1.18749	0.642173
ENSMUSG00000005198	Polr2a	1.31074	1.23882	1.22329	1.03688	1.1997	1.71545	1.60303	1.25495	1.46125	1.54785	1.68542	1.6326	1.88198	1.35873	1.56145
ENSMUSG00000005202	Shbg	0.000312369	0.0051518	0.00718155	7.49378e-05	0.00360552	0.00022749	0.000683995	0.00127025	0	0.000202968	0	0	0	0	0
ENSMUSG00000005204	Senp3	0.562775	0.512844	0.446245	0.443136	0.461686	0.544272	0.489547	0.54345	0.51301	0.504778	0.52958	0.597312	0.534783	0.592386	0.762357
ENSMUSG00000005220	Corin	0.00224012	0.0121125	0.0465651	0.0552755	0.0131063	0.00526068	0.00207516	0.00174467	0.00794646	0.0174185	0.00225597	0.00183268	0.0107008	0.0178585	0.0659421
ENSMUSG00000005225	Plekha8	0.200921	0.459121	0.302413	0.321459	0.401105	0.300521	0.186522	0.606012	0.297406	0.203721	0.271065	0.395012	0.226423	0.448883	0.640053
ENSMUSG00000005232	G6pc2	3.90791e-05	0.00802718	0.0462177	0.0141873	0.0207092	0.00176003	0.000269106	0.0165367	0.000110362	0.00205946	0.000493151	0	0	0.00627631	0.0234774
ENSMUSG00000005233	Spc25	0.00770358	0.0927353	0.165434	0.156621	0.119695	0.00685419	0.147963	0.17727	0.0244717	0.0511113	0.142167	0.36733	0.525432	0.0491397	0.19052
ENSMUSG00000005237	Dnah2	0.0840478	0.224162	0.422864	0.266965	0.16143	0.0141862	0.0470029	0.125613	0.0255121	0.0904007	0.0934015	0.07623	0.117855	0.0840944	2.04064
ENSMUSG00000005251	Ripk4	0.669855	0.473303	0.347919	0.370732	0.38114	0.400127	0.609256	0.588543	0.478686	0.693476	0.659807	0.408277	0.529432	0.528142	0.313782
ENSMUSG00000005262	Ufd1	0.511634	0.503746	0.431669	0.519631	0.438535	0.80562	0.618497	0.517014	0.504241	0.505869	0.470099	0.509859	0.502432	0.752397	0.326434
ENSMUSG00000005267	Zfp287	0.103985	0.0417511	0.0424736	0.0494081	0.0326253	0.0383037	0.0409916	0.0143939	0.0388652	0.0771101	0.0316528	0.0384027	0.0607346	0.0919516	0.0211693
ENSMUSG00000005268	Prlr	0.0890795	0.233852	0.280896	0.292531	0.420578	0.116486	0.0141977	0.14503	0.146116	0.0497423	0.0271008	0.312684	0.0476847	0.888258	0.00677718
ENSMUSG00000005299	Letm1	0.466861	0.559515	0.470365	0.453693	0.521516	0.64152	0.546677	0.49566	0.526004	0.502687	0.433135	0.639411	0.517987	0.566011	0.606634
ENSMUSG00000005312	Ubqln1	0.687684	0.890071	0.900991	0.874725	0.95697	0.689903	0.862153	0.906241	1.10235	0.778135	0.775792	1.1137	0.756918	0.888648	1.0653
ENSMUSG00000005320	Fgfr4	0.10871	0.0113688	0.0518341	0.00207293	0.0110396	0.00258731	0.00225585	0.0539935	0.000354278	0.00731432	0.00200255	0.0076121	0.00635825	0.016458	0.0242001
ENSMUSG00000005338	Cadm3	0.0248672	0.113161	0.346761	0.198627	0.159913	0.00130886	0.000887484	0.136398	0.0304816	0.00166735	0.00156025	0.127796	0.000163056	0.0086547	0.126764
ENSMUSG00000005339	Fcer1a	0.000187233	0.0166158	0.0155113	5.61155e-05	0.0012764	0.0013657	0.000323531	0.0181051	0.0211975	0.000342301	0.000211452	0.000288686	0.000210054	0	0
ENSMUSG00000005354	Txn2	0.425656	0.381777	0.421135	0.296359	0.444008	0.393778	0.59272	0.431519	0.462562	0.596905	0.705077	0.552375	0.643592	0.365518	0.309846
ENSMUSG00000005355	Casp14	0.00433449	0.00327146	0.0414836	0.000514925	0.00947443	0.000989744	0.00889273	0.0711167	0.0758528	0.00514971	0.00399584	0.000357188	0.00512716	0	0.0350559
ENSMUSG00000005357	Slc1a6	0.000122471	0	0.0167092	0.000740136	0.00098387	0.000447477	0.00735266	0	0	0	0.0111415	0.00545544	0.0134773	0.00272484	0
ENSMUSG00000005360	Slc1a3	1.18772	0.857841	0.954292	1.5812	1.74739	0.17421	1.42043	0.370265	0.493951	1.35033	1.44296	1.80873	1.23426	0.269863	0.310028
ENSMUSG00000005362	Crbn	0.623038	0.445912	0.35886	0.366907	0.4023	0.307432	0.503381	0.373566	0.331571	0.535892	0.32263	0.352579	0.281147	0.445708	0.255182
ENSMUSG00000005364	Il5ra	0.126271	0.210708	0.129572	0.0494966	0.117927	0.0566073	0.00282139	0.156136	0.176673	0.0176982	0.00160801	0.106225	0.00401987	0.0850752	0.0684223
ENSMUSG00000005370	Msh6	0.351943	0.21412	0.196546	0.164952	0.292262	0.447976	0.304128	0.248823	0.288432	0.34979	0.45817	0.490092	0.749782	0.252576	0.20157
ENSMUSG00000005371	Fbxo11	0.961721	0.770908	0.691576	0.795952	0.727255	0.812242	0.9844	0.685548	0.710699	0.98822	0.956696	0.773613	0.784739	0.847527	0.653851
ENSMUSG00000005373	Mlxipl	0.0310285	0.0873226	0.101455	0.024428	0.0305025	0.0151653	0.0387922	0.362	0.0400575	0.0410546	0.0570584	0.063569	0.126535	0.126223	0.0491277
ENSMUSG00000005374	Tbl2	0.247862	0.222506	0.284769	0.299634	0.377753	0.166326	0.289907	0.223347	0.197019	0.295035	0.401401	0.504322	0.572007	0.249921	0.341738
ENSMUSG00000005378	Bud23	0.214683	0.1922	0.248153	0.188527	0.291594	0.210266	0.203634	0.172118	0.203799	0.206638	0.279214	0.377168	0.273183	0.22423	0.390627
ENSMUSG00000005397	Nid1	0.0194307	0.0864942	0.380635	0.00465291	0.1149	0.00273675	0.0470799	0.11542	0.0641683	0.144872	0.547477	0.0525212	0.542814	0.0643104	0.215866
ENSMUSG00000005410	Mcm5	0.213892	0.0926738	0.135263	0.0672357	0.269333	0.043203	0.150244	0.0726357	0.0679551	0.177354	0.522497	1.0975	1.62338	0.0612834	0.112647
ENSMUSG00000005413	Hmox1	0.133911	0.56415	0.581772	0.335087	0.260814	0.156879	0.209731	0.826562	0.290911	0.158222	0.126489	0.103116	0.0937705	0.100082	0.101456
ENSMUSG00000005417	Mprip	1.99733	1.39704	1.09164	1.21264	1.18561	2.05176	1.82165	1.4263	1.78315	1.85855	1.73882	1.47344	1.8088	1.35948	2.12687
ENSMUSG00000005442	Cic	1.54855	1.08864	0.754248	0.93412	1.06142	1.26987	1.71182	0.975146	0.98823	1.58911	1.86333	1.12243	1.82886	0.972877	0.736428
ENSMUSG00000005447	Pafah1b3	0.260895	0.373094	0.214867	0.31894	0.46133	0.37413	0.260467	0.274167	0.348599	0.223838	0.430043	0.415034	0.432542	0.316871	0.451208
ENSMUSG00000005465	Il27ra	0.00342405	0.0462624	0.148951	0.128942	0.197283	0.00145533	0.0480774	0.00183732	0.0120908	0.00882604	0.0318244	0.137971	0.0217782	0.000547284	0.099897
ENSMUSG00000005469	Prkaca	0.316829	0.333674	0.311693	0.314861	0.368652	0.447041	0.474016	0.347423	0.440866	0.4504	0.589867	0.36188	0.66556	0.583256	0.451827
ENSMUSG00000005470	Asf1b	0.00902805	0.0405889	0.0371862	0.0371818	0.0406749	0.018847	0.013712	0.0199474	0.0351331	0.00430418	0.0263133	0.331199	0.476063	0.00518259	0.164603
ENSMUSG00000005474	Myl10	0.000306167	0.00203052	0.016443	0	0.00148955	0.000156559	0.0011165	0.000295896	0.000133225	0	0.000271514	0	0.000117937	0	0
ENSMUSG00000005481	Ddx39	0.284031	0.348144	0.399212	0.313156	0.454662	0.209517	0.290501	0.269872	0.383815	0.233756	0.409232	0.867218	0.514398	0.28652	0.811243
ENSMUSG00000005483	Dnajb1	0.447807	0.516035	0.543883	0.659467	0.587939	0.807951	0.411897	0.491816	0.588849	0.411667	0.477859	0.733658	0.539861	0.755722	1.02464
ENSMUSG00000005493	Msh4	0.0126537	0.0410866	0.0723851	0.0245855	0.0664962	0.00431524	0.0107441	0.0130054	0.0120519	0.0168436	0.019708	0.0612422	0.0154509	0.00450183	0.0129268
ENSMUSG00000005501	Usp40	0.729813	0.456224	0.346014	0.33239	0.475913	0.509216	0.692738	0.509135	0.485478	0.808988	0.792684	0.615458	0.735913	0.587015	0.851062
ENSMUSG00000005503	Evx1	0.00018732	2.21378e-05	0.00269322	3.64242e-05	0	0	0	0.000305155	0	0	0	0	0	0	0
ENSMUSG00000005505	Kbtbd4	0.0922185	0.0837462	0.0618225	0.0805581	0.0814608	0.0615682	0.0859283	0.0834921	0.0771903	0.0772219	0.0865984	0.0943652	0.11323	0.0900626	0.273138
ENSMUSG00000005506	Celf1	1.07554	1.01483	0.974192	0.966132	1.19388	1.02398	1.40173	1.10291	0.903383	1.21247	1.37138	1.33351	1.42817	1.39535	1.15446
ENSMUSG00000005510	Ndufs3	0.247942	0.254915	0.205669	0.217502	0.24202	0.191962	0.318004	0.241313	0.255063	0.260326	0.299101	0.274134	0.265384	0.242743	0.343042
ENSMUSG00000005514	Por	0.432715	0.462837	0.325353	0.249492	0.260112	0.419922	0.566773	0.538136	0.986495	0.675726	0.711705	0.356441	0.643301	0.919723	0.286931
ENSMUSG00000005533	Igf1r	1.6266	0.746897	0.796887	0.817968	1.21786	0.603391	2.37194	0.263669	0.828825	1.47571	2.04457	1.20452	1.91595	1.00916	1.26191
ENSMUSG00000005534	Insr	1.02266	1.37206	1.26916	1.65947	1.85551	0.943671	1.00276	1.34326	1.43028	1.21909	0.954733	1.59426	0.900415	1.20356	0.752828
ENSMUSG00000005540	Fcer2a	0.145608	0.293637	0.424702	0.218222	0.2718	0.0202912	0.00548993	0.100704	0.039952	0.0671625	0.0113969	0.170005	0.0145986	0.00871766	0.25049
ENSMUSG00000005547	Cyp2a5	0.0306891	0.423123	0.156913	0.217521	0.0563039	0.130547	0.0281417	0.913967	1.0861	0.0324975	0.024067	0.0407406	0.0114148	0.191233	0.141408
ENSMUSG00000005553	Atp4a	0.0211351	0.254102	0.434062	0.327733	0.356562	0.202188	0.00968275	0.0425333	0.0884781	0.0124039	0.0139701	0.182079	0.0114618	0.0870989	0.183508
ENSMUSG00000005566	Trim28	1.361	0.975354	1.07577	0.965258	1.40911	1.05136	1.60609	0.739102	0.947104	1.3769	1.97453	2.06306	2.16921	1.0702	1.44356
ENSMUSG00000005575	Ube2m	0.535789	0.722937	0.646472	0.593693	0.742587	0.531269	0.76647	0.674995	0.736792	0.60107	0.734375	0.877939	0.791747	0.457602	1.00744
ENSMUSG00000005580	Adcy9	0.33122	0.304381	0.209737	0.323788	0.297935	1.22192	0.258901	0.351363	0.206394	0.301819	0.17474	0.19935	0.146126	0.516445	0.336149
ENSMUSG00000005583	Mef2c	0.119016	0.0324302	0.046844	0.0162529	0.0151614	0.00533894	0.0316415	0.00188729	0.0543322	0.0739645	0.0776128	0.0305808	0.0742583	0.00923929	0.00167235
ENSMUSG00000005609	Ctr9	0.610758	0.519301	0.538356	0.530635	0.549609	0.411202	0.609544	0.455348	0.435766	0.647867	0.696448	0.59219	0.603254	0.618311	0.95612
ENSMUSG00000005610	Eif4g2	2.36064	2.40425	2.53787	2.47704	2.58231	2.06901	2.23147	2.34135	2.27952	2.36663	2.43008	2.79211	2.44441	2.39571	2.29931
ENSMUSG00000005611	Mrvi1	0.529838	0.0302931	0.165327	0.0128836	0.0968186	0.0122193	0.0190483	0.0128536	0.00859857	0.182335	0.0130442	0.157379	0.0370805	0.00226878	0.0546606
ENSMUSG00000005615	Pcyt1a	0.305376	0.44795	0.499573	0.327489	0.457653	0.285044	0.527411	0.552569	0.404507	0.435492	0.423369	0.355173	0.470553	0.356169	0.379049
ENSMUSG00000005621	Zfp592	0.61513	0.548366	0.454273	0.478622	0.485793	0.636094	0.735491	0.618678	0.488462	0.653223	0.732958	0.558291	0.721854	0.692147	0.482846
ENSMUSG00000005625	Psmd4	0.550189	0.608835	0.517942	0.502386	0.567866	0.532449	0.925094	0.534481	0.669665	0.606128	0.663878	0.613963	0.704446	0.509585	0.5094
ENSMUSG00000005628	Tmod4	0.0321821	0.0375829	0.0303133	0.0454629	0.0323121	0.010178	0.0574166	0.0334349	0.0198903	0.0247022	0.0273166	0.0193457	0.0371943	0.0181184	0.0182545
ENSMUSG00000005640	Insrr	0.15339	0.0419102	0.171192	0.0690731	0.0753317	0.00215052	0.00691191	0.00685945	0.0151703	0.0181556	0.00253242	0.0498866	0.00159394	0.560764	0.00627708
ENSMUSG00000005649	Cabp5	0.0013486	0.00746173	0.0132172	0.000134873	0.000364706	0	0	0.00835836	0	0.00301259	0	0.000451988	0.000557853	0	0
ENSMUSG00000005656	Snx6	0.408627	0.339535	0.213065	0.24839	0.260975	0.299771	0.417125	0.315532	0.251114	0.383499	0.385573	0.319534	0.352793	0.323241	0.179811
ENSMUSG00000005667	Mthfd2	0.0571512	0.134284	0.20218	0.122352	0.178354	0.0295832	0.0284942	0.1555	0.0237809	0.0852303	0.0309967	0.274821	0.167999	0.442219	0.146479
ENSMUSG00000005672	Kit	0.103475	0.655013	0.646801	1.14105	1.10216	1.69122	0.0501291	0.324075	0.425815	0.0493063	0.0876083	0.949373	0.160222	1.46733	1.45145
ENSMUSG00000005674	Tomm40l	0.0432182	0.0322393	0.0381013	0.0288151	0.0477274	0.0462048	0.0480402	0.0393636	0.0472806	0.0519497	0.0395842	0.0578232	0.0430195	0.0358267	0.023905
ENSMUSG00000005677	Nr1i3	0.00471268	0.002134	0.00993722	0.00316898	0.00625988	0.00167486	0.00183236	0.00118138	0.00174633	0.00384487	0.0028958	0.00131489	0.00249512	0.00201676	0.001198
ENSMUSG00000005681	Apoa2	0.00412275	0.0312786	0.118237	0.0261737	0.0334927	0.00473724	0.00447532	0.0149919	0.00920797	0.000770716	0.00287304	0.0301	0.00265681	0.002771	0.00700548
ENSMUSG00000005682	Pan2	0.627641	0.529955	0.641675	0.606989	0.623384	0.597311	0.64861	0.533089	0.481262	0.552584	0.73122	0.630555	0.733571	0.618526	0.584324
ENSMUSG00000005683	Cs	0.971396	1.34042	1.35676	1.14569	1.34753	1.02496	1.06602	1.29566	1.50115	1.01837	1.14601	1.47128	1.28811	1.04328	0.931987
ENSMUSG00000005686	Ampd3	0.542165	0.106685	0.0810101	0.0506853	0.168878	0.299511	0.35915	0.0833197	0.147936	0.426297	0.218634	0.257328	0.217103	0.137487	0.0565757
ENSMUSG00000005687	Bcas2	0.372152	0.309383	0.248907	0.336253	0.243278	0.282348	0.387769	0.252817	0.317565	0.368322	0.363431	0.381436	0.360702	0.452233	0.277187
ENSMUSG00000005696	Sh2d1a	0.000280018	0.00278606	0.00675639	0.00637486	0.014512	0	0.0448531	0.00506836	0.000672794	0.00267427	0.00729433	0.00275417	0.00693807	0.000418241	0
ENSMUSG00000005698	Ctcf	0.777376	0.682633	0.50176	0.546665	0.657594	0.773829	0.746966	0.654496	0.675744	0.792793	0.894273	1.01683	1.15465	0.824367	0.815735
ENSMUSG00000005699	Pard6a	0.0425634	0.0555891	0.0650598	0.0588407	0.0687804	0.0561742	0.0649999	0.0397718	0.0467297	0.0557779	0.0610245	0.0745177	0.0795653	0.0976911	0.150435
ENSMUSG00000005705	Agrp	0.0164075	0.0297185	0.0512036	0.0109673	0.0123395	0.0157198	0.00875092	0.0191845	0.0155517	0.0131554	0.0127138	0.0115183	0.00749553	0.0203226	0.0259526
ENSMUSG00000005716	Pvalb	0.0766546	0.065951	0.104251	0.0747241	0.0952053	0.0271392	0.000375655	0.0387857	0.0237242	0.00721503	0.000699611	0.104935	0.000988736	0.0214016	0
ENSMUSG00000005718	Tfap4	0.146083	0.0562028	0.0222073	0.0359779	0.0654856	0.0444715	0.0959162	0.0233054	0.0461937	0.110949	0.155271	0.189516	0.241494	0.261439	0.006591
ENSMUSG00000005732	Ranbp1	0.236753	0.188272	0.192138	0.166965	0.271403	0.119678	0.286525	0.147726	0.197132	0.257024	0.38905	0.651182	0.619551	0.20303	0.318912
ENSMUSG00000005763	Cd247	0.0128013	0.0565323	0.055962	0.0419651	0.0610725	0.015415	0.0658636	0.032103	0.0784915	0.0169505	0.0265799	0.027124	0.0335747	0.0449348	0.129079
ENSMUSG00000005774	Rfx5	0.392843	0.653599	0.733353	0.915622	0.707193	0.208117	0.549477	0.412089	0.365284	0.39809	0.494081	0.5802	0.472697	0.385914	0.713251
ENSMUSG00000005779	Psmb4	0.620039	0.765063	0.698575	0.688728	0.796223	0.60393	1.38121	0.666629	0.864597	0.794926	0.876269	0.870017	0.95249	0.64103	0.723496
ENSMUSG00000005800	Mmp8	0.00764601	0.0208092	0.0379762	0.00186266	0.00713429	0.000328573	0.00137785	0.0270075	0.0140228	0.00871464	0.00457686	0.000537756	0.00343393	0	0
ENSMUSG00000005802	Slc30a4	0.32958	0.240263	0.191722	0.105894	0.188439	0.415596	0.508931	0.211933	0.601746	0.444727	0.526369	0.250392	0.502684	0.348347	0.284848
ENSMUSG00000005803	Sqor	0.016297	0.135839	0.0664559	0.0941314	0.0909555	0.0640001	0.023139	0.200744	0.264291	0.0540972	0.0277367	0.00706604	0.0422732	1.04228	0.765041
ENSMUSG00000005804	Bloc1s6	0.195581	0.209813	0.144176	0.188272	0.134589	0.160161	0.321161	0.219035	0.188337	0.280324	0.229817	0.15696	0.192566	0.231157	0.16037
ENSMUSG00000005813	Metap1	0.677049	0.561432	0.479654	0.451356	0.552401	1.12929	0.711157	0.484219	0.573917	0.737234	0.665193	0.723377	0.632074	0.786563	0.50451
ENSMUSG00000005823	Gpr108	0.583536	0.699684	0.530213	0.515923	0.559015	0.678204	0.601803	0.813495	0.794197	0.559929	0.447588	0.485392	0.419652	0.511507	0.557477
ENSMUSG00000005824	Tnfsf14	0.000108579	0.0170225	0.0238209	0.01328	0.00317497	0.000635436	0.00313713	0.00280792	0.00510808	0	0	0	0	0.0817844	0
ENSMUSG00000005836	Gata6	0.00594949	0.0142805	0.0117096	0.00127854	0.000459126	0.000392419	0	0.0131879	0.00984403	0.000162524	0.000187302	0.00146265	0.000945038	0.00436803	0.00172737
ENSMUSG00000005846	Rsl1d1	0.309912	0.219539	0.225375	0.188464	0.274169	0.179129	0.307452	0.16805	0.256142	0.330494	0.388559	0.507553	0.404474	0.281686	0.358014
ENSMUSG00000005864	Cnga2	0.0186779	0.232804	0.238458	0.080931	0.112528	0.0130526	0.0021009	0.0844693	0.0773302	0.0129953	0.00629266	0.124911	0.0120322	0.00502904	0.0115501
ENSMUSG00000005871	Apc	1.19301	1.06652	0.87306	0.953403	0.841419	1.24419	1.32567	1.14507	1.0453	1.36105	1.38602	0.90943	1.37234	1.25817	0.841355
ENSMUSG00000005873	Reep5	0.83998	0.526445	0.384367	0.526409	0.643956	1.59319	0.816585	0.336138	0.530711	1.02264	0.71797	0.62826	0.741015	0.568941	0.655498
ENSMUSG00000005881	Ergic3	0.786731	0.672734	0.735087	0.506542	0.852084	0.735921	0.719382	0.71935	0.818983	0.870235	0.886007	0.831543	0.780329	0.859955	1.18162
ENSMUSG00000005882	Uqcc1	0.254609	0.213531	0.181447	0.212362	0.193579	0.283861	0.254218	0.212488	0.199125	0.270652	0.23191	0.24109	0.234147	0.337039	0.239969
ENSMUSG00000005883	Spo11	0.113059	0.14143	0.182327	0.224974	0.13361	0.00858813	0.117938	0.0476951	0.0386889	0.0403206	0.0367018	0.0577029	0.0236011	0.0567297	0.0860485
ENSMUSG00000005886	Ncoa2	1.29554	1.6489	1.30851	1.71202	1.38969	1.18027	1.42699	1.72921	1.33236	1.33685	1.33996	1.14846	1.34061	1.32803	1.44238
ENSMUSG00000005891	Prl4a1	0	0	6.85124e-05	0	0.000206582	0	0	0.00110434	0	0.000143118	0	0.00926368	0	0	0
ENSMUSG00000005892	Trh	0.0019295	0.0210124	0.0734575	0	0.0126105	0.000354316	0.000624066	0.00720715	0.0160443	0.000170481	0.00102075	0.000718706	0.000601832	0	0
ENSMUSG00000005893	Nr2c2	0.860788	0.700724	0.57116	0.662258	0.697306	0.666971	0.775704	0.619153	0.568333	0.808797	0.873657	0.820839	0.93133	0.88542	0.726408
ENSMUSG00000005897	Nr2c1	0.369182	0.264978	0.212919	0.235879	0.267183	0.26551	0.456628	0.227425	0.260151	0.326102	0.352837	0.208502	0.273664	0.238991	0.46164
ENSMUSG00000005899	Smpd4	0.562789	0.319101	0.333321	0.262463	0.377642	0.341497	0.589967	0.304161	0.35232	0.483495	0.706937	0.72834	0.942015	0.448722	0.312476
ENSMUSG00000005907	Pex1	0.313889	0.219704	0.189237	0.225501	0.291108	0.274764	0.334821	0.129386	0.193791	0.345605	0.336556	0.267127	0.333411	0.265345	0.21931
ENSMUSG00000005917	Otx1	0.000603731	0.00253785	0.00756036	0.000682012	0.000589791	0.000230181	0.00150623	0.0636032	0.013107	0.00220907	0.00592077	0.00180995	0.0076988	0.0012144	0
ENSMUSG00000005936	Kctd20	0.689409	0.672871	0.516636	0.563055	0.586373	1.13514	0.750906	0.596366	0.792528	0.632449	0.774371	0.664921	0.765862	1.04146	0.512685
ENSMUSG00000005947	Itgae	0.0128074	0.0210116	0.0730684	0.00448501	0.0255786	0.136877	0.00581214	0.00249877	0.013115	0.00699629	0.00295448	0.0316594	0.0222677	0	0.001198
ENSMUSG00000005949	Ctns	0.297765	0.241972	0.196314	0.140236	0.146982	0.195349	0.331921	0.300777	0.330864	0.374575	0.266847	0.107133	0.239667	0.259501	0.083691
ENSMUSG00000005950	P2rx5	0.0590614	0.108122	0.182822	0.0803492	0.127493	0.0110706	0.0177809	0.0718686	0.114273	0.0276181	0.0231162	0.0770439	0.0275107	0.00385355	0.0339261
ENSMUSG00000005951	Shpk	0.0607156	0.0755858	0.0693682	0.0681404	0.0592668	0.166138	0.0811253	0.115415	0.0834332	0.119049	0.0709663	0.0416711	0.0569289	0.166692	0.0683638
ENSMUSG00000005952	Trpv1	9.03877e-05	0.00227794	0.027006	0.000903651	0.00320269	0.00803464	0.00122836	0.00601041	0.0014527	0.0117301	0.00135907	0.000605631	0.0021491	0	0
ENSMUSG00000005958	Ephb3	0.462943	0.218465	0.275874	0.362059	0.437991	0.608949	0.014946	0.102278	0.500262	0.348077	0.178288	0.479103	0.185252	0.328345	0.100012
ENSMUSG00000005968	Tuft1	0.142138	0.240284	0.136622	0.126124	0.107485	0.154266	0.289455	0.387947	0.514512	0.209763	0.250869	0.111528	0.21381	0.255868	0.273941
ENSMUSG00000005973	Rcn1	0.536417	0.105154	0.0963489	0.0377524	0.121807	0.0234922	0.697992	0.299703	0.39363	0.578708	0.597465	0.332636	0.510073	0.130532	0.0702511
ENSMUSG00000005980	Dnase1	0.0678895	0.0336424	0.0524419	0.050171	0.0657098	0.0504984	0.0456946	0.0592409	0.0154206	0.0504924	0.082821	0.0382127	0.055791	0.0420929	0.058277
ENSMUSG00000005981	Trap1	0.629234	0.465542	0.509071	0.550569	0.676295	0.391809	0.736714	0.396762	0.376213	0.695621	0.778466	0.799709	0.861061	0.457889	1.0212
ENSMUSG00000005982	Naa60	0.257906	0.342942	0.305014	0.350885	0.326044	0.268221	0.347503	0.384131	0.319376	0.346167	0.292806	0.289058	0.317443	0.311716	0.423647
ENSMUSG00000005983	1700037C18Rik	0.0483644	0.0610854	0.0592661	0.0559772	0.0575712	0.110485	0.053189	0.0416866	0.0741393	0.0556634	0.0557583	0.0413519	0.0481412	0.0714025	0.306314
ENSMUSG00000005986	Ankrd13d	0.0567903	0.0397629	0.0400431	0.0425811	0.0708944	0.0913614	0.0656242	0.0316105	0.175667	0.0627594	0.11578	0.0433878	0.0672611	0.127292	0.539941
ENSMUSG00000005994	Tyrp1	0	0.0110986	0.0411405	5.9603e-05	0.000200702	0.00023092	0.00309909	0.00156763	0.00598071	0.00363074	0.00226993	0.000268289	0	0	0
ENSMUSG00000006005	Tpr	1.26173	1.11721	1.03337	1.07371	1.14177	1.21433	1.0631	1.00727	1.08269	1.21935	1.13289	1.43141	1.31106	1.01494	1.26273
ENSMUSG00000006007	Pdc	4.12911e-05	0.000386868	0.0124012	0.00131675	0.000241152	0	0	0	0.00221469	0.00136401	0.000263535	0	0.000823672	0	0
ENSMUSG00000006010	Odr4	0.241241	0.233302	0.214488	0.267061	0.214608	0.19055	0.229103	0.266481	0.237553	0.284963	0.202874	0.233845	0.22299	0.207582	0.255072
ENSMUSG00000006014	Prg4	0.0296433	0.132558	0.370221	0.0410267	0.11149	0.0399086	0.00976506	0.143914	0.114192	0.0211524	0.022089	0.0644167	0.0401316	0.0167603	0.0526384
ENSMUSG00000006019	Dhx34	0.247078	0.231851	0.225223	0.17609	0.198425	0.298498	0.231	0.222586	0.18632	0.23358	0.241508	0.217869	0.236029	0.269585	0.260511
ENSMUSG00000006021	Kptn	0.206243	0.179588	0.172362	0.21751	0.278108	0.205382	0.142114	0.143879	0.216724	0.222921	0.210151	0.246013	0.197734	0.211226	0.159782
ENSMUSG00000006024	Napa	0.778979	0.992908	0.904688	1.04409	1.04787	0.956729	1.08124	0.909349	1.00757	0.829168	0.879627	0.991267	0.896878	0.995283	0.528834
ENSMUSG00000006050	Sra1	0.354717	0.369744	0.314092	0.284853	0.333113	0.340813	0.353552	0.484039	0.419699	0.364999	0.366194	0.394892	0.318807	0.438839	0.346694
ENSMUSG00000006056	Calcoco2	4.28617e-05	0.00723842	0.041566	0.00101004	0.00837434	0	0	0.000631854	0.00123374	0	0	0.00209025	0	0	0.0454673
ENSMUSG00000006057	Atp5g1	0.0758431	0.0735403	0.081039	0.0631822	0.0758872	0.0585093	0.086427	0.0589187	0.0603802	0.091058	0.0784197	0.0885991	0.0860187	0.10975	0.0989014
ENSMUSG00000006058	Snf8	0.3071	0.385601	0.367913	0.448226	0.401448	0.343321	0.333594	0.407586	0.346672	0.309334	0.305477	0.377969	0.281766	0.380658	0.381523
ENSMUSG00000006095	Tbcb	0.327959	0.543878	0.541525	0.483254	0.627338	0.575007	0.469902	0.460329	0.522157	0.363746	0.425719	0.678678	0.447694	0.420444	0.492788
ENSMUSG00000006127	Inpp5k	0.577389	0.604723	0.452151	0.493393	0.459676	0.693889	0.772435	0.650565	0.583863	0.567784	0.60128	0.35782	0.488059	0.73731	0.378806
ENSMUSG00000006134	Crkl	0.563589	0.458784	0.418702	0.381532	0.36792	0.355864	0.624556	0.462781	0.47105	0.691822	0.692585	0.478816	0.762646	0.668687	0.332967
ENSMUSG00000006143	Upk3bl	0.0073342	0.0340041	0.0803451	0.0161013	0.0234155	0.000757588	0.00231655	0.0126978	0.194963	0.00944869	0.0200577	0.0252224	0.0366406	0.000488151	0
ENSMUSG00000006154	Eps8l1	0.159778	0.0404377	0.0356117	0.0356172	0.0288134	0.0775254	0.0990639	0.0487258	0.404534	0.212136	0.12621	0.0174479	0.0945867	0.013936	0.0296615
ENSMUSG00000006169	Clint1	0.991034	0.985414	1.01645	0.926129	1.13315	0.643033	0.950157	1.1381	1.28451	0.981467	0.941903	1.27495	0.868148	0.90714	0.942635
ENSMUSG00000006179	Prss16	0.249191	0.313999	0.245277	0.29182	0.387736	0.0792139	3.30385	0.183975	0.205421	1.49476	2.46673	0.387368	1.95034	0.103192	0.380854
ENSMUSG00000006191	Cdkal1	0.502788	0.547078	0.400168	0.461504	0.693043	1.1884	0.394123	0.443062	0.455597	0.441097	0.429778	0.810184	0.481505	0.506717	0.268448
ENSMUSG00000006200	Rhox6	0.000124212	0.00795362	0.00280996	0.000400825	0.00116155	0	0	0.000131556	0	0	0	0.0133959	0	0	0.0309762
ENSMUSG00000006204	Cdcp3	0.00299543	0.0679534	0.389298	0.0107598	0.093132	0.000838695	0.00306199	0.00944967	0.0547043	0.00102535	0.00224831	0.0839267	0.00359053	0	0.00480358
ENSMUSG00000006205	Htra1	1.21283	0.364733	0.19443	0.285351	0.183111	0.047258	0.270205	0.34326	0.212739	0.656244	0.0920691	0.409665	0.0916817	0.0344417	0.474566
ENSMUSG00000006215	Zbtb17	0.318334	0.372297	0.390373	0.430189	0.429435	0.336434	0.314003	0.323509	0.450733	0.271513	0.324771	0.454569	0.298358	0.263376	0.384399
ENSMUSG00000006216	Clcnkb	0.000545432	0.0389306	0.0345673	0.0062266	0.0369634	0.00362667	0.000422568	0.0246202	0.0546805	0	0.00114571	0.00331871	0.000605259	0.000669383	0.00680458
ENSMUSG00000006218	Fam131c	0.00058553	0.0122099	0.0452935	0.00661692	0.0250811	0.00197156	0	0.00480269	0.0102172	0.00265463	0.00225079	0.00456038	0.00029949	0.00373292	0
ENSMUSG00000006219	Fblim1	0.226722	0.129486	0.149948	0.0911507	0.160593	0.27428	0.0682892	0.275008	0.058447	0.0807312	0.295726	0.11666	0.245419	0.166878	0.001198
ENSMUSG00000006221	Hspb7	0.000470722	0.0197058	0.0251731	0.00666629	0.0119255	0.00137629	0.000293168	0.00610454	0.0308369	0.000166386	0	0.00196361	0.000257449	0	0
ENSMUSG00000006235	Epor	0.00421008	0.006543	0.0292488	0.0116386	0.0452325	0.00250778	0.0036499	0.00640114	0.00264106	0.00295315	0.00310629	0.019184	0.00433053	0.0032315	0.00979127
ENSMUSG00000006241	Ccdc159	0.0929638	0.130785	0.0440025	0.165103	0.0700195	0.0743631	0.0779028	0.0715887	0.0688977	0.103014	0.0567922	0.0413196	0.0454543	0.311194	0.0557131
ENSMUSG00000006262	Mob1b	0.810716	0.99932	0.962752	0.843888	0.93144	0.764497	1.54527	1.1389	1.24945	1.0442	1.09977	0.960132	1.09794	1.22939	0.676415
ENSMUSG00000006269	Atp6v1b1	0.00853213	0.0253137	0.139374	0.00532111	0.0290656	0.00606036	0.00682365	0.0222432	0.145261	0.0128153	0.0122694	0.0167887	0.0139664	0.00973391	0.00894269
ENSMUSG00000006270	Vax1	5.7431e-05	0.00269185	0.0120809	0.000656415	0.000688767	0.000917687	0	0	0	0	0.000211452	0.000271197	0	0	0
ENSMUSG00000006273	Atp6v1b2	0.491494	1.20798	1.19414	1.00183	1.03889	0.761935	0.997664	1.16735	1.29952	0.713139	0.674764	0.742455	0.625223	1.37746	0.703488
ENSMUSG00000006276	Eps15l1	0.947132	0.779781	0.740473	0.774745	0.898329	0.912325	1.09466	0.782478	0.880129	0.930456	1.10569	0.846062	1.04235	0.920625	0.68115
ENSMUSG00000006281	Tep1	0.780837	1.06651	0.775141	0.760745	0.748056	0.858697	0.665346	1.79266	0.682953	0.679564	0.512814	0.706832	0.534917	0.59301	0.685872
ENSMUSG00000006288	Ttc5	0.364455	0.294221	0.218075	0.239934	0.349643	0.351128	0.384385	0.270984	0.281276	0.366344	0.463563	0.353167	0.419897	0.391537	0.63552
ENSMUSG00000006289	Osgep	0.188208	0.130141	0.129664	0.114553	0.173205	0.121302	0.143799	0.150975	0.117001	0.180867	0.172631	0.260785	0.206189	0.166066	0.0553385
ENSMUSG00000006299	Aamp	0.557028	0.551166	0.580885	0.520306	0.633843	0.546583	0.909778	0.506331	0.622371	0.725395	0.977142	0.697727	0.865304	0.594127	0.737263
ENSMUSG00000006301	Tmbim1	0.460927	0.464529	0.33149	0.34501	0.198468	0.699586	0.502076	0.784546	0.733865	0.663551	0.478693	0.214689	0.370447	0.445618	0.157495
ENSMUSG00000006304	Arpc2	0.654039	0.716483	0.685849	0.567089	0.718436	0.950512	1.00283	0.893242	0.881871	0.835957	0.930864	0.856743	0.866464	0.718028	0.690612
ENSMUSG00000006307	Kmt2b	1.04122	0.960074	0.807519	0.820729	0.896545	1.19193	0.899817	1.07902	0.939469	0.930074	1.04639	1.00696	1.04137	1.04687	0.989469
ENSMUSG00000006310	Zbtb32	0.0288836	0.108429	0.0626403	0.10154	0.0575488	0.0440163	0.0142668	0.124241	0.0971787	0.0204514	0.00875642	0.0664738	0.0109105	0.0201536	0.0733289
ENSMUSG00000006311	Etv2	0.00177599	0.00313249	0.0152983	0.00727504	0.0124618	0.000140781	0.000333059	0.000397521	0.00153073	0.000225891	0.000578391	0.0246685	0.00202972	0	0
ENSMUSG00000006313	Upk1a	0.00825251	0.0581932	0.128531	0.163663	0.105051	0.00405871	0.00917242	0.0386464	0.083874	0.00685322	0.0125971	0.0895234	0.00840763	0.00702254	0.029919
ENSMUSG00000006315	Tmem147	0.302845	0.414781	0.393496	0.346688	0.517427	0.401554	0.310881	0.277907	0.359285	0.324223	0.333016	0.57401	0.350416	0.300762	0.297284
ENSMUSG00000006333	Rps9	1.0066	0.843252	0.995167	0.836155	1.14558	0.845156	0.722324	0.634454	0.84985	0.893207	1.11842	1.21415	1.06394	0.820812	0.739827
ENSMUSG00000006335	Tfpt	0.0891566	0.0998045	0.0775618	0.0784258	0.0826556	0.105235	0.0762292	0.0762913	0.10146	0.0837327	0.0852675	0.0871146	0.0756731	0.150836	0.0707439
ENSMUSG00000006342	Susd2	0.33346	0.692957	0.951369	0.593741	0.957192	0.0707054	0.0910608	0.623223	1.20327	0.164459	0.296338	0.856568	0.178495	0.0739061	1.37139
ENSMUSG00000006344	Ggt5	1.4226	0.697233	0.530411	0.902606	1.15464	0.0610005	1.05761	0.310169	0.440751	1.09326	0.782182	1.17705	0.62392	0.321472	0.322098
ENSMUSG00000006345	Ggt1	0.00487329	0.0454264	0.165857	0.031886	0.0529989	0.0357244	0.0195588	0.0561859	0.0395745	0.0238391	0.0194182	0.0573614	0.02223	0.000360413	0.0779373
ENSMUSG00000006356	Crip2	0.880779	0.265104	0.18954	0.15636	0.400909	0.36857	1.20456	0.250444	0.755367	0.739742	1.01384	0.700594	1.0563	0.231012	1.44446
ENSMUSG00000006360	Crip1	0.153105	0.438361	0.355187	0.322522	0.283506	0.943559	0.106475	0.969818	0.190171	0.132938	0.0982964	0.270567	0.112201	0.319937	1.17196
ENSMUSG00000006362	Cbfa2t3	0.309502	0.966721	0.605256	1.03821	0.852921	0.981098	0.270268	0.644747	0.63257	0.22545	0.0916138	0.654904	0.119936	1.49116	0.373816
ENSMUSG00000006369	Fbln1	0.52412	0.0311012	0.13159	0.0110491	0.075079	0.0391686	0.0946268	0.0199353	0.0493097	0.411002	0.878583	0.361953	1.13448	0.00311393	0.0501963
ENSMUSG00000006373	Pgrmc1	0.716467	0.994983	1.00352	0.839418	0.928569	0.502065	0.744699	1.13236	0.742278	0.772476	0.549814	0.953324	0.599355	1.34086	0.789115
ENSMUSG00000006378	Gcat	0.039372	0.126535	0.155973	0.112939	0.142983	0.019849	0.259404	0.100964	0.0846636	0.103951	0.183737	0.150096	0.192721	0.0539804	0.0212671
ENSMUSG00000006386	Tek	0.0210179	0.0975155	0.0977451	0.12934	0.0451618	1.07853	0.0131469	0.0666711	0.0305231	0.0153665	0.0129873	0.0242004	0.0203393	0.0522891	0.017038
ENSMUSG00000006389	Mpl	0.00102393	0.00578128	0.00438234	0.00118495	0.000522672	0.000191176	0.000990262	0	0.032362	0	0.0014942	0.00269202	0.000177216	0	0.0118051
ENSMUSG00000006390	Elovl1	0.184348	0.241982	0.205217	0.155134	0.257892	0.253061	0.178738	0.302913	0.492236	0.21352	0.189475	0.375287	0.199415	0.139651	0.273185
ENSMUSG00000006392	Med8	0.210062	0.233593	0.213016	0.198477	0.208625	0.243913	0.213685	0.208989	0.307417	0.18999	0.184196	0.274379	0.21362	0.185783	0.4221
ENSMUSG00000006395	Hyi	0.0820276	0.0770243	0.0719142	0.0617512	0.0994896	0.109748	0.143381	0.0966062	0.0626946	0.100202	0.168872	0.0821772	0.135032	0.0894607	0.0150542
ENSMUSG00000006398	Cdc20	0.0184087	0.0154059	0.0358767	0.0206922	0.0447527	0.00952104	0.0342954	0.00648867	0.0186877	0.0252756	0.102504	0.9391	0.569778	0.00642334	0.712155
ENSMUSG00000006403	Adamts4	0.0265346	0.0991545	0.16506	0.152812	0.231854	0.00574044	0.0284719	0.0348505	0.00513493	0.0186322	0.0905689	0.153632	0.0363801	0.0206707	0.0309558
ENSMUSG00000006411	Nectin4	0.0889647	0.382619	0.227735	0.191273	0.159141	0.348291	0.0137103	0.419737	0.965379	0.0939007	0.0160359	0.0968215	0.0270458	0.170689	0.202837
ENSMUSG00000006412	Pfdn2	0.125072	0.11591	0.124309	0.116677	0.129871	0.125518	0.157597	0.121355	0.160297	0.159695	0.160063	0.206131	0.153533	0.211958	0.160593
ENSMUSG00000006418	Rnf114	0.673605	0.869118	0.770926	1.09365	0.994981	0.652848	0.799686	0.672378	0.785914	0.761065	0.809369	0.815822	0.7435	0.944637	0.728401
ENSMUSG00000006423	C330007P06Rik	0.223789	0.149662	0.138135	0.160069	0.143743	0.147031	0.165284	0.150075	0.16344	0.256743	0.182582	0.236195	0.246525	0.222808	0.146332
ENSMUSG00000006435	Neurl1a	0.024716	0.215224	0.232076	0.215651	0.221056	1.2009	0.0335477	0.079628	0.192579	0.0291794	0.0837248	0.0759787	0.0707947	0.919271	1.09166
ENSMUSG00000006442	Srm	0.216779	0.184081	0.216642	0.112403	0.317409	0.105165	0.477351	0.0890254	0.224369	0.340443	0.726368	0.70778	0.724108	0.144058	0.133764
ENSMUSG00000006445	Epha2	0.0544577	0.455467	0.640905	0.462875	0.586994	0.0588564	0.00576493	0.333522	0.443635	0.0565151	0.0507983	0.459617	0.0682113	0.0433075	0.30195
ENSMUSG00000006456	Rbm14	0.318407	0.426645	0.440344	0.422054	0.422006	0.507668	0.327692	0.398731	0.33474	0.349718	0.489287	0.535027	0.582823	0.402536	0.483529
ENSMUSG00000006457	Actn3	0.619384	0.946376	1.46088	1.74582	2.06316	0.0861331	1.13072	0.260997	0.290803	0.756738	0.824451	1.75967	0.726598	0.101983	0.211506
ENSMUSG00000006462	A530013C23Rik	0.0363347	0.0965369	0.050381	0.0715322	0.0377818	0.0277348	0.020762	0.194615	0.164921	0.0504377	0.0253353	0.0195496	0.0363429	0.0342102	0.0258709
ENSMUSG00000006463	Zdhhc24	0.129754	0.304401	0.355492	0.489383	0.347765	0.179942	0.198414	0.201713	0.178531	0.157727	0.149308	0.265364	0.122703	0.214726	0.191359
ENSMUSG00000006464	Bbs1	0.14302	0.111454	0.18463	0.153322	0.249637	0.258644	0.193849	0.0784264	0.142446	0.287767	0.385302	0.17828	0.328312	0.485005	1.1102
ENSMUSG00000006469	Slc34a3	0.00479377	0.00472805	0.0186876	0.00495333	0.00595051	0	0.000378366	0.00866326	0.00904086	0.0014466	0.00495932	0.00545518	0.000624085	0	0.0182055
ENSMUSG00000006471	Ndor1	0.14559	0.10208	0.0831122	0.0773402	0.0857483	0.105875	0.120169	0.101492	0.124474	0.112602	0.132755	0.123908	0.0879814	0.114786	0.0736761
ENSMUSG00000006476	Nsmf	0.316099	0.304034	0.28113	0.18424	0.240736	0.294071	0.365558	0.311523	0.353443	0.344806	0.488749	0.185063	0.444099	0.293956	0.414691
ENSMUSG00000006488	Prl7a1	0.00010283	0.000302221	0	0	0.000121639	0	0	0	0	0	0	0	0	0	0
ENSMUSG00000006490	Prl8a9	0	0.00012495	0.000678854	0	0	0	0	0	0	0	0	0	0	0	0
ENSMUSG00000006494	Pdk1	0.234665	0.235939	0.255652	0.209687	0.297073	0.264009	0.597891	0.158943	0.219061	0.341686	0.738161	0.280313	0.544084	0.233377	0.13747
ENSMUSG00000006498	Ptbp1	0.961907	0.912865	0.912209	0.846332	1.11385	0.951476	1.19835	0.900409	0.853027	1.11956	1.43711	1.46861	1.50083	0.923356	1.08159
ENSMUSG00000006517	Mvd	0.035662	0.251713	0.363535	0.222256	0.288519	0.124575	0.0438356	0.246936	0.180101	0.0297796	0.0524051	0.218457	0.0603881	0.188108	0.0651624
ENSMUSG00000006519	Cyba	0.192781	1.33983	1.48584	1.34447	1.53208	0.584279	0.058679	1.44307	0.985472	0.0549095	0.0861642	1.28873	0.109729	0.548711	0.516892
ENSMUSG00000006522	Itih3	0.00123296	0.0365554	0.185817	0.0029551	0.0536881	0.000251925	0.000570932	0.0266058	0.0156658	0	0.00273484	0.0217463	0.000999065	0.0063388	0.00661047
ENSMUSG00000006526	Stimate	0.149937	0.190934	0.150724	0.108817	0.168601	0.110859	0.355305	0.122768	0.205397	0.228272	0.243717	0.208833	0.256378	0.282618	0.137049
ENSMUSG00000006527	Sfmbt1	0.261751	0.326434	0.326107	0.363715	0.275264	0.148956	0.444644	0.247305	0.25551	0.343712	0.434963	0.354493	0.652341	0.615329	0.588539
ENSMUSG00000006529	Itih1	0.000471978	0.0470224	0.177989	0.199163	0.0996808	0.000393571	0.000528508	0.00175336	0.00914348	0.000289814	0.000144232	0.0260452	0.000786354	0.0220807	0.182603
ENSMUSG00000006538	Ihh	0.00184091	0.0105566	0.0236344	0.00107012	0.00785436	0.00137624	0.000704123	0.0460416	0.00250643	0	0	0.000412047	0	0.20112	0.32487
ENSMUSG00000006542	Prkag3	0.00159894	0.0339266	0.0236596	0.188309	0.0954287	0.145426	0.00379403	0.0319937	0.0176348	0.00132744	0.0028133	0.0427772	0.000515713	0.00638872	0.0352848
ENSMUSG00000006546	Cryba2	0.00941077	0.0432997	0.0274074	0.0449203	0.0305515	0.233081	0.00681117	0.00282218	0.0194891	0.0365808	0.0037846	0.0148089	0.00429713	0.394389	0.0468695
ENSMUSG00000006567	Atp7b	0.00933798	0.0406094	0.0798758	0.00558914	0.046661	0.0236267	1.41871	0.0534195	0.0559295	0.281594	0.555671	0.0279925	0.552226	0.0154821	0.0196331
ENSMUSG00000006570	Defb2	0.000278625	0.00306124	0.00321379	0	0	0	0	0.00168246	0.00307057	0	0	0.00349967	0	0	0
ENSMUSG00000006574	Slc4a1	0.00178289	0.0180863	0.0698049	0.00233707	0.0225087	0.000863447	0.000619696	0.0168312	0.000710334	0	0.00085714	0.000634594	0.00107343	0.015183	0.217591
ENSMUSG00000006575	Rundc3a	0.0405067	0.146948	0.0436564	0.0634983	0.0295322	0.061999	0.0286005	0.111508	0.0863786	0.0377037	0.0295917	0.0227154	0.0202425	0.971544	0.0361396
ENSMUSG00000006576	Slc4a3	0.371396	0.189625	0.302187	0.14697	0.208505	0.0474213	0.155806	0.121768	0.150528	0.301485	0.408057	0.209634	0.400758	0.179447	0.180581
ENSMUSG00000006585	Cdt1	0.0643136	0.0476361	0.0470667	0.0207835	0.0881672	0.0549943	0.0465468	0.12657	0.0528238	0.0442641	0.162852	0.332528	0.694875	0.0250333	0.152157
ENSMUSG00000006586	Runx1t1	0.0147725	0.0837018	0.132314	0.151596	0.0849616	0.174485	0.00959808	0.013716	0.0380563	0.0127693	0.018504	0.0317053	0.0178757	0.688155	0.0305963
ENSMUSG00000006587	Snai3	0.0106722	0.00862422	0.030945	0.00759665	0.0416359	0.00194466	0.0121332	0.00404781	0.00319948	0.0068326	0.000211327	0.0470989	0.00405421	0.0149351	0.00172737
ENSMUSG00000006589	Aprt	0.112851	0.123308	0.128347	0.0427168	0.107165	0.0917285	0.130682	0.396406	0.0855284	0.142562	0.252271	0.164992	0.260458	0.129356	0.207798
ENSMUSG00000006599	Gtf2h1	0.230557	0.232863	0.219755	0.209141	0.179721	0.185755	0.255052	0.266741	0.23368	0.315905	0.233416	0.246947	0.23535	0.250574	0.230926
ENSMUSG00000006611	Hfe	0.05173	0.187541	0.161834	0.177257	0.0969019	0.0249556	0.0295181	0.154335	0.134972	0.123043	0.0805986	0.0429494	0.0842686	0.0824366	0.0670368
ENSMUSG00000006638	Abhd1	0.00258487	0.000707774	0.00112385	0.00109372	0.00138867	0.000757241	0.00119507	0.00235112	0.00107447	0.00320984	0.00140443	0.00212434	0.00170021	0	0
ENSMUSG00000006641	Slc5a6	0.0582888	0.145775	0.155356	0.134092	0.147727	0.138286	0.219725	0.0795956	0.0777188	0.177523	0.163797	0.18545	0.130553	0.201283	0.0133422
ENSMUSG00000006642	Tcf23	0.000839751	0.00178787	0.0395448	0.000152999	0.00236921	0.000775891	0.000329429	0.0154787	0	0.002496	0	0.000466532	0	0.000360413	0
ENSMUSG00000006649	Nphs1	0.00122425	0.0598969	0.203615	0.0297719	0.0536913	0.00353775	0.000402225	0.0197542	0.00737718	0.00132629	0.000518889	0.00971958	0.000878199	0.0433197	0.00172737
ENSMUSG00000006651	Aplp1	0.120233	0.483359	0.510508	0.433365	0.432196	0.274365	0.0481704	1.02158	0.299337	0.0531909	0.0662628	0.187919	0.0427541	1.20821	0.459626
ENSMUSG00000006673	Qrich1	0.920091	0.849565	0.797451	0.815436	0.813741	0.868603	1.00183	0.84834	0.878979	0.938351	1.0997	0.954586	1.09657	1.02107	0.94273
ENSMUSG00000006675	P4htm	0.0495271	0.08362	0.117653	0.123523	0.119786	0.12881	0.0116984	0.0435475	0.0529946	0.0394637	0.0298241	0.132417	0.023454	0.25222	0.224905
ENSMUSG00000006676	Usp19	1.38513	1.22011	1.12998	1.18421	1.20806	1.3043	1.43169	1.12125	1.25594	1.32991	1.38468	1.17863	1.32524	1.2067	1.72723
ENSMUSG00000006678	Pola1	0.192945	0.0551347	0.0556262	0.058649	0.105254	0.0576777	0.120917	0.0303581	0.0334574	0.164504	0.243164	0.46439	0.81225	0.0399541	0.051748
ENSMUSG00000006699	Cdc42	1.16212	1.44963	1.47125	1.43288	1.57344	1.12052	1.52292	1.45385	1.47433	1.34448	1.56097	1.53769	1.51507	1.345	1.30097
ENSMUSG00000006705	Pknox1	0.214185	0.245429	0.284937	0.291825	0.290537	0.39855	0.343099	0.2267	0.21781	0.264879	0.423483	0.490203	0.494195	0.330298	0.56896
ENSMUSG00000006711	D130043K22Rik	0.00415097	0.0600831	0.0715824	0.0637308	0.0841469	0.00416404	0.0192023	0.0887122	0.0163348	0.00924833	0.0172893	0.041684	0.015682	0.0460539	0.502757
ENSMUSG00000006715	Gmnn	0.0277079	0.0971605	0.0505585	0.082716	0.0861545	0.0840886	0.0283036	0.0638438	0.0880785	0.0259566	0.0563365	0.309027	0.383633	0.0678919	0.0439851
ENSMUSG00000006717	Acot13	0.0949814	0.223046	0.281952	0.280942	0.253625	0.213489	0.232015	0.187033	0.213383	0.202725	0.185664	0.18962	0.137701	0.221706	0.344249
ENSMUSG00000006720	Zfp184	0.0754843	0.0240175	0.0156781	0.0201353	0.0495867	0.0325494	0.0456331	0.00793615	0.0183904	0.0562227	0.0800724	0.0790352	0.0938305	0.0574584	0.0590821
ENSMUSG00000006724	Cyp27b1	0.0102906	0.0402394	0.0352422	0.0105896	0.0157912	0.0265904	0.0137751	0.0187462	0.00576548	0.0164258	0.0196427	0.0266409	0.014254	0.0084263	0.00356847
ENSMUSG00000006728	Cdk4	0.94953	0.357187	0.346925	0.266699	0.693109	0.478683	1.09867	0.227444	0.439788	0.92674	1.3919	1.36041	1.56741	0.768333	0.639409
ENSMUSG00000006731	B4galnt1	0.664419	0.979471	1.08327	0.700688	0.857278	0.592492	0.574378	1.19809	1.28545	0.669703	0.311438	0.801282	0.326211	0.701515	0.752036
ENSMUSG00000006732	Mettl1	0.138708	0.0576622	0.0812948	0.0284489	0.0884525	0.024618	0.100841	0.0145953	0.057697	0.16211	0.189694	0.231881	0.189267	0.0437046	0.00725152
ENSMUSG00000006736	Tspan31	0.435054	0.360582	0.411159	0.27237	0.510892	0.309264	0.349471	0.379985	0.391376	0.439955	0.493041	0.593657	0.436197	0.496576	0.443558
ENSMUSG00000006740	Kif5b	1.10658	1.09874	1.03311	1.0684	1.11266	1.31256	0.985783	1.12148	1.16232	1.07732	0.9803	1.22295	1.00101	1.41112	0.878983
ENSMUSG00000006763	Saal1	0.271232	0.149495	0.164922	0.126131	0.203783	0.171112	0.257634	0.121175	0.186046	0.266054	0.348624	0.389193	0.471566	0.178261	0.118535
ENSMUSG00000006764	Tph2	3.90601e-05	0.00206861	0.0715243	0.00463569	0.0083626	0.00191032	0.00159445	0.00215711	0.00269305	0.00105761	0.00289013	0.000127731	0.000408303	0.00217446	0.00307621
ENSMUSG00000006777	Krt23	0.00767413	0.161498	0.11572	0.0277223	0.00951621	0.219755	0.00226285	0.284676	0.89781	0.00193463	0.00495511	0.00723945	0.00271484	0.187643	0.00753942
ENSMUSG00000006782	Cnp	0.339997	1.08534	1.34602	1.52807	1.65964	0.658744	0.362127	1.04095	0.517036	0.369901	0.439941	1.20624	0.41219	0.683271	0.854073
ENSMUSG00000006784	Ttc25	0.0176787	0.0571571	0.100686	0.0687472	0.0738725	0.922197	0.0208601	0.0373155	0.0420176	0.0295554	0.0310787	0.0245207	0.0122757	0.101744	0.94735
ENSMUSG00000006800	Sulf2	0.290814	0.569642	0.529565	0.42848	0.375296	0.0316637	1.00802	0.329427	0.959246	0.432985	1.0297	0.254119	1.00498	0.0786676	0.346356
ENSMUSG00000006818	Sod2	0.325633	0.496945	0.461129	0.474695	0.609605	0.459412	0.621541	0.437897	0.629342	0.50346	0.489817	0.56933	0.43649	0.61141	0.646629
ENSMUSG00000006850	Tmco6	0.160042	0.148715	0.111954	0.0899068	0.146741	0.173612	0.146751	0.123265	0.194076	0.139744	0.125248	0.155925	0.129212	0.124499	0.283134
ENSMUSG00000006906	Stambp	0.304996	0.336242	0.314909	0.314204	0.370286	0.323128	0.153436	0.356637	0.379451	0.250402	0.218676	0.290122	0.152582	0.416277	0.235679
ENSMUSG00000006920	Ezh1	0.710558	0.572522	0.34297	0.41102	0.371544	1.06503	0.542839	0.638677	0.692839	0.631419	0.412466	0.31056	0.371043	0.772504	0.41717
ENSMUSG00000006930	Hap1	0.11283	0.186686	0.326581	0.355815	0.511827	1.56645	0.0415448	0.167982	0.175216	0.144884	0.0611203	0.543186	0.159631	0.841637	0.63113
ENSMUSG00000006931	P3h4	0.185736	0.0261421	0.0471679	0.00861584	0.0298244	0.0203366	0.164482	0.0316923	0.113493	0.289188	0.321812	0.0391536	0.29391	0.116741	0.0313077
ENSMUSG00000006932	Ctnnb1	1.83969	1.81894	1.81872	1.58753	1.69022	1.44473	2.07806	2.00653	1.96822	1.91212	2.16244	1.82366	2.13323	1.65363	1.92812
ENSMUSG00000006941	Eif1b	0.188527	0.116789	0.0971792	0.0892045	0.13124	0.182138	0.214018	0.123148	0.103697	0.235641	0.187717	0.20247	0.209512	0.329923	0.182016
ENSMUSG00000006948	Klk4	0.00230132	0.118819	0.309143	0.150528	0.278334	0.0104929	0.0023614	0.0459754	0.116606	0.000648954	0.00338882	0.0857122	0.0042806	0.00175224	0.001198
ENSMUSG00000006958	Chrd	0.302206	0.00862943	0.0463187	0.00196624	0.0226186	0.00319466	0.165875	0.0283273	0.0296995	0.188318	0.196595	0.0205895	0.148692	0.0210727	0.00320087
ENSMUSG00000006998	Psmd2	0.903655	1.01348	0.978715	0.942263	1.09787	0.724667	1.38068	0.868027	0.986292	0.982448	1.0896	1.27275	1.19975	0.899544	1.02846
ENSMUSG00000007021	Syngr3	0.00817438	0.00525675	0.0151655	0.00334789	0.0120198	0.00482595	0.00414954	0.0089286	0.00452715	0.00892121	0.0067107	0.00682785	0.00406098	0.00904232	0
ENSMUSG00000007029	Vars	1.52405	1.93401	2.23658	2.19821	2.50307	0.870486	2.34306	1.16385	1.32633	1.626	2.09477	2.33562	2.12141	0.68269	1.57913
ENSMUSG00000007030	Vwa7	0.0496167	0.163186	0.215485	0.115803	0.200119	0.0739107	0.0592512	0.0826738	0.0849587	0.0461962	0.035889	0.0633377	0.0380334	0.149311	0.108186
ENSMUSG00000007033	Hspa1l	0.00893428	0.00599374	0.0107485	0.0148765	0.0107649	0.00609703	0.00418119	0.00208487	0.00238978	0.00794369	0.00535722	0.0076464	0.00610273	0.00610788	0.0229005
ENSMUSG00000007034	Slc44a4	0.00446949	0.0631479	0.0710404	0.040126	0.0261504	0.398584	0.00584259	0.235603	0.356919	0.0040107	0.00535969	0.00706996	0.00866683	0.280647	0.385679
ENSMUSG00000007035	Msh5	0.0239971	0.0851282	0.181418	0.0806904	0.14542	0.0300705	0.0303375	0.044683	0.0671517	0.0320482	0.0634793	0.166563	0.128126	0.0597781	0.222291
ENSMUSG00000007036	Abhd16a	0.418726	0.595894	0.462809	0.533722	0.513988	0.958726	0.691826	0.638042	0.637004	0.551558	0.510701	0.442712	0.458649	0.622737	0.461953
ENSMUSG00000007038	Neu1	0.14865	0.329643	0.297185	0.207924	0.195445	0.378127	0.269488	0.419231	0.274255	0.185627	0.193719	0.20292	0.119496	0.423044	0.269267
ENSMUSG00000007039	Ddah2	0.261811	0.0499894	0.087392	0.0305279	0.143358	0.155206	0.115708	0.0638738	0.165669	0.198835	0.300222	0.207578	0.335857	0.0843142	0.0211147
ENSMUSG00000007041	Clic1	0.50915	0.568757	0.422119	0.439348	0.555706	0.625068	0.610645	0.813923	0.770708	0.522836	0.58636	0.719436	0.723821	0.704702	0.841986
ENSMUSG00000007050	Lsm2	0.183549	0.131539	0.178528	0.161699	0.211447	0.0891518	0.190512	0.12269	0.148124	0.195502	0.288918	0.507447	0.521285	0.13562	0.279106
ENSMUSG00000007080	Pole	0.0438499	0.0740725	0.285702	0.0699633	0.176315	0.017192	0.0242553	0.0703911	0.0315395	0.0355057	0.210919	0.773307	1.4139	0.000219036	0.307725
ENSMUSG00000007097	Atp1a2	0.0378568	0.467742	0.307338	0.789222	0.37361	2.25872	0.0200486	0.400394	0.259095	0.0145966	0.0339202	0.0406025	0.0337162	0.166209	0.00634142
ENSMUSG00000007107	Atp1a4	0.00190829	0.0419461	0.0373305	0.0670277	0.0384884	0.0785451	0.00123168	0.030966	0.00706201	0.00612469	0.00310715	0.00711098	0.00251044	0.0481471	0.00474118
ENSMUSG00000007122	Casq1	0.013351	0.0239485	0.0445217	0.0219009	0.0301812	0.0183668	0.0213992	0.0164906	0.0137297	0.0207367	0.0378545	0.0134521	0.0357849	0.0208775	0.0262975
ENSMUSG00000007207	Stx1a	0.0481154	0.0553552	0.0585471	0.048075	0.0571667	0.0774965	0.0275906	0.0605567	0.0122064	0.0294203	0.0799676	0.0319395	0.0690197	0.180329	0.0391492
ENSMUSG00000007209	Ceacam9	0.000518938	0.01048	0.0612244	0.0010107	0.0312619	0	0.000143974	0.00585161	0.000261797	0	0	0.00205893	0.000210054	0.000447944	0.0104841
ENSMUSG00000007216	Zfp775	0.070416	0.0681313	0.0658009	0.0464071	0.0495214	0.146703	0.0742719	0.0390982	0.0513308	0.0642825	0.091971	0.0502663	0.0767485	0.12238	0.130625
ENSMUSG00000007279	Scube2	0.00199151	0.00632276	0.050536	0.0357186	0.0522541	0.000231058	0.00988392	0.000189828	0.00117751	0.00951887	0.028258	0.0352812	0.025407	0.00431227	0.00609668
ENSMUSG00000007338	Mrpl49	0.224562	0.185927	0.18507	0.172361	0.199473	0.22793	0.254906	0.208186	0.202809	0.233821	0.236815	0.334271	0.346902	0.259739	0.42186
ENSMUSG00000007379	Dennd2c	0.360992	0.246582	0.193171	0.526941	0.175671	0.0540506	1.20051	0.139242	0.495743	0.733785	0.945542	0.108096	0.874268	0.00958299	0.14721
ENSMUSG00000007411	Mark3	0.827757	0.673034	0.54985	0.562597	0.569449	0.716529	0.881824	0.71937	0.609025	0.778338	0.879254	0.634805	0.773916	0.918026	0.645527
ENSMUSG00000007415	Gatad1	0.450996	0.345448	0.253166	0.308001	0.371582	0.424628	0.416309	0.377133	0.367292	0.465265	0.442554	0.489704	0.526719	0.524309	0.594071
ENSMUSG00000007440	Pcdha11	0.00415953	0.00146105	0.000793698	0.0030504	0.00302352	0.00068667	0.000956565	0.00423704	0.000202522	0.00405938	0	0.000210966	0	0.0343941	0
ENSMUSG00000007457	2310003L06Rik	6.45448e-05	0.000553934	0.0250286	4.84773e-05	0.00237892	0	0	0.000180713	0	0	0	0.000288036	0	0	0
ENSMUSG00000007458	M6pr	0.519751	0.727273	0.749992	0.746785	0.825783	0.490401	0.481925	0.599243	0.678791	0.581867	0.387948	0.889195	0.435596	0.541213	0.662679
ENSMUSG00000007476	Lrrc8a	0.11256	0.107925	0.100097	0.0587672	0.0809044	0.0994425	0.107167	0.14358	0.213922	0.148008	0.131507	0.097909	0.150441	0.121877	0.0424052
ENSMUSG00000007480	Mc5r	0.00255658	0.0135506	0.00985137	0.0107726	0.0108277	0.00145536	0.0302543	0	0.00319442	0.0145096	0.0847373	0.00245261	0.0785043	0	0
ENSMUSG00000007564	Ppp2r1a	0.984681	1.03996	1.06359	0.935641	1.17262	1.21546	1.37201	0.861113	1.15679	1.24191	1.53602	1.29009	1.49932	1.18383	1.03206
ENSMUSG00000007570	Fance	0.248555	0.169547	0.161329	0.143342	0.178838	0.214925	0.266758	0.124624	0.213067	0.259748	0.306412	0.21754	0.313267	0.186426	0.217332
ENSMUSG00000007589	Tinf2	0.211764	0.201999	0.268058	0.412918	0.351035	0.160853	0.201166	0.165338	0.145192	0.233566	0.207612	0.425321	0.454378	0.172337	0.323957
ENSMUSG00000007591	Tssk4	0.0165169	0.0209006	0.0315997	0.0210124	0.0238976	0.0239265	0.0133683	0.017206	0.0279332	0.0220033	0.0222614	0.0316211	0.0212015	0.00373068	0.0386745
ENSMUSG00000007594	Hapln4	0.00425873	0.0155512	0.0144479	0.00720039	0.0113538	0.00159183	0.00505612	0.00716795	0.00165775	0.0106319	0.0127634	0.00275995	0.0115646	0.231479	0.00906337
ENSMUSG00000007603	Dus3l	0.398388	0.388426	0.358212	0.466771	0.513455	0.336142	0.4688	0.264413	0.281621	0.397138	0.51968	0.534749	0.434308	0.321383	0.286942
ENSMUSG00000007610	Gtpbp3	0.223229	0.165036	0.151534	0.1566	0.17828	0.209189	0.224917	0.132574	0.138846	0.201962	0.227908	0.199214	0.204781	0.246275	0.10024
ENSMUSG00000007613	Tgfbr1	1.27322	0.448267	0.455249	0.761633	0.625086	0.279862	0.878764	0.632483	0.405606	1.00066	0.821878	0.809258	0.916399	0.61412	0.354984
ENSMUSG00000007617	Homer1	0.221819	0.263149	0.292118	0.377972	0.288469	0.447433	0.181134	0.140717	0.255931	0.232384	0.214105	0.350653	0.26882	0.424757	0.255217
ENSMUSG00000007646	Rad51c	0.0186184	0.0262372	0.0285182	0.0195498	0.0186047	0.0265074	0.00522678	0.0108332	0.0320556	0.0258498	0.0184106	0.0405942	0.121453	0.0363332	0.0571167
ENSMUSG00000007653	Gabrb2	0.00126814	0.00775544	0.066587	0.00312746	0.00272419	0.127387	0	0.000532672	0.00799959	0.00202818	0.00189685	0.00341848	0	0.00537783	0.0035529
ENSMUSG00000007655	Cav1	0.0819905	0.0395865	0.136405	0.00259553	0.0193513	0.00602379	0.0167536	0.0153068	0.0186735	0.191291	0.0456682	0.0350346	0.0726988	0.00131877	0.0584987
ENSMUSG00000007656	Arpp19	0.550714	0.542927	0.420523	0.502888	0.487436	0.449418	0.552776	0.603676	0.503228	0.558977	0.515657	0.662067	0.6618	0.686653	0.296408
ENSMUSG00000007659	Bcl2l1	0.252911	0.904312	0.816903	1.16956	0.821434	0.344324	0.221732	0.757155	0.714752	0.298557	0.277547	0.459469	0.279123	0.518258	0.514418
ENSMUSG00000007670	Khsrp	1.04334	0.844598	0.767188	0.695938	0.980098	0.99896	1.2509	0.766524	0.972895	1.15748	1.53734	1.312	1.61613	0.856047	0.716409
ENSMUSG00000007682	Dio2	0.0130321	0.0107331	0.0710208	0.00604226	0.00341005	0.091344	0.0121745	0.00316333	0.0213376	0.038677	0.00682997	0.0143371	0.00774031	0	0.0545531
ENSMUSG00000007721	Ccdc124	0.237583	0.332671	0.293203	0.266117	0.368384	0.302093	0.392722	0.327559	0.387861	0.26016	0.290053	0.412405	0.302481	0.285798	0.380369
ENSMUSG00000007739	Cct4	1.04875	0.890314	0.959692	0.980078	1.16875	0.840345	1.09412	0.677196	0.7411	1.06314	1.1753	1.45017	1.20673	0.940657	1.38483
ENSMUSG00000007777	0610009B22Rik	0.105358	0.133337	0.0969093	0.137786	0.109959	0.107152	0.0943059	0.112686	0.19166	0.131986	0.10576	0.128504	0.131474	0.180368	0.220212
ENSMUSG00000007783	Cpt1c	0.134175	0.149178	0.202235	0.256716	0.198571	0.156505	0.068985	0.0789088	0.125751	0.157783	0.165991	0.132379	0.122418	0.256966	0.440082
ENSMUSG00000007805	Twist2	0.000143345	0.000360201	0.00286479	0	0.00868989	0	0.0135731	9.7212e-05	0.000378193	0.00120315	0.0230447	0.000895087	0.0147553	0	0
ENSMUSG00000007812	Zfp655	0.503272	0.451324	0.494681	0.394491	0.407598	0.345979	0.604612	0.441455	0.393428	0.570919	0.62559	0.417729	0.475284	0.554832	0.752726
ENSMUSG00000007815	Rhoa	0.583885	0.704	0.625528	0.66543	0.620633	0.693131	0.672374	0.83232	0.698241	0.635803	0.59705	0.667125	0.664173	0.697789	0.575269
ENSMUSG00000007817	Zmiz1	1.41484	1.33303	0.737443	1.16915	0.653531	1.61169	1.55638	1.96503	1.62794	1.4342	1.25292	0.628269	1.19614	1.58663	1.09066
ENSMUSG00000007827	Ankrd26	0.162635	0.0382593	0.0430303	0.0251884	0.0887918	0.0779522	0.0962533	0.0335501	0.0443372	0.119042	0.202046	0.191541	0.28049	0.188828	0.173453
ENSMUSG00000007833	Aldh16a1	0.251413	0.315268	0.296047	0.27703	0.428604	0.237259	0.272025	0.368911	0.24635	0.225014	0.326466	0.537516	0.466825	0.216277	0.403391
ENSMUSG00000007836	Hnrnpa0	1.0012	0.714848	0.71316	0.633552	0.901499	0.850902	1.31552	0.537609	0.794838	1.23074	1.60596	1.37174	1.64688	0.926523	0.979069
ENSMUSG00000007837	Prrg2	0.159298	0.168668	0.125194	0.142331	0.108958	0.188223	0.179371	0.199955	0.240824	0.162527	0.158393	0.103211	0.125605	0.24628	0.316186
ENSMUSG00000007850	Hnrnph1	1.56247	1.07865	1.03554	1.0395	1.12611	1.29695	1.18259	1.01974	0.986185	1.42941	1.38782	1.44634	1.40036	1.59493	1.07845
ENSMUSG00000007867	Ift43	0.159667	0.145293	0.108559	0.106428	0.101127	0.11808	0.136952	0.123893	0.130115	0.138059	0.166657	0.099697	0.137379	0.142679	0.837913
ENSMUSG00000007872	Id3	0.524282	0.240617	0.27723	0.142597	0.150877	0.0408822	0.133001	0.158036	0.243104	0.555468	0.237104	0.211394	0.247836	0.0731414	0.0355863
ENSMUSG00000007877	Tcap	0.00116754	0.00969346	0.00925419	0.00634219	0.00411269	0.00732281	0.0029649	0.00211312	0.00923699	0.00284398	0.00217682	0.00155917	0.00415916	0.00165243	0
ENSMUSG00000007880	Arid1a	1.54632	1.25184	0.982646	0.932043	1.16888	1.6909	1.55871	1.34377	1.49858	1.63029	1.80289	1.53787	1.86909	1.57199	1.5056
ENSMUSG00000007888	Crlf1	0.00465388	0.0124972	0.0107432	0.00521093	0.00878251	0.0034172	0.00509073	0.00676896	0.015975	0.00668288	0.0202537	0.0142988	0.0126929	0.00355772	0.001198
ENSMUSG00000007891	Ctsd	0.522032	0.493369	0.446753	0.156921	0.237093	0.445708	0.834633	0.965434	1.29795	0.709139	0.564878	0.196994	0.507008	0.432963	0.554643
ENSMUSG00000007892	Rplp1	0.610346	0.604155	0.75369	0.565218	0.793786	0.55679	0.573676	0.482036	0.693673	0.637675	0.825287	0.82142	0.815717	0.488409	0.459821
ENSMUSG00000007907	Cabs1	9.7795e-05	0.000358381	0.0105918	0.000145901	0.000808276	0	0	0	0	0	0	0.000352861	0	0	0
ENSMUSG00000007908	Hmgcll1	0.0154934	0.0280186	0.0171545	0.007662	0.0360469	0.025561	0.0124646	0.0292957	0.02739	0.0121167	0.0122962	0.0477467	0.0182956	0.00992999	0.0567282
ENSMUSG00000007944	Ttc9b	0.00548779	0.00303417	0.0101235	0.00498522	0.011038	0.00316029	0.00429752	0.00640671	0.00441368	0.00574383	0.00863846	0.0070777	0.00631614	0.00507622	0
ENSMUSG00000007946	Phox2a	0.00522084	0.00219597	0.0027925	0.00277413	0.00170115	0.00240769	0.000819149	0.00646223	0.00119154	0.00376828	0.00265661	0.00578835	0.00106424	0	0.006591
ENSMUSG00000007950	Abhd8	0.0931169	0.0766041	0.0567217	0.0557695	0.0869911	0.1725	0.0845824	0.0651637	0.083155	0.109424	0.115341	0.103416	0.154585	0.212454	0.465322
ENSMUSG00000007987	Ift22	0.153589	0.207308	0.200519	0.14761	0.239013	0.272135	0.185878	0.220069	0.191579	0.169616	0.213734	0.215208	0.167071	0.39298	1.27374
ENSMUSG00000007989	Fzd3	0.496674	0.0994673	0.150846	0.0508611	0.140639	0.310944	0.550408	0.059418	0.30475	1.02683	1.18995	0.151167	1.11945	0.473783	0.784991
ENSMUSG00000008028	1700008O03Rik	0.0048205	0.00594672	0.0184763	0.0150182	0.0158487	0.00503439	0.00350653	0.00321118	0.00502329	0.0027409	0.00412881	0.00790083	0.0035777	0.00134107	0.0181253
ENSMUSG00000008035	Mid1ip1	0.0543773	0.141002	0.194009	0.0946675	0.165476	0.326816	0.00644932	0.12065	0.317536	0.0665882	0.0144002	0.153759	0.0457237	0.875737	0.455949
ENSMUSG00000008036	Ap2s1	0.36241	0.476811	0.433624	0.357658	0.503703	0.487678	0.590545	0.520089	0.525538	0.486427	0.5613	0.527247	0.535875	0.462225	0.333006
ENSMUSG00000008090	Fgfrl1	0.0907443	0.0738212	0.131578	0.0472431	0.112149	0.0301968	0.129897	0.0797058	0.0780237	0.132181	0.173409	0.108419	0.210329	0.0488077	0.0326738
ENSMUSG00000008129	4930432K21Rik	0.0244657	0.0174357	0.0146766	0.026024	0.0126647	0.0149506	0.0137753	0.00602357	0.0180621	0.01409	0.0402768	0.0252013	0.04848	0.0108623	0.00167235
ENSMUSG00000008136	Fhl2	0.127549	0.0256816	0.0434866	0.00528881	0.0154445	0.0185226	0.0217524	0.0713071	0.125539	0.0534213	0.0529951	0.0254622	0.0716832	0.556116	0.136084
ENSMUSG00000008140	Emc10	0.56404	0.482776	0.446422	0.340159	0.606242	0.485761	0.661943	0.455188	0.601618	0.62889	0.809054	0.772664	0.81375	0.641451	0.646778
ENSMUSG00000008153	Clstn3	0.0584791	0.0309396	0.130931	0.0098559	0.0190676	0.00370986	0.0022501	0.00648211	0.0139326	0.00937148	0.0159192	0.0151728	0.00736213	0.0315385	0.0141901
ENSMUSG00000008167	Fbxw9	0.313824	0.214684	0.26608	0.166513	0.289952	0.320131	0.468337	0.182202	0.306238	0.359162	0.476556	0.226008	0.366603	0.319193	0.646567
ENSMUSG00000008193	Spib	0.842618	0.896904	1.4323	1.246	1.89512	1.9741	0.26657	1.09273	0.42181	0.28508	0.16377	1.91365	0.299493	0.0846034	0.406915
ENSMUSG00000008200	Fnbp4	0.902836	0.682569	0.641674	0.634089	0.739044	1.04024	0.706377	0.580997	0.633622	0.717831	0.797529	0.850851	0.880004	0.85226	0.608651
ENSMUSG00000008206	Cers4	0.115889	0.130204	0.127717	0.0425871	0.158911	0.0119528	0.0603542	0.158314	0.146116	0.126066	0.0918333	0.197353	0.1319	0.12817	0.0586646
ENSMUSG00000008226	Scrn3	0.0647222	0.108583	0.0518702	0.128013	0.0924911	0.120492	0.106949	0.114859	0.110258	0.126965	0.082941	0.0845321	0.0999877	0.233542	0.217662
ENSMUSG00000008301	Phax	0.264065	0.184541	0.176366	0.162544	0.209075	0.188276	0.261881	0.167267	0.190282	0.255369	0.298724	0.262719	0.279602	0.245942	0.144643
ENSMUSG00000008305	Tle1	0.647588	0.634124	0.645386	0.852794	0.656164	0.301624	0.686476	0.426596	0.558216	0.887259	0.832657	0.595984	0.698624	0.986716	0.528162
ENSMUSG00000008307	1700109H08Rik	0.110475	0.10383	0.0824069	0.11096	0.0663989	0.0708864	0.126657	0.0793491	0.0715704	0.116302	0.140431	0.0876741	0.121211	0.0979917	0.100574
ENSMUSG00000008318	Relt	0.252313	0.558051	0.642689	0.74779	0.912809	0.114689	0.115522	0.443667	0.17717	0.108533	0.0932932	0.921993	0.136231	0.275056	0.228459
ENSMUSG00000008333	Snrpb2	0.134215	0.114564	0.108911	0.135596	0.124899	0.0812136	0.0925038	0.0943564	0.0804735	0.115206	0.0976695	0.220176	0.104946	0.146905	0.150076
ENSMUSG00000008348	Ubc	0.80238	1.16165	1.02809	1.0229	0.941895	1.01055	0.970256	1.2382	1.1667	0.883909	0.991886	0.818573	0.920335	1.16578	0.924666
ENSMUSG00000008373	Prpf31	0.260977	0.222223	0.240209	0.198202	0.245489	0.207545	0.237803	0.162273	0.187725	0.233911	0.317634	0.454493	0.350128	0.256972	0.357064
ENSMUSG00000008384	Sertad1	0.252163	0.471485	0.493859	0.487295	0.382479	0.39736	0.24304	0.602583	0.459885	0.316958	0.370235	0.313834	0.287851	0.194757	0.39587
ENSMUSG00000008393	Carhsp1	0.672413	0.222701	0.215348	0.102186	0.305125	0.396424	0.745764	0.223574	0.397107	0.779073	0.712642	0.664451	0.866394	0.37813	0.296409
ENSMUSG00000008398	Elk3	0.441553	0.313443	0.356737	0.488552	0.493705	0.0689508	0.135575	0.225432	0.309448	0.193126	0.200902	0.43788	0.185791	0.247018	0.2598
ENSMUSG00000008429	Herpud2	0.608791	0.542321	0.491733	0.493122	0.480864	0.522956	0.698686	0.488485	0.584081	0.70512	0.605388	0.538879	0.576246	0.619623	0.448286
ENSMUSG00000008435	Rdh13	0.240717	0.129686	0.104822	0.0673581	0.136264	0.151924	0.240522	0.104923	0.270168	0.220123	0.269894	0.256082	0.313644	0.210753	0.08122
ENSMUSG00000008438	Adam21	0.0137688	0.00805364	0.00933073	0.0107572	0.0153269	0.00224771	0.00806525	0.00692843	0.0101386	0.0151444	0.00984074	0.00862514	0.00703174	0.00131933	0.0101055
ENSMUSG00000008450	Nutf2	0.040099	0.0188262	0.0170209	0.0148851	0.0199322	0.0173045	0.0346155	0.00976863	0.0176896	0.0460077	0.0404827	0.0488867	0.0392824	0.0260911	0.0556894
ENSMUSG00000008461	Fut1	0.462959	0.522377	0.529787	0.747768	0.858024	0.0821354	0.160177	0.491222	0.313507	0.17778	0.0835717	0.686397	0.108639	0.377452	0.0992006
ENSMUSG00000008475	Arpc5	0.60709	1.04777	1.08403	1.09098	1.05312	1.09816	0.658247	1.07769	0.948474	0.555147	0.571129	0.842242	0.537857	0.807638	0.655616
ENSMUSG00000008482	Rnf151	0.0109538	0.00418484	0.0074866	0.00436181	0.0193243	0.0203409	0.0038138	0.00237338	0.00787016	0.00293499	0.00880706	0.0267245	0.00560755	0.000249157	0.0265049
ENSMUSG00000008489	Elavl2	0.00318598	0.024518	0.0430545	0.0162302	0.0150767	0.0119381	0.000870343	0.0174569	0.0135146	0.00609725	0.00846089	0.0368131	0.00312128	0.055325	0.0402969
ENSMUSG00000008496	Pou2f2	0.00517562	0.0208991	0.0877239	0.0323579	0.0483584	0.0126972	0.00503925	0.0104328	0.0108078	0.00803843	0.0118939	0.0177562	0.0163504	0.00230448	0.0766507
ENSMUSG00000008540	Mgst1	0.212172	0.0683584	0.0426471	0.0237105	0.0741432	0.0128724	0.133445	0.070957	0.242718	0.149136	0.0600755	0.0922163	0.0749395	0.00135867	0.126279
ENSMUSG00000008575	Nfib	1.29082	0.163348	0.219042	0.0559089	0.280371	0.313832	1.88555	0.403562	0.648476	1.98053	2.31578	0.88862	2.3033	0.0845458	0.0465885
ENSMUSG00000008590	Htr3b	0.000177352	8.0171e-05	0.00585794	0.000250946	0	0.000120738	9.41936e-05	0	0.000188603	0.00104556	0.00109998	0.000177464	0	0.000298127	0
ENSMUSG00000008601	Rab25	0.0948155	0.4901	0.503348	0.437472	0.505012	0.988001	0.0108938	0.55433	0.90569	0.0591837	0.0198369	0.358794	0.0322399	0.506841	0.453314
ENSMUSG00000008604	Ubqln4	0.473108	0.283725	0.241263	0.221338	0.360589	0.442092	0.345378	0.441145	0.437593	0.392952	0.488363	0.556862	0.532949	0.576382	0.348091
ENSMUSG00000008658	Rbfox1	0.631448	0.197505	0.223927	0.250867	0.184004	0.0564305	0.184623	0.17063	0.232993	0.451904	0.0618949	0.163299	0.101346	0.321948	0.0656467
ENSMUSG00000008668	Rps18	0.237638	0.124729	0.159909	0.140703	0.212291	0.172252	0.119546	0.0827592	0.134807	0.184523	0.212675	0.27178	0.17989	0.131409	0.136885
ENSMUSG00000008682	Rpl10	0.274994	0.276995	0.35053	0.33022	0.358143	0.299115	0.271327	0.210526	0.227253	0.304337	0.481831	0.475971	0.460223	0.305333	0.146681
ENSMUSG00000008683	Rps15a	0.38867	0.262341	0.366299	0.317786	0.441414	0.219874	0.28844	0.166015	0.240869	0.354057	0.473861	0.594194	0.455266	0.302289	0.279121
ENSMUSG00000008690	Ncaph2	0.525412	0.480752	0.53968	0.567259	0.670326	0.52888	0.593164	0.396833	0.733613	0.560761	0.704103	1.0692	1.01628	0.412779	0.383451
ENSMUSG00000008730	Hipk1	1.39108	1.42456	1.00049	1.12878	1.15709	2.36278	1.51969	1.62528	1.9376	1.67507	1.53529	1.41205	1.5591	1.69047	2.6692
ENSMUSG00000008734	Gprc5b	0.314048	0.086079	0.0491283	0.012087	0.0795382	0.297602	0.0682486	0.0448066	0.112626	0.28487	0.366173	0.144496	0.473538	0.000607034	0.165279
ENSMUSG00000008763	Man1a2	1.32497	0.439724	0.411587	0.213592	0.386869	0.974936	0.988176	0.651185	0.608707	1.28687	1.14274	0.565646	1.09784	0.835102	0.575753
ENSMUSG00000008789	Ceacam5	0.000221561	0.000296565	0.00454752	0	0.000505652	0.00023092	0.000134754	0	0	0	0	0	0	0	0
ENSMUSG00000008813	Tppp2	8.89074e-05	0.000504001	0.00607494	0.000577769	0.00325301	0	0	0	0.000534399	0.00105597	0	0.000418761	0	0	0
ENSMUSG00000008822	Acyp1	0.0789049	0.0585158	0.0601865	0.0494789	0.046361	0.18473	0.0441575	0.0366378	0.0883548	0.070892	0.0554053	0.0348065	0.0445534	0.119951	0.273877
ENSMUSG00000008843	Cldn13	0.010113	0.224086	0.42636	0.444262	0.333489	0.00212718	0.0019388	0.126902	0.0229166	0.00234937	0.00175635	0.0789163	0.00307105	0.000906392	0.0458456
ENSMUSG00000008845	Cd163	0.00166944	0.00432105	0.0237715	0.0016098	0.00201591	0.00519505	0.00223718	0.000102944	0.00128759	0.0314427	0.000856916	0.000314645	0	0.000312273	0.0684609
ENSMUSG00000008855	Hdac5	0.418731	0.350037	0.220073	0.116244	0.122276	0.656403	0.159875	0.305473	0.846491	0.350742	0.319756	0.131239	0.372165	0.543787	0.178261
ENSMUSG00000008859	Rala	0.318932	0.483463	0.36207	0.549056	0.413945	0.362106	0.291724	0.471497	0.469365	0.331123	0.243103	0.388851	0.218173	0.511016	0.362017
ENSMUSG00000008874	Clec3a	0	0	0.000682236	5.05163e-05	0	0	0	0	0	0	0.00119947	0	0	0	0
ENSMUSG00000008892	Vdac3	0.143879	0.169226	0.125788	0.173038	0.177118	0.199235	0.121712	0.113977	0.0974324	0.115501	0.0986726	0.22112	0.11704	0.121975	0.157688
ENSMUSG00000008932	Slc1a7	0.000702962	0.00906821	0.035635	0.02259	0.00890058	0.0667182	0.00139856	0.000866178	0.005776	0.000895617	0.00337703	0.0149825	0.000287099	0.00093321	0.0474852
ENSMUSG00000008958	Vps72	0.381473	0.338479	0.21863	0.27899	0.28781	0.335354	0.282438	0.296441	0.338147	0.355232	0.319427	0.394	0.307826	0.358844	0.236376
ENSMUSG00000008976	Gabpa	0.542268	0.354935	0.313786	0.384278	0.379799	0.326591	0.562745	0.31783	0.414445	0.672583	0.609033	0.515691	0.625712	0.468222	0.387755
ENSMUSG00000008999	Bmp7	1.17142	0.396002	0.423475	0.413849	0.534389	0.14488	1.05564	0.195828	0.888598	0.871822	1.39138	0.624952	1.27107	0.474576	0.179782
ENSMUSG00000009013	Dynll1	0.375188	0.384002	0.536083	0.450913	0.533026	0.599732	0.242194	0.301207	0.563577	0.318776	0.312677	0.796136	0.317002	0.250527	0.999083
ENSMUSG00000009030	Pdcl	0.413389	0.409265	0.391357	0.417695	0.417109	0.525851	0.498513	0.410896	0.401741	0.580465	0.585049	0.454349	0.499084	0.42071	0.392191
ENSMUSG00000009035	Tmem184b	0.551251	0.54021	0.577542	0.635398	0.736682	0.528291	1.24658	0.440371	0.494956	0.73732	0.916054	0.72024	0.918928	0.884925	0.464472
ENSMUSG00000009047	Gm5965	0	0	9.52499e-05	0	0	0	0	0	0	0	0	0	0	0	0
ENSMUSG00000009070	Rsph14	0.000577532	0.000716679	0.00676122	0.00128176	0.00125186	0.000340535	0.000714134	0.000253346	0	0	0.0011446	0.00183548	0.000275947	0.00186591	0.574803
ENSMUSG00000009073	Nf2	1.05539	0.6472	0.570439	0.571059	0.812948	0.828064	0.992764	0.548603	0.717586	0.991107	1.01065	0.927305	0.979107	0.908818	0.95555
ENSMUSG00000009075	Cabp7	0.00672685	0.0104731	0.0112759	0.0051913	0.00768895	0.00562722	0.00555454	0.00744322	0.0239155	0.00520738	0.00707242	0.0042173	0.00351514	0.0095461	0.00374013
ENSMUSG00000009076	Zmat5	0.0620489	0.111057	0.103685	0.0776569	0.0980628	0.0992478	0.115262	0.0910883	0.0962673	0.0761498	0.100106	0.0897945	0.0745237	0.100542	0.0982527
ENSMUSG00000009079	Ewsr1	0.994679	0.733153	0.681933	0.655519	0.746266	0.875383	0.813697	0.677935	0.658377	0.917466	0.980783	1.05768	0.99865	0.97161	0.950563
ENSMUSG00000009090	Ap1b1	0.597457	0.885231	0.807991	0.733439	0.889701	1.1859	1.11458	1.07826	1.05048	0.814607	0.929776	0.855483	0.899445	1.05897	0.675052
ENSMUSG00000009092	Derl3	0.0254001	0.0697168	0.114849	0.0624733	0.0955588	0.0156534	0.0176521	0.0316389	0.0689922	0.0153197	0.0471967	0.0919361	0.0443484	0.10636	0.0450098
ENSMUSG00000009093	Gstt4	0.000683336	0.0201148	0.0304317	0.00411898	0.0133672	0.00168055	0.000756583	0.00120873	0.00857856	0.00581166	0	0.00294458	0	0	0.0171241
ENSMUSG00000009097	Tbx1	0.00351695	0.00624267	0.0161487	0.0178462	0.0202809	0.00193726	0.0002973	0.000164286	0.0419242	0.014986	0.0012072	0.0239431	0.00675508	0.0166808	0.0973099
ENSMUSG00000009108	Gnat2	0.00759577	0.0378015	0.0841391	0.034649	0.0410556	0.00380434	0.00692109	0.0489739	0.0427222	0.0202705	0.0295986	0.0258481	0.0138065	0.01984	0.0253488
ENSMUSG00000009112	Bcl2l13	0.587456	0.57974	0.627706	0.473485	0.601715	0.419541	0.810418	0.580521	0.732953	0.572144	0.76259	0.730975	0.771872	0.508557	0.441553
ENSMUSG00000009114	2610028H24Rik	0.00441899	0.00944809	0.00575425	0.00524719	0.00865152	0.000280813	0.001456	0.000368465	0.00343443	0.00331621	0.000986279	0.00291634	0.000664335	0.00214532	0.950654
ENSMUSG00000009115	Spatc1l	0.000409758	0.00139963	0.0113456	0.000760584	0.000627836	0	0.000300188	0.00111394	0.00148463	0	0.0014019	0.00113355	0.000278959	0	0
ENSMUSG00000009145	Dqx1	0.0388634	0.175915	0.0808568	0.122778	0.0549281	0.113686	0.0326508	0.485034	0.113036	0.0440233	0.0252576	0.045556	0.0151363	0.0787699	0.20737
ENSMUSG00000009185	Ccl8	0.0300293	0.0644521	0.0843983	0.00384693	0.00139643	0.00252312	0.000453982	0.0153107	0.0457648	0.0380633	0.000202014	0.0176958	0.000605259	0	0.00374013
ENSMUSG00000009207	Lnpk	0.240114	0.246539	0.234696	0.20462	0.224423	0.227702	0.277858	0.196464	0.253963	0.258525	0.245677	0.390324	0.417015	0.296064	0.290894
ENSMUSG00000009210	Prr29	0.0239345	0.0829344	0.0601382	0.0675929	0.0772682	0.0277328	0.0701738	0.0345818	0.0763674	0.0317222	0.0481497	0.0403737	0.026144	0.0917713	0.458514
ENSMUSG00000009214	Mymk	0.0114097	0.0218652	0.0529162	0.0114798	0.0671843	0.000673676	0.0063677	0.00588138	0.00202323	0.00915024	0.00652819	0.00110685	0.0039649	0.0132035	0.0906036
ENSMUSG00000009216	Fam163b	0.013191	0.0177197	0.0499318	0.0428706	0.0644267	0.00511007	0.00615842	0.00441097	0.0585913	0.0127872	0.00428436	0.0162487	0.0080029	0.0160881	0.001198
ENSMUSG00000009246	Trpm5	0.0503906	0.0488506	0.169207	0.0088483	0.0435863	3.30031	0.0125988	0.0986442	0.0928237	0.0373975	0.100843	0.0180466	0.0413383	0.0579058	0.0330821
ENSMUSG00000009248	Ascl2	0.00116264	0.0145812	0.0319753	0.000413981	0.000548404	0.156769	0.0569938	0.00470503	0.0289445	0.00892672	0.0458144	0.00118368	0.0302087	0.000405062	0.00320087
ENSMUSG00000009281	Rarres2	0.00789527	0.0536	0.072502	0.0134605	0.0286469	0.00835359	0.00530387	0.0595449	0.0101552	0.00448093	0.00412752	0.0111496	0.00356616	0	0.016486
ENSMUSG00000009291	Pttg1ip	0.706034	0.741326	0.704001	0.564939	0.466392	0.597209	1.17205	0.934779	1.09288	0.924172	0.963133	0.471856	0.875838	0.650774	0.78853
ENSMUSG00000009292	Trpm2	0.203804	0.0882532	0.359806	0.250512	0.362256	0.0104946	1.30715	0.0472695	0.0403575	0.441485	0.517011	0.192724	0.490194	1.20658	0.218042
ENSMUSG00000009293	Ube2g2	0.226875	0.299194	0.271218	0.34881	0.357107	0.222929	0.331343	0.272568	0.378524	0.284271	0.287957	0.482242	0.292067	0.280052	0.316105
ENSMUSG00000009350	Mpo	0.0203824	0.138798	0.387245	0.0912949	0.249082	0.0182198	0.00647323	0.0556759	0.0684438	0.0135557	0.00550038	0.133607	0.0071241	0.00668191	0.179188
ENSMUSG00000009356	Lpo	0.517437	0.852844	1.08177	0.817101	1.19328	0.114382	0.217454	0.439581	0.632638	0.300491	0.0478931	1.30696	0.104503	0.0562239	0.365379
ENSMUSG00000009376	Met	0.306395	0.481215	0.475416	0.139632	0.122593	0.107618	0.0528901	0.8486	0.571747	0.418138	0.262473	0.122111	0.257954	0.408396	0.275941
ENSMUSG00000009378	Slc16a12	0.00753754	0.0627196	0.123699	0.0389737	0.0805899	0.00147733	0.00494149	0.0421466	0.124217	0.0363139	0.015661	0.0404607	0.00471967	0.692514	0.00835648
ENSMUSG00000009394	Syn2	0.0167632	0.517967	0.61838	1.38936	0.683637	0.10416	0.00665258	0.161965	0.166215	0.0305519	0.00345041	0.171718	0.00484807	0.940822	0.241748
ENSMUSG00000009406	Elk1	0.211011	0.112833	0.111606	0.104539	0.151931	0.13375	0.229421	0.0844692	0.14758	0.226865	0.227388	0.12648	0.20122	0.106169	0.208839
ENSMUSG00000009418	Nav1	0.846459	0.312675	0.480954	0.245712	0.511523	0.756812	1.8239	0.279089	0.222836	0.548803	1.61674	0.304195	1.43411	0.398969	0.0517123
ENSMUSG00000009470	Tnpo1	1.37466	1.30214	0.98987	1.25891	1.18824	1.06531	1.51657	1.17964	1.1237	1.47435	1.40907	1.49025	1.5091	1.48374	1.39487
ENSMUSG00000009471	Myod1	0.000260088	0.000169185	0.0154452	0.00015326	0.00263685	0.000156206	0	0.00182499	0.0031241	0.000171599	0	0.000130118	0	0	0
ENSMUSG00000009487	Otog	0.00180063	0.034711	0.289838	0.000398231	0.0887652	0.00172205	0.00118518	0.0395306	0.0265053	0.000120982	0.00645632	0.0412624	0.0074083	0.0234437	0
ENSMUSG00000009535	Rnmt	0.364929	0.288199	0.366424	0.340879	0.354105	0.24063	0.252802	0.222187	0.193057	0.320216	0.249879	0.341197	0.218793	0.289006	0.236809
ENSMUSG00000009545	Kcnq1	0.13098	0.215086	0.186499	0.109814	0.280508	0.987417	0.00335516	0.254501	0.434152	0.0288039	0.00591994	0.150237	0.00905425	0.509613	0.0485824
ENSMUSG00000009549	Srp14	0.300112	0.462112	0.393721	0.451819	0.452359	0.644006	0.484577	0.461064	0.470894	0.445388	0.460689	0.417895	0.389188	0.468701	0.691626
ENSMUSG00000009551	6330409D20Rik	0.000455317	0.0234837	0.0480001	0.084612	0.0492587	0.00221566	0.00100163	0.00770624	0.00610453	0.00154658	0.000366418	0.00600084	0.000884049	0.00321904	0.00188055
ENSMUSG00000009555	Cdk9	0.293018	0.361602	0.294059	0.294109	0.333788	0.419185	0.350424	0.364697	0.36964	0.323511	0.357442	0.385652	0.372317	0.369901	0.484604
ENSMUSG00000009563	Tor2a	0.129495	0.206889	0.156096	0.156064	0.237216	0.159417	0.148836	0.266695	0.278057	0.159425	0.222433	0.236624	0.209428	0.278375	0.216296
ENSMUSG00000009566	Fpgs	0.109183	0.0638865	0.0653803	0.0622269	0.109702	0.0515368	0.177617	0.0323447	0.0618953	0.161027	0.202552	0.202733	0.181388	0.10517	0.053261
ENSMUSG00000009569	Mrtfb	1.18238	0.681216	0.448863	0.682684	0.767793	0.894163	1.21372	0.549778	0.902273	1.156	1.35574	0.817426	1.30092	1.29533	0.786327
ENSMUSG00000009575	Cbx5	0.756661	0.49996	0.356098	0.306897	0.604586	0.950188	0.683486	0.522412	0.531014	1.00542	0.983329	1.56592	1.81307	0.94873	1.09824
ENSMUSG00000009580	Odam	4.19189e-05	0.00029337	0.0360374	0.000150836	0.0144973	0.0136985	0	0.000240085	0.000627938	0	0	0.00373411	0.000253038	0	0
ENSMUSG00000009585	Apobec3	2.15702	2.35552	2.29935	2.55218	2.28884	1.16491	2.02227	1.8968	1.73088	2.00957	1.62484	1.81768	1.54347	1.65075	1.24195
ENSMUSG00000009588	St6galnac1	0.000395147	0.0186414	0.0195759	0.0256641	0.00870673	0	9.5544e-05	0.00042344	0.0400394	8.56657e-05	0.000199413	0.000127731	0	0.000696691	0.00609668
ENSMUSG00000009596	Taf7l	0.00282491	0.00438461	0.00616357	0.00518311	0.00707411	8.12136e-05	0.00121878	0.00707756	0	0	0.00262193	0.00194628	0.00258817	0	0
ENSMUSG00000009614	Sardh	0.0343273	0.0618473	0.19034	0.132654	0.208193	0.00717429	0.0349199	0.0236459	0.0587522	0.0513484	0.0473333	0.0396761	0.0461717	0.0308094	0.0490153
ENSMUSG00000009621	Vav2	0.397259	0.775269	0.528332	0.87759	0.649233	0.406671	0.332045	1.05497	0.793316	0.277011	0.390674	0.508799	0.452136	0.604279	0.248065
ENSMUSG00000009628	Tex15	0.0183544	0.0181231	0.0226671	0.00756369	0.0217582	0.000539216	0.0112526	0	0.00433209	0.0191239	0.0400416	0.0680741	0.155299	0.00715233	0.0309762
ENSMUSG00000009630	Ppp2cb	0.506501	0.542714	0.418961	0.510361	0.545206	0.470037	0.518946	0.559068	0.585366	0.541342	0.532223	0.626447	0.554041	0.59412	0.606844
ENSMUSG00000009633	G0s2	0.0956492	0.0148366	0.0489143	0.00294591	0.00243039	0.003322	0.111845	0.0757822	0.00602221	0.196531	0.119142	0.0131908	0.0752653	0.00443876	0.0180825
ENSMUSG00000009640	Dmap1	0.203915	0.169288	0.155463	0.15427	0.187794	0.198068	0.203979	0.133945	0.159607	0.241937	0.277496	0.225234	0.224697	0.225444	0.289883
ENSMUSG00000009646	Pla2g12b	0.000329742	0.00597381	0.0374747	0.000623312	0.00312665	0.000997433	0.000780569	0.0332311	0.00125959	0.000284099	0.000582048	0.00033671	0.00262974	0.000271941	0
ENSMUSG00000009647	Mcu	0.272231	0.290777	0.335551	0.329184	0.472529	0.410577	0.418113	0.586731	0.281414	0.338203	0.587615	0.431026	0.602321	0.4102	0.595363
ENSMUSG00000009654	Oit3	0.000663224	0.00367098	0.0408344	0.0110326	0.00815722	0	0.00195914	0.00596546	0.002591	0.00804837	0.0109988	0.00221677	0.00437565	0	0.00609668
ENSMUSG00000009670	Tex11	0.00231303	0.0387317	0.129311	0.105689	0.0710025	6.56386e-05	0.00101268	0.0185928	0.00394643	0.00879137	0.000377216	0.0314013	0.00692185	0.00110732	0.0307238
ENSMUSG00000009681	Bcr	1.38046	0.531247	0.598309	0.365456	0.858793	0.549257	1.29102	0.340344	0.608777	1.29889	1.16086	0.955168	1.05039	0.827419	0.505972
ENSMUSG00000009687	Fxyd5	0.0146417	0.0693261	0.0494454	0.024135	0.0186189	0.0140176	0.0132427	0.0683615	0.0848147	0.00501976	0.00356295	0.0174663	0.00343511	0.00935813	0
ENSMUSG00000009731	Kcnd1	0.0286485	0.0540197	0.0428008	0.0338173	0.100752	0.0483284	0.0262816	0.0224772	0.0309936	0.0325326	0.087606	0.0483389	0.0935369	0.158435	0.107128
ENSMUSG00000009733	Tfcp2	0.417117	0.275019	0.227959	0.240866	0.355158	0.337861	0.453253	0.202024	0.295919	0.404162	0.562667	0.28332	0.499039	0.383742	0.258726
ENSMUSG00000009734	Pou6f2	0.00205603	0.0374135	0.113106	0.181535	0.0615508	0.00116483	0.00252634	0.0736411	0.00732855	0.00016701	0	0.0107348	0.0027803	0.0549044	0.0122737
ENSMUSG00000009739	Pou6f1	0.290036	0.0681382	0.0559763	0.0111146	0.0483998	0.604811	0.453965	0.0344995	0.107364	0.247034	0.512416	0.026314	0.29636	0.286358	0.200372
ENSMUSG00000009741	Ubp1	0.806384	0.641739	0.666656	0.618855	0.666779	0.671778	1.05732	0.677185	0.598819	0.744555	0.887476	0.750481	0.837504	0.767174	0.498222
ENSMUSG00000009772	Nuak2	0.0643924	0.466958	0.424542	0.403365	0.343775	0.367412	0.0222969	0.648947	0.511695	0.0327777	0.0166954	0.239278	0.0295537	0.503672	0.464135
ENSMUSG00000009828	Ick	0.356275	0.164649	0.14872	0.127888	0.163721	0.156364	0.424188	0.342852	0.291541	0.373906	0.449267	0.175047	0.337588	0.633115	0.209007
ENSMUSG00000009863	Sdhb	0.391145	0.558019	0.487489	0.473315	0.570962	0.570665	0.579151	0.649874	0.58625	0.468576	0.584128	0.651043	0.577544	0.545368	0.522089
ENSMUSG00000009876	Cox4i2	0.00563943	0.0408313	0.0828705	0.0678019	0.0506851	0.00494652	0.00443992	0.0183493	0.00745289	0.00479006	0.00608877	0.0139477	0.00671187	0.00636183	0.00746887
ENSMUSG00000009894	Snap47	0.455134	0.430095	0.543471	0.575352	0.591856	0.361047	0.793199	0.315641	0.464518	0.736738	0.945233	0.515241	0.831607	0.627405	0.371304
ENSMUSG00000009900	Wnt3a	0.00390911	0.00654561	0.0256397	0.00380348	0.0283839	0.000102447	0.00312403	0.0123686	0.00478514	0.0280196	0.0371144	0.00158852	0.0250729	0	0.00172737
ENSMUSG00000009905	Kdsr	0.445675	0.284067	0.245141	0.25029	0.375315	0.376248	0.399198	0.180644	0.406354	0.486077	0.356302	0.371068	0.322882	0.358309	0.232202
ENSMUSG00000009907	Vps4b	0.736594	0.862177	0.759419	0.811151	0.749369	0.746236	0.695847	0.910976	0.856034	0.759481	0.67285	0.807058	0.655512	0.86611	0.669484
ENSMUSG00000009927	Rps25	0.248869	0.228744	0.27858	0.211791	0.327522	0.226989	0.24506	0.179894	0.233746	0.266113	0.348361	0.344009	0.319231	0.195321	0.183172
ENSMUSG00000009941	Nxf2	0.00315167	0.00970605	0.0311197	0.0290388	0.0274374	0.00172065	0.0181763	0.00385845	0.00533778	0.000645466	0.00938546	0.0177147	0.00779065	0	0.00739816
ENSMUSG00000009995	Taz	0.513057	0.599974	0.472885	0.611119	0.517201	0.604398	0.593875	0.512465	0.54184	0.542477	0.486953	0.43933	0.4437	0.507739	0.410693
ENSMUSG00000010021	Kif19a	0.0017731	0.0404126	0.0814614	0.0483938	0.0829331	0.0209372	0.000977533	0.0448562	0.0352979	0.032018	0.00193198	0.00188025	0.0073747	0.119897	0.679985
ENSMUSG00000010025	Aldh3a2	1.01457	0.843235	0.656101	0.715201	0.713583	1.77528	1.26136	0.880266	0.923439	1.0024	1.01313	0.765699	0.942075	0.810831	0.913773
ENSMUSG00000010044	Zmynd10	0.00543592	0.01405	0.0163867	0.00808742	0.017451	0.00575782	0.0102759	0.012296	0.00259833	0.0104444	0.0205557	0.0165283	0.00786445	0.029604	1.33045
ENSMUSG00000010045	Tmem115	0.264252	0.260236	0.244572	0.175598	0.231481	0.253164	0.328647	0.271221	0.320986	0.309778	0.312468	0.293615	0.296209	0.267167	0.268268
ENSMUSG00000010047	Hyal2	0.503229	0.243663	0.206777	0.177443	0.209109	0.144848	0.218684	0.381599	0.37602	0.438205	0.453499	0.322316	0.300226	0.157947	0.226793
ENSMUSG00000010048	Ifrd2	0.191762	0.286037	0.281215	0.353852	0.315676	0.118586	0.259019	0.408122	0.233481	0.257708	0.249757	0.586485	0.445895	0.121429	0.232219
ENSMUSG00000010051	Hyal1	0.275193	0.0914864	0.0741037	0.115899	0.0820793	0.049257	0.175152	0.142264	0.116063	0.307412	0.248661	0.100041	0.165288	0.0256859	0.0501426
ENSMUSG00000010054	Tusc2	0.145661	0.221289	0.199919	0.178005	0.172421	0.175843	0.189909	0.268149	0.229422	0.19606	0.213133	0.206337	0.209128	0.211163	0.365663
ENSMUSG00000010057	Nprl2	0.171406	0.16608	0.151942	0.171527	0.197381	0.280127	0.243943	0.128722	0.190467	0.207505	0.227105	0.235171	0.240847	0.185849	0.166969
ENSMUSG00000010064	Slc38a3	0.00819625	0.0196929	0.130492	0.01186	0.0710404	0.00105971	0.0405125	0.0109202	0.0109022	0.012484	0.103064	0.0276141	0.183131	0.0828792	0
ENSMUSG00000010066	Cacna2d2	0.0598346	0.0958129	0.405455	0.0446215	0.310601	0.981177	0.026326	0.0278649	0.0901478	0.0317103	0.0282698	0.115581	0.0482588	0.0718931	0.0476362
ENSMUSG00000010067	Rassf1	0.18045	0.129068	0.0982298	0.118211	0.124963	0.185481	0.155086	0.175797	0.136367	0.154005	0.220848	0.224482	0.279404	0.166993	0.162929
ENSMUSG00000010080	Epn3	0.159285	0.088854	0.0775419	0.0315165	0.0320988	0.0309184	0.0460094	0.050372	0.517377	0.126855	0.0782841	0.033021	0.0970804	0.0613701	0.0542565
ENSMUSG00000010086	Rnf112	0.000673059	0.0117054	0.0330643	0.000582367	0.00299597	0	0.00126182	0.0117593	0.00117094	0	0	0	0	0.0296837	0.12656
ENSMUSG00000010095	Slc3a2	0.86974	0.852927	0.816773	0.6686	0.751063	0.419313	0.8201	0.994523	0.826128	1.07221	0.799646	1.0287	0.759615	0.589765	0.580631
ENSMUSG00000010097	Nxf1	1.10087	0.832962	0.69702	0.773626	0.776253	1.12591	0.761733	0.841462	0.843562	0.967685	0.810886	0.928201	0.928806	1.06502	0.933207
ENSMUSG00000010110	Stx5a	0.733881	0.640685	0.593518	0.56721	0.610625	0.581948	0.637786	0.619191	0.580411	0.702303	0.71253	0.512161	0.618054	0.69697	0.513761
ENSMUSG00000010122	Slc47a1	0.118493	0.0157321	0.0463605	0.00264304	0.0343052	0.0021252	0.202045	0.00547952	0.034313	0.321815	0.355999	0.0312154	0.321147	0.00447793	0.196726
ENSMUSG00000010136	Pifo	0.0274345	0.0171928	0.0274453	0.027175	0.0363707	0.00422021	0.000449308	0.00543295	0.0137732	0.00541736	0.000780667	0.0295173	0.00252352	0.0443307	0.74978
ENSMUSG00000010142	Tnfrsf13b	0.00442044	0.0180715	0.0175761	0.00471161	0.0167911	0.0757754	0.00752263	0.00497282	0.0137241	0.0044892	0.0104444	0.00371751	0.00384429	0.0064321	0
ENSMUSG00000010154	Spire2	0.00879126	0.120016	0.089866	0.0391341	0.0507199	1.11898	0.0129679	0.263159	0.206139	0.0087521	0.0180056	0.0528976	0.0555842	0.423299	0.530013
ENSMUSG00000010175	Prox1	0.0271437	0.0738848	0.0627199	0.0139088	0.0421903	1.36554	0.00491303	0.0844585	0.0350018	0.00315889	0.00136214	0.0511925	0.0014864	1.30158	0.0564656
ENSMUSG00000010205	Raver1	4.81651e-05	0.000132576	0	7.86606e-05	0.000208481	6.76104e-05	0	0	0	0.000173309	0.00043214	0	0	0	0
ENSMUSG00000010277	2610507B11Rik	1.78899	1.31418	1.1929	1.16521	1.40166	1.53719	1.84976	1.33304	1.6154	1.92475	1.90407	1.73003	2.03843	1.4545	1.75497
ENSMUSG00000010290	AI597479	0.287758	0.239819	0.237655	0.250479	0.240926	0.187093	0.301619	0.183171	0.227784	0.32935	0.290745	0.25053	0.244712	0.285903	0.230422
ENSMUSG00000010307	Tmem86a	0.171174	0.127802	0.241292	0.0442992	0.0937975	0.0568772	0.160759	0.34391	0.141239	0.153615	0.0619105	0.039867	0.0922473	0.188823	0.0259745
ENSMUSG00000010311	Optc	0.0427133	0.0300399	0.133191	0.133233	0.222322	0.000652787	0.00547857	0.0158793	0.00870645	0.0263475	0.0128706	0.132384	0.0119231	0.0117575	0.0553167
ENSMUSG00000010342	Tex14	0.0476622	0.313049	0.404429	0.323116	0.252325	0.0431195	0.0272384	0.0253951	0.0516868	0.0408295	0.0135889	0.133326	0.0138432	0.00866778	0.0960571
ENSMUSG00000010358	Ifi35	0.59208	0.508037	0.453945	0.610409	0.57151	0.425964	0.649296	0.332536	0.403825	0.597443	0.478556	0.429503	0.412861	0.340633	0.426377
ENSMUSG00000010362	Rdm1	0.106469	0.134013	0.224244	0.0906935	0.125774	0.176468	0.0664033	0.105102	0.10924	0.110543	0.0663508	0.21508	0.0940331	0.0729627	0.261872
ENSMUSG00000010376	Nedd8	0.351336	0.463378	0.456785	0.414174	0.558725	0.388284	0.438971	0.477004	0.437528	0.414383	0.459679	0.664166	0.518322	0.445896	0.654296
ENSMUSG00000010392	Gosr1	0.467876	0.567394	0.500871	0.532601	0.486576	0.471847	0.623888	0.651876	0.564766	0.599611	0.58869	0.474263	0.525153	0.639919	0.563478
ENSMUSG00000010406	Mrpl52	0.264039	0.229443	0.262741	0.214783	0.31644	0.223154	0.259641	0.161448	0.243419	0.276319	0.323328	0.371513	0.308294	0.245404	0.199935
ENSMUSG00000010435	Spaca7	8.99892e-05	0.000950038	0.022066	0.00269639	0.00158433	0.000418095	0.0005004	0	0	0.000143118	0.000999058	0.000549561	0.000930475	0	0
ENSMUSG00000010453	Kansl3	0.689037	1.08043	0.963339	1.25263	1.00321	0.800571	0.658816	1.05527	0.625817	0.65062	0.67058	0.920377	0.790884	0.854434	0.977187
ENSMUSG00000010461	Eya4	1.61065	0.651207	0.456672	0.523951	0.701425	0.727118	1.03166	0.307309	0.519749	1.30739	1.15932	0.867738	1.20678	0.387725	0.152427
ENSMUSG00000010476	Ebf3	0.00571904	0.071756	0.0545109	0.0123519	0.0112874	0.0390051	0.00350802	0.0940357	0.0146585	0.003569	0.000991118	0.0101338	0.00268242	0.0671245	0.00172737
ENSMUSG00000010492	Uckl1os	0.0508237	0.0594711	0.0311894	0.0317303	0.0322465	0.125399	0.0432111	0.0513602	0.0562821	0.0441502	0.0368328	0.037647	0.0356772	0.119027	0.396555
ENSMUSG00000010505	Myt1	0.000620723	0.0503519	0.0838561	0.0391836	0.0516161	0.0430764	0.00300925	0.0262148	0.0293912	0.00167748	0.000399709	0.00219695	0.00033549	0.871604	0.0242001
ENSMUSG00000010517	Faf1	0.552556	0.615446	0.595804	0.656176	0.597058	0.701076	0.632424	0.596831	0.66766	0.62958	0.559027	0.657818	0.671363	0.73278	0.628185
ENSMUSG00000010529	Gm266	0.0418552	0.016318	0.0480945	0.0149925	0.0909257	0.00193512	0.262018	0.0994399	0.025343	0.0771461	0.179438	0.181183	0.175785	0	0
ENSMUSG00000010538	Tsacc	0.0239396	0.0216487	0.0133843	0.0170224	0.0103876	0.0147206	0.0210944	0.0124368	0.0206005	0.0236671	0.0213059	0.0262681	0.0205019	0.0181755	0.0542925
ENSMUSG00000010554	Mettl16	0.315596	0.203581	0.222943	0.215559	0.282258	0.203625	0.22716	0.159301	0.170498	0.340589	0.275965	0.413612	0.370938	0.265408	0.272398
ENSMUSG00000010592	Dazl	0.00196467	0.0154568	0.0466776	0.00721787	0.0126564	0.00170785	0.000375529	0.00454184	0.00582677	0.00289838	0.00401902	0.000475239	0.000196331	0	0.0127389
ENSMUSG00000010601	Apol7a	0.000921426	0.00785915	0.0401874	0.000583431	0.000472325	0	0.00161558	0.0342588	0.0550444	0.000316407	0.000780136	0.000505941	0.00508373	0	0
ENSMUSG00000010607	Pigyl	0.0670486	0.218092	0.167549	0.145019	0.170894	0.0972269	0.0999047	0.201901	0.182067	0.0901672	0.0966983	0.148376	0.113653	0.15847	0.123628
ENSMUSG00000010608	Rbm25	1.18853	1.05118	1.00299	0.946855	1.01606	1.00879	1.2186	1.05627	0.894169	1.22043	1.24188	1.18055	1.29836	1.23143	1.02815
ENSMUSG00000010609	Psen2	0.126501	0.195466	0.217457	0.0942779	0.186313	0.202172	0.0652011	0.178193	0.203718	0.120394	0.0505992	0.145397	0.0373339	0.190644	0.21732
ENSMUSG00000010651	Acaa1b	0.00113219	0.0514895	0.0942611	0.0532984	0.0353305	0.00555794	0.108142	0.0695877	0.0202533	0.032066	0.0519061	0.00145263	0.0597851	0.0178969	0.154574
ENSMUSG00000010660	Plcd1	0.254407	0.0478976	0.127527	0.111465	0.140022	0.00988643	0.890216	0.0249201	0.206328	0.314175	0.389517	0.0654732	0.335496	0.00761361	0.0180825
ENSMUSG00000010663	Fads1	0.190779	0.0453478	0.0678728	0.00719501	0.0755935	0.014811	0.0734079	0.00361593	0.0156122	0.108312	0.224395	0.256768	0.488311	0.220565	0.0371456
ENSMUSG00000010721	Lmbr1	0.214525	0.239131	0.21404	0.219	0.228381	0.615449	0.256619	0.262764	0.254653	0.311359	0.190304	0.222755	0.217807	0.308123	0.273862
ENSMUSG00000010751	Tnfrsf22	0.113903	0.0350222	0.010902	0.00614273	0.0189871	0.00807065	0.112816	0.00870078	0.0451139	0.115668	0.164075	0.0289506	0.0932066	0.00174505	0.0108698
ENSMUSG00000010755	Cars	0.320835	0.230691	0.31526	0.185114	0.285615	0.273936	0.334878	0.157063	0.357301	0.349348	0.467272	0.305988	0.470314	0.18736	0.690979
ENSMUSG00000010760	Phlda2	0.00109409	0.00412234	0.0108416	0.00237747	0.00409648	0.00224239	0.00472085	0.00428247	0.00868232	0.00171386	0.0024166	0.00338752	0.00495621	0	0.00496752
ENSMUSG00000010796	Asz1	8.16824e-05	0.00841156	0.0503949	0.0144511	0.0206737	0.00034205	0.00278926	0.00849174	0.00284888	0	0.000160503	0.00118398	0	0	0.0528263
ENSMUSG00000010797	Wnt2	0.000999409	0.0174778	0.0829202	0.0291804	0.0287595	0	0.000914553	0.00377659	0	0.00466943	0.00101906	0.00832643	0.000561829	0.0482432	0.00188055
ENSMUSG00000010803	Gabra1	0.00307251	0.00557966	0.0184839	3.82776e-05	0.00287855	0.00727545	0	0.00265421	0	0	0	0.00153911	0	0.000271941	0
ENSMUSG00000010825	Grid2ip	0.00122859	0.0042147	0.101595	0.00978786	0.0201206	0.00136939	0.00251512	0.00429462	0.0495071	0.00166089	0.0127849	0.00203848	0.00930321	0.0112185	0.00831837
ENSMUSG00000010830	Kdelr3	0.0485215	0.0449265	0.0573091	0.0492954	0.0640881	0.0545904	0.0909282	0.0277265	0.0435769	0.0702602	0.162311	0.064176	0.135488	0.0117211	0.0645524
ENSMUSG00000010841	Cfap97d1	0.0008495	0.00153382	0.00221806	0.000956193	0.00215827	0.00228541	0.00077975	0.00192049	0.00101216	0.00163043	0.00234791	0.000827656	0.00392966	0.00634523	0
ENSMUSG00000010911	Apip	0.101411	0.0468403	0.0450848	0.0232338	0.054064	0.0858262	0.082142	0.0455384	0.0319437	0.106102	0.109049	0.109329	0.096362	0.0880792	0.0182855
ENSMUSG00000010914	Pdhx	0.233222	0.195808	0.200959	0.113808	0.217388	0.237415	0.237699	0.142493	0.202224	0.222886	0.236239	0.345541	0.268873	0.152453	0.135507
ENSMUSG00000010936	Vac14	0.522646	0.703658	0.568966	0.771072	0.74638	0.53494	0.55762	0.518176	0.540659	0.479317	0.497144	0.734067	0.557369	0.462084	0.599888
ENSMUSG00000011008	Mcoln2	0.00310253	0.0172453	0.0288823	0.000444455	0.0208312	0.000329023	0.00556424	0.000530773	0.000215678	0.0118349	0.000126323	0.0058279	0	0	0.0107907
ENSMUSG00000011034	Slc5a1	0.00227245	0.0239613	0.029531	0.00579458	0.0096662	0.00356849	0.00169162	0.136095	0.368229	0.000867558	0.00589705	0.00226894	0.000935393	0.040628	0.0144818
ENSMUSG00000011096	Akt1s1	0.257936	0.274812	0.264018	0.205688	0.255307	0.172486	0.391435	0.270216	0.28131	0.275635	0.365641	0.311356	0.302411	0.187997	0.325922
ENSMUSG00000011114	Tbrg1	0.466153	0.583529	0.520815	0.408016	0.544489	0.530552	0.549091	0.64517	0.545424	0.511084	0.529906	0.627673	0.455084	0.45859	0.403442
ENSMUSG00000011118	Panx3	0.00263316	0.00069807	0.00758175	0.00272524	0.00273394	0.00273347	0.000552452	0	0.0133752	0.00365221	0.00178466	0.00245112	0.000668926	0.00132387	0
ENSMUSG00000011148	Adssl1	0.00797001	0.0249406	0.0729498	0.035101	0.0392336	0.00368064	0.100538	0.0143204	0.041631	0.0507389	0.0914073	0.0180408	0.069619	0.0401592	0.25843
ENSMUSG00000011154	Cfap161	0.00070949	0.0118582	0.0372306	0.0564042	0.0360269	0.000330409	0.000368807	0.00990543	0.000257634	0	0.000160503	0.00872651	0	0	0.648468
ENSMUSG00000011158	Brf1	0.564396	0.370109	0.293806	0.29049	0.33133	0.55565	0.631331	0.353239	0.415685	0.56411	0.665001	0.403084	0.607625	0.564642	0.397596
ENSMUSG00000011171	Vipr2	0.0414082	0.0350086	0.0322039	0.0105893	0.0293219	0.00102574	0.00568647	0.00333518	0.03326	0.013212	0.0207035	0.0139491	0.088028	0	0.158056
ENSMUSG00000011179	Odc1	0.452752	0.50559	0.767586	0.523306	0.536398	0.326072	0.395847	0.446136	0.455589	0.468333	0.579995	0.885001	0.661056	0.340699	0.849895
ENSMUSG00000011254	Thg1l	0.092301	0.0679966	0.0881274	0.0777294	0.120631	0.0440162	0.105158	0.0249436	0.0576333	0.0878614	0.105735	0.209568	0.0986794	0.0960158	0.248272
ENSMUSG00000011256	Adam19	0.595568	0.349687	0.701557	1.12745	1.0858	0.0135377	0.701367	0.075982	0.160682	0.430972	0.336739	0.673186	0.288232	0.0579757	0.0625291
ENSMUSG00000011257	Pabpc4	0.194053	0.111124	0.204005	0.136728	0.278688	0.0887136	0.176278	0.0762921	0.0686807	0.172769	0.211839	0.380016	0.227939	0.0910735	0.130953
ENSMUSG00000011263	Exoc3l2	0.00846534	0.0102507	0.0537614	0.00258615	0.0346014	0.000179757	0.0146031	0.0012558	0.00272075	0.0545862	0.0503639	0.00264401	0.0322201	0	0
ENSMUSG00000011267	Zfp296	0.0818459	0.168106	0.182224	0.177774	0.201339	0.140532	0.014261	0.154989	0.114739	0.046754	0.0227532	0.234899	0.0209091	0.0433335	0.0739568
ENSMUSG00000011305	Plin5	0.00471537	0.00889364	0.0259533	0.00863002	0.0146965	0.00688304	0.0039338	0.0066591	0.0139772	0.00814104	0.0074057	0.0318171	0.00622053	0.00786495	0.210398
ENSMUSG00000011306	Sugp1	0.453271	0.39157	0.366567	0.301065	0.375888	0.430855	0.406225	0.343667	0.382605	0.426074	0.413586	0.399997	0.386662	0.738947	0.364366
ENSMUSG00000011349	Dmrtc2	0.000408283	0.00071109	0.00605413	0.00130637	0.00417504	0.000779899	0	0.000215965	0.00901207	0	0	0.00048384	0	0	0.0116093
ENSMUSG00000011350	Gm5893	0.000540072	0.0328371	0.0548578	0.147664	0.0729934	0.000881032	0.000123006	0.00917735	0.00251886	0	0.00038711	0.045245	0	0.00123561	0.0105783
ENSMUSG00000011382	Dhdh	0.174148	0.269574	0.346247	0.745229	0.548985	0.144192	0.217254	0.126307	0.141941	0.225182	0.123956	0.419236	0.129707	0.373138	0.50506
ENSMUSG00000011427	Zfp790	0.181151	0.155989	0.106634	0.156263	0.117175	0.181198	0.127684	0.160257	0.160643	0.156746	0.115407	0.120284	0.0844151	0.237291	0.106868
ENSMUSG00000011463	Cpb1	0.000118731	0.0114342	0.0130357	4.18893e-05	8.7763e-05	0	0	0	0.000770616	0	0.000199413	0	0	0	0
ENSMUSG00000011486	Slc25a41	0.00648709	0.0094938	0.0311987	0.00753547	0.0116642	0.000904187	0.0018842	0.000242889	0.00365676	0.00650659	0.00531999	0.027566	0.00920662	0.000552344	0.00360792
ENSMUSG00000011589	Fsd1	0.0146193	0.0424952	0.0690395	0.028549	0.0393144	0.0149074	0.0102494	0.0577978	0.0267144	0.0115822	0.0146768	0.0359822	0.00810801	0.0265558	0.0117317
ENSMUSG00000011632	Pinlyp	0.0394674	0.122258	0.0497074	0.0673945	0.0562477	0.027669	0.0134774	0.0521745	0.25964	0.0386118	0.0222734	0.0156258	0.0155039	0.075997	0.111224
ENSMUSG00000011658	Fuz	0.111203	0.113936	0.111503	0.109231	0.132569	0.11339	0.118479	0.093535	0.104897	0.113834	0.105051	0.106542	0.0984371	0.168393	0.288637
ENSMUSG00000011751	Sptbn4	0.0303904	0.0216994	0.0286842	0.0184615	0.0249194	0.0301191	0.012094	0.00361999	0.0151044	0.013444	0.0309145	0.0240732	0.0238967	0.0106353	0.0293209
ENSMUSG00000011752	Pgam1	0.026876	0.0305449	0.0261348	0.0205267	0.0365093	0.0320091	0.0355325	0.0215488	0.0375608	0.0257969	0.041203	0.0655328	0.0501143	0.0390169	0.0454241
ENSMUSG00000011831	Evi5	0.408741	0.391882	0.214756	0.14084	0.252749	0.477742	0.486572	0.377141	0.371115	0.51846	0.498278	0.298953	0.443134	0.540784	0.618674
ENSMUSG00000011832	Evi5l	0.27804	0.121988	0.102075	0.0755151	0.156886	0.286849	0.456005	0.0825307	0.148738	0.358481	0.424531	0.126635	0.322523	0.18214	0.115203
ENSMUSG00000011837	Snapc2	0.178445	0.156715	0.118073	0.117452	0.164979	0.1525	0.392916	0.114834	0.151336	0.270672	0.453754	0.214006	0.515577	0.160428	0.130342
ENSMUSG00000011877	Git1	0.642378	0.559371	0.442257	0.39557	0.505424	0.832922	0.80573	0.519162	0.720623	0.761819	0.838156	0.71001	0.919054	0.80581	0.726345
ENSMUSG00000011884	Gltp	0.177282	0.525776	0.506155	0.355902	0.445704	0.405581	0.806928	0.75971	1.28858	0.33067	0.523417	0.625878	0.771705	0.285984	0.181367
ENSMUSG00000011958	Bnip2	0.502844	0.328999	0.253842	0.280245	0.359718	0.360327	0.402783	0.316407	0.336298	0.572899	0.379813	0.495547	0.396196	0.326444	0.230596
ENSMUSG00000011960	Ccnt1	0.672954	0.816533	0.758642	0.863449	0.719016	0.676349	0.605536	0.781602	0.740723	0.644709	0.711601	0.745995	0.732706	1.01333	0.671316
ENSMUSG00000012017	Scarf2	0.200926	0.0163472	0.02511	0.00121473	0.0130859	0.0605026	1.22722	0.0101846	0.0298152	0.705612	0.881401	0.0209043	0.717399	0.00179992	0.00979127
ENSMUSG00000012042	4930579F01Rik	0.000150818	0.000132897	0.00381087	0.000225049	0.000955996	0.000434276	0	0.000513063	0	0.000512624	0.000604476	0.00254711	0.000270784	0	0
ENSMUSG00000012076	Brms1l	0.230293	0.16488	0.121753	0.115144	0.167059	0.148649	0.250643	0.104124	0.136389	0.291662	0.23383	0.260096	0.393256	0.217685	0.125183
ENSMUSG00000012114	Med15	0.819638	0.690594	0.673706	0.579556	0.717975	0.704175	0.86402	0.772597	0.77279	0.755659	0.832993	0.828175	0.877642	0.744192	0.662803
ENSMUSG00000012117	Dhdds	0.439882	0.397506	0.40139	0.374753	0.394074	0.384392	0.454943	0.372152	0.487934	0.481298	0.534898	0.494844	0.59471	0.579221	0.354167
ENSMUSG00000012123	Crybg2	0.00849274	0.23737	0.244669	0.168037	0.132691	0.0282458	0.00421988	0.751956	0.352523	0.00255978	0.00496223	0.0482609	0.0172773	0.0552994	0.11158
ENSMUSG00000012126	Ubxn11	0.0378923	0.309286	0.283007	0.383295	0.24187	0.0479974	0.0182041	0.203325	0.144357	0.0295429	0.0261268	0.129946	0.024011	0.153051	1.02435
ENSMUSG00000012187	Mogat1	0.00195111	0.00719411	0.020535	0.0114247	0.0238396	8.72474e-05	0.000587705	0.00168077	0.000787144	0.00158267	0	0.0119388	0	0.00186854	0.0276348
ENSMUSG00000012211	Tex22	0.00602935	0.00517349	0.00915917	0.00253969	0.0049637	0.00301844	0.0046233	0.00776737	0.00364028	0.00581914	0.00564779	0.00272705	0.00442497	0.00267055	0.006591
ENSMUSG00000012282	Wnt8a	0.00207807	0.00553561	0.0160791	0.00292535	0.0199307	0.000764546	0	0.000761714	0.00306726	0.00174478	0.00332151	0.00229392	0.000964377	0	0.0550666
ENSMUSG00000012296	Tjap1	0.38675	0.288288	0.353072	0.337219	0.335008	0.207436	0.749668	0.244699	0.184753	0.454108	0.588158	0.317636	0.550286	0.245784	0.318912
ENSMUSG00000012350	Ehf	0.843877	0.938433	0.672209	0.759429	0.740762	2.15684	0.0485626	0.650273	1.5445	0.233394	0.0391513	0.897407	0.100073	1.20399	0.641819
ENSMUSG00000012396	Nanog	0.00153914	0.000892746	0.0138337	0.00121881	0.0117408	0.00101034	0.000447164	0	0.000157433	0.00126036	0.00133735	0.000316543	0.00371745	0	0
ENSMUSG00000012405	Rpl15	0.182102	0.0857863	0.110091	0.074059	0.169792	0.0904913	0.143124	0.0649676	0.108798	0.230864	0.21247	0.265079	0.208601	0.11503	0.0856845
ENSMUSG00000012422	Tmem167	0.391556	0.558187	0.530532	0.541893	0.518536	0.212059	0.404429	0.618914	0.475024	0.444677	0.343252	0.60921	0.425035	0.394631	0.62113
ENSMUSG00000012428	Steap4	0.780537	0.169241	0.207335	0.358281	0.237431	0.010097	0.240703	0.144869	0.178019	0.700643	0.135237	0.478736	0.194777	0.0611148	0.174623
ENSMUSG00000012429	Mplkip	0.312823	0.203622	0.175521	0.235505	0.216433	0.236114	0.155611	0.190459	0.14628	0.235959	0.182632	0.278887	0.197003	0.194626	0.360535
ENSMUSG00000012443	Kif11	0.0142448	0.0287599	0.0784127	0.0201892	0.0831993	0.0232126	0.0498461	0.0146822	0.0296915	0.0129492	0.0567894	1.11931	1.13151	0.0281015	0.204313
ENSMUSG00000012483	Rpa3	0.0917501	0.125928	0.089567	0.0947372	0.101405	0.098352	0.0832441	0.0925387	0.0991264	0.0972737	0.101493	0.22618	0.199969	0.0854467	0.130878
ENSMUSG00000012519	Mlkl	0.125671	0.0778529	0.0518646	0.0325939	0.0207566	0.241107	0.0559173	0.147943	0.0659693	0.05263	0.0374235	0.0749067	0.0972248	0.0586981	0.0112795
ENSMUSG00000012520	Phox2b	0.000547079	0.00074186	0.0124831	0.0018104	0.00514763	0.000175013	7.70134e-05	0.00286736	0	0.000770409	0	0.000334672	0	0	0
ENSMUSG00000012535	Tnpo3	0.748386	0.67388	0.595031	0.704067	0.687449	0.641998	0.742376	0.63782	0.634478	0.687821	0.6915	0.800763	0.772539	0.77208	0.859606
ENSMUSG00000012609	Ttll5	0.383358	0.668446	0.724727	0.583514	0.476122	0.518527	0.328761	0.406119	0.37891	0.300301	0.310489	0.446348	0.425122	0.67553	0.953572
ENSMUSG00000012640	Zfp715	0.306891	0.219145	0.206841	0.182495	0.222131	0.341284	0.247424	0.199685	0.173336	0.311701	0.224688	0.214959	0.168527	0.299001	0.215032
ENSMUSG00000012705	Retn	0.000986009	0.0191009	0.0527751	0.00998462	0.0361215	0.00274246	0.00176098	0.00661681	0.0160052	0.00208748	0.00103692	0.00341668	0.000608531	0	0.00188055
ENSMUSG00000012777	Acp4	0.0293294	0.0601843	0.0916816	0.0332966	0.0496244	0.00732603	0.0242375	0.02054	0.0339244	0.0255984	0.0480834	0.0736156	0.0308894	0.0168329	0.0718119
ENSMUSG00000012819	Cdh23	0.0391771	0.201356	0.719259	0.298304	0.329253	0.0176532	0.0339424	0.0546137	0.0882275	0.0456368	0.0215173	0.064831	0.039722	0.0139079	0.0517852
ENSMUSG00000012848	Rps5	1.44602	1.23419	1.49513	1.30817	1.62858	1.16394	1.27212	0.984119	1.32252	1.41054	1.63046	1.7067	1.59188	1.22119	1.06203
ENSMUSG00000012889	Podnl1	0.0161173	0.00788987	0.00791076	0.00965811	0.0122944	0.00381615	0.0129231	0.0138359	0.0117188	0.0343041	0.0298486	0.00196791	0.031435	0.00259756	0.122805
ENSMUSG00000013033	Adgrl1	0.211244	0.0377528	0.127187	0.0237008	0.149279	0.0608949	0.222713	0.0114769	0.0360114	0.158371	0.462491	0.327193	0.735417	0.436821	0.0307478
ENSMUSG00000013076	Amotl1	2.08219	0.329166	0.377105	0.290325	0.66046	0.204965	2.03572	0.165833	0.582588	2.28636	2.63322	0.921442	2.3719	0.262409	0.047584
ENSMUSG00000013083	2200002J24Rik	0.000700605	0.0973353	0.0426231	0.0784018	0.0327529	0.00117572	0.000146039	0.0292526	0.00999326	0	0.000155984	0.00389439	0	0.0269318	0.00706213
ENSMUSG00000013089	Etv5	0.0309759	0.0433411	0.0520141	0.00951191	0.0326908	0.0114271	0.0399214	0.0161001	0.0571563	0.0939364	0.408434	0.0453968	0.339052	0.159179	0.0402361
ENSMUSG00000013091	Tmem190	0.0178183	0.0219293	0.0227072	0.0250606	0.0215757	0.0180858	0.0110805	0.0206129	0.0152735	0.0134144	0.00801349	0.0313379	0.0148158	0.032911	0.0167494
ENSMUSG00000013150	Gfod2	0.133864	0.0722036	0.0801105	0.0480595	0.0800664	0.100486	0.100896	0.0593164	0.166551	0.0956805	0.142658	0.103019	0.163368	0.18748	0.435953
ENSMUSG00000013155	Enkd1	0.0706569	0.0674803	0.058418	0.0388013	0.0988015	0.0758887	0.104194	0.0218615	0.0511506	0.104873	0.126385	0.184096	0.252426	0.0763372	0.741885
ENSMUSG00000013158	4933405L10Rik	0.00512911	0.00506671	0.0087778	0.00387165	0.00502325	0.00210946	0.00533103	0.00240291	0.00510225	0.00593619	0.00758732	0.00383461	0.00804334	0.00258964	0.0148301
ENSMUSG00000013160	Atp6v0d1	0.491805	0.744698	0.833531	0.693489	0.708	0.831699	0.855576	0.710672	0.8702	0.66538	0.703754	0.519928	0.592965	0.777099	0.405714
ENSMUSG00000013236	Ptprs	1.39873	0.6167	0.649001	0.630592	1.14069	1.08389	1.35281	0.319485	0.549143	1.16506	2.10158	1.30668	2.01582	0.905796	0.524095
ENSMUSG00000013275	Slc41a1	0.576706	0.90959	0.971414	1.40345	1.1683	0.411119	0.552085	0.517445	0.890571	0.69502	0.546197	1.02187	0.508876	0.512904	0.434472
ENSMUSG00000013338	Fer1l4	0.0062946	0.00736841	0.0303928	0.00271911	0.00408732	0.00121114	0.00277253	0.0153551	0.130128	0.00605632	0.00191826	0.024852	0.00322505	0.033743	0.00739816
ENSMUSG00000013353	4931406B18Rik	0.000438197	0.00200442	0.0400356	0.000191087	0.0195607	0.000325396	0.000134754	0.000613899	0.0003248	0.000465264	0.00038227	0.0008677	0.000892528	0.000828955	0
ENSMUSG00000013367	Iglon5	0.00707337	0.0125336	0.141803	0.0203684	0.0481146	0.000987326	0.00182813	0.00463598	0.00354345	0.00533604	0.00844485	0.00984407	0.0093619	0.00584039	0
ENSMUSG00000013415	Igf2bp1	0.00150221	0.0228318	0.0892714	0.0405627	0.0238506	0.000373154	0.00313675	0.0940682	0.0164659	0.00386144	0.00299783	0.00809271	0.00470879	0	0.0278053
ENSMUSG00000013418	B4galnt2	0.00442673	0.0206914	0.0584728	0.0842308	0.066366	0.0538125	0.00411535	0.0159709	0.00280541	0.00712649	0.000767464	0.0419887	0.00664314	0	0.00307855
ENSMUSG00000013419	Zfp651	0.381551	0.102821	0.118774	0.137796	0.122368	0.0497084	0.537078	0.0607905	0.0640097	0.490315	0.692159	0.142176	0.633472	0.304381	0.137926
ENSMUSG00000013465	Nelfb	0.502316	0.513126	0.42826	0.459815	0.442421	0.57762	0.531328	0.572071	0.50662	0.572941	0.606308	0.519157	0.476109	0.511676	0.518473
ENSMUSG00000013483	Card14	0.0755259	0.247238	0.314746	0.0705478	0.0523915	0.0946393	0.00170939	0.225923	0.448916	0.00687391	0.00396479	0.0371729	0.00720426	0.0889058	0.0337851
ENSMUSG00000013495	Tmem175	0.21124	0.269785	0.249518	0.291083	0.293191	0.221699	0.380975	0.17443	0.205267	0.267697	0.290525	0.196578	0.254078	0.257427	0.320436
ENSMUSG00000013523	Bcas1	0.00237334	0.0190072	0.064023	0.0174471	0.0338675	0.0455508	0.00102664	0.0325962	0.0457739	0.00635923	0.00378481	0.0291966	0.00433024	0.246682	0.455451
ENSMUSG00000013539	Tango2	0.288555	0.607891	0.96954	0.964939	0.77306	0.294749	0.425477	0.730996	0.266519	0.346343	0.314843	0.490688	0.246512	0.395644	0.361971
ENSMUSG00000013562	4833413E03Rik	0.00262106	0.00280032	0.0048177	0.00324592	0.00102325	0.0257159	0.000719952	0.00072432	0.00501796	0.00190635	0.00102029	0.000955953	0.00234022	0.0183152	0.00167235
ENSMUSG00000013584	Aldh1a2	0.000528078	0.0443377	0.131788	0.00856322	0.0209913	0.00482018	0.0017278	0.0384321	0.0209995	0.000188203	0.000933914	0.0162637	0.0017981	0.0747603	0.001198
ENSMUSG00000013593	Ndufs2	0.714914	0.840199	0.817585	0.851872	0.959153	0.714052	0.834586	0.830616	0.724138	0.789817	0.81835	0.964947	0.850858	0.774641	0.717081
ENSMUSG00000013611	Snx31	0.0013076	0.0372324	0.170992	0.127789	0.0673954	0.00198337	0.00142637	0.00213103	0.0883529	0.00309081	0.00177831	0.000536154	0.00305235	0.00224039	0
ENSMUSG00000013622	Atraid	0.23468	0.2048	0.196058	0.202953	0.20624	0.178712	0.297144	0.163161	0.2432	0.28101	0.260376	0.197408	0.230255	0.330411	0.210201
ENSMUSG00000013629	Cad	0.577855	0.253693	0.312626	0.219373	0.454989	0.275578	0.555864	0.138558	0.237129	0.684611	1.03501	1.06304	1.37995	0.403532	0.44317
ENSMUSG00000013643	Lypd8	0.0290184	0.429921	0.394938	0.231616	0.128836	0.0245809	0.0140461	1.67033	0.182468	0.0163957	0.00819054	0.0269316	0.0163601	0.288839	0.0804712
ENSMUSG00000013646	Sh3bp5l	0.282648	0.42278	0.316588	0.406814	0.308895	0.322201	0.31724	0.561245	0.499412	0.345961	0.346816	0.27351	0.257602	0.35523	0.353185
ENSMUSG00000013653	1810065E05Rik	0.000758415	0.0227695	0.0926201	0.000801195	0.0283953	0.000639403	0.000670702	0.00786133	0.00503399	0.000319751	0.000279588	0.00144524	0	0.000224825	0.00238745
ENSMUSG00000013662	Atad1	0.559783	0.599292	0.499366	0.589215	0.571569	0.454768	0.437608	0.506311	0.518345	0.525252	0.441922	0.695351	0.433999	0.697665	0.478296
ENSMUSG00000013663	Pten	1.36005	1.42472	1.40648	1.6529	1.43501	1.08336	1.65875	1.36503	1.42102	1.53981	1.49032	1.33835	1.39387	1.5471	1.27705
ENSMUSG00000013668	4933402N03Rik	0	0.000126447	0.0123485	6.43632e-05	0.000288519	0	0	0	0	0.000206745	0	0	0	0	0
ENSMUSG00000013698	Pea15a	0.408166	0.871331	0.501948	0.722546	0.72154	1.39945	0.491334	0.975311	0.895592	0.448709	0.66085	0.726939	0.684919	0.76982	0.193743
ENSMUSG00000013701	Timm23	0.0284113	0.0206706	0.0216987	0.0180473	0.0184632	0.0246742	0.0233158	0.0294993	0.0163226	0.0322347	0.0215864	0.0285105	0.0274621	0.0250262	0.0207908
ENSMUSG00000013707	Tnfaip8l2	0.0120189	0.0206739	0.0229176	0.011762	0.024832	0.00348919	0.00951446	0.0141251	0.0099848	0.0208984	0.00665547	0.00771159	0.00624731	0.0106342	0.00320087
ENSMUSG00000013736	Trnt1	0.389363	0.277851	0.254792	0.254777	0.289053	0.193461	0.322604	0.219943	0.225523	0.332608	0.264447	0.400001	0.239064	0.289681	0.350908
ENSMUSG00000013766	Ly6g6e	0.0095982	0.013378	0.0232385	0.000544945	0.0165704	0.266162	0.00114937	0.0525019	0.364912	0.00688885	0.00262471	0.00645258	0.00277005	0.0627906	0.00172737
ENSMUSG00000013787	Ehmt2	1.20231	1.13538	0.940269	0.905059	1.19836	1.47206	1.40859	1.17439	1.14424	1.2559	1.53243	1.36863	1.5148	1.20131	1.08744
ENSMUSG00000013822	Elof1	0.240288	0.286973	0.288154	0.204192	0.274297	0.277556	0.3139	0.282327	0.332909	0.267033	0.327902	0.432562	0.460467	0.555267	1.54116
ENSMUSG00000013833	Med16	0.364464	0.345879	0.265809	0.298731	0.399065	0.519878	0.637809	0.272905	0.370345	0.597204	0.685561	0.500337	0.633522	0.460536	0.496621
ENSMUSG00000013846	St3gal1	0.623451	0.37877	0.298351	0.118453	0.204823	0.0545924	0.210855	0.7387	0.554387	0.476788	0.308098	0.238342	0.3189	0.203532	0.373112
ENSMUSG00000013858	Tmem259	0.574241	0.522426	0.461215	0.38064	0.501357	0.703091	0.583913	0.59131	0.66282	0.60735	0.690852	0.602078	0.647089	0.508101	0.430517
ENSMUSG00000013878	Rnf170	0.141065	0.110647	0.111127	0.112571	0.117212	0.103683	0.103512	0.0818705	0.109573	0.12869	0.123618	0.103455	0.123314	0.130121	0.149035
ENSMUSG00000013921	Clip3	0.0143186	0.0400786	0.143849	0.0791068	0.127879	0.0152171	0.0131938	0.00662569	0.00540346	0.00371894	0.0650931	0.0266708	0.0348053	0.15666	0.0183196
ENSMUSG00000013928	Thap8	0.00541722	0.0073006	0.00840839	0.0115137	0.00683865	0.00405126	0.00277157	0.00139726	0.00235715	0.00441421	0.00059983	0.00813014	0.00278458	0.00261499	0.00609668
ENSMUSG00000013936	Myl2	0.000322855	0.00542702	0.0272688	0.000556465	0.0054275	0.000474125	0.00057469	0.00191074	0.000592695	0.000387254	0.000416029	0.00616324	0	0	0
ENSMUSG00000013973	Dedd	0.159603	0.165699	0.134325	0.134254	0.131801	0.18671	0.138575	0.188695	0.141742	0.141329	0.167308	0.135529	0.135781	0.147649	0.142388
ENSMUSG00000013974	Mcemp1	0.00255957	0.00882398	0.0322925	0.00300561	0.00960377	0.000844145	0.00127683	0.00130616	0.00895666	0.00118428	0.00127585	0.00603043	0.00217058	0	0
ENSMUSG00000013997	Nit1	0.225458	0.292359	0.285399	0.306763	0.283335	0.266028	0.32914	0.379922	0.330784	0.279445	0.266806	0.248571	0.247147	0.313936	0.346699
ENSMUSG00000014030	Pax5	0.00415064	0.257903	0.321995	0.309694	0.391033	0.0988258	0.00537816	0.0431243	0.119584	0.000819451	0.00304911	0.185496	0.00317844	0.141359	0.416235
ENSMUSG00000014039	Prdm15	0.362495	0.222894	0.226423	0.139525	0.247199	0.256471	0.32587	0.274779	0.214585	0.40555	0.388264	0.34481	0.363137	0.269915	0.266809
ENSMUSG00000014074	Rnf168	0.227119	0.157076	0.115988	0.14192	0.173109	0.22655	0.137465	0.179163	0.192488	0.235094	0.181992	0.298541	0.454	0.259814	0.118886
ENSMUSG00000014075	Tctex1d2	0.0484438	0.0309062	0.0318851	0.0108689	0.0446736	0.0296311	0.0377922	0.0219196	0.0270384	0.0422749	0.044317	0.0534292	0.0429984	0.0592981	0.518515
ENSMUSG00000014077	Chp1	0.327415	0.552884	0.451204	0.393933	0.429911	0.418836	0.316484	0.671094	0.896195	0.3603	0.231046	0.379647	0.220374	1.01357	0.231707
ENSMUSG00000014104	Sval2	0	0.00121506	0.000397873	0.000381772	0.00112788	0	0	0.0117659	0.0169736	0.00016701	0	0.000210966	0	0.00694736	0
ENSMUSG00000014158	Trpv4	0.0865955	0.0303806	0.0495109	0.0076305	0.024319	0.136378	0.0347622	0.0108717	0.123479	0.077807	0.075232	0.0117086	0.0505745	0.00239711	0.001198
ENSMUSG00000014164	Klhl3	0.017086	0.0611612	0.0667618	0.292095	0.0391577	0.0371336	0.0372888	0.0154763	0.0194111	0.0220722	0.0472332	0.00164592	0.024897	0.0510596	0.481092
ENSMUSG00000014177	Tvp23b	0.343821	0.570173	0.520064	0.62953	0.504159	0.277556	0.334682	0.478702	0.458259	0.393625	0.313831	0.435581	0.272167	0.518712	0.268862
ENSMUSG00000014195	Dnajc7	0.588454	0.607667	0.574048	0.628496	0.600567	0.544059	0.466664	0.56613	0.517959	0.517346	0.475613	0.606211	0.442253	0.624624	0.782519
ENSMUSG00000014198	Zfp385c	0.0104432	0.0161699	0.0789072	0.00968253	0.028854	0.00734547	0.00442137	0.0112052	0.00313844	0.0068872	0.00161816	0.00882153	0.0043535	0	0.00820786
ENSMUSG00000014226	Cacybp	0.214655	0.192034	0.18497	0.160867	0.21809	0.395143	0.328554	0.177482	0.209698	0.275383	0.289606	0.403086	0.346267	0.285625	0.404131
ENSMUSG00000014232	Cluap1	0.0976731	0.0492303	0.0474427	0.046774	0.0673111	0.0619616	0.0555561	0.0363045	0.0370976	0.0736199	0.0628108	0.0831099	0.0513517	0.104579	0.228764
ENSMUSG00000014243	Zswim7	0.0206657	0.0394499	0.0246191	0.017074	0.00869779	0.0584186	0.0103474	0.0353602	0.0685134	0.0339619	0.0270487	0.00993976	0.0298715	0.0184229	0.0157785
ENSMUSG00000014245	Pigl	0.0915463	0.0869885	0.11317	0.0591015	0.141691	0.0821147	0.0780561	0.0608827	0.0720975	0.107156	0.0859877	0.142521	0.0763003	0.171572	0.114297
ENSMUSG00000014294	Ndufa2	0.304587	0.418323	0.386383	0.339536	0.401533	0.437207	0.393307	0.465164	0.471332	0.347622	0.435773	0.453504	0.450695	0.464535	0.480813
ENSMUSG00000014301	Pam16	0.0646447	0.0500882	0.0451789	0.0407625	0.0458426	0.0428083	0.0801758	0.0351366	0.0311978	0.0814236	0.0661169	0.0629642	0.0712185	0.0538769	0.0839765
ENSMUSG00000014303	Glis2	0.383369	0.100975	0.128906	0.0627027	0.224628	0.0185863	0.56684	0.0492807	0.107163	0.544548	0.527485	0.342296	0.553706	0.218292	0.163521
ENSMUSG00000014313	Cox6c	0.56043	0.510609	0.490457	0.432426	0.5087	0.629652	0.441547	0.518793	0.489651	0.490045	0.42592	0.548732	0.434339	0.529892	0.610704
ENSMUSG00000014329	Bicc1	0.0687677	0.0489592	0.0653674	0.00287194	0.00518939	0.00140253	0.313128	0.0970586	0.0125734	0.288323	0.396706	0.0193387	0.433315	0.0318816	0.474471
ENSMUSG00000014349	Ube2z	0.761867	0.76082	0.662534	0.895471	0.79184	0.591259	0.90725	0.738471	0.642815	0.743037	0.78298	0.906712	0.792029	0.701403	0.648648
ENSMUSG00000014351	Gip	0.00406683	0.0519196	0.206953	0.00401021	0.0226657	0.00401653	0.00134364	0.0944332	0.0334945	0.00426304	0.00504185	0.0041066	0.00189546	0.000889167	0.0184944
ENSMUSG00000014353	Tmem87b	0.671804	0.41326	0.379499	0.28723	0.419589	0.476976	0.797651	0.559362	0.400757	0.796664	0.664763	0.537784	0.569241	0.563212	0.317307
ENSMUSG00000014355	Anapc1	1.31529	0.956361	0.911133	0.848908	1.0289	1.08687	1.27802	0.937163	0.907362	1.41054	1.4645	1.45593	1.6168	1.15559	1.10026
ENSMUSG00000014361	Mertk	0.0108774	0.00918597	0.0323476	0.00310988	0.00330674	0.00143186	0.0256792	0.0493993	0.016734	0.0561434	0.080939	0.00441389	0.0762768	0	0.00979127
ENSMUSG00000014402	Tsg101	0.308398	0.32996	0.302052	0.275818	0.322587	0.503014	0.246739	0.34174	0.423986	0.295521	0.247074	0.393173	0.275215	0.421253	0.379754
ENSMUSG00000014418	Hps5	0.429346	0.528345	0.440069	0.409372	0.395561	0.497883	0.43502	0.756094	0.397759	0.508995	0.424414	0.386993	0.435578	0.571148	0.420634
ENSMUSG00000014426	Map3k4	1.03938	0.514094	0.349714	0.409538	0.506623	0.644851	0.970202	0.539492	0.577417	0.884938	1.1007	0.752905	1.12796	0.708513	0.685205
ENSMUSG00000014444	Piezo1	0.205453	0.66347	0.739835	0.403851	0.443783	0.122218	0.180322	0.884887	0.929649	0.217089	0.196245	0.409077	0.4467	0.135618	0.340254
ENSMUSG00000014453	Blk	0.00171486	0.173659	0.201684	0.347459	0.14001	0.000791398	0.00281735	0.0708144	0.0668299	0.00395163	0.000144232	0.0408843	0.00109328	0.0174362	0.0230432
ENSMUSG00000014470	Rnf166	0.218262	0.157219	0.1411	0.132471	0.152444	0.133059	0.2815	0.125165	0.198422	0.240756	0.236818	0.165157	0.205499	0.223432	0.227767
ENSMUSG00000014496	Ankrd28	0.401547	0.311244	0.290632	0.249394	0.306743	0.388024	0.397712	0.2478	0.311317	0.453647	0.404798	0.580495	0.669812	0.532888	0.524533
ENSMUSG00000014498	Ankrd52	0.98132	0.637328	0.605923	0.516306	0.884606	0.905693	1.10422	0.572749	0.676332	0.915222	1.25389	1.02619	1.28866	0.895873	0.592417
ENSMUSG00000014503	Pkd2l2	0.257217	0.239358	0.290915	0.241416	0.483664	0.499057	0.178667	0.287936	0.0956703	0.191536	0.175868	0.550562	0.16562	0.179039	0.235817
ENSMUSG00000014504	Srp19	0.249955	0.280189	0.255054	0.224125	0.276147	0.270943	0.260797	0.278861	0.284638	0.296357	0.270065	0.313419	0.255563	0.266145	0.276825
ENSMUSG00000014529	Tmbim7	0.00213667	0.00557974	0.0140786	0.00773699	0.0053607	0.00375056	0.00403097	0.00260273	0.00208518	0.00582141	0.00929225	0.0034561	0.00938823	0.00229188	0.0208311
ENSMUSG00000014542	Clec4f	0.00348325	0.0268487	0.208611	9.85085e-05	0.0422951	0.00145072	0.000277559	0.00366122	0.00191381	0.000561316	0.000558813	0.00246897	0.000204748	0	0
ENSMUSG00000014543	Klra17	0	0.00044915	0.00605228	0.000821098	6.3067e-05	0	0	0	0	0	0.000613397	0	0	0	0
ENSMUSG00000014547	Wdfy2	0.58303	0.758221	0.606906	1.25493	0.975198	1.20737	0.925993	0.452387	0.751141	0.730181	0.517769	0.646009	0.47507	0.708561	0.823362
ENSMUSG00000014550	Rbsn	0.356365	0.305439	0.313088	0.298391	0.32107	0.288733	0.378757	0.296076	0.323983	0.411191	0.42361	0.407702	0.402708	0.367075	0.365168
ENSMUSG00000014551	Mrps25	0.133497	0.144774	0.11726	0.098634	0.146038	0.239823	0.172063	0.12823	0.121924	0.185	0.179876	0.232101	0.198556	0.127134	0.19049
ENSMUSG00000014554	Dguok	0.307529	0.264848	0.230546	0.264074	0.231286	0.319554	0.369796	0.198394	0.253617	0.360931	0.347803	0.222063	0.271742	0.333458	0.160759
ENSMUSG00000014592	Camta1	0.880027	0.402812	0.397776	0.538265	0.420118	0.366724	0.745601	0.129334	0.324502	0.57041	0.459807	0.383011	0.433969	0.487445	0.42598
ENSMUSG00000014599	Csf1	0.846029	0.315312	0.45608	0.224973	0.310789	0.0386399	0.544549	0.319481	0.399883	0.935736	0.566163	0.359434	0.513171	0.0267239	0.656215
ENSMUSG00000014601	Strip1	0.64313	0.480812	0.493706	0.347815	0.538365	0.503402	0.641173	0.470336	0.577471	0.654352	0.76978	0.583251	0.676844	0.64251	0.398309
ENSMUSG00000014602	Kif1a	0.00428735	0.138299	0.248894	0.164398	0.141103	0.00459566	0.0102648	0.0531413	0.00877061	0	0.00433022	0.119285	0.0047028	0.359748	0.773013
ENSMUSG00000014603	Alx3	0.00116468	0.005353	0.0802376	0.0146055	0.0485307	0.000170875	0.0298012	0.00179704	0.00166429	0.00119733	0.00393183	0.00329919	0.003666	0	0
ENSMUSG00000014606	Slc25a11	0.401263	0.60881	0.694981	0.556869	0.75264	0.633108	0.493495	0.613301	0.68849	0.464356	0.566295	0.732486	0.592904	0.519821	0.607855
ENSMUSG00000014609	Chrne	0.0112036	0.047241	0.100526	0.0788046	0.0727186	0.0130662	0.00473484	0.0181137	0.0393137	0.006598	0.00949086	0.0297626	0.0052406	0.00263205	0.161946
ENSMUSG00000014633	Cmc2	0.0420842	0.0466426	0.0428757	0.0398591	0.0563168	0.0427649	0.0958275	0.0310155	0.0460529	0.0752071	0.0870871	0.140741	0.204463	0.0325381	0.0954129
ENSMUSG00000014668	Chfr	0.464896	0.556448	0.501333	0.419333	0.49497	0.66689	0.391087	0.533013	0.60104	0.401819	0.415684	0.51423	0.320206	0.679411	0.648264
ENSMUSG00000014686	Ceacam16	0.00660669	0.0182684	0.0248448	0.0161096	0.0114669	0.0209976	0.000716947	0.0296488	0.0138842	0.00280268	0.00191352	0.0052629	0.000290366	0.0562609	0.0315489
ENSMUSG00000014704	Hoxa2	0.148675	0.00709557	0.00603426	0.00159436	0.0190804	0.0318845	0.278754	0.000480765	0.0269736	0.198581	0.258142	0.041415	0.238032	0.00608143	0.00474118
ENSMUSG00000014725	Adam28	0.774881	0.0298098	0.0342043	0.00501112	0.0361262	0.0301388	0.751074	0.0107281	0.375059	0.861698	0.339654	0.0530477	0.330223	0.0809084	0.0906115
ENSMUSG00000014747	Ankrd53	0.00992394	0.00837567	0.0275313	0.00793338	0.0194914	0.0033952	0.00785552	0.00442451	0.0044072	0.0126436	0.00749945	0.0239007	0.0148915	0.00927168	0.0261075
ENSMUSG00000014748	Tex261	0.384614	0.356599	0.328861	0.263292	0.359883	0.303725	0.430305	0.382804	0.360397	0.460267	0.431504	0.530968	0.471619	0.448488	0.627612
ENSMUSG00000014763	Fam120b	0.669023	0.707898	0.509235	0.588454	0.580346	0.744935	0.558032	0.800276	0.5578	0.70854	0.535047	0.506971	0.465661	0.757331	0.81082
ENSMUSG00000014767	Tbp	0.357393	0.278894	0.220258	0.275532	0.253457	0.252126	0.230297	0.244535	0.249029	0.33878	0.231531	0.305257	0.312676	0.395543	0.569037
ENSMUSG00000014769	Psmb1	0.513755	0.681161	0.743763	0.687686	0.73774	0.556107	0.777946	0.616768	0.662569	0.534274	0.538369	0.732362	0.53444	0.592538	0.708142
ENSMUSG00000014773	Dll1	0.496249	0.107891	0.116705	0.0478531	0.121362	0.118566	0.512454	0.251083	0.133743	0.606944	0.586991	0.129337	0.456945	0.228524	0.120231
ENSMUSG00000014776	Nol3	0.0676654	0.019752	0.0187653	0.0237593	0.0343254	0.0127366	0.0718327	0.0115184	0.0398183	0.0697709	0.00758681	0.0264212	0.00343676	0.0602469	0.0148016
ENSMUSG00000014778	Fhod1	0.180623	0.12178	0.0520548	0.0593258	0.0794371	0.115723	0.0743108	0.258447	0.191429	0.146518	0.112867	0.0999622	0.142903	0.083328	0.119766
ENSMUSG00000014782	Plekhg4	0.00422986	0.0034419	0.0369162	0.00383402	0.0178376	0.000302493	0.00125514	0.00627317	0.00169268	0.00179149	0.0223713	0.000198565	0.0170279	0	0.0466739
ENSMUSG00000014786	Slc9a5	0.0123091	0.00656135	0.0121847	0.0104103	0.0258057	0.0223405	0.0123486	0.0209525	0.0217674	0.0105869	0.0340078	0.0624468	0.120296	0.0253557	0.0120132
ENSMUSG00000014791	Elmo3	0.499758	0.469303	0.285101	0.333654	0.310433	0.72592	0.722649	0.579895	0.562382	0.744687	0.526512	0.20125	0.402777	0.447554	0.338934
ENSMUSG00000014813	Stc1	0.0545544	0.0190923	0.156499	0.0235573	0.108523	0.0128432	0.00807129	0.0119304	0.0279391	0.0902251	0.0481968	0.0658486	0.0410802	0.04798	0.00865539
ENSMUSG00000014837	4931428F04Rik	0.107476	0.0663748	0.0553494	0.0442565	0.101782	0.131373	0.0391096	0.0547328	0.0756401	0.0453141	0.0716876	0.105399	0.0963252	0.139035	0.0445555
ENSMUSG00000014846	Tppp3	0.10914	0.174942	0.114505	0.101756	0.0500388	0.355318	0.237559	0.0272997	0.191434	0.096877	0.181831	0.0476435	0.167985	0.316816	1.77153
ENSMUSG00000014850	Msh3	0.259363	0.114124	0.0983671	0.0945608	0.127095	0.17862	0.2356	0.0735609	0.102118	0.311714	0.331071	0.245344	0.412099	0.274394	0.162437
ENSMUSG00000014852	Adamts13	0.0437725	0.375359	0.692574	0.624416	0.415092	0.0239812	0.00504363	0.398938	0.221722	0.00604141	0.00706433	0.0852684	0.00534955	0.0463871	0.26277
ENSMUSG00000014856	Tmem208	0.1878	0.213655	0.193392	0.141502	0.182857	0.217118	0.167359	0.203211	0.225033	0.183399	0.182557	0.210616	0.179159	0.248637	0.191122
ENSMUSG00000014859	E2f4	0.405325	0.357311	0.34073	0.269177	0.36168	0.350817	0.55159	0.335853	0.390597	0.437258	0.58266	0.513119	0.655742	0.383055	0.487631
ENSMUSG00000014867	Surf4	1.06215	1.48126	1.55085	1.4556	1.71519	0.63233	1.29596	1.6892	1.21421	1.18184	1.26703	1.59837	1.22574	1.03932	0.930274
ENSMUSG00000014873	Surf2	0.231866	0.205875	0.22118	0.208117	0.247695	0.184017	0.164302	0.205345	0.133974	0.238032	0.1972	0.313935	0.155868	0.200353	0.219895
ENSMUSG00000014905	Dnajb9	0.300722	0.579418	0.560758	0.651759	0.370135	0.459669	0.233853	0.712989	0.428651	0.357434	0.179996	0.328801	0.185117	0.55524	0.209737
ENSMUSG00000014907	Naf1	0.184329	0.138236	0.166077	0.163746	0.163642	0.0889115	0.213798	0.0464806	0.117301	0.260805	0.262329	0.234598	0.277977	0.174168	0.386135
ENSMUSG00000014932	Yes1	0.51401	0.610001	0.461798	0.731111	0.524906	0.276691	0.527124	0.453743	0.40023	0.486751	0.474027	0.522574	0.446476	0.511945	0.407165
ENSMUSG00000014956	Ppp1cb	1.64582	1.63645	1.52491	1.63839	1.74224	1.27246	1.32637	1.71768	1.86522	1.50485	1.30611	1.95347	1.31846	2.0117	1.77274
ENSMUSG00000014959	Gorasp2	0.688812	0.721749	0.844469	0.62755	0.812443	0.605495	0.911765	0.695799	0.720589	0.786112	0.87543	0.820579	0.827202	0.781806	0.688818
ENSMUSG00000014980	Tsen15	0.0924969	0.0370859	0.0438827	0.0415449	0.0611779	0.0593651	0.111399	0.0216586	0.0494671	0.102833	0.119151	0.119015	0.198045	0.0933142	0.0645903
ENSMUSG00000015001	Oc90	0.00392086	0.0119306	0.0247827	0.00581669	0.00644989	0.00441182	0.0133746	0.00654956	0.00145084	0.00423597	0.0206472	0.00528528	0.00691677	0.00156664	0.02811
ENSMUSG00000015002	Efr3a	0.693532	0.774209	0.744163	0.759728	0.698998	0.758127	1.00221	0.712052	0.758755	0.796537	1.06583	0.78376	0.980484	0.731	1.23068
ENSMUSG00000015013	Trappc2l	0.144257	0.340505	0.27034	0.264853	0.262709	0.313243	0.232033	0.334131	0.319165	0.217423	0.176268	0.211512	0.172035	0.418305	0.33183
ENSMUSG00000015016	Acsf3	0.230691	0.39571	0.352881	0.396497	0.335293	0.399207	0.269328	0.359409	0.317757	0.233609	0.310083	0.321387	0.27078	0.467278	0.298218
ENSMUSG00000015023	Ddx19a	0.266336	0.190808	0.188949	0.212775	0.242813	0.171315	0.232158	0.157605	0.205407	0.306076	0.319925	0.332058	0.378939	0.231002	0.343604
ENSMUSG00000015027	Galns	0.0591154	0.125262	0.120943	0.0666649	0.115539	0.0962052	0.0619304	0.207505	0.141843	0.0966285	0.056631	0.137388	0.109792	0.528713	0.151312
ENSMUSG00000015053	Gata2	0.000496676	0.011517	0.03406	0.00131272	0.0702139	0.0138949	0.00100337	0.0394541	0.0063156	0.00431699	0.0019195	0.0195576	0.00171737	0.00274945	0
ENSMUSG00000015083	C8g	0.0289532	0.066686	0.0657476	0.0585	0.0511864	0.0426624	0.0435504	0.0648302	0.0667659	0.0331439	0.0372952	0.0228659	0.024228	0.0724853	0.0905289
ENSMUSG00000015085	Entpd2	0.119556	0.107945	0.0756991	0.052217	0.0922657	0.0431114	0.143795	0.215601	0.12994	0.105903	0.181409	0.101684	0.211494	0.0590412	0.0497049
ENSMUSG00000015087	Rabl6	0.504881	0.3541	0.34623	0.293503	0.385417	0.422347	0.458282	0.433336	0.450228	0.453885	0.535506	0.491704	0.49163	0.481565	0.435056
ENSMUSG00000015090	Ptgds	0.00538692	0.18529	0.224661	0.0271709	0.0709577	0.0399065	0.00264605	0.156628	0.22607	0.00109414	0.0134505	0.014564	0.00261359	0.0187596	0.15965
ENSMUSG00000015092	Edf1	0.434495	0.678908	0.626109	0.561816	0.624632	0.531024	0.625758	0.81294	0.664752	0.542839	0.470031	0.578737	0.483238	0.477291	0.358286
ENSMUSG00000015093	Clic3	0.0154692	0.165465	0.0874078	0.0742958	0.0504195	0.0446124	0.013459	0.160293	0.798699	0.00871698	0.0148961	0.0192072	0.00975996	0.0283997	0.0690377
ENSMUSG00000015094	Npdc1	0.463141	0.445232	0.300003	0.346276	0.529644	0.697404	0.0578261	0.549824	0.324295	0.295533	0.105645	0.506558	0.113936	0.796459	0.369298
ENSMUSG00000015095	Fbxw5	0.456625	0.479805	0.402099	0.436904	0.464346	0.435009	0.585955	0.490952	0.604671	0.495813	0.550722	0.433477	0.516537	0.463052	0.490449
ENSMUSG00000015112	Slc25a13	0.335025	0.823966	0.517137	1.15437	0.725226	0.440867	1.0531	0.795386	0.372959	0.45049	0.619905	0.519664	0.66906	0.167617	0.56244
ENSMUSG00000015120	Ube2i	0.51648	0.430476	0.385093	0.385898	0.438075	0.473724	0.407293	0.380061	0.359726	0.447557	0.509532	0.548799	0.518176	0.447755	0.324584
ENSMUSG00000015126	Tsr3	0.0697615	0.0614911	0.0621602	0.0505095	0.0676846	0.0482842	0.111277	0.0614146	0.0721646	0.0912605	0.136248	0.0720438	0.110211	0.123526	0.0830646
ENSMUSG00000015127	Unkl	0.176324	0.122459	0.0739553	0.0870532	0.087707	0.122686	0.220141	0.09934	0.0994912	0.191857	0.192188	0.112043	0.181358	0.165407	0.0962484
ENSMUSG00000015133	Lrrk1	1.22399	1.67273	1.76862	1.9045	1.88924	1.16038	1.35937	1.33885	1.3098	1.24547	1.04145	1.82166	0.958546	0.826731	1.29588
ENSMUSG00000015134	Aldh1a3	0.0537148	0.16708	0.395676	0.195043	0.407999	0.0441095	0.107344	0.0547208	0.328443	0.379818	0.416663	0.526715	0.542782	0.357812	0.0540444
ENSMUSG00000015143	Actn1	1.84672	1.07907	1.33503	1.63851	1.59874	1.00444	1.78424	0.990908	0.470403	1.662	1.43438	1.6462	1.56341	1.64253	1.06419
ENSMUSG00000015149	Sirt2	0.341296	0.304649	0.263509	0.285675	0.267198	0.272937	0.36861	0.334991	0.353435	0.390696	0.316147	0.216378	0.241501	0.366592	0.19867
ENSMUSG00000015165	Hnrnpl	1.26158	1.22719	1.14252	1.07116	1.19604	1.27964	1.24021	1.24401	1.36355	1.2348	1.43904	1.61921	1.64527	1.36702	1.25231
ENSMUSG00000015176	Nolc1	0.374572	0.289581	0.377708	0.300531	0.426337	0.235737	0.288106	0.181354	0.278733	0.321334	0.415365	0.760283	0.598922	0.278408	0.331503
ENSMUSG00000015189	Casd1	0.331802	0.241134	0.254139	0.312196	0.365791	0.403619	0.241469	0.249161	0.271977	0.331618	0.335353	0.371181	0.255754	0.454432	0.340487
ENSMUSG00000015202	Cnksr3	0.619335	0.121927	0.116191	0.0315403	0.0649574	0.262862	0.443835	0.154163	0.358454	0.509626	0.680665	0.138644	0.653005	0.362408	0.0805317
ENSMUSG00000015214	Mtmr1	0.479725	0.609649	0.640863	0.491774	0.621701	0.365428	0.587946	0.640638	0.568583	0.544867	0.522477	0.643321	0.463034	0.542113	0.550707
ENSMUSG00000015217	Hmgb3	0.0379747	0.00978816	0.0123397	0.00411575	0.0231835	0.0102133	0.0396536	0.0167284	0.0110566	0.0401489	0.05808	0.0872601	0.0835047	0.0352745	0.0166771
ENSMUSG00000015222	Map2	1.13821	0.478391	0.217445	0.21021	0.398386	1.19282	0.0865185	0.180327	0.838686	0.833625	0.209153	0.758221	0.693686	1.97568	0.179707
ENSMUSG00000015224	Cyp2j9	0.23203	0.054324	0.015791	0.00520663	0.0150117	0.276173	0.0751858	0.0778188	0.0862609	0.178482	0.0982678	0.0415616	0.0728604	0.0173649	0
ENSMUSG00000015242	Nipsnap3a	0.000864393	0.000817131	0.0138274	0.000809322	0.000227235	0.000259645	0	0.000261498	0.0013479	0.000756794	0.000501217	0	0	0.000304324	0
ENSMUSG00000015243	Abca1	1.79354	0.502037	0.403133	0.350223	0.33236	2.09365	0.929138	0.83324	0.897177	1.91925	0.462585	0.180743	0.339697	0.691595	0.157998
ENSMUSG00000015247	Nipsnap3b	0.173299	0.286141	0.211531	0.216073	0.304295	0.242827	0.171107	0.324119	0.336552	0.197665	0.237532	0.336884	0.2465	0.394286	0.188482
ENSMUSG00000015289	Lage3	0.0783597	0.074087	0.0918566	0.0684354	0.109947	0.0716241	0.0942519	0.04954	0.108664	0.0941502	0.121057	0.116273	0.141196	0.0835382	0.094942
ENSMUSG00000015290	Ubl4a	0.291201	0.285325	0.313223	0.267617	0.409228	0.278564	0.39075	0.247132	0.328927	0.333067	0.359847	0.506115	0.450513	0.241016	0.506761
ENSMUSG00000015291	Gdi1	0.957376	1.09524	1.10431	1.08328	1.20405	1.3175	0.915569	1.02515	0.977604	0.912327	0.946051	1.02369	0.902465	1.37103	1.04074
ENSMUSG00000015305	Sash1	0.524731	0.14182	0.175092	0.0428379	0.168671	0.546927	0.675761	0.116729	0.457531	0.746261	0.798478	0.207493	0.785498	0.405568	0.35286
ENSMUSG00000015312	Gadd45b	0.280556	0.601606	0.843378	0.930462	0.979512	0.29123	0.101384	0.347947	0.397285	0.168336	0.121502	0.769801	0.169824	0.25973	0.289699
ENSMUSG00000015314	Slamf6	0.00447199	0.0799209	0.0959254	0.110268	0.112674	0.00271414	0.0629747	0.0194348	0.0374045	0.00893094	0.0105874	0.046687	0.0132761	0.00138657	0.0353434
ENSMUSG00000015316	Slamf1	0.00231722	0.159424	0.0901917	0.124145	0.0668322	0.000486826	0.0257396	0.0995722	0.00368147	0.00181789	0.00338661	0.0191432	0.00560139	0.00315859	0.0178937
ENSMUSG00000015335	Zdhhc12	0.0613842	0.0753675	0.0692871	0.0534257	0.110166	0.0793232	0.048511	0.0748106	0.0651438	0.0752721	0.0705323	0.113187	0.0692082	0.0556528	0.128271
ENSMUSG00000015337	Endog	0.00854408	0.0147857	0.0197563	0.00744829	0.0165362	0.0185412	0.012807	0.0247861	0.0177744	0.0156267	0.0139643	0.00724972	0.0103802	0.0318269	0.0683932
ENSMUSG00000015340	Cybb	0.0174665	0.526724	0.415547	0.573768	0.348583	0.0346824	0.00686174	1.03927	0.321226	0.0119873	0.0244169	0.104529	0.0110923	0.0363962	0.0417704
ENSMUSG00000015341	Golga7	0.200716	0.248507	0.156761	0.174	0.146308	0.134041	0.161999	0.245404	0.262859	0.199755	0.161535	0.192819	0.155478	0.299505	0.318486
ENSMUSG00000015342	Xk	0.0670413	0.0774665	0.111823	0.0724735	0.139134	0.295058	0.157476	0.0439864	0.112127	0.121388	0.116312	0.103956	0.106803	0.107495	0.473733
ENSMUSG00000015354	Pcolce2	0.0200751	0.0559696	0.0741213	0.0292327	0.0448843	0.498405	0.125158	0.00444653	0.0836432	0.0670229	0.141566	0.0667105	0.160722	0.0713851	0.0133422
ENSMUSG00000015355	Cd48	0.00124334	0.0127687	0.0124802	0.0141887	0.0198637	0.000381658	0.00948786	0.00201788	0.000782834	9.75202e-05	0.000346521	0.00236271	0.00314134	0.00158964	0
ENSMUSG00000015357	Clpx	0.444678	0.513688	0.416932	0.400893	0.299376	0.313019	0.345421	0.703746	0.365679	0.47352	0.322662	0.339796	0.338517	0.464407	0.513119
ENSMUSG00000015363	Trabd	0.303949	0.470098	0.326745	0.427588	0.30028	0.450985	0.317694	0.559397	0.645843	0.318652	0.336335	0.258935	0.35805	0.409592	0.301818
ENSMUSG00000015365	Mov10l1	0.000302706	0.00255182	0.013161	0.00119614	0.000457679	0.00138483	0	0.000128821	0	0.000191167	0	0	0	0.00179892	0
ENSMUSG00000015377	Dennd6b	0.237352	0.130686	0.11134	0.083494	0.0995795	0.267395	0.207562	0.100706	0.133307	0.210912	0.176997	0.122412	0.171624	0.22681	0.0827425
ENSMUSG00000015396	Cd83	0.00999815	0.169115	0.491534	0.380391	0.281849	0.0342143	1.93575	0.0501244	0.0363512	0.245058	0.577096	0.131871	0.41958	0.0330013	0.345662
ENSMUSG00000015401	Cltrn	0.000575674	0.00531293	0.0302326	0.000151651	0.0074831	0.0159849	0	0.000145995	0.000459229	0	0.00108408	0.0052215	0	0	0.00188055
ENSMUSG00000015405	Ace2	0.00180642	0.0180962	0.0523191	0.000900037	0.0263634	0.0788825	0.00622703	0.012821	0.247487	0.000215367	0.0144945	0.0228879	0.00420942	0.0699302	0.0748994
ENSMUSG00000015437	Gzmb	0.000660498	0.0105334	0.06719	0.00103573	0.0323005	0.000271803	0.000296761	0.00213376	0.0012949	0	0.0002869	0.00714728	0.000921666	0	0
ENSMUSG00000015441	Gzmf	3.42084e-05	0.00249895	0.0236815	0.000655046	0.0175729	0.000868771	0	0.00255871	0.000663693	0	0	0.000100938	0	0	0.0530099
ENSMUSG00000015443	Gzmn	0.000239203	0.00125559	0.0127369	0	0.00372349	0.000759526	0	0	0.000799417	0	0.000177937	0.00948293	0	0	0
ENSMUSG00000015451	C4a	0.0179062	0.019317	0.0213402	0.0108811	0.00901156	0.00409517	0.0211488	0.0503115	0.0139793	0.00988438	0.0223087	0.00544762	0.0255796	0.00207969	0.0392756
ENSMUSG00000015452	Ager	0.0324349	0.0770755	0.101857	0.0925168	0.0641822	0.0212311	0.104316	0.0833948	0.0369029	0.0575263	0.0758984	0.0535276	0.0608343	0.0399747	0.134938
ENSMUSG00000015461	Atf6b	0.399495	0.496855	0.457861	0.406775	0.582984	0.502151	0.514352	0.412512	0.580469	0.486544	0.61579	0.654217	0.541723	0.598947	0.425398
ENSMUSG00000015467	Egfl8	0.0175866	0.0173009	0.0300712	0.0156378	0.0446344	0.0116695	0.0139101	0.0212582	0.0178102	0.0186215	0.0110383	0.0252642	0.0116229	0.00677849	0.00356847
ENSMUSG00000015468	Notch4	0.0253173	0.0638391	0.119536	0.0477455	0.0619926	0.0319134	0.025236	0.152144	0.03818	0.0324178	0.0410493	0.030571	0.0302189	0.0376793	0.0406669
ENSMUSG00000015474	Ppt2	0.0451379	0.0363333	0.0509032	0.0364969	0.0564629	0.0462078	0.0536157	0.0435592	0.129745	0.0500226	0.0534354	0.0654884	0.0539318	0.0406507	0.0883553
ENSMUSG00000015476	Prrt1	0.004556	0.00933411	0.0135834	0.0109759	0.0146328	0.00235707	0.0359737	0.000419897	0.0193762	0.0107523	0.0136811	0.00361318	0.00976795	0.0785444	0
ENSMUSG00000015478	Rnf5	0.0711693	0.152871	0.122235	0.129025	0.135806	0.126862	0.0756968	0.20025	0.132579	0.0687805	0.0778716	0.153788	0.0981396	0.230086	0.153661
ENSMUSG00000015484	Fam163a	0.025117	0.139768	0.262462	0.221372	0.192692	0.00381967	0.0149694	0.0384101	0.0244589	0.00469249	0.0161131	0.0303516	0.00629789	0.0237515	0
ENSMUSG00000015488	Cacfd1	0.633681	0.604845	0.6251	0.806988	0.797791	0.435326	0.562532	0.609599	0.526504	0.587203	0.66821	0.67472	0.58728	0.624054	0.731197
ENSMUSG00000015501	Hivep2	0.751949	0.358712	0.415537	0.144	0.193591	1.53947	1.06794	0.339633	0.580612	0.949716	0.924486	0.168955	0.792677	0.223647	0.200826
ENSMUSG00000015519	2310057J18Rik	4.92111e-05	0.0103442	0.00510688	0.00593055	0.000609911	0.000163127	0	0.0328793	0	0	0	0	0	0	0
ENSMUSG00000015522	Arnt	0.691719	0.692252	0.704285	0.871115	0.796296	0.712197	0.822179	0.607423	0.619881	0.793927	0.916163	0.644875	0.797212	0.850719	0.603225
ENSMUSG00000015533	Itga2	0.0462394	0.203887	0.170104	0.170548	0.0330054	0.0411436	0.0266063	0.211051	0.13655	0.0689968	0.0263865	0.0532141	0.0212293	0.081126	0.0587593
ENSMUSG00000015536	Mocs2	0.29945	0.34648	0.247369	0.247437	0.216856	0.242307	0.266233	0.521867	0.629823	0.349979	0.197099	0.242184	0.182204	0.32817	0.212128
ENSMUSG00000015542	Nat9	0.131749	0.207022	0.226305	0.249616	0.193352	0.206829	0.184319	0.179123	0.205846	0.143677	0.126216	0.117761	0.0943831	0.162734	0.45509
ENSMUSG00000015568	Lpl	0.0138732	0.227275	0.225359	0.0977698	0.050314	0.428956	0.594026	0.401897	0.0408357	0.151967	0.101549	0.0310839	0.256762	0.0250614	0.157467
ENSMUSG00000015575	Atp6v0e	0.330979	0.860574	0.645647	0.83783	0.643108	0.655582	0.413714	0.96696	0.812902	0.387009	0.312499	0.454691	0.259366	0.831145	0.412392
ENSMUSG00000015579	Nkx2-5	0	0.000413535	0.00131857	0.000123635	0.00182249	0	0	0.0018777	0	0	0	0	0	0	0
ENSMUSG00000015597	Zfp318	0.881188	1.04445	0.786799	1.98253	0.993833	0.681457	1.75936	0.570513	0.805808	1.08599	1.21436	0.643012	1.13103	1.08986	0.895222
ENSMUSG00000015599	Ttbk1	0.00328508	0.0751839	0.195042	0.13058	0.252116	0.0141001	0.0505698	0.00317213	0.053815	0.0289906	0.0260238	0.0336675	0.0158302	0.13982	0.0530049
ENSMUSG00000015605	Srf	0.474917	0.402888	0.464588	0.374356	0.440536	0.74519	0.497717	0.299364	0.397642	0.505598	0.71199	0.491688	0.788669	0.610832	0.567884
ENSMUSG00000015619	Gata3	0.117597	0.150827	0.142458	0.0737262	0.0995926	0.0137215	0.063714	0.0902022	0.448715	0.152773	0.0413519	0.0580187	0.0408601	0.0123671	0.00320087
ENSMUSG00000015627	Gata5	0.00108064	0.0230831	0.0492629	4.02056e-05	0.034008	0.000244599	0.000450159	0.0233222	0.000253403	0.000615336	0	0.0154031	0	0.00271524	0
ENSMUSG00000015647	Lama5	1.0547	0.688929	0.686732	0.3733	0.324945	0.917033	1.25465	0.888871	0.840682	1.14994	2.20288	0.362199	2.099	0.268061	1.09695
ENSMUSG00000015652	Steap1	0.0043667	0.00276724	0.0222595	0	0.00530095	0.000129268	0.00410563	0.000964001	0.00168904	0.0106535	0.0123865	0.000360845	0.00723481	0.0137221	0.101071
ENSMUSG00000015653	Steap2	0.103551	0.00953262	0.0428021	0.00153494	0.00611594	0.00850121	0.0958349	0.0061516	0.00291118	0.166942	0.234189	0.0337846	0.264579	0.0059094	0.283681
ENSMUSG00000015656	Hspa8	0.881594	0.892975	1.0158	0.965082	1.1075	1.12722	0.823077	0.839799	0.700114	0.820424	0.852542	1.15517	0.886656	1.18733	1.08756
ENSMUSG00000015659	Serac1	0.224637	0.445253	0.366597	0.69059	0.394863	0.227658	0.378411	0.339124	0.314875	0.254325	0.241194	0.256146	0.19942	0.286175	0.437807
ENSMUSG00000015665	Awat1	0.000202245	0.00108276	0.00806431	0.00114457	6.13555e-05	0.0155738	0	0.000984124	0.00224612	0.000149042	0.000315732	0	0	0	0
ENSMUSG00000015668	Pdzd11	0.170324	0.335956	0.325428	0.347786	0.333257	0.236346	0.275569	0.372857	0.350093	0.202322	0.223312	0.352062	0.266835	0.192611	0.224626
ENSMUSG00000015671	Psma2	0.37758	0.472983	0.454859	0.460864	0.522091	0.322629	0.549112	0.400139	0.415635	0.44562	0.4218	0.642989	0.46969	0.407027	0.480201
ENSMUSG00000015672	Mrpl32	0.136328	0.191748	0.206945	0.166068	0.194934	0.173919	0.130193	0.142621	0.15167	0.157244	0.112071	0.207776	0.110754	0.134173	0.178939
ENSMUSG00000015697	Setdb1	0.703548	0.455791	0.431175	0.413589	0.576814	0.409908	0.571039	0.390315	0.449873	0.618132	0.696875	0.834033	0.821328	0.558104	0.88639
ENSMUSG00000015702	Anxa9	0.0518526	0.0586161	0.0928882	0.0200357	0.0569506	0.0132323	0.0363551	0.0735965	0.247889	0.0369957	0.0459954	0.0349468	0.0298075	0.0438161	0.00993797
ENSMUSG00000015709	Arnt2	0.465187	0.933767	0.728022	0.860713	0.815844	0.992527	0.0662003	0.796311	0.631787	0.178663	0.346102	0.666986	0.627147	0.855219	0.256592
ENSMUSG00000015711	Prune1	0.24593	0.300525	0.247541	0.22725	0.287199	0.350105	0.38026	0.40653	0.27225	0.267172	0.397054	0.284348	0.378344	0.283776	0.236015
ENSMUSG00000015714	Cers2	0.550002	0.39206	0.274077	0.235854	0.508357	0.553832	0.537247	0.640007	0.330258	0.634629	0.546575	0.707187	0.500562	0.660641	0.416385
ENSMUSG00000015721	Nlrp5	0.000366573	0.00102534	0.0376203	0.000303857	0.000300131	0.000330863	0.000386311	0.000108391	0	0.000235605	0.000244799	0.000228893	0.000214212	0.00114561	0
ENSMUSG00000015733	Capza2	0.672944	0.803877	0.682508	0.761376	0.709805	0.63718	0.572562	0.852466	0.759338	0.634641	0.51982	0.802047	0.595766	0.69159	0.585133
ENSMUSG00000015745	Plekho1	0.1277	0.0271431	0.0282498	0.0170562	0.032198	0.0534635	0.0377977	0.018164	0.0116942	0.0491467	0.140002	0.0597822	0.131271	0.0650788	0.00557918
ENSMUSG00000015747	Vps45	0.211653	0.19857	0.175071	0.161123	0.195161	0.191742	0.189869	0.175301	0.228902	0.22962	0.184456	0.225724	0.162617	0.219111	0.303667
ENSMUSG00000015748	Prpf3	0.287131	0.168303	0.165761	0.149903	0.165927	0.181752	0.153874	0.15398	0.132693	0.255489	0.174871	0.232137	0.228649	0.201455	0.327631
ENSMUSG00000015749	Anp32e	0.465526	0.385538	0.31453	0.316377	0.525731	0.53742	0.70138	0.305279	0.372451	0.73086	0.725737	1.32415	1.13248	0.673539	0.720873
ENSMUSG00000015750	Aph1a	0.0563478	0.0432566	0.0313798	0.0310873	0.0376024	0.0352948	0.094116	0.0508845	0.0501737	0.0749536	0.0784446	0.0403158	0.059246	0.0379557	0.024149
ENSMUSG00000015755	Tab2	0.826522	0.890207	0.750396	0.714252	0.682442	0.833697	0.853791	1.00115	0.94647	0.788857	0.833391	0.809712	0.869163	1.18416	0.800276
ENSMUSG00000015757	Ppil4	0.343353	0.285168	0.232029	0.262653	0.249602	0.308001	0.297895	0.303556	0.240563	0.358438	0.284295	0.342676	0.312408	0.411146	0.390766
ENSMUSG00000015759	Cnih1	0.20674	0.1891	0.189858	0.137046	0.240236	0.190677	0.254016	0.142843	0.199946	0.267209	0.266059	0.389342	0.284517	0.216381	0.267149
ENSMUSG00000015766	Eps8	0.479239	0.485001	0.165759	0.204795	0.0504026	0.203165	0.5529	1.27775	0.433631	0.569051	0.867897	0.0531016	0.792881	0.931448	0.704986
ENSMUSG00000015776	Med22	0.361814	0.385801	0.340097	0.381881	0.330475	0.46722	0.490253	0.423559	0.450931	0.470094	0.478796	0.462369	0.545984	0.597705	0.181422
ENSMUSG00000015787	Abo	0.000637998	0.0166172	0.033802	0.000600085	0.0126057	0.000163156	7.70134e-05	0.148498	0.0161373	0.00107042	0.000134209	0.0132567	0.000696467	0	0.00307621
ENSMUSG00000015790	Surf1	0.249941	0.314112	0.258795	0.31922	0.281636	0.319406	0.263594	0.337173	0.266222	0.289227	0.234547	0.259956	0.186357	0.296164	0.244551
ENSMUSG00000015804	Med28	0.303792	0.352393	0.24912	0.282465	0.251872	0.333574	0.224234	0.328494	0.340115	0.312009	0.215406	0.294438	0.204688	0.576379	0.437657
ENSMUSG00000015806	Qdpr	0.203122	0.273081	0.329935	0.217604	0.324583	0.279193	0.301771	0.189398	0.215978	0.25049	0.266744	0.400569	0.262126	0.413635	0.196745
ENSMUSG00000015812	Gnrh1	0.0102524	0.0231669	0.0262417	0.014525	0.0126028	0.00517556	0.0133712	0.0208356	0.0111885	0.0136582	0.00515156	0.0119515	0.0131901	0.0102352	0.0184624
ENSMUSG00000015829	Tnr	0.00482297	0.0231766	0.142638	0.0278783	0.0712148	0.00944661	0.00364215	0.0050725	0.024918	0.00177754	0.000153924	0.0276509	0.00189096	0.290429	0.0358524
ENSMUSG00000015837	Sqstm1	1.02137	1.517	1.34267	1.38721	0.993649	1.15489	1.71617	1.3306	1.29563	1.29492	1.14786	0.683221	0.891063	1.29685	0.99246
ENSMUSG00000015839	Nfe2l2	0.860552	0.639564	0.538613	0.529167	0.360628	0.446978	0.825762	0.711054	0.748896	0.921012	0.794167	0.44837	0.796234	0.534564	0.631785
ENSMUSG00000015843	Rxrg	0.000808539	0.0133524	0.0747436	0.0298267	0.0625332	0.0038598	0.084086	0.000675358	0.00607765	0.0172225	0.00873932	0.0195913	0.0135248	0.00689477	0.0171241
ENSMUSG00000015846	Rxra	0.648152	0.506862	0.361458	0.407021	0.483179	0.255671	0.887121	0.628801	0.928986	0.979632	1.0438	0.344965	0.981404	0.451095	0.62495
ENSMUSG00000015850	Adamtsl4	0.167086	0.141548	0.180252	0.108616	0.174054	0.0593961	0.168198	0.0706792	0.409153	0.288076	0.240433	0.112722	0.156394	0.0546642	0.167417
ENSMUSG00000015852	Fcrls	0.000734911	0.0146591	0.0146111	0.000347883	7.16359e-05	0.0630448	0.00270046	0.00325506	0	0.00405521	0.000730289	0.00138672	0.000821411	0	0.0091975
ENSMUSG00000015854	Cd5l	0.00399823	0.0233977	0.0610211	0.0015653	0.00665988	0.00038869	0.00501131	0.00235254	0.00734866	0.00501836	0.00762932	0.0119815	0.00543956	0	0
ENSMUSG00000015869	Prpsap1	0.575023	0.620537	0.782751	0.856907	0.641719	1.15209	0.61637	0.579994	0.541158	0.591655	0.691559	0.686656	0.619801	0.686268	0.331863
ENSMUSG00000015879	Fam184b	0.0842562	0.0202284	0.0267817	0.0198418	0.0153596	0.00534628	0.0154353	0.0094509	0.00856804	0.0575417	0.055425	0.0302796	0.0543114	0.0821971	0.0316471
ENSMUSG00000015880	Ncapg	0.0136263	0.0383856	0.0827972	0.0375396	0.0783183	0.0590125	0.00865123	0.0102976	0.017882	0.00615685	0.031692	0.647629	0.640667	0.00351887	0.0965999
ENSMUSG00000015882	Lcorl	0.263691	0.510499	0.312924	0.359028	0.344028	0.755823	0.235556	0.463302	0.367072	0.30889	0.296127	0.473083	0.563866	0.583789	0.351907
ENSMUSG00000015889	Lta4h	0.344952	0.387171	0.320167	0.288945	0.396096	0.2947	0.428553	0.53048	0.393454	0.334664	0.43716	0.530255	0.498282	0.547231	0.180135
ENSMUSG00000015890	Amdhd1	0.00357423	0.179764	0.173434	0.416901	0.315624	0.019828	0.001799	0.014508	0.063618	0.000776445	0.000566116	0.123413	0.0041812	0.0555306	0.0230806
ENSMUSG00000015932	Dstn	1.55538	1.46046	1.43666	1.08597	1.24694	1.08905	1.36862	1.97831	1.96269	1.47724	1.11684	1.4136	1.14665	1.42809	1.62496
ENSMUSG00000015937	Macroh2a1	0.991679	0.731893	0.731016	0.569143	0.917964	1.18049	0.838824	0.650921	0.794155	0.882716	1.10628	1.18816	1.17368	0.903993	1.02734
ENSMUSG00000015942	Gtf2ird2	0.184175	0.309133	0.462128	0.47924	0.431305	0.14564	0.201735	0.277494	0.201017	0.220845	0.291613	0.267621	0.249302	0.185677	0.121331
ENSMUSG00000015943	Bola1	0.0861941	0.0947032	0.0843387	0.0635271	0.0909637	0.167367	0.144555	0.0757624	0.129287	0.122998	0.127203	0.134257	0.180129	0.158211	0.394461
ENSMUSG00000015944	Castor2	0.19657	0.56161	0.317377	0.626724	0.40974	0.149753	0.101199	0.532506	0.435181	0.142907	0.114925	0.279738	0.120685	1.00263	0.732848
ENSMUSG00000015947	Fcgr1	0.00921109	0.00371211	0.0151014	0.00559905	0.00378778	0.000870957	0.00282634	0.000104683	0.00460183	0.00404751	0.000236433	0.00875105	0.000225204	0	0.00332808
ENSMUSG00000015950	Ncf1	0.0484567	1.04642	1.49679	1.6899	1.21537	0.0609693	0.0265125	0.968299	0.592163	0.0309145	0.0557266	0.360946	0.0460747	0.0696854	0.0763183
ENSMUSG00000015957	Wnt11	0.00544657	0.119844	0.112099	0.093927	0.128382	0.012521	0.000669392	0.143264	0.0572794	0.00211433	0.00648533	0.0806129	0.00964798	0.0523976	0.276364
ENSMUSG00000015961	Adss	0.592064	0.574195	0.478303	0.576027	0.512332	0.316437	0.830261	0.761945	0.571488	0.687388	0.733578	0.701229	0.727782	0.516605	0.660888
ENSMUSG00000015962	1700016C15Rik	0.00690498	0.0328996	0.0182942	0.00675596	0.0053	0.000704427	0.00273177	0.112567	0.0296897	0.0113013	0.0103024	0.00620955	0.00476988	0.00175946	0.00531757
ENSMUSG00000015966	Il17rb	0.0947998	0.25382	0.128522	0.126922	0.186601	1.35159	0.111531	0.160978	0.174382	0.100234	0.0961243	0.0714099	0.071077	0.0755723	0.0906685
ENSMUSG00000015968	Cacna1d	0.0505429	0.223529	0.341759	0.511013	0.34258	1.02232	0.0754643	0.169547	0.138764	0.0871749	0.0604347	0.0865426	0.103734	0.535382	0.758475
ENSMUSG00000015970	Chdh	0.203963	0.451311	0.264577	0.267607	0.282466	2.04446	0.123958	0.842523	0.370668	0.286263	0.0793596	0.0798799	0.0955471	0.116602	0.0721753
ENSMUSG00000015971	Actr8	0.404693	0.50466	0.35476	0.483408	0.497538	1.08454	0.422139	0.392667	0.400964	0.46772	0.36789	0.4088	0.308982	0.473791	0.463182
ENSMUSG00000015980	Lrrc27	0.0244218	0.00810162	0.0492701	0.00438296	0.0451998	0.0105726	0.0403129	0.0059665	0.0014712	0.0242747	0.0201424	0.0223042	0.0221718	0.0152789	0.0942133
ENSMUSG00000015981	Stk32c	0.000343749	0.00132637	0.0170638	0.000103373	0.000631959	0.000672423	0.00146365	0.00498483	0.00142377	0.000206745	0.00142365	0	0.000520897	0	0.00739816
ENSMUSG00000015994	Fnta	0.479013	0.402445	0.320541	0.389773	0.407591	0.695217	0.545427	0.341786	0.417738	0.556962	0.543388	0.450566	0.502983	0.435225	0.423807
ENSMUSG00000016018	Mtrex	0.449484	0.321816	0.315414	0.30964	0.333582	0.312359	0.412996	0.258202	0.244485	0.483447	0.457775	0.573087	0.530105	0.329689	0.430017
ENSMUSG00000016024	Lbp	0.488881	0.0821764	0.0914674	0.0153744	0.0382348	0.141934	0.0210066	0.147424	0.242359	0.208479	0.0130594	0.0228647	0.0375821	0.0277926	0.452413
ENSMUSG00000016028	Celsr1	1.8495	2.13657	1.84859	2.39055	2.46343	1.65087	2.31149	2.1052	1.75517	1.82176	2.04804	2.38643	2.05228	2.17967	2.53052
ENSMUSG00000016087	Fli1	0.00670056	0.00828214	0.0171286	0.00694094	0.00566363	0.0161478	0.0396827	0.00835871	0.0054481	0.010678	0.00321365	0.0040863	0.00955163	0.00418713	0.00292537
ENSMUSG00000016128	Stard13	0.0456688	0.0314837	0.0353238	0.0340619	0.0264922	0.316492	0.0726416	0.0141081	0.0648519	0.0688445	0.100706	0.0686044	0.138377	0.207866	0.0501073
ENSMUSG00000016150	Tenm1	0.00625059	0.13104	0.264524	0.209575	0.255793	0.0229423	0.0157488	0.114705	0.0251839	0.00235653	0.0138231	0.094937	0.016565	0.326162	0.00662911
ENSMUSG00000016179	Camk1g	0.058748	0.00172348	0.0168162	0.00107637	0.0231142	0.000260298	0.0644079	0.0403715	0.00112158	0.0943949	0.0921202	0.0102321	0.0696423	0.0237816	0.0445403
ENSMUSG00000016181	Utp25	0.271919	0.12721	0.167077	0.0840072	0.16176	0.149148	0.227945	0.107408	0.111061	0.276716	0.275165	0.281893	0.237054	0.253224	0.147009
ENSMUSG00000016194	Hsd11b1	0.0182703	0.113137	0.102293	0.0455485	0.0388562	0.0269427	0.00973921	0.110027	0.107536	0.0025441	0.00189247	0.00739791	0.00283987	0.0413597	0.00941763
ENSMUSG00000016200	Syt14	0.00821368	0.248963	0.14212	0.147959	0.115938	0.171138	0.104872	0.288043	0.0791089	0.0204785	0.183471	0.0660559	0.129453	0.554227	0.197663
ENSMUSG00000016206	H2-M3	0.566822	0.659685	0.580118	0.857586	0.6988	0.23865	0.324102	0.562096	0.401425	0.437836	0.188431	0.70229	0.210319	0.34969	0.343516
ENSMUSG00000016239	Lonrf3	0.00252078	0.0831224	0.119786	0.0638439	0.0353148	0.014376	0.0038647	0.0485298	0.0678077	0.00310733	0.0048285	0.0344284	0.0134285	0.0520289	0.0812802
ENSMUSG00000016252	Atp5e	0.458992	0.733692	0.747257	0.661954	0.760006	0.729591	0.502267	0.740838	0.651984	0.50303	0.575417	0.778951	0.56574	0.689477	0.78693
ENSMUSG00000016253	Nelfcd	0.257318	0.282311	0.268941	0.293797	0.330367	0.341044	0.269741	0.337046	0.275055	0.27265	0.37675	0.411727	0.482044	0.407788	0.465665
ENSMUSG00000016255	Tubb1	0.0036714	0.0407435	0.0516412	0.0323147	0.0236532	0.000933607	0.00132084	0.0157334	0.00405476	0.0165058	0.00092437	0.00799302	0.00186607	0.0544271	0
ENSMUSG00000016256	Ctsz	0.395652	1.37594	1.46673	1.23663	1.28858	0.516335	0.0583236	1.54278	0.814641	0.220104	0.16046	1.21241	0.205486	0.906305	0.79419
ENSMUSG00000016257	Prelid3b	0.21547	0.450258	0.496226	0.431427	0.488114	0.250878	0.231004	0.553096	0.543342	0.20674	0.229262	0.631691	0.303673	0.460482	0.351196
ENSMUSG00000016262	Sertad4	0.34476	0.0701935	0.0306572	0.0102778	0.0563639	0.0455284	0.0157405	0.176891	0.108961	0.117656	0.0145469	0.0580254	0.0423296	0.0215404	0.0448228
ENSMUSG00000016283	H2-M2	0.70861	0.944635	0.769074	0.866158	0.531259	0.101266	0.294693	1.42843	0.239711	0.325393	0.0800162	0.654012	0.115262	0.129035	0.356921
ENSMUSG00000016308	Ube2a	0.205726	0.193274	0.174552	0.151814	0.184271	0.195066	0.173337	0.206615	0.210834	0.184902	0.16623	0.239188	0.187721	0.233755	0.190404
ENSMUSG00000016319	Slc25a5	0.408755	0.40544	0.344698	0.208452	0.452578	0.445161	0.511429	0.566602	0.625377	0.502412	0.560553	0.686417	0.699949	0.50102	0.46608
ENSMUSG00000016327	Atp1b4	0.0049105	0.00679216	0.0217398	0.0037137	0.00921053	0.0045061	0.00235016	0.00779495	0.00312575	0.00315802	0.00216552	0.000478669	0.00236311	0.00461389	0
ENSMUSG00000016344	Ppdpf	0.0830883	0.123675	0.164368	0.135488	0.20861	0.160544	0.124105	0.103882	0.164532	0.0942872	0.170185	0.147943	0.131506	0.112858	0.107499
ENSMUSG00000016346	Kcnq2	0.00220237	0.0715103	0.223404	0.155144	0.195711	0.00906223	0.00068239	0.0278068	0.0295432	0.0016971	0.0016157	0.0927188	0.000886736	0.175545	0.0704801
ENSMUSG00000016349	Eef1a2	0.00050913	0.0344345	0.0345021	0.0395024	0.0288267	0.00478415	0.000320031	0.0023048	0.00647289	0.00011585	0.000701472	0.00012163	0.00374827	0.0856014	0
ENSMUSG00000016356	Col20a1	0.119258	0.106264	0.233036	0.0603081	0.0834321	0.0426228	0.19075	0.130654	0.106471	0.166898	0.121627	0.0344879	0.0572655	0.0264618	0.138927
ENSMUSG00000016382	Pls3	0.586384	0.393711	0.2197	0.228784	0.234998	0.314507	0.42027	0.364202	0.897889	0.652222	0.360286	0.389805	0.416906	0.244883	0.1807
ENSMUSG00000016386	Mpped2	0.213188	0.0156063	0.0242922	0.00440742	0.0114203	0.080452	0.311825	0.0110975	0.0634093	0.192237	0.440832	0.0334484	0.436707	0.0242481	0.0214848
ENSMUSG00000016409	Nkap	0.300416	0.346648	0.318005	0.356947	0.458232	0.176558	0.439992	0.292572	0.329984	0.341691	0.396251	0.586466	0.436927	0.302011	0.665975
ENSMUSG00000016427	Ndufa1	0.267942	0.425346	0.429694	0.407925	0.391644	0.498882	0.274612	0.424611	0.320229	0.304205	0.230563	0.363567	0.267329	0.395113	0.45511
ENSMUSG00000016458	Wt1	0.000475666	0.0015445	0.0222968	0.00010032	0.018751	0.000300339	0	0.000728249	0.000534399	0.000206745	0.000491428	0.000113829	0.000578162	0	0.168998
ENSMUSG00000016477	E2f3	0.201727	0.105549	0.151624	0.0610993	0.211929	0.125285	0.268946	0.0809647	0.168175	0.242262	0.397307	0.477101	0.62831	0.0543932	0.0385156
ENSMUSG00000016481	Cr1l	0.518356	0.532197	0.36862	0.467661	0.430661	0.622889	0.30881	0.707587	0.416828	0.45035	0.319066	0.483643	0.266388	0.465549	0.322076
ENSMUSG00000016487	Ppfibp1	0.588038	0.650972	0.568716	0.586902	0.430357	0.734936	0.335486	0.412566	0.951327	0.512453	0.334645	0.385631	0.402371	0.932143	0.322106
ENSMUSG00000016493	Cd46	0.105611	0.105655	0.0642885	0.112816	0.0942378	0.156457	0.104259	0.166339	0.0442685	0.134619	0.128359	0.0649583	0.0834061	0.118849	0.0870822
ENSMUSG00000016494	Cd34	0.0395082	0.0369711	0.138462	0.0072663	0.0311731	0.00695241	0.154539	0.0415287	0.0201334	0.07852	0.326366	0.0260041	0.296603	0.0101373	0.0567112
ENSMUSG00000016495	Plgrkt	0.640371	0.583711	0.526591	0.36946	0.471732	0.815198	1.23925	0.851906	0.557564	0.759119	0.955724	0.393777	0.823976	0.515936	0.40095
ENSMUSG00000016496	Cd274	0.920533	1.24478	1.07693	1.08524	1.08104	0.719522	2.14442	1.22183	0.873826	1.20557	1.57817	0.988968	1.17049	1.43761	0.757578
ENSMUSG00000016498	Pdcd1lg2	0.274067	0.353043	0.315955	0.391907	0.344774	0.114472	0.0976165	0.388115	0.0897953	0.182907	0.0421055	0.197877	0.0735232	0.108713	0.00615477
ENSMUSG00000016503	Gtf3a	0.0695937	0.0533637	0.0550109	0.0534006	0.0671784	0.0594129	0.0712487	0.0262074	0.0342385	0.0699254	0.0842245	0.10526	0.089732	0.0955506	0.0919986
ENSMUSG00000016510	Mtif3	0.131715	0.127885	0.0917892	0.0962934	0.0915308	0.114324	0.109119	0.118237	0.132254	0.123072	0.0951233	0.095146	0.0735529	0.131985	0.111255
ENSMUSG00000016520	Lnx2	0.316656	0.550322	0.555056	0.493729	0.520798	0.371638	0.302432	0.541285	0.536465	0.27757	0.40595	0.533599	0.337227	0.660679	0.379614
ENSMUSG00000016524	Il19	0.000261139	0.0078804	0.0141725	0.00329083	0.00294564	0.00290172	0.000866197	0.00444439	0.00767654	0.00101771	0.00233819	0.00153583	0	0	0
ENSMUSG00000016526	Dyrk3	0.0229684	0.0298597	0.0508973	0.0175471	0.0586912	0.0422122	0.0236722	0.00852147	0.0801083	0.0241795	0.0831146	0.0839741	0.110618	0.0751268	0.963278
ENSMUSG00000016528	Mapkapk2	0.643626	0.579276	0.542464	0.402413	0.527586	0.341373	1.01535	0.610552	0.819995	0.8169	0.84599	0.645199	0.819252	0.518443	0.499947
ENSMUSG00000016529	Il10	0.00369032	0.0862385	0.0172529	0.0236439	0.00471602	0.529741	0.00180292	0.0336271	0.0535729	0.00765137	0.0112204	0.0073211	0.00182814	0.0302999	0
ENSMUSG00000016534	Lamp2	2.06597	1.57998	1.9399	1.93391	1.84632	1.12733	2.8154	1.47589	1.81158	2.39067	2.57112	1.58801	2.39635	1.23603	1.42542
ENSMUSG00000016541	Atxn10	0.839081	0.693859	0.75059	0.737367	0.832395	0.789108	0.957276	0.561214	0.665945	0.992219	1.03054	0.893802	1.0482	0.885949	0.857174
ENSMUSG00000016552	Foxred2	0.0181116	0.0578478	0.0659875	0.0483788	0.100358	0.133024	0.0190003	0.0323533	0.0317607	0.050408	0.0627641	0.0982017	0.108027	0.11347	0.0612041
ENSMUSG00000016554	Eif3d	0.62326	0.612149	0.640055	0.562901	0.721721	0.489963	0.813941	0.522269	0.624032	0.666259	0.838861	0.935927	0.849647	0.519116	0.679012
ENSMUSG00000016559	H3f3b	1.42359	1.13814	1.34363	1.21683	1.41047	1.19226	1.21349	1.14992	1.29978	1.24643	1.38965	1.66425	1.46096	1.14222	1.18985
ENSMUSG00000016619	Nup50	0.444506	0.675725	0.679416	0.707913	0.723564	0.513298	0.632879	0.562359	0.655793	0.532185	0.606705	0.824868	0.828769	0.578056	0.721226
ENSMUSG00000016624	Phf21b	0.0459025	0.139432	0.119249	0.221237	0.133037	0.120869	0.0199945	0.0848556	0.0949495	0.0189948	0.0308982	0.0686659	0.0149554	0.793073	0.0485718
ENSMUSG00000016626	Nlrp14	0.000306827	0.00180792	0.0296215	0.000194872	0.000150186	0.000150374	0	0.000417614	0.00072269	0	0	0.000997955	0	0	0
ENSMUSG00000016637	Ift27	0.143412	0.125755	0.117777	0.103534	0.169065	0.135767	0.128978	0.0900821	0.115162	0.158028	0.184795	0.196727	0.228412	0.192907	0.423221
ENSMUSG00000016664	Pacsin2	0.507234	1.00182	1.30263	1.76636	1.48996	0.615931	1.03367	0.695697	0.559669	0.74719	0.780661	1.27954	0.840725	0.446081	0.957628
ENSMUSG00000016756	Cmah	0.00595894	0.222466	0.283389	0.530054	0.161983	0.0168716	0.0473754	0.105979	0.0538282	0.00321955	0.00691795	0.0360898	0.00404409	0.614544	0.0793695
ENSMUSG00000016757	Ttll12	0.309996	0.271059	0.334201	0.233357	0.519091	0.150641	0.344652	0.237434	0.297939	0.314294	0.482319	0.567586	0.545999	0.293378	0.355659
ENSMUSG00000016758	Bik	0.0253148	0.248253	0.129002	0.271896	0.188141	0.537035	0.00377596	0.188108	0.223706	0.0062854	0.00306658	0.116779	0.00379741	0.263775	0.0449343
ENSMUSG00000016763	Scube1	0.00689544	0.0867099	0.19526	0.0262498	0.0957868	0.0383902	0.00888446	0.0461748	0.046371	0.00407238	0.00506283	0.0326386	0.0196188	0.0648865	0.00360792
ENSMUSG00000016831	Tox4	0.532741	0.649107	0.633984	0.675404	0.632259	0.414458	0.718115	0.513778	0.638365	0.574124	0.687422	0.640049	0.621416	0.685887	0.657707
ENSMUSG00000016833	Mrps18c	0.0349871	0.0385469	0.0301789	0.0281989	0.0285866	0.033683	0.0237809	0.0357092	0.0344474	0.033179	0.0129762	0.0542698	0.0248976	0.0363714	0.031444
ENSMUSG00000016918	Sulf1	1.61417	0.280466	0.40656	0.554384	0.526347	0.09022	1.55534	0.0946618	0.112047	1.54254	1.34501	0.530279	1.34687	0.0383549	0.0531768
ENSMUSG00000016921	Srsf6	1.07046	0.659033	0.669035	0.553325	0.818502	0.781835	0.919511	0.598493	0.711498	0.987723	1.08033	1.15196	1.10357	0.930412	0.887814
ENSMUSG00000016933	Plcg1	0.909873	0.348255	0.303746	0.108525	0.278078	0.381391	0.721263	0.40553	0.676562	0.774459	0.808271	0.396033	0.830952	0.521066	0.301716
ENSMUSG00000016940	Kctd2	0.232122	0.174476	0.106299	0.146035	0.129448	0.288003	0.212352	0.248689	0.237427	0.259737	0.219243	0.144998	0.255122	0.244941	0.152212
ENSMUSG00000016942	Tmprss6	0.0271137	0.0637544	0.191241	0.0089596	0.059547	0.0129497	0.0137306	0.0359184	0.0324076	0.0156122	0.0332428	0.0234139	0.0214627	0.0235041	0.0552027
ENSMUSG00000016946	Kctd5	0.272451	0.252799	0.282082	0.208062	0.295662	0.336199	0.243871	0.354504	0.362042	0.193523	0.331132	0.404062	0.306333	0.210676	0.455307
ENSMUSG00000016982	Pom121l2	0.00811852	0.0050829	0.00529972	0.00485022	0.00561238	0.00378586	0.0526793	0	0.000793134	0.0266922	0.0305585	0.0114427	0.0176263	0	0.0148429
ENSMUSG00000016984	Etaa1	0.136265	0.0941879	0.0505003	0.0676824	0.0625754	0.100355	0.0662184	0.0652916	0.109313	0.0938413	0.0937891	0.185462	0.195865	0.052245	0.138273
ENSMUSG00000016995	Matn4	0.0452866	0.00525869	0.00578897	0.0055265	0.00811299	0.309654	0.0297883	0.00440227	0.00137721	0.0944057	0.0115069	0.0194315	0.0152984	0.010474	0
ENSMUSG00000016998	Svs4	4.23867e-05	0.00357681	0.0188894	0	9.92837e-05	7.60167e-05	0	0.00044956	0.0123969	0	0	0.000288036	0	0	0
ENSMUSG00000017000	Svs6	0	4.96439e-05	0.00766786	0	0.00396493	0	0	0.000406903	0	0	0	0	0	0	0
ENSMUSG00000017002	Slpi	0.00512418	0.0830061	0.118243	0.00171527	0.0241162	0.0276716	0.00132152	0.0739175	0.122657	0.00404231	0.00361461	0.00155157	0.0115695	0.00225898	0.00459771
ENSMUSG00000017003	Svs3a	0.000262238	0.00101773	0.00401502	0	0.000188251	0	0	0	0	0	0	0	0	0	0
ENSMUSG00000017004	Svs5	6.22529e-05	0.00230451	0.00692913	0	0.00196626	0.000230181	0	0.00117516	0	0	0	0	0	0.000224825	0
ENSMUSG00000017007	Rbpjl	0.0104671	0.017536	0.0309324	0.0324575	0.0301675	0.145878	0.0136885	0.0193734	0.0470653	0.032719	0.0376241	0.0271913	0.0226818	0.0198673	0
ENSMUSG00000017009	Sdc4	0.861334	0.719477	0.687584	0.456593	0.500105	1.53029	1.45275	0.984057	1.37259	1.29943	1.17234	0.724123	1.05541	1.22915	1.00914
ENSMUSG00000017049	Ccdc70	5.12272e-05	0.000752053	0.00424605	0	0	0	0	6.87352e-05	0	0.000479894	0	0.000210966	0.000204748	0	0
ENSMUSG00000017057	Il13ra1	1.16395	0.714304	0.709275	0.86051	0.861746	1.0469	0.912929	0.574417	0.639672	1.24238	0.701008	0.868675	0.566505	0.521741	0.647568
ENSMUSG00000017064	Prl5a1	6.28968e-05	0.000265531	0.00160414	0	0.000120957	0.000655388	0	0.000149518	0	0	0	0	0	0	0
ENSMUSG00000017119	Nbr1	1.06016	1.11002	0.93768	0.89832	0.957351	1.21896	0.857331	1.2544	1.0847	1.02698	0.85317	0.912331	0.87142	1.46861	1.26529
ENSMUSG00000017132	Cyth1	0.314535	0.747001	0.681377	1.05666	0.821993	0.52356	1.05679	0.570732	0.575919	0.421018	0.753499	0.553413	0.566601	0.447416	0.324848
ENSMUSG00000017144	Rnd3	0.204074	0.242809	0.271123	0.0475095	0.0465752	0.0548254	0.37815	0.557396	0.506771	0.351001	0.273244	0.0810883	0.288457	0.0297219	0.287861
ENSMUSG00000017146	Brca1	0.0914236	0.133076	0.177517	0.139455	0.194983	0.0531196	0.120407	0.0792208	0.0578979	0.0868442	0.18717	0.815573	1.00516	0.0918622	0.346068
ENSMUSG00000017165	Gast	0.00266552	0.0478466	0.0482336	0.00848212	0.0379757	0.00626696	0.00104392	0.0163803	0.00624463	0.00212588	0.00385997	0.00625447	0.000723701	0.00382061	0
ENSMUSG00000017167	Cntnap1	0.100809	0.407684	0.564479	0.712241	1.17523	0.224716	0.0867563	0.117146	0.274249	0.153706	0.161643	1.29692	0.121831	0.281466	0.862164
ENSMUSG00000017176	Nt5c3b	0.206495	0.0816082	0.063479	0.0539652	0.15781	0.0883925	0.113212	0.0403845	0.103238	0.184437	0.238586	0.258665	0.335422	0.209723	0.0103407
ENSMUSG00000017188	Coa3	0.162696	0.358902	0.262805	0.291136	0.245397	0.209777	0.227614	0.388547	0.351826	0.203222	0.236066	0.265196	0.242738	0.30308	0.295686
ENSMUSG00000017195	Zpbp2	0.00118974	0.00405303	0.000929503	0.00149303	0.00309695	0.000882848	0.0008253	0.000331928	0.00591797	0.00140945	0	0.000634086	0.000679484	0	0.0307829
ENSMUSG00000017204	Gsdma	0.00395566	0.106132	0.133743	0.0273771	0.0261744	0.0647264	0.00103849	0.0886914	0.328445	0.00256166	0.00255615	0.0139454	0.00365583	0.284074	0.00172737
ENSMUSG00000017210	Med24	0.386449	0.402313	0.408749	0.334635	0.485909	0.591555	0.493333	0.351892	0.513844	0.47454	0.655812	0.557816	0.584374	0.45918	0.614127
ENSMUSG00000017211	Gsdma2	0.002267	0.0284309	0.0985338	0.00274449	0.0123009	0.00263226	0.000464652	0.0173373	0.0362233	0.00104833	0.000160503	0.00901614	0.00104255	0.00545679	0
ENSMUSG00000017221	Psmd3	0.717014	0.763599	0.695425	0.62406	0.795549	0.745635	1.2506	0.646258	0.95231	0.878103	1.03466	1.06906	1.02604	0.708826	0.839959
ENSMUSG00000017264	Exosc10	0.589907	0.498686	0.482921	0.421783	0.583798	0.502426	0.632382	0.379226	0.482209	0.628281	0.756482	0.885436	0.859185	0.542596	0.669253
ENSMUSG00000017286	Glod4	0.296254	0.306136	0.320378	0.401467	0.440627	0.243676	0.490143	0.207515	0.362068	0.412367	0.536322	0.457886	0.519699	0.303497	0.426255
ENSMUSG00000017288	Vps53	0.512603	0.546433	0.462256	0.453433	0.522503	0.81138	0.771054	0.586858	0.638222	0.663172	0.611899	0.488434	0.503343	0.597251	0.516253
ENSMUSG00000017291	Taok1	1.50336	1.23688	1.14994	1.08975	1.28731	1.29428	1.56776	1.2474	1.31798	1.6026	1.55427	1.37403	1.51253	1.59488	1.30029
ENSMUSG00000017299	Dnttip1	0.171617	0.16414	0.140233	0.132596	0.170655	0.174747	0.164625	0.161328	0.15635	0.160555	0.167812	0.179811	0.154526	0.172958	0.209951
ENSMUSG00000017300	Tnnc2	0.000225903	0.000212909	0.000558121	0.000639634	0.00118666	0	0.000297096	0.000414877	0	0.000484684	0.000564748	0.00244021	0.000117937	0	0
ENSMUSG00000017307	Acot8	0.0823119	0.104859	0.0901451	0.0873553	0.0748572	0.15817	0.125516	0.109432	0.118792	0.101142	0.128278	0.0848243	0.0946653	0.117081	0.120614
ENSMUSG00000017309	Cd300lg	0.00113569	0.0189589	0.0343042	0	0.00710274	0.000144067	0.00226798	0	0	0.00101664	0.0147627	0.000295694	0.0090101	0	0
ENSMUSG00000017310	Spint4	8.99892e-05	0.000542003	0.00349012	0	0.000466876	6.60518e-05	0	0	0	0	0	0	0.000213584	0	0
ENSMUSG00000017311	Pyy	0.00207759	0.0595678	0.141056	0.000879388	0.0473444	0.000209412	0.00107737	0.0495117	0.061691	0.00187244	0.00101821	0.0175028	0.00113707	0.0022823	0.300089
ENSMUSG00000017314	Mpp2	0.0260168	0.0327894	0.0496357	0.00298058	0.0324592	0.0427562	0.335135	0.00350017	0.0139189	0.0936132	0.577229	0.00883412	0.612797	0.0500182	0.237812
ENSMUSG00000017316	Ppy	0.00206929	0.0483304	0.0855823	0.00440744	0.0280249	0	0.000195943	0.022723	0.0224568	0.000956322	0.000398678	0.000999275	0.000445372	0.00358243	0.309146
ENSMUSG00000017344	Vtn	0.00089612	0.00616081	0.0103619	0.00425621	0.00710961	0.00262457	0.00133998	0.0075442	0.00150977	0.00168832	0.00568919	0.0125585	0.000324611	0.037627	0
ENSMUSG00000017376	Nlk	0.29567	0.730232	0.651806	0.736972	0.651909	1.37502	0.415075	0.54876	0.645763	0.316695	0.439776	0.491102	0.360468	0.910893	0.45214
ENSMUSG00000017386	Traf4	0.234354	0.311785	0.341226	0.331353	0.380643	0.304236	0.300406	0.363169	0.352755	0.269888	0.497453	0.409539	0.478627	0.503939	0.346746
ENSMUSG00000017390	Aldoc	0.0346952	0.0615548	0.0932971	0.0353198	0.0267438	0.0457893	0.00299058	0.0167737	0.049411	0.0408055	0.0180422	0.0205838	0.0444956	0.239825	0.0393483
ENSMUSG00000017400	Stac2	0.00380576	0.0205343	0.0528388	0.00605848	0.0233489	0.00653225	0.00103275	0.000763718	0.0167145	0.0258564	0.00990864	0.0118935	0.00264025	0.0425981	0
ENSMUSG00000017404	Rpl19	0.0257122	0.0256714	0.0238004	0.0183594	0.0295777	0.0245969	0.0174735	0.013442	0.0189817	0.0221046	0.0237246	0.0407204	0.0229024	0.0324616	0.0283573
ENSMUSG00000017405	Nek8	0.111995	0.239091	0.466581	0.479566	0.405499	0.188005	0.120111	0.111998	0.160009	0.131986	0.221478	0.238967	0.256839	0.236993	0.364343
ENSMUSG00000017412	Cacnb4	0.0292818	0.0115327	0.0509269	0.00786688	0.0189303	0.388571	0.0342073	0.00740216	0.0206511	0.0970805	0.0277575	0.00553106	0.0234049	0.012276	0.00634142
ENSMUSG00000017417	Plxdc1	0.130671	0.0299233	0.0472946	0.0292833	0.0489206	0.00163187	0.361277	0.0192484	0.00518864	0.255409	0.0583336	0.0735799	0.0660864	0.00516879	0.285159
ENSMUSG00000017418	Arl5b	0.622869	0.504445	0.679527	0.608982	0.654323	0.29745	0.703668	0.451038	0.624316	0.740999	0.653967	0.734254	0.678387	0.555053	0.510914
ENSMUSG00000017421	Zfp207	1.27786	1.26946	1.12537	1.07463	1.2179	1.26592	1.3353	1.19671	1.14708	1.29205	1.38033	1.42359	1.31363	1.34203	1.24329
ENSMUSG00000017428	Psmd11	0.566723	0.584867	0.539009	0.454482	0.578037	0.455595	0.886716	0.536687	0.643695	0.645407	0.673399	0.70811	0.718962	0.564884	0.624197
ENSMUSG00000017446	C1qtnf1	0.0909718	0.0733326	0.0796267	0.0155422	0.074585	0.00388198	0.0491747	0.0637299	0.0814762	0.0830303	0.0552937	0.02831	0.0413766	0.000447944	0
ENSMUSG00000017453	Pipox	0.00635122	0.0848466	0.0822517	0.0359031	0.0229239	0.0602894	0.00424653	0.285065	0.0122707	0.00695676	0.0120402	0.0188174	0.0131681	0.270188	0.0748556
ENSMUSG00000017466	Timp2	0.716045	0.128277	0.110527	0.039278	0.105767	0.13529	0.433523	0.0337209	0.830832	0.929924	0.715235	0.140653	0.603495	0.258238	0.0657691
ENSMUSG00000017478	Zc3h18	0.534476	0.581947	0.606506	0.54453	0.554033	0.713955	0.505467	0.590767	0.532276	0.470847	0.614809	0.675868	0.772122	0.595476	0.385552
ENSMUSG00000017485	Top2b	1.10947	0.620084	0.444339	0.53275	0.694778	0.73774	0.905453	0.649863	0.781518	0.974347	0.976199	0.869016	0.930346	0.797404	0.724085
ENSMUSG00000017491	Rarb	0.0723696	0.0165716	0.0197728	0.0108846	0.00802675	0.00352776	0.00652499	0.0154996	0.0339285	0.0234397	0.0191124	0.020189	0.0166887	0.00615824	0.0302302
ENSMUSG00000017493	Igfbp4	1.2218	0.151497	0.0716272	0.0372924	0.0619232	0.048117	0.0121167	0.308529	0.0536802	0.719519	0.336772	0.133024	0.390559	0.428926	0.0245484
ENSMUSG00000017499	Cdc6	0.0235382	0.0131253	0.0178945	0.0153352	0.0558091	0.0279545	0.0273899	0.0219164	0.022183	0.0270662	0.0883165	0.192277	0.426808	0.0128492	0
ENSMUSG00000017548	Suz12	0.524908	0.540065	0.461672	0.488431	0.485285	0.622323	0.476432	0.474779	0.433209	0.512727	0.541934	0.82492	0.952407	0.651006	0.777229
ENSMUSG00000017550	Atad5	0.134912	0.0864989	0.0908781	0.090475	0.124586	0.0788592	0.0997097	0.0668643	0.0604323	0.111484	0.168336	0.398134	0.687071	0.147111	0.0623755
ENSMUSG00000017561	Crlf3	0.309404	0.245068	0.263499	0.218829	0.279722	0.100168	0.490678	0.217577	0.190052	0.346392	0.3911	0.39492	0.393347	0.107511	0.175305
ENSMUSG00000017588	Krt27	0.000134932	0.00278386	0.0188754	0.000153142	0.00222413	0	0.000188563	0	0.00238161	0	0.0025597	0.000501072	0	0	0
ENSMUSG00000017607	Tns4	0.809237	0.0337727	0.0908564	0.00237036	0.0308268	0.0129739	0.069739	0.135591	0.12868	0.928497	0.0912523	0.0318718	0.0944285	0.0212858	0.00374013
ENSMUSG00000017615	Tnfaip1	0.649054	0.538051	0.424254	0.412928	0.486082	0.328727	0.754798	0.550177	0.72725	0.814384	0.849523	0.725871	1.01076	0.582098	0.533066
ENSMUSG00000017631	Abr	0.765867	1.298	0.877243	1.16018	1.00817	1.71899	0.732613	1.46121	1.36207	0.821283	0.789853	0.836358	0.940633	1.64007	1.75288
ENSMUSG00000017639	Rab11fip4	0.772332	0.657735	0.64014	0.846772	1.38826	1.75373	2.00513	0.537118	0.717436	0.958393	1.61662	1.35142	1.35924	0.899167	1.25908
ENSMUSG00000017652	Cd40	0.234383	0.789881	1.27077	0.993038	1.41382	0.0374014	0.59783	0.433105	0.212941	0.221764	0.197897	1.19775	0.202916	0.0505075	0.272156
ENSMUSG00000017664	Slc35c2	0.175588	0.199101	0.210274	0.166594	0.227833	0.201849	0.267489	0.227658	0.245127	0.219145	0.313274	0.231697	0.221823	0.308019	0.382989
ENSMUSG00000017667	Zfp334	0.276573	0.028014	0.0188721	0.0144284	0.067956	0.0682886	0.273577	0.0225261	0.0311412	0.311566	0.471875	0.0835782	0.403138	0.239115	0.44465
ENSMUSG00000017670	Elmo2	0.421234	0.413638	0.452319	0.486609	0.509043	0.331987	0.763739	0.333377	0.409736	0.59685	0.763248	0.705067	0.935073	0.391964	0.479603
ENSMUSG00000017677	Wsb1	0.673245	0.558705	0.608095	0.483349	0.542863	0.472808	0.681735	0.644914	0.510702	0.643222	0.935477	0.798844	0.962197	0.594857	0.300738
ENSMUSG00000017679	Ttpal	0.447915	0.683584	0.634857	0.810384	0.697411	0.318898	0.822698	0.751907	0.719586	0.514604	0.789935	0.605874	0.690982	0.605476	0.628556
ENSMUSG00000017686	Rhot1	0.531518	0.573142	0.551338	0.51244	0.481409	0.37647	0.465892	0.507725	0.45614	0.54154	0.479113	0.561198	0.483341	0.560874	0.41371
ENSMUSG00000017688	Hnf4g	0.0386724	0.452601	0.466225	0.296303	0.132758	0.0976624	0.0109981	1.05835	0.225228	0.0411074	0.0324569	0.0518005	0.0293061	0.267859	0.151343
ENSMUSG00000017692	Rhbdl3	0.936885	0.480785	0.391184	0.405865	0.536904	0.0476839	1.25492	0.223431	0.401215	0.892984	1.01631	0.659	0.899538	0.198143	0.453088
ENSMUSG00000017697	Ada	0.0475714	0.214661	0.14529	0.153439	0.158976	0.0561143	0.475373	0.22481	0.103421	0.249433	0.433447	0.17253	0.480739	0.0718639	0.0882012
ENSMUSG00000017707	Serinc3	1.06504	1.87779	1.65193	2.06784	1.77001	0.910665	1.29972	2.12733	1.78074	1.28234	1.05739	1.5667	0.921179	1.25606	1.77882
ENSMUSG00000017713	Tha1	0.0571502	0.104358	0.115043	0.087232	0.120789	0.0793739	0.0321243	0.110572	0.0725885	0.0556084	0.0529319	0.0472323	0.044563	0.167855	0.0410727
ENSMUSG00000017715	Pgs1	0.411575	0.524837	0.475155	0.480015	0.447642	0.400881	0.492584	0.526665	0.634026	0.425181	0.444733	0.475768	0.476258	0.450322	0.568391
ENSMUSG00000017716	Birc5	0.0143681	0.0132268	0.0352657	0.0288662	0.0325415	0.00210288	0.0146792	0.00419781	0.015128	0.0172427	0.026838	0.462292	0.519427	0.00299643	0.0205846
ENSMUSG00000017718	Afmid	0.0611141	0.0594879	0.0745161	0.0824192	0.07654	0.0421974	0.044812	0.0521875	0.0584345	0.0688423	0.0582233	0.0852549	0.073862	0.0440788	0.00463501
ENSMUSG00000017720	Trp53tg5	0.00859273	0.0112866	0.0107694	0.0131881	0.0130158	0.00705855	0.0071443	0.012298	0.00282534	0.00884841	0.0101553	0.0113213	0.00882136	0.0143117	0.00816839
ENSMUSG00000017721	Pigt	0.540109	0.531225	0.542612	0.410189	0.716099	0.736493	0.657644	0.520895	0.703885	0.676653	0.880563	0.833157	0.888146	0.589736	0.631127
ENSMUSG00000017723	Wfdc2	0.0920469	0.38059	0.19371	0.150701	0.132589	0.440455	0.273019	0.343113	1.05396	0.19843	0.242608	0.192563	0.312812	0.573089	0.356699
ENSMUSG00000017724	Etv4	0.0249178	0.0573395	0.0903367	0.0211578	0.0204624	0.0189079	0.018484	0.0267195	0.0207638	0.0425806	0.160329	0.0271262	0.219531	0.00402443	0
ENSMUSG00000017733	Eppin	0.000194542	0.00126661	0.00248045	0	0	0	0.000256046	0	0.000261797	0.000412357	0.000214394	0	0.000553041	0	0
ENSMUSG00000017734	Dbndd2	0.0143148	0.0106771	0.0156821	0.00985985	0.0109533	0.0423749	0.0429226	0.0128631	0.0306008	0.0225861	0.0252704	0.00432057	0.0188254	0.0132874	0.00374013
ENSMUSG00000017737	Mmp9	1.00875	0.237689	0.304147	0.0958248	0.323533	0.0504954	1.70186	0.0303804	0.123403	0.958132	1.49987	0.539766	1.16692	0.0245599	0.075205
ENSMUSG00000017740	Slc12a5	0.145673	0.0957772	0.200213	0.0918914	0.213842	0.0325561	0.258866	0.0410465	0.0383481	0.136745	0.361231	0.135953	0.458511	0.176918	0.227639
ENSMUSG00000017747	Ghdc	0.136403	0.241464	0.225828	0.301245	0.214992	0.100748	0.216361	0.242658	0.138702	0.145305	0.114717	0.137987	0.0696104	0.243196	0.0437717
ENSMUSG00000017754	Pltp	0.984327	0.166681	0.200607	0.0904714	0.441197	0.0433101	2.33659	0.0421326	0.131209	1.65153	2.24761	0.374433	1.95985	0.0129367	1.42675
ENSMUSG00000017756	Slc12a7	1.03167	0.454725	0.292497	0.24183	0.527799	1.04985	0.958578	0.657894	0.371952	1.0061	0.902964	0.746944	0.93238	1.07547	0.909482
ENSMUSG00000017760	Ctsa	0.73437	0.694356	0.551329	0.355638	0.600892	1.20653	1.65179	0.825159	1.22152	0.813638	1.36984	0.462073	1.04014	0.850824	0.90612
ENSMUSG00000017764	Zswim1	0.111397	0.145543	0.101937	0.0807771	0.114423	0.177684	0.940618	0.0871538	0.233613	0.237874	0.760662	0.0960144	0.510022	0.153891	0.632569
ENSMUSG00000017765	Slc12a4	0.590302	0.213067	0.137321	0.327695	0.367953	0.0844458	0.955503	0.0694604	0.047313	0.867532	0.853758	0.405623	0.754904	0.189468	0.172274
ENSMUSG00000017767	Spata25	0.0129551	0.00992781	0.00513148	0.00154462	0.0100499	0.00321565	0.353838	0.00538339	0.00263859	0.0606755	0.254377	0.00298061	0.155491	0	0.237354
ENSMUSG00000017774	Myo1c	0.743729	0.616169	0.458475	0.376804	0.579564	0.636049	1.40819	0.68675	0.680104	0.921062	1.1463	0.731999	1.14109	0.40999	0.432963
ENSMUSG00000017776	Crk	0.794087	0.60589	0.460619	0.532995	0.534566	0.5811	0.72418	0.715426	0.612903	0.833682	0.749291	0.709992	0.729171	0.589599	0.529615
ENSMUSG00000017778	Cox7c	0.0689465	0.0711839	0.0653563	0.0411647	0.0537539	0.0831237	0.0531959	0.062103	0.0529799	0.059673	0.0566857	0.0861972	0.0494332	0.0866427	0.0867255
ENSMUSG00000017781	Pitpna	0.466821	0.483412	0.423732	0.319408	0.438846	0.64796	0.559079	0.821383	0.633829	0.487192	0.624061	0.539882	0.581789	0.567544	0.738695
ENSMUSG00000017801	Mlx	0.170369	0.245873	0.234496	0.203105	0.21319	0.331414	0.224442	0.300515	0.31669	0.190192	0.181731	0.223714	0.152304	0.307568	0.474595
ENSMUSG00000017802	Retreg3	0.513348	0.70906	0.501318	0.596693	0.546563	0.567472	0.582871	0.611843	0.944034	0.634896	0.562503	0.543846	0.606162	0.622245	0.43053
ENSMUSG00000017817	Jph2	0.0168078	0.00176512	0.0404542	0.00173362	0.0101979	0.00045536	0.000890544	0	0.000404086	0.00760977	0.000376167	0.00310983	0.00165679	0.00748507	0.00307621
ENSMUSG00000017830	Dhx58	0.507838	0.237875	0.270505	0.199896	0.37199	0.293945	0.284196	0.258943	0.295762	0.400955	0.203526	0.414194	0.229867	0.0659932	0.613364
ENSMUSG00000017831	Rab5a	0.368425	0.383425	0.357992	0.348281	0.33618	0.396217	0.401248	0.359786	0.334456	0.365304	0.341209	0.345937	0.318035	0.404199	0.256354
ENSMUSG00000017832	Hspb9	0.00550521	0.00841486	0.00863695	0.0119679	0.0181274	0.0079367	0.0121359	0.0121075	0.00369107	0.00670359	0.00990136	0.0176182	0.00886177	0.00234848	0.00411482
ENSMUSG00000017837	Nkiras2	0.180471	0.278101	0.31456	0.222299	0.319153	0.257454	0.333805	0.340564	0.360213	0.258311	0.313624	0.33431	0.285174	0.283098	0.307043
ENSMUSG00000017843	Ppp2r5c	0.705148	0.725056	0.647069	0.597242	0.738137	0.784213	0.701617	0.933403	0.769989	0.815266	0.768969	0.812034	0.781479	0.708326	0.809469
ENSMUSG00000017858	Ift52	0.393632	0.439064	0.397313	0.40138	0.44274	0.564105	0.362667	0.332203	0.457292	0.391963	0.385293	0.426586	0.363102	0.534968	1.03919
ENSMUSG00000017861	Mybl2	0.0393145	0.0434086	0.0631754	0.0276329	0.0557951	0.0181798	0.0502974	0.0223485	0.0583486	0.0330052	0.0796161	0.415854	0.515115	0.0117556	0.170961
ENSMUSG00000017868	Sgk2	0.00135099	0.0742197	0.0355817	0.0142589	0.0332246	0.0453515	0.0051761	0.0764316	0.0397726	0.00011585	0.00811377	0.00227202	0.00352975	0.128612	0.0710267
ENSMUSG00000017897	Eya2	1.34018	0.526971	0.455052	0.623991	0.859372	0.367097	1.35689	0.28759	1.01549	1.21186	1.1586	0.747935	1.06646	0.508971	0.300606
ENSMUSG00000017922	Prl3c1	0	0	7.15137e-05	0	0.000210606	0	0	0	0	0	0	0	0	0	0.00634142
ENSMUSG00000017929	B4galt5	0.233108	0.244151	0.222391	0.246493	0.340312	1.15564	0.278905	0.352277	0.0797999	0.285959	0.21958	0.432718	0.268482	0.344294	0.417026
ENSMUSG00000017943	Gdap1l1	0.00865792	0.400479	0.331391	0.622861	0.370211	0.049439	0.00698435	0.259183	0.134444	0.00401277	0.00173571	0.10444	0.00689049	0.675417	0.0110826
ENSMUSG00000017950	Hnf4a	0.00108792	0.0241093	0.0739014	0.00679358	0.00695886	0.016192	0.00284751	0.190924	0.0131701	0.00843316	0.000163516	0.0411183	0.000264786	0.3579	0.466872
ENSMUSG00000017969	Ptgis	8.92466e-05	0.00544531	0.0345369	0.00154169	0.00166756	0	0.000261855	0.00666139	0.000535786	0.000520153	0	0.000976638	0.000270784	0.00199793	0.00167235
ENSMUSG00000017978	Cadps2	0.378149	0.46326	0.503494	0.348253	0.491284	1.77345	0.244697	0.399344	0.584319	0.171707	0.20238	0.489623	0.281628	0.844155	0.201743
ENSMUSG00000017999	Ddx27	0.39583	0.285814	0.322403	0.235225	0.324515	0.292743	0.384062	0.234596	0.282491	0.380718	0.478298	0.59156	0.586423	0.352037	0.270965
ENSMUSG00000018001	Cyth3	0.424725	0.427044	0.492998	0.691923	0.512409	0.206284	0.371853	0.276869	0.574213	0.338809	0.369283	0.356377	0.407463	0.317247	0.266733
ENSMUSG00000018008	Cyth4	0.00341721	0.0181673	0.0606982	0.00866148	0.0165054	0.00321901	0.00837295	0.0707706	0.0145125	0.00241074	0.00103461	0.00845961	0.000691382	0.00232731	0.00238745
ENSMUSG00000018012	Rac3	0.0718812	0.0884794	0.116695	0.19225	0.157933	0.0774639	0.190856	0.10421	0.0779238	0.148092	0.176481	0.0767837	0.150378	0.0809949	0.0392522
ENSMUSG00000018040	Rrp7a	0.249135	0.341518	0.335034	0.358162	0.39804	0.247274	0.334345	0.250316	0.247221	0.285137	0.357462	0.403747	0.323784	0.338235	0.696529
ENSMUSG00000018042	Cyb5r3	0.571965	0.626923	0.60841	0.472987	0.806772	0.75432	0.86351	0.612801	0.723741	0.873703	0.919308	0.671581	1.02165	1.20078	0.554088
ENSMUSG00000018068	Ints2	0.524153	0.39123	0.404286	0.311796	0.437923	0.325972	0.485929	0.351428	0.369218	0.622326	0.635281	0.761379	0.733614	0.490028	0.453223
ENSMUSG00000018076	Med13l	1.26903	1.44343	1.32046	1.95211	1.44308	1.40271	1.52257	1.07714	1.32365	1.3855	1.45017	1.2873	1.35238	1.15263	0.933925
ENSMUSG00000018102	H2bc4	0.113249	0.303046	0.164012	0.268134	0.136293	0.352224	0.253883	0.474614	0.326215	0.184907	0.111412	0.211908	0.145448	0.375822	0.355571
ENSMUSG00000018126	Baiap2l2	0.00181651	0.00726438	0.0265161	0.000616105	0.00782955	0.00141771	0.00155519	0.0161519	0.00591798	0.00304906	0.00482313	0.00323336	0.00360329	0.202778	0.006591
ENSMUSG00000018143	Mafk	0.144698	0.3271	0.262586	0.26736	0.212491	0.385372	0.22529	0.425952	0.350601	0.216873	0.19711	0.19362	0.189054	0.575844	0.257965
ENSMUSG00000018160	Med1	0.894858	0.761733	0.711043	0.728447	0.829086	0.827508	0.951455	0.736266	0.693298	0.832525	0.983005	1.0156	0.919106	0.920629	1.38071
ENSMUSG00000018166	Erbb3	0.220243	0.810543	0.581529	0.228389	0.41596	1.1755	0.0255937	1.44844	1.70884	0.201662	0.0578978	0.425141	0.0733833	0.783737	0.84532
ENSMUSG00000018167	Stard3	0.199536	0.233095	0.19235	0.175596	0.219301	0.548421	0.190632	0.314482	0.407527	0.189611	0.202204	0.25729	0.204584	0.350229	0.132054
ENSMUSG00000018168	Ikzf3	0.0159852	0.0633097	0.0777145	0.0591432	0.0681093	0.0287153	0.0791068	0.0214057	0.655779	0.0704514	0.102565	0.0360946	0.0945315	0.00856856	0.0194333
ENSMUSG00000018169	Mfng	0.028454	0.198768	0.0768031	0.251272	0.29984	0.0597479	0.0180297	0.0288528	0.0347251	0.0118924	0.00307395	0.273071	0.00309155	0.440688	0.0213673
ENSMUSG00000018171	Vmp1	0.557183	0.827917	0.568605	0.326466	0.445142	1.03309	0.296059	1.236	1.30391	0.44292	0.544958	0.553543	0.575474	0.971959	1.04214
ENSMUSG00000018189	Uchl5	0.104152	0.0913891	0.0946306	0.0844891	0.100518	0.0663277	0.0762781	0.0925619	0.0923197	0.111864	0.0761927	0.225903	0.151245	0.0995295	0.0604715
ENSMUSG00000018196	Glrx2	0.333065	0.343711	0.226677	0.288758	0.300222	0.332831	0.285245	0.266589	0.362728	0.380283	0.259172	0.28521	0.226209	0.549002	0.231688
ENSMUSG00000018199	Ro60	0.624871	0.468786	0.376146	0.405029	0.487221	0.526427	0.389926	0.35901	0.601871	0.733435	0.465149	0.526452	0.390679	0.941884	0.380168
ENSMUSG00000018209	Stk4	0.491874	0.750218	0.785692	0.826778	1.18351	1.0341	0.543478	0.780133	0.564238	0.5246	0.545331	1.22913	0.532419	1.10789	0.726577
ENSMUSG00000018211	Wfdc15b	0.000268008	0.0104473	0.012056	0.00276775	0.002179	0.000385696	0.000524382	0.0240064	0.0543742	0	0.000787903	0.000269623	0	0.0200248	0
ENSMUSG00000018217	Pmp22	0.122148	0.0136065	0.0448122	9.7133e-05	0.00109096	0.0109452	0.38126	0.0275183	0.0284495	0.588504	0.23646	0.03969	0.469595	0.00765481	0.077929
ENSMUSG00000018238	Gdf9	0.00854811	0.0041371	0.0137568	0.0138207	0.0117052	0.00200713	0.0115858	0.00283681	0.00387678	0.0101899	0.0155127	0.00544997	0.00977846	0.00603112	0.0138371
ENSMUSG00000018239	Zcchc10	0.0781476	0.0739478	0.0553398	0.0579989	0.0803235	0.0364597	0.0744191	0.0588541	0.068844	0.0864551	0.0918471	0.0839743	0.075905	0.0599625	0.0400358
ENSMUSG00000018259	Prl8a2	0.00010283	0.00117457	0.0113946	8.10435e-05	0.000150186	0	0	0.00144174	0	0	0	0.00109025	0	0	0
ENSMUSG00000018263	Tbx5	0.00754852	0.0340651	0.243102	0.124963	0.165465	0.00492162	0.000803461	0.0289882	0.0089712	0.00203703	0.00157781	0.0443195	0.00521013	0.0184405	0.00307621
ENSMUSG00000018286	Psmb6	0.43517	0.588115	0.586987	0.503826	0.647994	0.517254	0.679612	0.499282	0.592517	0.49946	0.594299	0.724396	0.60855	0.5879	1.10172
ENSMUSG00000018287	Spag7	0.295814	0.414034	0.43466	0.416373	0.502619	0.343862	0.418756	0.378669	0.391296	0.309564	0.447323	0.521827	0.466262	0.390288	0.480108
ENSMUSG00000018293	Pfn1	1.05903	1.16931	1.2511	0.944105	1.41551	1.09015	1.15243	1.27525	1.11464	0.993212	1.25485	1.62538	1.32511	0.807844	1.19866
ENSMUSG00000018322	Tomm34	0.422409	0.497893	0.467273	0.375796	0.487756	0.629696	0.421955	0.54175	0.37123	0.470703	0.443544	0.615517	0.407599	0.679664	0.589416
ENSMUSG00000018326	Ywhab	1.06525	0.973392	0.997267	0.993229	1.14416	0.954441	1.30955	1.05664	1.11183	1.31171	1.30272	1.33259	1.34665	1.105	0.824462
ENSMUSG00000018334	Ksr1	0.608287	1.35702	1.28934	1.60422	1.47818	0.300671	0.822797	1.14026	0.854145	0.607908	0.585021	1.0986	0.600783	0.523406	0.706465
ENSMUSG00000018339	Gpx3	1.12312	0.552079	1.01894	0.23697	0.461022	0.1404	0.134536	0.466398	0.457384	0.48598	0.153073	0.176769	0.182162	1.22567	0.331375
ENSMUSG00000018340	Anxa6	1.08844	0.388699	0.476962	0.322475	0.599376	1.4683	1.13377	0.175702	0.596069	0.854811	1.01861	0.628757	0.87201	0.328681	0.790773
ENSMUSG00000018341	Il12rb2	0.0197821	0.142497	0.191512	0.0851265	0.102079	0.073125	0.0168585	0.0909737	0.195455	0.026993	0.0352766	0.059026	0.0338875	0.027002	0.025915
ENSMUSG00000018347	Zkscan6	0.190619	0.160038	0.149003	0.106394	0.128827	0.19815	0.158683	0.168568	0.164896	0.213773	0.185475	0.134127	0.133481	0.220002	0.126439
ENSMUSG00000018362	Kpna2	0.0312426	0.0437626	0.0607002	0.0667566	0.0626553	0.056978	0.0329179	0.0432981	0.0378523	0.022033	0.0309051	0.216073	0.121148	0.0314637	0.144917
ENSMUSG00000018363	Smurf2	0.674011	0.364855	0.241515	0.282152	0.300921	0.638444	0.513481	0.341122	0.428383	0.62461	0.528475	0.415617	0.551571	0.526924	0.574364
ENSMUSG00000018372	Cep95	0.232055	0.220126	0.145177	0.166303	0.139184	0.217869	0.151633	0.194878	0.181861	0.212861	0.215027	0.132303	0.209432	0.311321	0.434499
ENSMUSG00000018377	Vezf1	1.11784	0.506692	0.362349	0.500464	0.498638	0.868962	1.14477	0.481259	0.469461	1.21632	1.19072	0.70868	1.16269	0.91681	0.610009
ENSMUSG00000018378	Cuedc1	0.597658	0.160453	0.112856	0.151257	0.151162	0.299283	0.86622	0.177191	0.195312	0.651046	0.859773	0.153468	0.708669	0.488951	0.404865
ENSMUSG00000018379	Srsf1	1.0835	0.830756	0.828563	0.796311	1.0077	0.936385	0.999326	0.670201	0.79505	0.992711	1.2444	1.58909	1.37987	1.05667	1.03046
ENSMUSG00000018381	Abi3	0.000372681	0.0118966	0.00796754	0.00923744	0.014633	0.00582469	0.0169286	0.00338246	0.000103251	0.00427721	0.00331189	0.000874568	0.000800536	0	0
ENSMUSG00000018387	Shroom1	0.0720782	0.0377556	0.0574402	0.0269196	0.0512076	0.00998868	0.0567486	0.0223544	0.0445529	0.0602364	0.0735729	0.019288	0.0327634	0.0585009	0.0184873
ENSMUSG00000018395	Kif3a	0.263473	0.291427	0.292318	0.273406	0.342922	0.363615	0.249844	0.131145	0.234243	0.284637	0.340528	0.268109	0.23098	0.357354	0.834706
ENSMUSG00000018398	Sept8	0.493987	0.472105	0.496504	0.458465	0.721596	1.27768	0.959341	0.429169	0.920421	0.638639	0.906186	0.807116	0.941751	0.478201	0.569556
ENSMUSG00000018401	Mtmr4	1.1927	1.22957	1.34328	1.29491	1.40826	0.865472	1.53329	1.07151	0.747842	1.16106	1.25626	1.51835	1.26579	0.945712	0.786129
ENSMUSG00000018405	Mrm1	0.10121	0.103284	0.0926055	0.0565882	0.0725909	0.0841316	0.0884179	0.120691	0.103993	0.115307	0.0752434	0.154213	0.104857	0.0823792	0.0370004
ENSMUSG00000018411	Mapt	0.0687782	0.0727893	0.149302	0.0587878	0.0871808	0.0411274	0.0657253	0.146895	0.172951	0.0514582	0.10279	0.083485	0.0805765	0.147546	0.0600358
ENSMUSG00000018412	Kansl1	1.25846	0.953482	0.828037	0.959646	0.94284	1.13256	1.17508	1.02817	0.984527	1.11073	1.22678	1.0057	1.13868	1.18264	0.802733
ENSMUSG00000018415	Gid4	0.492036	0.227947	0.212381	0.212911	0.33797	0.182834	0.645574	0.160685	0.252242	0.628769	0.584465	0.567594	0.722551	0.276962	0.407714
ENSMUSG00000018417	Myo1b	1.212	0.227887	0.122676	0.0264431	0.121975	2.16583	0.958989	0.139566	0.46453	0.925682	1.12188	0.382802	1.06079	0.85484	0.503893
ENSMUSG00000018425	Dhx40	0.393077	0.369899	0.311307	0.356108	0.339587	0.375797	0.183564	0.431178	0.443947	0.358823	0.263244	0.329423	0.317469	0.668853	0.898057
ENSMUSG00000018427	Ypel2	0.30821	0.525111	0.194988	0.474777	0.393187	1.37814	0.17499	0.410987	0.589633	0.233284	0.225641	0.295308	0.0690482	1.00948	0.432379
ENSMUSG00000018428	Akap1	0.243741	0.354396	0.194201	0.204087	0.209079	0.398221	0.112019	0.266641	0.192966	0.206638	0.228594	0.332433	0.22627	0.36735	0.0791586
ENSMUSG00000018433	Nol11	0.293744	0.238083	0.279274	0.222558	0.292808	0.193011	0.25539	0.22051	0.237578	0.345698	0.375166	0.479509	0.393091	0.25518	0.26371
ENSMUSG00000018442	Derl2	0.337886	0.395032	0.334422	0.368003	0.366618	0.258596	0.227681	0.389112	0.371913	0.352833	0.231815	0.354038	0.295161	0.392189	0.348347
ENSMUSG00000018446	C1qbp	0.258774	0.179822	0.247509	0.225167	0.357794	0.095324	0.278598	0.109479	0.172444	0.298819	0.319	0.6145	0.366761	0.118707	0.210232
ENSMUSG00000018449	Rpain	0.156189	0.115482	0.117901	0.122424	0.13484	0.132567	0.0934822	0.117915	0.0964562	0.134227	0.145363	0.117941	0.202383	0.116932	0.0538816
ENSMUSG00000018451	6330403K07Rik	0.0109522	0.0383208	0.027787	0.0159668	0.00438742	0.00449178	0.00323085	0.00378559	0.0322174	0.00582458	0.0152331	0.0087759	0.0233063	0.0303754	0.425975
ENSMUSG00000018459	Slc13a3	0.00340052	0.0253448	0.0774248	0.00215086	0.0116619	0	0.0020218	0.0198413	0.00770405	0.00016701	0.00247724	0.00167315	0.00177571	0.0189274	0
ENSMUSG00000018470	Kcnab3	0.0150659	0.0119373	0.0168303	0.0110548	0.0227887	0.00578862	0.00762384	0.000449454	0.00590247	0.0187206	0.00772495	0.0317478	0.0162799	0.057749	0.011226
ENSMUSG00000018474	Chd3	1.33208	1.19155	1.1305	1.41261	1.54134	0.838862	1.25323	1.03565	0.837938	1.2529	1.29306	1.4853	1.25693	1.4267	0.859754
ENSMUSG00000018476	Kdm6b	0.663121	0.634544	0.491604	0.397789	0.575654	0.913304	0.661565	0.869717	0.921152	0.635763	0.790975	0.451707	0.53349	0.76464	0.509305
ENSMUSG00000018479	1700125H20Rik	0.00110493	0.00399197	0.0332248	0.00820747	0.0158107	0.000461696	0.00233956	0.00106911	0.00351258	0.00113333	0.00364546	0.0046666	0.00279866	0	0.0198081
ENSMUSG00000018481	Appbp2	0.810513	0.997769	1.16564	1.09465	1.24749	0.868584	1.02208	0.82135	0.85435	0.920104	1.0474	1.1308	1.05147	1.05765	1.1119
ENSMUSG00000018486	Wnt9b	0.00374308	0.00580942	0.0814991	0.0149495	0.0196504	0.00445874	0.00470948	0.00255646	0.00370086	0.0030314	0.0199068	0.00144653	0.0123833	0	0.004268
ENSMUSG00000018500	Adora2b	0.0543834	0.0286565	0.0189798	0.00254011	0.00335612	0.0295381	0.0157227	0.0745395	0.154326	0.0379649	0.075111	0.00419658	0.045536	0.00590733	0.0464133
ENSMUSG00000018501	Ncor1	1.60342	1.5117	1.26799	1.38692	1.42078	1.6293	1.46011	1.48168	1.48045	1.59212	1.44868	1.44419	1.46025	1.90187	1.34864
ENSMUSG00000018507	Trpv2	0.0276667	0.108953	0.165083	0.108732	0.175471	0.0444561	0.0445986	0.0412297	0.00555667	0.0249034	0.010121	0.0785111	0.0221539	0.101323	0.0286453
ENSMUSG00000018509	Cenpv	0.0330286	0.031588	0.0412209	0.0234272	0.0754774	0.062486	0.0099991	0.0446638	0.053268	0.0232091	0.014904	0.0358483	0.0225604	0.19037	0.347859
ENSMUSG00000018537	Pcgf2	0.451967	0.171454	0.154746	0.172547	0.208713	0.216086	0.862517	0.0812554	0.243268	0.616954	0.849637	0.206755	0.810829	0.332543	0.231842
ENSMUSG00000018541	Cwc25	0.25411	0.308959	0.285573	0.251722	0.250542	0.246656	0.249336	0.230247	0.26648	0.283371	0.325391	0.316256	0.306541	0.265662	0.251917
ENSMUSG00000018543	1700001P01Rik	0.0127324	0.0120652	0.0172458	0.0149783	0.0201276	0.00509572	0.00569589	0.00802882	0.00504204	0.015631	0.0276874	0.0305939	0.0216513	0.00427637	0.0366724
ENSMUSG00000018547	Pip4k2b	0.254856	0.10293	0.0970465	0.0721037	0.153455	0.143817	0.341621	0.0767872	0.0731825	0.32841	0.47795	0.231088	0.422401	0.283789	0.165607
ENSMUSG00000018548	Trim37	0.322061	0.46394	0.723432	0.645913	0.755863	0.482171	0.38556	0.149133	0.274428	0.315478	0.332181	0.760808	0.671982	0.582165	1.16462
ENSMUSG00000018554	Ybx2	0.0486464	0.0214936	0.0233795	0.0196354	0.0233312	0.0709457	0.0860645	0.0801171	0.0306302	0.0758928	0.164662	0.0678793	0.318074	0.0217816	0.315412
ENSMUSG00000018559	Ctdnep1	0.340304	0.30265	0.268735	0.241084	0.284266	0.262914	0.310598	0.376669	0.34772	0.356949	0.326092	0.357775	0.408785	0.290542	0.240629
ENSMUSG00000018565	Elp5	0.234212	0.34424	0.376554	0.309088	0.323771	0.35858	0.245136	0.406764	0.342247	0.245594	0.308123	0.364503	0.349621	0.379717	0.42096
ENSMUSG00000018566	Slc2a4	0.420139	0.209672	0.119579	0.131011	0.113825	0.0311381	0.324598	0.293529	0.197538	0.601098	0.55163	0.233934	0.650884	0.0116182	0.0735235
ENSMUSG00000018567	Gabarap	0.722185	0.996067	0.86287	0.947352	0.782055	0.998102	0.822182	1.11102	1.05676	0.802961	0.646695	0.599843	0.598761	1.04395	0.852952
ENSMUSG00000018569	Cldn7	0.038012	0.739909	0.591389	0.490068	0.467846	0.852353	0.0151055	1.35259	0.617548	0.0363132	0.0211843	0.3626	0.0280052	0.68089	0.695904
ENSMUSG00000018570	2810408A11Rik	0.0632665	0.02833	0.0380758	0.0473226	0.0483509	0.0264197	0.0167763	0.0168633	0.0634848	0.0261952	0.0328941	0.0710743	0.0710939	0.027891	0.00684808
ENSMUSG00000018572	Phf23	0.319477	0.267224	0.170848	0.198394	0.193491	0.288008	0.308056	0.32234	0.378558	0.317771	0.301935	0.238784	0.304792	0.389212	0.327897
ENSMUSG00000018574	Acadvl	0.215393	0.239743	0.187917	0.202249	0.272613	0.175859	0.403768	0.198727	0.306419	0.29191	0.316915	0.19734	0.280274	0.273058	0.195864
ENSMUSG00000018581	Dnah11	0.46232	0.123791	0.184432	0.0798526	0.0479491	0.112887	0.00381002	0.0624922	0.104494	0.117558	0.0464502	0.014738	0.0359314	0.0533375	1.52789
ENSMUSG00000018583	G3bp1	0.789815	0.779705	0.769913	0.713434	0.948005	0.521991	1.04452	0.831519	0.782507	0.940165	1.16389	1.44012	1.38321	0.717873	0.946339
ENSMUSG00000018585	Atox1	0.392751	0.86115	0.623166	0.563563	0.49759	0.670577	0.434443	1.0309	1.07264	0.391464	0.385865	0.406691	0.362951	0.53349	0.495253
ENSMUSG00000018589	Glra2	0.000135748	0	0.00917955	0	0.00461877	0.00021775	0.000375168	0.000319448	0.000226844	0.000109107	0.000214394	0.000584282	0	0	0
ENSMUSG00000018593	Sparc	0.825708	0.146834	0.469083	0.0244744	0.0883762	0.0813807	0.655567	0.0813592	0.100548	1.19006	1.5736	0.122229	1.3283	0.0154557	0.0482529
ENSMUSG00000018595	Glra4	0.0166094	0.00792676	0.0300736	0.00894158	0.0132027	0.00672662	0.0103579	0.00277322	0.00258134	0.0218983	0.017639	0.017511	0.0162009	0.0136376	0.0212767
ENSMUSG00000018599	Mief2	0.0582345	0.143046	0.0978101	0.107166	0.114923	0.0801465	0.09455	0.13442	0.124984	0.0756029	0.118228	0.0799338	0.110656	0.0589662	0.365382
ENSMUSG00000018604	Tbx3	0.0081848	0.284521	0.478658	0.593479	0.464818	0.0966531	0.00212366	0.117839	0.104531	0.000890441	0.00292802	0.236819	0.00606418	0.195974	0.167149
ENSMUSG00000018620	Mmp20	0.00133064	0.0481799	0.14998	0.0273261	0.0525421	0.0245957	0.0003072	0.0386335	0.00991699	0.000346068	0.000443549	0.0164581	0.000894257	0.000224825	0.00557918
ENSMUSG00000018623	Mmp7	0.0122073	0.106005	0.0633775	0.00572901	0.0327309	0.0320838	0.000900379	0.519104	0.247546	0.00492698	0.0115077	0.0155854	0.00156825	0.0194866	0.0110962
ENSMUSG00000018634	Crhr1	0.000235185	0.0162645	0.110174	0.000497607	0.0162715	0	8.69261e-05	0.0125804	0.0169508	0	0	0.0108293	0.00105373	0	0.001198
ENSMUSG00000018648	Dusp14	0.0847313	0.138636	0.0848239	0.0901824	0.0542415	0.226111	0.246658	0.117203	0.1038	0.142549	0.363256	0.0298005	0.294464	0.00349807	0.744575
ENSMUSG00000018651	Tada2a	0.180631	0.064751	0.0876723	0.0456877	0.0739107	0.142026	0.127502	0.0373256	0.104551	0.146484	0.259014	0.156753	0.33314	0.141594	0.100567
ENSMUSG00000018654	Ikzf1	0.23421	0.621555	0.646233	0.970573	1.33896	0.221493	0.161659	0.344907	0.289894	0.0874147	0.0293803	1.35243	0.0809523	0.0437665	0.222721
ENSMUSG00000018656	Tcaf3	0.000598976	0.00158945	0.0417298	0.000634276	0.000537196	0.0170562	0.00268996	0.000544714	0.00683391	0.00492419	0.000430932	0.00346569	0.000682795	0.000968333	0.00320087
ENSMUSG00000018659	Pnpo	0.0421674	0.234707	0.107697	0.166084	0.119775	0.237145	0.0435491	0.392461	0.292558	0.086274	0.0732406	0.103266	0.0365898	0.327904	0.182409
ENSMUSG00000018661	Cog1	0.44013	0.526768	0.400528	0.461272	0.443653	0.497834	0.565731	0.534633	0.471277	0.486057	0.489067	0.381569	0.425832	0.793153	0.504542
ENSMUSG00000018666	Cbx1	0.521591	0.417129	0.325787	0.486351	0.466594	0.380078	0.485083	0.358438	0.436915	0.491158	0.5469	0.716052	0.656169	0.481074	0.326544
ENSMUSG00000018669	Cdk5rap3	0.331127	0.357095	0.31393	0.312319	0.418054	0.308406	0.337842	0.328299	0.386276	0.358396	0.418122	0.35932	0.362138	0.390545	0.347742
ENSMUSG00000018672	Copz2	0.506301	0.134563	0.0618146	0.15264	0.0856552	0.0499065	0.710718	0.0684315	0.173765	0.605868	0.451174	0.0765085	0.345412	0.0273565	0.00662173
ENSMUSG00000018677	Slc25a39	0.293526	0.251267	0.161586	0.114733	0.151948	0.268877	0.457383	0.361132	0.307513	0.39749	0.560166	0.282584	0.617944	0.515637	0.37852
ENSMUSG00000018678	Sp2	0.190137	0.30403	0.307616	0.315984	0.273436	0.238474	0.246157	0.251545	0.32071	0.228281	0.282491	0.337926	0.339854	0.298402	0.167807
ENSMUSG00000018697	Aatf	0.218568	0.151752	0.178416	0.108943	0.16431	0.138344	0.129125	0.122055	0.134004	0.185086	0.169509	0.27873	0.189364	0.201394	0.118832
ENSMUSG00000018698	Lhx1	0.000351628	0.0158494	0.0490678	0.0159585	0.0418543	0.00273314	0.00111703	0.00633506	0.00869405	0.000376672	0.000313806	0.01972	0.00145122	0.0421332	0.00356847
ENSMUSG00000018707	Dync1h1	2.82445	2.53755	2.43457	2.38456	2.67201	3.02593	2.79889	2.51966	2.51403	2.67276	2.61232	2.67713	2.48714	2.51103	2.34624
ENSMUSG00000018727	Cpsf4l	0.0410761	0.038874	0.0409616	0.0474047	0.0397767	0.0221988	0.0352478	0.0234387	0.0151684	0.0312479	0.0356577	0.025354	0.0284536	0.0226565	0.00360792
ENSMUSG00000018733	Pex12	0.166712	0.128765	0.154955	0.114987	0.130361	0.102992	0.184571	0.127077	0.142932	0.187266	0.164638	0.148983	0.132978	0.14459	0.0915464
ENSMUSG00000018736	Ndel1	0.323623	0.42315	0.379021	0.332227	0.272306	0.561185	0.370756	0.44464	0.477546	0.386484	0.352571	0.275781	0.317758	0.48473	0.279488
ENSMUSG00000018740	Slc25a35	0.142917	0.485882	0.411055	0.601675	0.322184	0.490312	0.0715555	0.237201	0.763969	0.112425	0.107432	0.221738	0.0795863	0.6132	0.110233
ENSMUSG00000018750	Zbtb4	0.664024	0.398425	0.23843	0.46198	0.311661	1.16984	1.01394	0.351034	0.50069	1.02739	0.872852	0.171744	0.697583	0.876353	0.397777
ENSMUSG00000018752	Tnfsfm13	0.00597513	0.0153337	0.00692311	0.00589041	0.00626154	0.0208471	0.00417032	0.0146943	0.0115802	0.00452782	0.0059105	0.00424579	0.00552152	0.0112493	0.0152795
ENSMUSG00000018761	Mpdu1	0.191853	0.332313	0.328798	0.27259	0.316765	0.350182	0.248958	0.355527	0.378989	0.214051	0.282019	0.348616	0.329848	0.253883	0.25902
ENSMUSG00000018765	Fxr2	0.516637	0.54731	0.431041	0.54549	0.519765	0.599244	0.526361	0.477193	0.543377	0.504898	0.495451	0.588909	0.553127	0.68739	0.494316
ENSMUSG00000018770	Atp5g3	0.79323	1.06245	1.11322	0.884391	1.17776	0.860542	1.17466	1.10149	1.04864	0.954975	1.1214	1.36214	1.20532	0.895008	1.15253
ENSMUSG00000018774	Cd68	0.0862852	0.208126	0.179609	0.203729	0.164715	0.0587924	0.0527838	0.148677	0.24476	0.0805694	0.109086	0.161414	0.115893	0.0632425	0.0458596
ENSMUSG00000018776	Slc35g3	0.0235133	0.0113253	0.0157802	0.0246331	0.0258454	0.038615	0.00473498	0.00626153	0.0136583	0.0177515	0.00835614	0.0152929	0.00681665	0.00730656	0.0230163
ENSMUSG00000018796	Acsl1	0.351007	0.654998	0.244908	0.718185	0.305372	0.43122	0.396332	0.758913	1.54671	0.353989	0.596003	0.297934	0.49489	0.767849	0.428702
ENSMUSG00000018800	Abca5	0.280592	0.766182	0.697892	0.497149	0.544012	0.455988	0.373335	0.656047	0.465735	0.421413	0.416341	0.279286	0.391166	0.691054	0.154625
ENSMUSG00000018809	Smyd4	0.0947974	0.0744627	0.0436242	0.044987	0.0510669	0.0991928	0.0802512	0.0395523	0.0812217	0.113121	0.108564	0.120625	0.240842	0.10569	0.0491078
ENSMUSG00000018819	Lsp1	0.0244762	0.711102	0.791272	0.743943	0.781181	0.0576727	0.0772486	0.440542	0.17691	0.0231705	0.0269324	0.358622	0.0278397	0.0402734	0.0544564
[truncated: 46,417 more rows]

## Sheet: mean expression WT and KO
Mean gene expression for WT and Aire-KO cells in each cluster by RamDA-seq. Mean of log(normalized counts +1).
		RamDA-seq cluster and genotype
gene ID	gene symbol	0_AireKO	0_WT	1_AireKO	1_WT	2_AireKO	2_WT	3_AireKO	3_WT	4_AireKO	4_WT	5_AireKO	5_WT	6_AireKO	6_WT	7_AireKO	7_WT	8_AireKO	8_WT	9_AireKO	9_WT	10_WT	11_AireKO	11_WT	12_WT	13_AireKO	13_WT	14_WT
ENSMUSG00000000001	Gnai3	0.538345	0.715535	0.87124	0.899669	0.544195	0.895892	0.814323	0.658578	0.779347	0.832242	0.670904	0.517251	1.2517	0.552352	1.148	1.05848	1.27016	1.08149	0.805401	0.625677	0.63957	0.794828	0.868532	0.625063	0.582612	0.702146	0.900748
ENSMUSG00000000003	Pbsn	0.000268361	0	0	0	0	0.00030897	7.11525e-05	0	0	0	0.001255	0	0	0	0	0	0	0	0	0	0	0	0	0	0	0	0
ENSMUSG00000000028	Cdc45	0.052516	0.0434703	0.0458571	0.0515254	0	0.0679842	0.0430511	0.0363031	0.112548	0.0785438	0.0745793	0.0406991	0	0.0423478	0.039725	0.0197251	0.0402463	0.0391425	0.0338577	0.0288646	0.0722168	0.310643	0.439921	0.56114	0.0395091	0.055298	0.0429423
ENSMUSG00000000031	H19	0	0.0130242	0	0.0160708	0	0.139729	0.00212703	0.00470181	0	0.0258188	0	0.00059049	0	0.0287192	0	0.0447125	0	0.056791	0	0.00506342	0.617652	0	0.0402885	0.737417	0	0.000468789	0.00167235
ENSMUSG00000000037	Scml2	0.0197648	0.0112609	0.00561463	0.0129172	0	0.0371997	0.00294732	0.00638333	0.0155797	0.0108322	0.00563746	0.00502343	0	0.0271377	0	0.00379047	0	0.00214376	0.0134166	0.0198965	0.0429421	0.107591	0.0624499	0.120349	0	0	0.261087
ENSMUSG00000000049	Apoh	0.000766408	0.00036143	0.00867782	0.0141354	0.273695	0.0745484	0.0410725	0.0255653	0.0111708	0.0218507	0	0.000532371	0	0.00290196	0.16903	0.0341234	0	0.000405277	0	0	0.00316403	0.00128097	0.00321824	0.000662471	0	0	0
ENSMUSG00000000056	Narf	0.559333	0.441251	0.477598	0.501909	0.841056	0.455334	0.399584	0.486198	0.369107	0.467747	0.686294	0.684748	0	0.282138	0.447729	0.381327	0.400341	0.407783	0.417494	0.347822	0.334893	0.314128	0.344417	0.269799	0.653741	0.459556	0.205124
ENSMUSG00000000058	Cav2	0.0681333	0.263196	0.26733	0.196462	0.213689	0.20655	0.0977468	0.11901	0.0410099	0.0601699	0.00647545	0.0229912	0	0.0507715	0.144633	0.291095	0.426343	0.172814	0.160833	0.364534	0.123382	0.130801	0.139516	0.201732	0.250912	0.156919	0.741976
ENSMUSG00000000078	Klf6	0.716999	1.09114	1.50352	1.49406	1.20592	1.60893	1.808	1.31718	1.01921	1.32327	0.880579	1.06341	1.28985	0.9916	1.63739	1.70112	1.44514	1.10506	0.587663	0.748322	0.619648	0.961574	1.14045	0.683962	1.28212	1.12361	1.24431
ENSMUSG00000000085	Scmh1	0.84946	0.896811	0.485444	0.332769	0.611036	0.206358	0.420553	0.267029	0.197124	0.162117	0.37681	0.340106	1.04914	1.08727	0.281021	0.278983	0.298646	0.225766	0.93017	1.05678	0.937292	0.252909	0.184245	0.837625	0.539563	0.657717	0.618437
ENSMUSG00000000088	Cox5a	0.169516	0.171176	0.25212	0.324389	0.227338	0.295244	0.255867	0.357484	0.2675	0.311007	0.312882	0.25568	0.285364	0.267588	0.280733	0.395243	0.256452	0.33012	0.196337	0.198951	0.214343	0.296515	0.372443	0.217797	0.174539	0.251366	0.32993
ENSMUSG00000000093	Tbx2	0.00781047	0.00522883	0.0171524	0.0185417	0	0.0307116	0.00518313	0.0100421	0.00147359	0.0179137	0.0202054	0.0242646	0	0.00295285	0.0306838	0.00907139	0.0135937	0.0790248	0.0100207	0.0377603	0.0124414	0	0.0144073	0.00374297	0.0175297	0.00700988	0
ENSMUSG00000000094	Tbx4	0.00011019	0.0001171	0	0.00556357	0	0.0557747	0.000604346	0.00427919	0	0.000106447	0	0	0	0.000123361	0	0.000457868	0	0.00117274	0	0	0	0	0.00689499	0.000577856	0	0	0
ENSMUSG00000000103	Zfy2	0	0	0	0	0	0.00430249	0	0	0	0	0	0	0	0	0	0	0	0	0	0	0	0	0	0	0	0	0
ENSMUSG00000000120	Ngfr	0.364809	0.473063	0.101929	0.0580639	0.178728	0.161153	0.0470547	0.0879656	0.0555367	0.10021	0.438067	0.265536	0.01924	0.049746	0.0807529	0.0179107	0.015146	0.0588747	0.27504	0.373574	0.301753	0.0409398	0.0525166	0.305862	0	0.0471759	0.00717714
ENSMUSG00000000125	Wnt3	0.00470086	0.00267219	0.0105198	0.024718	0.135094	0.158837	0.0570225	0.0210773	0.0573582	0.0945399	0.011074	0.000400516	0.209543	0.0152269	0.0485395	0.0215446	0.0999666	0.0652812	0.00972041	0.00806334	0.0336626	0.00530359	0.00788263	0.0203634	0	0.00681142	0.0157662
ENSMUSG00000000126	Wnt9a	0.0119369	0.0162168	0.027102	0.0150645	0	0.043294	0.00900746	0.0091727	0.00483812	0.0124501	0.000831506	0.00651555	0	0.103903	0.000991716	0.00525213	0.169965	0.0201837	0.0349841	0.0845237	0.0917086	0	0.00753612	0.0591846	0	0.0142489	0.0101055
ENSMUSG00000000127	Fer	0.305357	0.270989	0.284867	0.230619	0.401117	0.257345	0.425371	0.282237	0.320934	0.37036	1.01491	0.904092	0.225174	0.259412	0.104668	0.202543	0.288623	0.203144	0.311159	0.275772	0.24254	0.284166	0.257399	0.292911	0.332042	0.256026	0.288997
ENSMUSG00000000131	Xpo6	1.08044	1.02621	1.00727	1.12042	0.192859	1.24741	1.11684	1.05597	1.31037	1.3455	1.10254	0.951261	0.754582	1.08712	1.00714	1.16578	1.20337	1.04097	1.20524	1.07649	1.28002	1.5152	1.46646	1.25129	1.0843	1.09303	1.34898
ENSMUSG00000000134	Tfe3	0.438374	0.472144	0.471403	0.565445	0.112541	0.534737	0.470003	0.487628	0.507667	0.568236	0.411395	0.520987	0.547245	0.697526	0.422426	0.485716	0.452696	0.51176	0.462696	0.590164	0.625211	0.55846	0.621892	0.531329	0.560224	0.510561	0.396185
ENSMUSG00000000142	Axin2	0.113789	0.143963	0.298776	0.207071	0	0.116315	0.31419	0.190641	0.284045	0.213112	0.0779968	0.0765667	0.0838062	0.318825	0.0517952	0.0749228	0.280189	0.124229	0.223517	0.246073	0.33516	0.244242	0.198476	0.260927	0.199037	0.291459	0.244682
ENSMUSG00000000148	Brat1	0.314006	0.248919	0.227102	0.228373	0.213689	0.22278	0.240973	0.260515	0.270393	0.253428	0.219731	0.309089	0.01924	0.299851	0.284052	0.219602	0.233254	0.232373	0.260548	0.255987	0.356635	0.289752	0.265357	0.239326	0.188751	0.252087	0.195553
ENSMUSG00000000149	Gna12	0.781972	0.66295	0.521516	0.602044	0.611036	0.517136	0.574024	0.62321	0.827471	0.731934	0.877131	0.916281	0.547245	0.870049	0.483882	0.525628	0.508389	0.56951	0.634272	0.827282	0.923319	0.959346	0.94299	0.906925	0.505561	0.75203	0.679804
ENSMUSG00000000154	Slc22a18	0.0401549	0.0473247	0.0842638	0.135706	0	0.0769171	0.0359248	0.0757635	0.0594461	0.106492	0.241781	0.257651	0	0.0484145	0.151902	0.333633	0.129846	0.264009	0.0544696	0.0295449	0.0462721	0.038953	0.0312095	0.0319683	0.0766422	0.189936	0.0594699
ENSMUSG00000000157	Itgb2l	0.000224436	0.000273375	0	0.020292	0	0.0493075	0	0.00547564	0	0.00235752	0.00433251	0.0131564	0	0.000123361	0.0571115	0.0519324	0	0.0312594	0	0.000205244	0	0	0	0.00210729	0.0895929	0.00844089	0.0748989
ENSMUSG00000000159	Igsf5	0	0.000115399	0.00484075	0.0170922	0	0.0241493	0.00587988	0.00547828	0.00352553	0.00197129	0.0150943	0.0185124	0	0.000111647	0.0747903	0.0646993	0.00411895	0.0315307	0	0	0.000338477	0	0	0.000269364	0.0270641	0.0106703	0
ENSMUSG00000000167	Pih1d2	0.0338845	0.0265182	0.0376994	0.0315718	0	0.0422258	0.0296845	0.0478204	0.0443822	0.0389791	0.00937413	0.0249173	0	0.0296296	0.014583	0.0161515	0.0183521	0.0248248	0.00564624	0.0267962	0.0367511	0.0205021	0.0325292	0.0209463	0.00375856	0.114256	0.667453
ENSMUSG00000000168	Dlat	0.30872	0.328441	0.274276	0.288961	0.0816581	0.278471	0.230917	0.22115	0.381084	0.354597	0.313273	0.252749	0.483438	0.337205	0.208363	0.208518	0.189692	0.262331	0.384097	0.326834	0.317642	0.432127	0.488142	0.328519	0.268366	0.394784	0.309762
ENSMUSG00000000171	Sdhd	0.361521	0.408506	0.458741	0.641788	0.240804	0.507792	0.466532	0.589295	0.548122	0.638194	0.417662	0.426262	0.453032	0.644305	0.508496	0.651891	0.356262	0.537565	0.42046	0.455868	0.619711	0.724078	0.902449	0.70901	0.379686	0.742842	0.735988
ENSMUSG00000000182	Fgf23	0.00170007	0.00191041	0.000654338	0.0203205	0	0.121292	0.000862955	0.00126888	0.00100268	0.0679732	0.0211102	0.0188061	0	0.000304489	0	0.00186196	0	0.00217639	0	0	0.00146978	0.00181515	0.0146965	0.00127076	0	0	0
ENSMUSG00000000183	Fgf6	0	0	0	0.000401544	0	0.0235716	0.000113361	0.0013723	0	0.0101553	0	0.0097665	0	0.000189915	0	0.000114483	0	0.000377442	0	0	0.000279351	0	0.00291716	0.000179368	0	0	0.0432942
ENSMUSG00000000184	Ccnd2	0.582147	0.774211	0.771741	1.08462	0.00847248	1.34425	1.16867	1.24844	2.42649	2.11888	0.0767249	0.137732	1.26823	1.10697	1.25626	1.12058	0.376445	0.654746	1.01289	1.03735	2.04707	2.25851	2.56794	1.97136	0.49202	0.549819	0.649343
ENSMUSG00000000194	Gpr107	0.767206	0.833836	0.791771	0.732362	0.841056	0.731531	0.71608	0.626361	0.621338	0.702354	0.498524	0.592816	0.225174	0.799832	0.755724	0.805751	0.985162	0.783352	0.749119	0.82321	0.702406	0.658624	0.598209	0.617911	0.928547	0.812846	0.636033
ENSMUSG00000000197	Nalcn	0.00925635	0.00750107	0.0344576	0.0671636	0.348482	0.241607	0.0296251	0.0879882	0.00264998	0.0780757	0.132074	0.0740566	0	0.0169538	0.000536762	0.00629072	0.228234	0.0335029	0.0135332	0.0179039	0.0235395	0	0.0132224	0.0329006	0	0.0728649	0
ENSMUSG00000000202	Btbd17	0.00321292	0.00177116	0.000271578	0.00450097	0.273695	0.0709344	0.00655771	0.000447991	0	0.0325854	0	0.00101446	0	0.000322923	0	0.00092946	0.0129501	0.0084574	0	0.016889	0.000712688	0	0.00192993	0.00150083	0.249389	0.101846	0.0179139
ENSMUSG00000000204	Slfn4	0	5.87002e-05	0	0.0224634	0	0.0413736	0.000113361	0.000372779	0	0.00459135	0	8.04395e-05	0	0.000955003	0	0.0100001	0.0219389	0.05209	0	0.000627698	0.000653068	0	0.000933485	0.000593954	0	0	0
ENSMUSG00000000214	Th	0	0.00168844	0	0.0262396	0	0.14387	0	0.00169679	0	0.00913376	0.00822011	0.0228945	0	0.000242162	0	0.00914383	0	0.00202323	0	0.000463528	0.00090251	0	0.0137333	0.00765326	0.0470776	0.0461661	0
ENSMUSG00000000215	Ins2	0	0.0499478	0	0.0851017	0	0.139384	0	0.132436	0	0.0867684	0	0.348364	0	0.000504958	0	0.093136	0	0.0485434	0	0.0403564	0.00068415	0	0.0990807	0	0	0.310464	0.0719888
ENSMUSG00000000216	Scnn1g	0.0415874	0.0392041	0.107001	0.124302	0	0.0979942	0.202982	0.097256	0.126055	0.109185	0.00305257	0.0128214	0	0.193322	0.158551	0.0308496	0.107782	0.154155	0.212075	0.110289	0.0688743	0.277034	0.0924183	0.0567063	0	0.00360946	0.0341731
ENSMUSG00000000223	Drp2	0.238703	0.09465	0.207465	0.28925	0	0.101955	0.165663	0.190568	0.28532	0.234885	0.0107913	0.00791219	0	0.053815	0.275873	0.355472	0	0.0439816	0.0135911	0.0373887	0.0465389	0.404486	0.344003	0.112351	0.00375856	0.180714	0.0675637
ENSMUSG00000000244	Tspan32	0.0015828	0.002948	0.000206487	0.0170961	0	0.0885486	0.00386953	0.000331683	0.0107258	0.0132573	0.0395575	0.00861448	0	0.025221	0	0.0120318	0	0.0107492	0.0140352	0.00261559	0.014684	0	0.000787815	0.00550867	0	0.00212516	0
ENSMUSG00000000247	Lhx2	0.00116366	0.00022241	0.000610782	0.0103931	0	0.0278757	0.00325835	0.00682908	0	0.00963409	0	0.00315223	0	0	0	0.00282161	0	0.000240133	0	0.00030193	0.000163516	0	0.0100635	0.00691233	0	0	0.0733522
ENSMUSG00000000248	Clec2g	0.105062	0.202823	0.218429	0.228774	0.112541	0.190546	0.150628	0.230741	0.173962	0.204613	0.306736	0.605198	0	0.0387787	0.135349	0.245379	0.260392	0.256716	0.0331168	0.0568744	0.0108615	0.212175	0.170206	0.0193938	0.00950796	0.164771	0.262301
ENSMUSG00000000253	Gmpr	0.641376	0.67234	0.0918084	0.210177	0.529271	0.189526	0.115009	0.195133	0.179693	0.223098	0.163806	0.18709	1.2004	1.25949	0.022907	0.110953	0.0631857	0.284275	0.758065	0.978002	0.992408	0.175691	0.216737	0.849537	0.0140976	0.324213	0.317192
ENSMUSG00000000263	Glra1	0.00519547	0.000197051	0.00197477	0.007038	0.0334676	0.0468448	0.00657242	0.00104724	0.0219643	0.00990005	0.000912061	0.000127707	0	0.00226009	0.0142115	0.00425237	0	0.000713985	0.00618127	0.00444657	0.00686822	0.00707237	0.00837282	0.00887751	0	0	0.00923377
ENSMUSG00000000266	Mid2	0.521236	0.689554	0.831146	0.794624	0.10491	0.769786	0.84796	0.703663	0.75239	0.804367	0.705771	0.693346	1.35457	0.756736	1.07793	0.749897	1.17518	0.982434	0.676693	0.73478	0.829718	0.799166	0.768856	0.76222	1.12133	0.857413	0.65698
ENSMUSG00000000275	Trim25	1.11269	1.22322	0.694986	0.87333	0.597084	0.670906	0.415879	0.69735	0.556822	0.584117	0.716074	0.689283	1.25447	1.05656	1.10438	0.985919	0.702957	1.00638	1.18882	1.13021	1.09331	0.597061	0.704833	0.921072	0.790407	1.03735	0.830008
ENSMUSG00000000276	Dgke	0.175501	0.189071	0.192915	0.227841	0.0816581	0.185493	0.165596	0.175212	0.290522	0.202243	0.172556	0.184938	0	0.251547	0.150545	0.124599	0.160219	0.195473	0.149682	0.222591	0.171952	0.304728	0.262553	0.185368	0.405737	0.450316	0.507875
ENSMUSG00000000278	Scpep1	0.100211	0.107774	0.655203	0.522239	1.27006	0.60236	0.875809	0.723928	0.450888	0.559678	0.0768132	0.0793487	0	0.0278606	0.366961	0.175224	0.447988	0.320126	0.0261402	0.11457	0.0629486	0.390636	0.455833	0.118772	0.197081	0.40098	0.230248
ENSMUSG00000000282	Mnt	0.344118	0.354356	0.266123	0.295561	0.127633	0.223029	0.221068	0.248005	0.175905	0.189976	0.340845	0.323113	0	0.54689	0.342196	0.321039	0.321061	0.349367	0.264678	0.412898	0.491011	0.120834	0.206301	0.463971	0.3195	0.355777	0.224369
ENSMUSG00000000290	Itgb2	0.00783351	0.00829952	0.0269561	0.0694497	0	0.0814336	0.0178702	0.00175477	0.0132875	0.0268224	0	0.00717736	0.217389	0.312473	0.00943141	0.0154446	0.0503561	0.0446997	0.0442682	0.0406982	0.135956	0.00164551	0.00954785	0.100908	0	0	0
ENSMUSG00000000295	Hddc2	0.0710714	0.0561814	0.0329294	0.0237097	0	0.022247	0.0168959	0.00759935	0.0496264	0.041642	0.0222628	0.0163038	0.0838062	0.0553553	0.004778	0.00669428	0.0272892	0.0388326	0.0762256	0.0828851	0.0674756	0.0602755	0.0776181	0.0688225	0	0.0438406	0.0145695
ENSMUSG00000000296	Tpd52l1	0.00755513	0.0146595	0.00244691	0.0109767	0	0.0271086	0.00661423	0.0141025	0.0176571	0.0101314	0.0039278	0.0101791	0.101513	0.0343229	0	0.00110927	0.00967687	0.0329597	0.0354396	0.0480222	0.0374249	0.00596713	0.0191787	0.0342107	0	0.00742744	0.00609668
ENSMUSG00000000301	Pemt	0.027482	0.0235277	0.0448259	0.0748206	0.292923	0.197765	0.0859547	0.0481566	0.0678031	0.199749	0.016234	0.0199515	0	0.0444102	0.0635872	0.0786955	0.0167423	0.0342488	0.0176422	0.0313263	0.0526344	0.0540114	0.0763703	0.0392287	0.0112688	0.039959	0.148617
ENSMUSG00000000303	Cdh1	2.45406	2.37112	1.62037	1.76837	2.54421	1.76655	1.20637	1.22955	1.67096	1.60024	1.95813	1.89611	2.31553	1.88576	1.95288	1.8476	2.2681	2.43903	2.26247	2.24561	2.16058	2.00977	1.94373	2.00899	1.49148	2.1145	1.61427
ENSMUSG00000000305	Cdh4	0.283988	0.12456	0.0846249	0.44575	0.638369	0.374597	0.253559	0.459965	0.322827	0.400309	0.00844857	0.0597724	1.06601	2.42184	0.0802687	0.226741	0.0539162	0.147472	0.807268	1.1654	1.9961	0.103481	0.111078	1.88733	0.364512	0.295077	0.0845026
ENSMUSG00000000308	Ckmt1	0.0499484	0.0538589	0.533126	0.766592	1.25562	0.988348	0.733864	0.793792	0.48592	0.941568	1.1803	1.02495	0	0.0120081	0.637982	1.13704	1.00255	0.925083	0.0483788	0.0425074	0.0230818	0.270746	0.300804	0.0223698	0.516394	0.698801	0.388289
ENSMUSG00000000317	Bcl6b	0.0130199	0.00199579	0.0149898	0.00283926	0	0.0139633	0.00618349	0	0.026064	0.00665769	0	0.000658245	0	0.00070025	0	0.00514147	0.0131467	0.00567149	0.0192967	0.00512761	0.00282068	0.00876011	0.0300532	0.000577649	0	0.000572315	0
ENSMUSG00000000318	Clec10a	0	0.000149248	0.000799144	0.000642243	0	0.0113761	0.000842019	0.00069227	0	0	0	0	0	0	0.000536762	0	0.00208704	0.000352811	0.00241369	0	0.000261624	0	0.0109695	0	0	0	0.124896
ENSMUSG00000000320	Alox12	0.0612596	0.134909	0.0765885	0.0961996	0	0.116725	0.0722258	0.0732716	0.0581063	0.0921982	0.0627349	0.0153624	0	0.00707198	0.0764957	0.0467034	0.497237	0.568115	0.235219	0.0201382	0.0486736	0.0567402	0.0915988	0.0650675	0	0.00609756	0.0291219
ENSMUSG00000000325	Arvcf	0.384806	0.284808	0.117091	0.115045	0.240804	0.145507	0.117719	0.181604	0.166208	0.145433	0.14507	0.179199	0.177529	0.658797	0.0588815	0.0626908	0.0992954	0.124758	0.408184	0.483201	0.673548	0.199929	0.195514	0.585077	0.320787	0.233274	0.777517
ENSMUSG00000000326	Comt	0.942788	1.0018	0.546676	0.473738	0.493559	0.326183	0.329983	0.446883	0.404176	0.396157	0.33548	0.438062	0.906804	1.13517	0.488772	0.467499	0.687588	0.613726	0.738007	0.963138	1.03815	0.52561	0.600276	0.903242	0.354986	0.399008	0.581226
ENSMUSG00000000339	Rtca	0.146157	0.146127	0.165191	0.157205	0.097219	0.160879	0.121677	0.14873	0.194565	0.193416	0.175755	0.144282	0.369357	0.138845	0.11078	0.139319	0.12815	0.116746	0.117335	0.115772	0.155928	0.194235	0.258884	0.177676	0.162498	0.20762	0.374545
ENSMUSG00000000340	Dbt	0.181136	0.197484	0.161503	0.155316	0.164393	0.183837	0.165448	0.153949	0.247694	0.185526	0.178077	0.167825	0.663807	0.283419	0.119407	0.101313	0.0432956	0.155365	0.382214	0.288431	0.320086	0.295869	0.26587	0.205472	0.113017	0.17739	0.154433
ENSMUSG00000000346	Dazap2	0.650567	0.78504	1.11338	1.07932	0.514122	0.968856	1.09233	1.06927	0.879712	1.00085	1.01688	1.06746	1.06935	1.03537	1.13163	1.20927	1.19	1.20982	0.772734	0.946589	0.83623	0.936668	1.03121	0.773	0.970771	1.21962	1.21585
ENSMUSG00000000355	Mcts1	0.197933	0.204241	0.213333	0.188266	0.488351	0.157438	0.186416	0.153909	0.187988	0.182707	0.21732	0.212829	0.161129	0.218153	0.19185	0.144845	0.205995	0.150047	0.243444	0.198632	0.20577	0.197151	0.17857	0.168807	0.243631	0.274936	0.100472
ENSMUSG00000000359	Rem1	0.0149684	0.0208478	0.018334	0.035873	0	0.0878403	0.0764435	0.0818777	0.107486	0.168026	0	0.00516443	0	0.0035669	0.000769033	0.00284445	0	0.000926412	0	0.0048377	0.000953889	0.144452	0.193402	0.00670123	0	0	0.192728
ENSMUSG00000000365	Rnf17	0.000994141	0.000323731	0.00230091	0.0107081	0	0.0284038	0.0113224	0	0.0047716	0.00429979	0.0351539	0.0211438	0	0.00618607	0.0126809	0.00700534	0.019388	0.00289654	0.00487616	0	0.00528596	0.00270003	0.000785002	0.0175566	0	0.0286069	0.0410691
ENSMUSG00000000374	Trappc10	1.09026	0.915682	1.12347	1.08966	1.40403	1.15585	1.26139	1.33816	1.59069	1.39387	0.856008	0.912978	1.39389	1.05441	1.15381	1.02247	0.926317	0.969315	0.920299	1.01473	0.9389	1.51042	1.31785	1.01435	0.654418	1.03092	1.00266
ENSMUSG00000000378	Ccm2	0.210686	0.22162	0.196695	0.201036	0.0737859	0.190532	0.148345	0.178125	0.189154	0.188309	0.237276	0.272502	0.217389	0.217817	0.270404	0.251661	0.196342	0.200776	0.196439	0.196178	0.229914	0.19908	0.259438	0.297133	0.128502	0.23001	0.223375
ENSMUSG00000000381	Wap	0.00583176	0.0023746	0.0101106	0.00658035	0	0.0279462	0.00700202	0.0465544	0.00740386	0.0100754	0.00205558	0.000729732	0	0.000395227	0.00740017	0.00299656	0.00265276	0.00144478	0	0.00188453	0.00140444	0.00698002	0.00341551	0	0.00950796	0.00394602	0.00700986
ENSMUSG00000000384	Tbrg4	0.355841	0.302816	0.298659	0.27796	0	0.259024	0.164967	0.310176	0.30733	0.286135	0.324789	0.254654	0.278035	0.311017	0.203684	0.282022	0.255433	0.296055	0.338566	0.2999	0.409962	0.567237	0.530564	0.481566	0.173376	0.295334	0.513814
ENSMUSG00000000385	Tmprss2	0.183925	0.18141	1.14943	0.814852	0.601756	0.335157	0.428812	0.744407	0.052682	0.113516	0.0787564	0.130654	0.232899	0.19112	1.53032	1.64321	0.607629	0.7512	0.397745	0.198103	0.268549	0.010315	0.055763	0.231083	1.61482	0.90783	0.559362
ENSMUSG00000000386	Mx1	0.34289	0.445922	0.154222	0.255907	0	0.442145	0.337234	0.384033	0.337334	0.346094	0.00979476	0.0326652	0.446838	0.173262	0.215823	0.269741	0.298234	0.49324	0.459484	0.306267	0.238403	0.304871	0.227297	0.142143	0	0.0434206	0.233131
ENSMUSG00000000392	Fap	0.0116337	0.0214522	0.162466	0.123704	0	0.1215	0.0454489	0.0709949	0.0027484	0.053548	0.00349489	0.0303847	0	0.0281428	0.0504978	0.133716	0.524036	0.308228	0.149538	0.0315429	0.187217	0.00450923	0.044334	0.190773	0	0.0141524	0.0411991
ENSMUSG00000000394	Gcg	0	0.00131416	0.0165354	0.0405229	0	0.170817	0.0673242	0.0407668	0.0107142	0.0925281	0	0.00162764	0	0.00121994	0.00161765	0.0126829	0.0184309	0.0261068	0	0.00419273	0.00218229	0.00573631	0.0158435	0.00218102	0	0.0200924	0.00172737
ENSMUSG00000000399	Ndufa9	0.267531	0.276795	0.362386	0.355635	0.135094	0.304518	0.354462	0.335283	0.442699	0.386518	0.566629	0.474863	0.152827	0.338129	0.296815	0.347926	0.402915	0.345223	0.37538	0.277135	0.345856	0.44739	0.513336	0.326245	0.247138	0.398175	0.49203
ENSMUSG00000000402	Egfl6	0.00020454	5.8766e-05	0	0.00340393	0	0.00997552	0	0	0	0.00273082	0	0.000102112	0	0	0	0.000180748	0	0.0070341	0	0	0	0	0.00281189	0.000119894	0	0	0
ENSMUSG00000000409	Lck	0.0917667	0.0894799	0.0282857	0.077056	0.157149	0.142539	0.0359962	0.0307009	0.133699	0.0970876	0.0308933	0.0760242	0	0.18377	0.0294907	0.0759114	0.000537922	0.0344042	0.0899405	0.0540173	0.0977074	0.0657402	0.105069	0.107313	0.00744264	0.022219	0.0292136
ENSMUSG00000000411	Tssk3	0.00847943	0.00364124	0.0785865	0.079357	0.0416623	0.0952101	0.103111	0.112664	0.126716	0.124053	0.00619013	0.00734072	0	0.0105676	0.0485279	0.0467289	0.0161334	0.0289479	0.0109102	0.00872066	0.00658891	0.0388004	0.0475166	0.00665864	0.0378807	0.00247871	0.00907051
ENSMUSG00000000416	Cttnbp2	0.31605	0.336766	0.2096	0.199591	0	0.142373	0.0433848	0.0537374	0.0910019	0.0486993	0.103518	0.363377	0	0.0269116	0.000401423	0.277548	0.601659	0.856554	0.091401	0.134361	0.134959	0.0223046	0.0938493	0.211924	0	0.405998	0.113077
ENSMUSG00000000420	Galnt1	0.424516	0.470045	0.396998	0.490803	0.0737859	0.491481	0.51101	0.392173	0.560705	0.552694	0.427217	0.429875	0.440606	0.420413	0.420373	0.387703	0.468918	0.477815	0.533943	0.452559	0.424453	0.597554	0.580599	0.574195	0.759269	0.5868	0.837063
ENSMUSG00000000435	Myf5	0.00527462	0.00171865	0	0.00112545	0	0.0056572	0.0169861	0	0.0146698	0.00130761	0	0.00102641	0	0	0	0	0	0	0	0.00347485	0	0	0.00363361	0.000189283	0	0	0
ENSMUSG00000000439	Mkrn2	0.192982	0.194373	0.275244	0.247043	0.1425	0.229205	0.322963	0.324807	0.303718	0.252874	0.193731	0.26764	0.193664	0.188181	0.178309	0.227821	0.208436	0.251451	0.204221	0.218338	0.229671	0.226152	0.281339	0.238579	0.302993	0.282323	0.130158
ENSMUSG00000000440	Pparg	0.00274458	0.00315045	0.0683242	0.0975136	0	0.0966477	0.0232338	0.0429426	0.0163986	0.0352093	0.00178837	0.0689468	0	0.00414172	0.043308	0.101146	0.0804476	0.0463931	0	0.000444433	0.00724995	0.00253779	0.0212534	0.00705294	0	0.0368997	0.0227885
ENSMUSG00000000441	Raf1	0.694595	0.634208	0.688741	0.628438	0.554021	0.633501	0.714208	0.569386	0.998889	0.737949	0.70915	0.682372	0.6436	0.543271	0.683336	0.658399	0.532233	0.604791	0.576529	0.549972	0.574516	0.849501	0.867728	0.643855	0.791947	0.827057	0.498929
ENSMUSG00000000486	Sept1	0.0515603	0.0558209	0.407838	0.697656	0.418063	0.446721	0.415525	0.886805	0.144291	0.332201	0.216105	0.220604	0.0566438	0.109043	0.336777	0.63314	0.222993	0.201897	0.045623	0.0353453	0.0271051	0.111617	0.0995163	0.0407241	0.174164	0.145623	0.0401886
ENSMUSG00000000489	Pdgfb	0.0833756	0.145601	0.412494	0.400969	0.0168738	0.296509	0.132246	0.158379	0.0843199	0.19025	0.0433509	0.0248068	0	0.175097	0.72449	0.514084	0.245203	0.268591	0.00414784	0.0705976	0.0964636	0.0336285	0.109745	0.169234	0.00375594	0.0509964	0.0456942
ENSMUSG00000000530	Acvrl1	0.0217555	0.0293632	0.0458888	0.0632058	0	0.0605891	0.0190189	0.0406386	0.00508386	0.0162532	0.0220356	0.0210668	0	0.00460679	0.0294754	0.055488	0.0319723	0.0265722	0.0743702	0.0568681	0.0289675	0.00245328	0.00233094	0.0115198	0	0.0114678	0
ENSMUSG00000000531	Grasp	0.0398208	0.0261836	0.206508	0.215146	0.127633	0.265732	0.195804	0.101025	0.368092	0.268417	0.10911	0.163335	0	0.0336489	0.0447672	0.101762	0.126107	0.140019	0.0607052	0.0160496	0.0441609	0.323773	0.356991	0.043587	0.374956	0.590511	0.23427
ENSMUSG00000000532	Acvr1b	0.419508	0.484307	0.158695	0.305139	0.3364	0.162956	0.102813	0.157621	0.253478	0.136858	0.673748	0.810992	0.428023	0.537423	0.681172	0.730581	0.540803	0.716416	0.58155	0.538016	0.665239	0.318818	0.220227	0.5715	0.331872	0.602827	0.713879
ENSMUSG00000000538	Tom1l2	0.887026	0.855357	0.977955	0.849059	0.36042	0.59884	0.739924	0.701126	0.558487	0.554721	0.737186	0.784135	0.558421	1.24598	1.1435	0.919945	1.25026	0.989975	0.97227	1.15376	1.01965	0.440506	0.471965	0.876005	0.842667	0.905114	0.581852
ENSMUSG00000000544	Gpa33	0.00458393	0.028035	0.860381	0.72917	0.192859	0.187674	0.307665	0.467843	0.0376336	0.0597304	0.302057	0.65335	0	0.00655303	1.87881	1.75218	0.521457	0.44937	0	0.00846278	0.0131389	0.0105174	0.0286664	0.00596237	0.720817	0.939626	0.0499276
ENSMUSG00000000552	Zfp385a	0.401396	0.26647	0.0560705	0.0601103	0.0416623	0.0858394	0.0223868	0.0243585	0.0984601	0.083196	0.0381335	0.0239159	0.421672	0.175481	0.0160978	0.054932	0.12529	0.154987	0.313224	0.309693	0.36081	0.127155	0.0552725	0.290512	0	0.0666931	0.0870673
ENSMUSG00000000555	Itga5	0.165429	0.198329	0.0247896	0.0541462	0	0.160663	0.0172416	0.184137	0.128934	0.119529	0.00216368	0.00481282	0.136013	0.211815	0.0477226	0.102587	0.0349128	0.0485776	0.145707	0.158799	0.314506	0.128005	0.108478	0.301588	0	0.0109748	0.0904766
ENSMUSG00000000560	Gabra2	0.000883901	0.000412369	0	0.00477306	0	0.0174922	0.000747167	0	0.0082256	0.0015338	0.00247478	0.000415704	0	0.00150448	0	0.00129205	0	0.00113132	0.000546403	0.00452635	0.00147741	0	0.0106401	0.00295837	0	0	0.0179139
ENSMUSG00000000561	Wdr77	0.196463	0.273593	0.12535	0.12952	0.0168738	0.15748	0.163146	0.118808	0.308536	0.211873	0.117816	0.112579	0.255722	0.20617	0.127559	0.117093	0.15888	0.127441	0.278209	0.212942	0.307316	0.326179	0.382906	0.31555	0.287773	0.23553	0.271807
ENSMUSG00000000562	Adora3	0.00646232	0.000727349	0.0195367	0.0155444	0	0.021015	0.111672	0.0159728	0.029405	0.0418471	0	0.00120146	0	0	0.00364969	0.00930102	0	0	0.00214558	0.00472196	0.00242719	0.00243636	0.00669375	0.00126389	0.0963516	0.0660165	0.151241
ENSMUSG00000000563	Atp5pb	0.41711	0.454923	0.540405	0.588395	0.601756	0.536116	0.667811	0.634528	0.590421	0.611854	0.433103	0.453269	0.683615	0.322868	0.619301	0.635332	0.451637	0.452283	0.505611	0.362632	0.310827	0.55802	0.672206	0.314323	0.295926	0.486897	0.55833
ENSMUSG00000000567	Sox9	1.25589	1.32886	0.775484	0.751318	0.25409	0.669413	0.909345	0.75969	0.935362	1.05081	1.76391	2.05611	0.750004	0.858003	0.356756	0.318393	0.883754	0.843761	1.21707	1.21397	1.27513	0.920243	0.947691	1.14659	0.398191	0.255273	0.90697
ENSMUSG00000000568	Hnrnpd	0.547983	0.644445	0.4577	0.429337	0.716152	0.393561	0.453742	0.373681	0.61725	0.465657	0.487322	0.411585	1.07268	0.438701	0.379483	0.352204	0.367416	0.342739	0.663465	0.533926	0.605233	0.920149	0.824197	0.779949	0.751571	0.594364	0.520775
ENSMUSG00000000579	Dynlt1c	0.00710421	0.00704105	0.00245369	0.00234948	0	0.0017173	0.00101846	0.000695812	0.000743579	0.00195548	0.00397353	0.00601066	0.0287229	0.0031081	0.000960554	0.00253027	0	0.00222906	0.00763388	0.0101426	0.00296057	0.00403371	0.00225386	0.00373613	0.0181239	0.0224588	0.00713984
ENSMUSG00000000581	C1d	0.271883	0.3432	0.336231	0.336428	0.0737859	0.253421	0.272495	0.261341	0.341812	0.353349	0.200653	0.202723	0.101513	0.337132	0.317388	0.39438	0.322655	0.254736	0.394914	0.363878	0.464849	0.408682	0.493773	0.448303	0.586537	0.412954	0.364509
ENSMUSG00000000594	Gm2a	0.0577308	0.118169	0.0708047	0.101602	0	0.17593	0.0255133	0.0377955	0.0608288	0.114995	0.151741	0.206748	0	0.0318558	0.0210429	0.0759483	0.574228	0.822566	0.102732	0.143562	0.0574873	0.0551007	0.0763338	0.0486644	0.0310252	0.164723	0.28014
ENSMUSG00000000600	Krit1	0.827334	0.934351	0.742495	0.775429	0	0.663676	0.800812	0.807325	0.945964	0.691221	0.677683	0.763583	0.547245	0.677656	0.681523	0.740382	0.964148	0.52512	0.817155	0.749072	0.572726	0.809217	0.689344	0.542812	0.887839	0.853513	0.560873
ENSMUSG00000000605	Clcn4	0.608037	0.67259	0.594245	0.613884	0	0.494787	0.583388	0.518134	0.627008	0.579518	0.639787	0.699978	0.552849	0.440582	0.532559	0.5512	0.672351	0.595773	0.635552	0.568664	0.465371	0.569125	0.558016	0.459727	0.61275	0.846447	0.324973
ENSMUSG00000000606	Vmn2r88	0.000306653	0	0	0	0	0.000127193	0.000266328	0	0	0	0	0	0	0.000136938	0	0	0	0	0	0	0	0	0	0	0	0	0
ENSMUSG00000000617	Grm6	0	0.00188908	0.000136721	0.00558652	0.493559	0.012321	0.00125348	0.000487773	0	0.00394199	0	5.36091e-05	0	0	0	0.000199189	0	0.00124481	0	0.000532931	0.00238938	0	0.00158267	0.000825536	0	0	0
ENSMUSG00000000627	Sema4f	0	0.0025751	0.00222366	0.017315	0	0.0984688	0.00233931	0	0	0.0146882	0	0.000295743	0	0.00237847	0	0.00156113	0	0.00129033	0	0.00113715	0.00177649	0	0.0119623	0.000252911	0.0643311	0.0145354	0.00492824
ENSMUSG00000000628	Hk2	0.0448342	0.0481109	0.523184	0.358118	1.12365	0.460469	0.615248	0.369337	0.252087	0.477	0.118749	0.0330523	0	0.172266	0.734037	0.260758	0.526492	0.429863	0.0347347	0.181644	0.180235	0.14099	0.296517	0.208211	0.247547	0.195252	0.11672
ENSMUSG00000000631	Myo18a	1.6572	1.51214	1.34549	1.30544	1.55682	1.15729	1.30499	1.52135	1.59967	1.3732	1.53609	1.55583	0.622976	1.7503	1.30181	1.34269	1.45055	1.39012	1.25518	1.48246	1.32235	1.71431	1.60173	1.30806	1.64519	1.22894	1.16996
ENSMUSG00000000632	Sez6	0.00934185	0.00346564	0.14837	0.233029	1.58162	0.377424	0.231405	0.318223	0.189629	0.178425	0.619944	0.501662	0.00966625	0.00442949	0.202544	0.0306434	0.00303477	0.0511311	0.00114456	0.0029409	0.00428803	0	0.0216913	0.00758671	0.677967	0.442742	0.0423815
ENSMUSG00000000673	Haao	0.00825174	0.00422431	0.00913804	0.010574	0	0.0333387	0.0253174	0.0147296	0.0315345	0.0278863	0.00727618	0.00169644	0	0.0119726	0	0.0084561	0	0.00629549	0	0.0163123	0.0103989	0.00184711	0.014174	0.00488565	0	0.000525175	0
ENSMUSG00000000682	Cd52	0.00794897	0.0200184	0.820753	0.952184	0.83369	0.782653	1.09351	1.19278	0.34101	0.674446	0.0122929	0.0851376	0	0.0235791	0.93532	0.758812	0.363908	0.486903	0.00545386	0.0104242	0.0186614	0.163181	0.139736	0.0131583	0.0314443	0.041074	0.201803
ENSMUSG00000000686	Abhd15	0.0181894	0.01617	0.0534594	0.0345367	0	0.0451061	0.0825678	0.0493097	0.112328	0.0791014	0.00533326	0.0163523	0	0.0208449	0.0653151	0.0316699	0.0137346	0.0153891	0.0192217	0.0163092	0.0180247	0.0327732	0.0550501	0.0227823	0.400752	0.442548	0.0734424
ENSMUSG00000000690	Hoxb6	0.000159536	0.00274905	0.00863478	0.0141664	0	0.0234312	0.00645224	0.0160105	0	0.0193577	0.0179915	0.0192979	0	0.000359966	0	0.0074342	0.00170064	0.00439308	0	0.000199514	0.000422846	0	0.00220755	0.000358629	0	0.0452969	0.0091975
ENSMUSG00000000693	Loxl3	0.0747448	0.0529878	0.391704	0.422353	0.157149	0.239657	0.337997	0.478972	0.181235	0.150982	0.0232005	0.0248375	0	0.075849	0.292388	0.444932	0.129345	0.0984022	0.069306	0.107327	0.0580809	0.0744458	0.0988662	0.060994	0	0.0463273	0.128177
ENSMUSG00000000701	Tcl1b5	0	0	0	0	0	0.00725378	0	0	0	0.000672965	0.001255	0	0	0	0	0	0	0	0	0	0.000193104	0	0	0	0	0	0
ENSMUSG00000000706	Btn1a1	0.005726	0.00114398	0	0.00890852	0	0.0103119	0.00367304	0	0.00665422	0.00309056	0	0.00184319	0	0.000415394	0	0.00194826	0	0.00129223	0	0.00851012	0.00280423	0.00228278	0.0111939	0.000173594	0	0.000349528	0
ENSMUSG00000000708	Kat2b	0.551201	0.566134	0.291844	0.393933	0	0.2771	0.175798	0.235653	0.351262	0.290712	0.947951	0.850968	0.574955	0.611738	0.350596	0.632416	0.690663	0.755001	0.698624	0.621392	0.500747	0.458359	0.41421	0.540429	0.389126	0.516233	0.343305
ENSMUSG00000000711	Rab5b	0.273514	0.329045	0.326571	0.304477	0.0168738	0.261153	0.265124	0.257742	0.249683	0.265168	0.357035	0.337459	0.285364	0.332208	0.320711	0.319187	0.398585	0.354577	0.347309	0.346496	0.347533	0.249938	0.236713	0.285631	0.335032	0.481943	0.259861
ENSMUSG00000000724	Cryba1	0.0230518	0.0183401	0.0326805	0.0193499	0	0.054393	0.0227483	0.0081445	0.0336997	0.0250015	0.0292552	0.00780771	0	0.0146717	0.0217866	0.0214065	0.00983332	0.0111927	0.0285737	0.0173214	0.0228543	0.0293034	0.0253247	0.0228851	0.00768775	0.0161894	0.0376358
ENSMUSG00000000730	Dnmt3l	0.0164427	0.0121281	0.137003	0.384421	1.02794	0.781816	0.675364	0.731724	0.218221	0.660532	0	0.0245751	0	0.00298232	0.0439868	0.125532	0.0862893	0.0656569	0	0.008731	0.00724657	0.131484	0.311432	0.00894808	0	0.0439942	0.156926
ENSMUSG00000000731	Aire	0.00386925	0.238697	0.0334633	1.93743	1.7751	2.70527	0.251732	2.86834	0.126381	3.10364	0.00572962	0.280756	0	0.0861579	0.0137396	0.831987	0.000869427	0.407396	0	0.0858914	0.0890557	0.013713	2.15369	0.156074	0	0.411867	0.868973
ENSMUSG00000000732	Icosl	0.386528	0.346014	1.24722	1.30707	2.00814	1.71796	2.33236	1.63355	2.39171	2.25506	0.180975	0.214675	0	0.0853067	1.23971	0.772693	0.334224	0.307399	0.155634	0.322583	0.102746	2.13084	2.01667	0.214966	0.677297	0.417158	0.786892
ENSMUSG00000000738	Spg7	0.313441	0.331929	0.44624	0.526445	0.171586	0.503858	0.378097	0.487074	0.459206	0.481056	0.468949	0.582105	0.270653	0.30033	0.6814	0.619094	0.572308	0.544982	0.318887	0.337345	0.333685	0.569272	0.569882	0.403597	0.657464	0.60765	0.820396
ENSMUSG00000000739	Sult5a1	0.823652	0.54128	0.00975001	0.0187654	0	0.016385	0.00721728	0	0.0128156	0.0050148	0.0471583	0.00485979	0	0.0181348	0.000769033	0.00312023	0.113135	0.0069723	0.227775	0.338164	0.143372	0.143458	0.023919	0.127253	0.0229726	0.000572315	0
ENSMUSG00000000740	Rpl13	0.135615	0.135596	0.0742562	0.0837789	0.0252051	0.113973	0.0772877	0.0934189	0.133244	0.150412	0.0693735	0.0934018	0.169362	0.108377	0.0216601	0.045109	0.10443	0.0986574	0.101433	0.129992	0.170516	0.216693	0.185748	0.141281	0.0517804	0.0766485	0.0874731
ENSMUSG00000000743	Chmp1a	0.472907	0.456902	0.476604	0.55158	0.514122	0.472066	0.428021	0.484513	0.457171	0.472925	0.516731	0.494666	0.408848	0.62699	0.56497	0.62785	0.647318	0.676128	0.515677	0.598358	0.61489	0.453753	0.541624	0.541109	0.488541	0.53491	0.581135
ENSMUSG00000000751	Rpa1	0.331668	0.325913	0.224808	0.285959	0	0.224077	0.187418	0.248647	0.389414	0.254728	0.351345	0.305244	0.285364	0.298155	0.304126	0.244226	0.334902	0.249553	0.309746	0.357289	0.438004	0.68994	0.793492	1.08561	0.640866	0.354951	0.278454
ENSMUSG00000000753	Serpinf1	0.0298382	0.0277543	0.047595	0.0392901	0.135094	0.0523816	0.0311704	0.0542249	0.0151254	0.0323152	0.0332758	0.0126205	1.04574	0.352877	0	0.0157355	0.0127491	0.044047	0.482106	0.381628	0.984546	0.0114591	0.0365463	0.773799	0	0.00183809	0.0224674
ENSMUSG00000000759	Tubgcp3	0.775584	0.72874	0.524197	0.53227	0.0334676	0.515998	0.711258	0.62728	1.11545	0.774872	0.65049	0.646493	1.34196	0.997917	0.364118	0.412696	0.572772	0.428159	0.757885	0.82511	0.838587	1.18157	0.895555	1.09711	0.537165	0.879451	1.00586
ENSMUSG00000000766	Oprm1	0.00289575	0.00120783	0.0403972	0.03626	0	0.0627742	0.0827526	0.0765413	0.0406626	0.0411482	0.0904097	0.0411582	0	0.00139771	0.0245725	0.0133027	0.0103204	0.0102528	0	0.0030175	0	0.0153745	0.041488	0.000730768	0	0.00484184	0.0244988
ENSMUSG00000000776	Polr3d	0.176289	0.164848	0.130199	0.14912	0	0.169886	0.106509	0.0965468	0.190716	0.116705	0.255181	0.220062	0.518745	0.137501	0.148358	0.119122	0.169523	0.12626	0.279609	0.145022	0.165007	0.23381	0.266151	0.151933	0.0166867	0.178433	0.240218
ENSMUSG00000000782	Tcf7	0.0659434	0.0530172	0.394672	0.757531	2.05499	0.951815	1.29438	0.995151	0.868528	1.29517	0.0824292	0.0834683	0	0.367282	0.193821	0.196553	0.110885	0.249657	0.0590166	0.108066	0.206968	0.59459	0.785831	0.250578	0.179149	0.131294	0.373993
ENSMUSG00000000787	Ddx3x	1.28925	1.37033	1.25276	1.1215	0.120116	1.05098	1.09964	0.965135	1.18644	0.950563	1.44048	1.2557	1.56411	1.13181	1.50752	1.41066	1.33448	1.18812	1.47303	1.25073	1.27414	1.39651	1.42899	1.29409	1.11721	1.33329	1.23183
ENSMUSG00000000791	Il12rb1	0.0976846	0.0485942	0.382903	0.24301	0.135094	0.0737774	0.329249	0.318259	0.19639	0.0999138	0	0.00861785	0	0.125765	0.342255	0.103188	0.178279	0.0558286	0.0397768	0.0615392	0.0339796	0.0794077	0.0732265	0.0336026	0	0.0135765	0
ENSMUSG00000000792	Slc5a5	0.0908621	0.0466032	0.129981	0.0576084	0.488351	0.102703	0.141896	0.0603949	0.160098	0.0570805	0.223666	0.202226	0	0.358593	0.00521929	0.0112692	0.0592438	0.0502131	0.105191	0.156699	0.114768	0.0997404	0.0519206	0.158644	0.293447	0.116987	0.00474118
ENSMUSG00000000794	Kcnn3	0.793992	0.649873	0.0503517	0.111903	0.418063	0.11714	0.0951433	0.134105	0.680748	0.439848	0.0863872	0.0358405	1.41298	1.12228	0.000553238	0.0376806	0.0064062	0.0485631	0.721779	0.635591	1.05492	0.623594	0.38619	0.781024	0.291043	0.229639	0.00987786
ENSMUSG00000000804	Usp32	0.518975	0.5832	0.787293	0.830858	0.558899	0.716209	0.740262	0.693597	0.530977	0.538622	0.625621	0.63384	1.35206	0.854188	0.872714	0.893557	0.716962	0.698713	0.900894	0.747415	0.74488	0.360949	0.336044	0.700907	0.971876	0.707296	0.573321
ENSMUSG00000000805	Car4	0	0.00224865	0.00015281	0.0344831	0	0.163454	0.000611259	0.0082187	0	0.0536622	0	0.00208939	0	0.00109951	0	0.0459691	0.0599874	0.0661749	0	0.000361892	0.00378935	0	0.00412872	0.00303587	0	0.0110062	0.00332808
ENSMUSG00000000811	Txnrd3	0.252564	0.203668	0.241432	0.22063	0.901566	0.196173	0.294504	0.257365	0.162972	0.129113	0.110436	0.147087	0.342136	0.709313	0.111755	0.0804977	0.256714	0.113626	0.211222	0.379011	0.377112	0.175065	0.167593	0.327111	0.00481047	0.0738661	0.0965046
ENSMUSG00000000817	Fasl	0.000735134	0.000178632	0.00112563	0.0012499	0	0.00951494	0.00140405	0	0.00379558	0.00138303	0.001255	5.36091e-05	0	0.00520229	0	0.000953602	0.00257935	0.000911717	0	0.000379243	0.0049759	0	0	0.00344042	0	0	0
ENSMUSG00000000823	Zfp512b	0.602834	0.571048	0.260454	0.307271	0.0497905	0.281529	0.264555	0.373183	0.52234	0.466668	0.641825	0.690787	0.161129	0.725976	0.220814	0.282487	0.313946	0.341149	0.632572	0.794278	0.855854	0.46718	0.510959	0.895935	0.348093	0.58049	0.455005
ENSMUSG00000000826	Dnajc5	0.881435	0.888393	0.976964	0.976176	0.383878	0.878851	0.937076	0.946362	0.788269	0.880491	1.03131	1.02481	1.12448	0.98381	1.00519	1.06393	0.94204	1.00386	0.960279	0.953525	0.926958	0.84997	0.887572	0.894141	1.08511	1.11096	0.812713
ENSMUSG00000000827	Tpd52l2	0.510574	0.597676	0.685622	0.661567	0.932177	0.605803	0.739097	0.711908	0.567348	0.616755	0.384828	0.324104	0.736144	0.583713	0.5652	0.488615	0.628097	0.613546	0.489888	0.525345	0.450506	0.608336	0.633305	0.49621	0.489087	0.566623	0.847197
ENSMUSG00000000838	Fmr1	0.595762	0.708781	0.70533	0.631873	0.1425	0.700562	0.598862	0.421247	0.741976	0.679262	0.560135	0.434387	0.926225	0.656986	0.993206	0.769209	0.523699	0.51457	0.791123	0.711429	0.686344	0.889303	1.048	0.925828	0.945771	0.890615	1.22141
ENSMUSG00000000861	Bcl11a	0.845286	0.818917	0.13257	0.151288	0	0.109424	0.0413018	0.0600729	0.281149	0.117504	0.188287	0.127435	0.794864	0.714066	0.164511	0.275344	0.169177	0.149199	1.01305	0.951432	1.11702	0.289905	0.256457	1.10779	0.107306	0.201909	0.0200157
ENSMUSG00000000869	Il4	0.0129323	0.0156878	0.0580161	0.0521787	0.0334676	0.0562862	0.0808598	0.0580298	0.0754712	0.084054	0.00782217	0.0193371	0	0.0224693	0.00252717	0.0157309	0.0409395	0.0448504	0.014002	0.0187655	0.031445	0.0297935	0.0345309	0.0182568	0.0241361	0.0261246	0.084342
ENSMUSG00000000876	Pxmp4	0.0580946	0.0624475	0.129113	0.129652	0.0252051	0.118285	0.107205	0.0766547	0.0595624	0.0959875	0.108953	0.139506	0	0.0705866	0.138233	0.183701	0.130848	0.153494	0.0915711	0.115905	0.111808	0.0688872	0.0704686	0.0788349	0.125226	0.276231	0.0848322
ENSMUSG00000000881	Dlg3	0.391085	0.34275	0.286203	0.297398	0.240804	0.271915	0.229171	0.220367	0.32444	0.310387	0.217966	0.233093	0.507114	0.431723	0.79198	0.503382	0.387803	0.439586	0.440372	0.408466	0.386259	0.249396	0.379843	0.387079	0.309088	0.476626	0.437159
ENSMUSG00000000884	Gnb1l	0.0564261	0.0671965	0.0425129	0.0358811	0	0.0473638	0.0226233	0.0246342	0.0419532	0.0630411	0.0339372	0.0670182	0	0.0309777	0.00631369	0.0280557	0.0301137	0.0809413	0.0272896	0.0500572	0.0642635	0.0684426	0.103506	0.0915021	0	0.0230082	0.0772175
ENSMUSG00000000889	Dbh	0.000453683	0.00284547	0.034845	0.0545074	0.467246	0.131152	0.122474	0.168985	0.0711932	0.101652	0.00369398	0.00670739	0	0.00303896	0	0.0100271	0	0.0249536	0	0.0064515	0.00360933	0.00602216	0.025626	0.00437864	0	0	0.136028
ENSMUSG00000000901	Mmp11	0.123052	0.160857	0.0161223	0.00844035	0	0.0115201	0.00475555	0.00128387	0.0426126	0.0144158	0.0810158	0.0296103	0	0.0197804	0	0.00333895	0.00425208	0.0166239	0.0486094	0.0584363	0.0515213	0.0183936	0.0291456	0.0445757	0.00744778	0.0449778	0.0324829
ENSMUSG00000000902	Smarcb1	0.709904	0.679333	0.4313	0.513753	0.171586	0.510585	0.356087	0.402537	0.681906	0.692193	0.481297	0.482716	0.6436	0.957258	0.311875	0.364993	0.455981	0.540483	0.790739	0.774233	0.867984	0.894505	0.858269	0.939738	0.612735	0.640865	0.693009
ENSMUSG00000000903	Vpreb3	0.000149277	0.00189859	0.0121495	0.0110159	0	0.039333	0.004498	0.0186855	0.0111663	0.0308031	0.00745095	9.31577e-05	0	0.000743666	0	0.00272631	0	0.0103102	0	0.00139806	0.000386103	0.0186135	0.0154372	0.000764872	0.0347186	0	0.875897
ENSMUSG00000000915	Hip1r	0.704315	0.818524	0.924625	0.912052	0.664974	0.51718	0.586134	0.741306	0.688013	0.541557	1.50788	1.70313	0.434334	0.913579	1.08902	1.03404	1.01966	1.1948	0.570382	0.726242	0.698246	0.418483	0.512029	0.623174	1.09022	0.860718	0.896741
ENSMUSG00000000916	Nsun5	0.19445	0.176153	0.0910519	0.0849134	0	0.0803671	0.066111	0.118029	0.13687	0.104572	0.0723906	0.0792457	0.0287229	0.136777	0.0591969	0.0749913	0.142297	0.10218	0.196501	0.156169	0.157572	0.182936	0.199812	0.177405	0.113484	0.12987	0.0537493
ENSMUSG00000000934	Top1mt	0.216555	0.1769	0.0921516	0.0710293	0	0.0517458	0.0679166	0.06442	0.131628	0.123387	0.0234282	0.0354327	0.101513	0.212413	0.0155699	0.0351089	0.0812449	0.0358611	0.144538	0.196957	0.189579	0.148245	0.136053	0.216349	0.184799	0.033477	0.0522176
ENSMUSG00000000938	Hoxa10	0.0004045	8.58787e-05	0.00751736	0.00296098	0	0.0309903	0.00663616	0.00191124	0.00176554	0.00941282	0.000388985	0	0	8.97347e-05	0	0.00784153	0	0.00479559	0	0	0	0	0.004139	0	0	0	0.0659582
ENSMUSG00000000942	Hoxa4	0.00636593	0.0137845	0	0.00117423	0	0.00168391	0.00024036	0	0.00092997	0.000154831	0.0184791	0.0108477	0.0474231	0.0217501	0	0	0.00070199	0.00269064	0.0068236	0.019191	0.032081	0.00301223	0.000706924	0.0435875	0	0.00541824	0
ENSMUSG00000000948	Gm38393	0.0636387	0.0550351	0.235838	0.186299	0.434728	0.287098	0.343721	0.0737321	0.337304	0.264731	0.146911	0.120788	0	0.0471808	0.218778	0.0701056	0.154272	0.0949459	0.0333048	0.0639418	0.045756	0.257049	0.210583	0.0434636	0.13207	0.204276	0.219575
ENSMUSG00000000957	Mmp14	1.24267	1.24713	0.62772	0.712734	0	0.384698	0.513655	0.750801	0.89504	0.73056	0.70558	0.546994	0.402373	1.17756	0.732927	0.558875	0.630696	0.538868	0.998331	1.1411	1.08517	1.04109	0.993155	0.953047	0.508607	0.548539	0.30004
ENSMUSG00000000958	Slc7a7	0.358413	0.414356	0.35538	0.437337	0.00847248	0.543001	0.711255	0.633767	0.924893	0.913096	0.166272	0.179845	0.01924	0.257748	0.555234	0.381727	0.0631853	0.130162	0.285076	0.346556	0.0683614	0.819775	0.821948	0.105158	0.0146281	0.207088	0.642897
ENSMUSG00000000959	Oxa1l	0.385028	0.450176	0.309172	0.359296	0.135094	0.306813	0.262174	0.317774	0.413048	0.406506	0.382467	0.421703	0.434334	0.471158	0.248062	0.314413	0.375361	0.402089	0.475199	0.50444	0.618639	0.397466	0.483169	0.52578	0.404717	0.559637	0.3129
ENSMUSG00000000976	Heatr6	0.435224	0.424668	0.343738	0.433075	0.0497905	0.342307	0.331158	0.454505	0.514473	0.449091	0.189807	0.304925	0.395857	0.468786	0.229046	0.394057	0.420134	0.496082	0.298468	0.455306	0.486409	0.489775	0.479289	0.449873	0.430227	0.399391	0.20394
ENSMUSG00000000982	Ccl3	0.0358339	0.01524	0	0.0300376	0	0.0202907	0.0021378	0.00225698	0.0164539	0.00165753	0	0.00010448	0	0.000767893	0.00360197	0.0187647	0.00132463	0.0539253	0.0161707	0.00175608	0.0142866	0.00386966	0.000319983	0.000233408	0	0	0
ENSMUSG00000000983	Wfdc18	1.06548	0.848488	0.155996	0.306964	0	0.16743	0.0540312	0.194039	0.309322	0.203804	0.637404	0.498108	0	0.013582	0.0282151	0.712344	0.565491	0.81704	0.246722	0.128489	0.0249828	0.444229	0.371485	0.0331778	0.00986234	0.17587	0.0737524
ENSMUSG00000001016	Ilf2	0.474248	0.455731	0.350639	0.309219	0.0816581	0.300305	0.369154	0.248687	0.562446	0.347426	0.334883	0.356671	0.693373	0.301416	0.201365	0.189802	0.308768	0.265159	0.566753	0.371347	0.470457	0.752953	0.753233	0.557184	0.484979	0.411341	0.523132
ENSMUSG00000001017	Chtop	0.704087	0.747667	0.755867	0.648336	0.171586	0.617699	0.720865	0.646752	0.805216	0.665798	0.758237	0.729398	0.790468	0.728284	0.638026	0.585613	0.699237	0.575424	0.793832	0.718496	0.785431	0.876942	0.821419	0.743868	0.998567	0.83744	0.485475
ENSMUSG00000001018	Snapin	0.374348	0.502529	0.4928	0.537311	0.811262	0.541707	0.673915	0.696725	0.481395	0.681487	0.339466	0.366903	0.663807	0.662173	0.232512	0.30051	0.535596	0.598181	0.433898	0.581191	0.514139	0.380454	0.44455	0.42275	0.429053	0.498209	0.652855
ENSMUSG00000001020	S100a4	0.02088	0.0111059	0.143967	0.117125	0.412446	0.104185	0.276856	0.222541	0.158085	0.15049	0.00215838	0.00380789	0	0.0196735	0.0835606	0.0131578	0.0836263	0.100776	0.02286	0.0113791	0.00565452	0.0798665	0.0692058	0.00817948	0.00571374	0.00685258	0.017946
ENSMUSG00000001021	S100a3	0.137227	0.0850577	0.211778	0.355295	1.30987	0.493056	0.879703	0.753677	0.936055	0.891989	0.00124686	0.0141062	0	0.232506	0.0204005	0.0227747	0.0884895	0.130937	0.127286	0.110229	0.0513981	0.605744	0.527813	0.0570634	0.0245166	0.00340965	0.157154
ENSMUSG00000001023	S100a5	0.00708187	0.00343334	0.0566295	0.0274487	0.3364	0.0547354	0.163855	0.041367	0.175801	0.0822577	0	0.000878395	0	0.00575716	0.0173902	0.00747094	0.00416423	0.0196913	0.0133178	0.00672298	0.00621133	0.063829	0.0219732	0.00218187	0	0.00144204	0.001198
ENSMUSG00000001025	S100a6	0.143151	0.32438	0.812598	0.548324	1.1041	0.333124	0.693898	0.467998	0.20271	0.272624	0.0736079	0.0805246	0.0474231	0.0220765	0.763239	0.459402	0.433027	0.415988	0.082793	0.216199	0.0503427	0.116796	0.128208	0.054672	0.3524	0.140396	0.703495
ENSMUSG00000001027	Scn4a	0.0432895	0.0238124	0.186053	0.104082	0.372218	0.161192	0.208791	0.207689	0.0976261	0.278947	0	0.0276573	0	0.0413757	0.0227332	0.024736	0	0.0325816	0.00858166	0.0190659	0.0170321	0.0379921	0.05127	0.0164013	0	0.0453658	0.0266783
ENSMUSG00000001029	Icam2	0.00807584	0.00920087	0.0261258	0.0233498	0.097219	0.0187977	0.0148763	0.0360167	0.0241005	0.0162285	0.00306695	0.00808582	0.118912	0.031267	0.00861185	0.00836544	0.0111063	0.0239781	0.0123698	0.013023	0.0151757	0.00279411	0.00182482	0.0111334	0	0.0181589	0.107616
ENSMUSG00000001034	Mapk7	0.26392	0.180781	0.12683	0.141019	0	0.126671	0.107655	0.122772	0.137285	0.122467	0.245776	0.251098	0.136013	0.247235	0.116895	0.120256	0.146288	0.0994185	0.201843	0.237426	0.353772	0.162743	0.168108	0.353186	0.214918	0.10674	0.0681141
ENSMUSG00000001036	Epn2	0.409134	0.505525	0.42043	0.424212	0	0.292796	0.34445	0.345483	0.595712	0.510224	0.696644	0.852559	0.395857	0.579242	0.451405	0.32898	0.522704	0.359637	0.396079	0.601698	0.586291	0.556733	0.573457	0.587982	0.929811	0.561008	0.382998
ENSMUSG00000001039	B9d1	0.0878294	0.0664719	0.0623938	0.0658526	0	0.0754248	0.049256	0.0477776	0.102886	0.115674	0.104025	0.122859	0.0748338	0.0703314	0.0226057	0.0245873	0.0689375	0.0640809	0.103637	0.108824	0.110549	0.124447	0.123048	0.0995755	0.228784	0.165126	0.616613
ENSMUSG00000001052	Sec24b	1.36699	1.25574	1.27444	1.30652	1.31445	1.34596	1.44427	1.53275	1.9316	1.78893	1.54986	1.53941	1.65349	1.3722	1.00486	1.07421	1.17162	1.11025	1.29392	1.27867	1.30413	1.70066	1.61908	1.32067	1.28317	1.06128	1.54283
ENSMUSG00000001053	N4bp3	0.0309674	0.0677451	0.26007	0.088576	0	0.061345	0.0821269	0.0482257	0.0309404	0.0709631	0.275978	0.321111	0	0.0374901	0.092785	0.0886621	0.631205	0.450591	0.0493661	0.0598499	0.0778185	0.0569489	0.0992533	0.18143	0.157249	0.194434	0.0133422
ENSMUSG00000001054	Rmnd5b	0.263519	0.244307	0.36437	0.309748	0	0.316002	0.282274	0.349736	0.267345	0.356358	0.306505	0.341183	0.248172	0.516008	0.263466	0.312518	0.468245	0.485919	0.351738	0.367569	0.501878	0.276173	0.356094	0.473415	0.0471364	0.313782	0.325685
ENSMUSG00000001056	Nhp2	0.0683362	0.06374	0.046008	0.0704743	0	0.07616	0.0430118	0.0529997	0.0880017	0.0801141	0.06437	0.0596805	0.101513	0.0666981	0.0333627	0.0493351	0.142734	0.118583	0.0736012	0.0718224	0.0960902	0.180014	0.194979	0.120956	0.0710596	0.03596	0.171714
ENSMUSG00000001062	Vps9d1	0.308216	0.25984	0.292774	0.243051	0	0.189303	0.156329	0.257323	0.26148	0.211602	0.469739	0.536291	0	0.310471	0.199872	0.28835	0.333856	0.309986	0.258445	0.295765	0.376914	0.192308	0.157631	0.297778	0.496497	0.21132	0.228774
ENSMUSG00000001065	Zfp276	0.270113	0.258048	0.34592	0.242478	0	0.211873	0.206396	0.277887	0.233873	0.178981	0.632889	0.66492	0.0838062	0.206592	0.297857	0.407655	0.301563	0.251055	0.210161	0.208421	0.23149	0.14222	0.157265	0.203398	0.277568	0.236906	0.149477
ENSMUSG00000001076	C1ql4	0.000157373	0.00103876	0.0208666	0.0270097	0	0.0440753	0.0150272	0.0440298	0.0686029	0.0671112	0	0.000363563	0	0	0	0.00243689	0	0.00176171	0	0.00020545	0.000320725	0.0855637	0.0560917	0.00287874	0	0.0193536	0.0169429
ENSMUSG00000001082	Mfsd10	0.225969	0.284024	0.126977	0.130248	0	0.136358	0.0708489	0.0772732	0.242124	0.240681	0.134613	0.126407	0.402373	0.399556	0.0503006	0.0877066	0.136557	0.143857	0.249456	0.352352	0.609527	0.32696	0.44081	0.719186	0.0838157	0.139469	0.16952
ENSMUSG00000001089	Luzp1	1.01456	1.04848	0.382362	0.518997	0.149851	0.395158	0.345066	0.178101	0.477205	0.374238	0.626707	0.503133	1.08588	1.21714	0.857967	0.76462	0.818463	0.857336	1.09127	1.2191	1.31593	0.710996	0.670617	1.26504	0.327304	0.498414	0.553263
ENSMUSG00000001095	Slc13a2	0.188401	0.17502	0.181883	0.327607	0.467246	0.371634	0.493568	0.53912	0.344076	0.390232	0.0017155	0.011927	0	0.61534	0.333761	0.326519	0.0785889	0.187302	0.276687	0.296223	0.186897	0.230352	0.223938	0.172235	0.0185843	0.0512555	0.247638
ENSMUSG00000001098	Kctd10	0.23591	0.295154	0.210615	0.30199	0.311787	0.263445	0.234888	0.25539	0.220165	0.247483	0.230882	0.341668	0.574955	0.762248	0.258093	0.273418	0.32847	0.335586	0.429855	0.594867	0.50478	0.188909	0.240489	0.455141	0.109473	0.238645	0.331043
ENSMUSG00000001100	Poldip2	0.494702	0.442499	0.274771	0.282508	0.0894688	0.257663	0.219554	0.283818	0.37651	0.358195	0.379673	0.304906	0.569474	0.64184	0.251916	0.260198	0.317967	0.398482	0.546776	0.565779	0.730791	0.456298	0.545008	0.669872	0.271928	0.32746	0.39404
ENSMUSG00000001103	Sebox	0.00275688	0.00101955	0	0.00958916	0	0.00225641	0.00183397	0	0.000743579	0.00353089	0.00650555	0	0	0.00128608	0.000754276	0.000594573	0	0.00379488	0.00170574	0.00279169	0.00159407	0	0.00256957	0.000616271	0	0.00109411	0
ENSMUSG00000001105	Ift20	0.173198	0.191827	0.249152	0.198288	0.178728	0.21126	0.200706	0.161069	0.19132	0.200377	0.291215	0.225741	0.225174	0.234086	0.254047	0.213396	0.312628	0.294164	0.331999	0.207452	0.189014	0.143581	0.171214	0.156431	0.212505	0.238337	0.553941
ENSMUSG00000001119	Col6a1	1.96818	2.40581	0.0839113	0.106999	0.324169	0.193514	0.05128	0.0527207	0.235037	0.202707	0.0096656	0.0602585	0.152827	0.762077	0.017824	0.0279816	0.149578	0.0840999	0.988238	1.38004	1.69191	0.588008	0.328735	1.51426	0.00751449	0.0358209	0.271839
ENSMUSG00000001120	Pcbp3	0.0395615	0.0565395	0.0730192	0.0968699	0.682326	0.134326	0.0543042	0.125705	0.0562634	0.0954587	0.0252024	0.0329817	0.54161	0.245079	0.0368089	0.0511075	0.0560545	0.0354363	0.0431956	0.0802567	0.174506	0.0845242	0.0590169	0.249606	0.0880493	0.220443	0.134793
ENSMUSG00000001123	Lgals9	1.22494	1.30009	0.455795	0.572324	0.372218	0.312588	0.337251	0.851358	0.334439	0.464134	1.41265	1.34312	2.24091	1.38937	0.885795	0.952409	0.357241	0.576312	1.52322	1.42022	1.41012	0.492911	0.437792	1.29727	0.563793	0.787297	0.851177
ENSMUSG00000001127	Araf	0.959547	0.968193	1.20717	1.06009	0.519197	0.876662	0.989466	1.01995	0.857573	0.963483	0.988057	1.07021	0.6436	0.95624	1.18295	1.16213	1.39452	1.21402	0.976873	0.951358	0.965262	0.845073	0.745253	0.842432	1.33526	1.17533	0.82076
ENSMUSG00000001128	Cfp	0.117755	0.074601	0.084323	0.0888003	0	0.118073	0.0544017	0.0501443	0.0691216	0.0999343	0.138742	0.134799	0	0.0560699	0.0563007	0.250442	0.0949708	0.119094	0.102147	0.0633171	0.0668207	0.0612334	0.0578438	0.0390513	0.00375856	0.046996	0.0718795
ENSMUSG00000001131	Timp1	0.0491314	0.146787	0.0844544	0.0829586	0	0.136408	0.061894	0.124554	0.0316516	0.0642837	0.00177894	0.0122231	0	0.0267648	0.0619118	0.0659437	0.14408	0.0919727	0.073945	0.0543482	0.0534247	0.0354701	0.0620351	0.106936	0.0112688	0.00577497	0.0350972
ENSMUSG00000001134	Uxt	0.0433901	0.0472006	0.0366996	0.0350726	0.00847248	0.0323064	0.0269564	0.0340693	0.0450988	0.0319449	0.0490098	0.0367225	0.00966625	0.037668	0.0214046	0.0296186	0.0270026	0.0269899	0.0338125	0.0432686	0.0265861	0.045826	0.0378978	0.0251154	0.0203016	0.0411011	0.0696049
ENSMUSG00000001138	Cnnm3	0.625422	0.51852	0.271185	0.28207	0.597084	0.221499	0.164768	0.169913	0.423339	0.2906	0.322215	0.350361	0.408848	0.444054	0.197709	0.237667	0.406352	0.439148	0.466789	0.557156	0.493354	0.448552	0.426652	0.524669	0.353862	0.568148	0.324912
ENSMUSG00000001143	Lman2l	0.396321	0.326774	0.343794	0.305745	0.324169	0.251662	0.252383	0.210591	0.349529	0.278086	0.595503	0.569755	0.47743	0.270351	0.275692	0.276326	0.215662	0.327172	0.537813	0.315131	0.369629	0.376567	0.336442	0.319223	0.69346	0.76899	0.366366
ENSMUSG00000001150	Mcm3ap	0.811483	0.717404	0.676335	0.593474	0.472564	0.535196	0.578023	0.619144	0.914534	0.69405	0.396409	0.644056	0.421672	0.717144	0.580492	0.579219	0.680326	0.641483	0.585827	0.685461	0.86865	0.834828	0.70242	0.752088	0.662879	0.683619	0.781327
ENSMUSG00000001151	Pcnt	0.685345	0.705711	0.469005	0.458294	0	0.468967	0.370143	0.302169	0.640989	0.554244	0.488277	0.591015	0.0926988	0.430424	0.446332	0.43876	0.519262	0.433987	0.48699	0.640072	0.59514	0.741551	0.879318	1.06825	0.390083	0.481419	1.47226
ENSMUSG00000001155	Ftcd	0.0224273	0.00636923	0.00715357	0.00123361	0	0.0187975	7.52811e-05	0.000966643	0	0.00319764	0	0.000257626	0	0.000102071	0	0.0259239	0	0.00907475	0.00587213	0.00277437	0.00671927	0.000827833	0	0.000918258	0	0	0
ENSMUSG00000001156	Mxd1	0.585384	0.503286	2.11049	2.05875	2.16919	1.66529	2.03147	1.67722	1.5815	1.72193	0.934935	1.14347	0	0.314596	2.65178	2.29169	1.60921	1.76329	0.350714	0.362171	0.372756	1.11222	1.03037	0.322288	1.72611	1.42928	0.939156
ENSMUSG00000001157	Gmcl1	0.442663	0.464392	0.869774	0.8404	1.93346	0.716356	1.24438	1.00688	0.881194	0.709398	0.732095	0.648247	0.731481	0.427095	1.16795	0.876131	0.697569	0.51183	0.57199	0.398583	0.48095	0.755928	0.686857	0.459865	0.669747	0.808171	0.847463
ENSMUSG00000001158	Snrnp27	0.225807	0.199394	0.32879	0.311354	0.366337	0.314155	0.334847	0.286024	0.310318	0.298857	0.215382	0.2297	0.201635	0.285176	0.363364	0.290253	0.264848	0.261588	0.236781	0.257486	0.268508	0.286419	0.331044	0.240272	0.375497	0.270793	0.318775
ENSMUSG00000001166	Oas1c	0.0464653	0.0394559	0.0247314	0.0497402	0	0.094036	0.00979501	0.0199015	0.0218239	0.039703	0.00638495	0.027428	0	0.0191211	0.0222094	0.0666024	0.022437	0.0496525	0.0335434	0.0434382	0.0391155	0.0225191	0.0468747	0.0344751	0.0289471	0.0600428	0.0897639
ENSMUSG00000001168	Oas1h	0.0985265	0.0869559	0.00731398	0.0479326	0	0.149602	0.00158048	0.00834894	0.000568759	0.0265677	0.0548531	0.0517526	0.136013	0.0110098	0.0349578	0.029679	0.00344759	0.0566341	0.0753665	0.0506322	0.03055	0.00553431	0.0100068	0.0264029	0.0498	0.0609818	0.143782
ENSMUSG00000001173	Ocrl	0.414907	0.505726	0.238848	0.20282	0	0.161387	0.10576	0.0935485	0.156208	0.140883	0.499379	0.393474	0	0.49543	0.470926	0.333418	0.363473	0.31074	0.530727	0.659046	0.546082	0.140471	0.200719	0.517931	0.0697578	0.448032	0.194148
ENSMUSG00000001175	Calm1	1.05348	0.930863	1.23201	1.16255	0.509021	1.29841	0.938829	0.892455	1.21225	1.24543	1.85213	1.6091	2.01723	1.5075	1.40159	1.30025	1.19522	1.23243	1.39996	1.27148	1.383	1.2154	1.44382	1.41401	1.39637	1.61542	2.05106
ENSMUSG00000001211	Agpat3	0.676942	0.633223	0.917895	0.932045	1.33257	0.871668	0.953851	0.967704	0.965722	0.979094	0.654277	0.585495	1.67556	1.71178	0.94953	0.93102	1.0693	1.08614	1.1787	1.02771	1.34179	0.842197	0.896438	1.26023	0.894958	0.982363	1.33892
ENSMUSG00000001225	Slc26a3	0.000490303	0.000420301	0	0.00278954	0	0.0497555	0.00333319	0.000449989	0.00670118	0.00161618	0.0155634	0.000187396	0	0.000876072	0.0289255	0.000859519	0.0155194	0.00358122	0.00151291	0.000835606	0.00109847	0.000942672	0.00127305	0.000600004	0	0.00036221	0
ENSMUSG00000001227	Sema6b	0.0248271	0.00373261	0.135451	0.0904975	0.112541	0.0697033	0.11235	0.125901	0.127892	0.0727243	0.0226582	0.0213412	0	0.0060376	0.174888	0.0912405	0.0315428	0.0201552	0.0516461	0.00210693	0.0130894	0.0359517	0.0328873	0.0137844	0.166001	0.127657	0.0983607
ENSMUSG00000001228	Uhrf1	0.0883423	0.122784	0.121028	0.183672	0.292923	0.430853	0.133851	0.149658	0.591385	0.571721	0.019134	0.0183823	0.144455	0.116253	0.0202165	0.0669852	0.0420081	0.129373	0.0962563	0.0747279	0.454025	1.35131	1.54764	1.69706	0	0.00796591	0.499221
ENSMUSG00000001229	Dpp9	0.638155	0.59395	0.669991	0.635683	0	0.545142	0.603385	0.655174	0.622432	0.563793	0.294495	0.485364	0.501247	0.698582	0.579218	0.526031	0.589163	0.600205	0.574586	0.53549	0.691266	0.686331	0.708404	0.721394	1.18843	0.953611	0.537334
ENSMUSG00000001240	Ramp2	0.00126959	0.00195663	0.00724437	0.0164833	0	0.0536829	0.000132848	0.000856266	0	0.00290664	0.0218877	0.0184252	0	0.00168776	0	0.00606777	0.0441302	0.034339	0	0.00257882	0.00348641	0	0.00236431	0.00717092	0.0315262	0.0401	0
ENSMUSG00000001247	Lsr	0.275297	0.317534	0.426419	0.406613	0.0497905	0.342629	0.232813	0.318646	0.326111	0.3556	0.457059	0.472825	0.255722	0.184254	0.714263	0.764025	0.531068	0.623614	0.278186	0.247385	0.279996	0.396835	0.536177	0.347454	0.300045	0.414036	0.299664
ENSMUSG00000001248	Gramd1a	0.638977	0.560376	0.346151	0.341965	0.395403	0.318005	0.286275	0.348778	0.605752	0.499236	0.495843	0.553305	0.421672	0.676197	0.16512	0.180387	0.376524	0.324025	0.559633	0.579359	0.676235	0.664501	0.549631	0.582058	0.616652	0.630358	0.482157
ENSMUSG00000001249	Hpn	0.0693136	0.107919	0.210543	0.166627	0	0.17527	0.105224	0.173676	0.129251	0.219724	0.0511246	0.0640806	0.0474231	0.0800575	0.135911	0.304129	0.064427	0.324963	0.0979283	0.137709	0.18387	0.0955886	0.116862	0.129948	0.00375594	0.212916	0.185839
ENSMUSG00000001260	Gabrg1	0.000782033	0	0.00189292	0.0208127	0	0.00444579	0.0274346	0.0129927	0.00864951	0.0129882	0	0.000191133	0	0	0	0.0755777	0	0.000869078	0	0	0	0	0.000225863	0	0	0	0
ENSMUSG00000001270	Ckb	0.0190303	0.00660396	0.15484	0.096666	0.10491	0.146939	0.0263452	0.160608	0.0150012	0.123588	0.0556745	0.0483242	0	0.0238207	0.0769922	0.202293	0.0746665	0.0858621	0.0290865	0.0236459	0.0491543	0.00668334	0.0526213	0.0232654	0.0372432	0.099957	0.654671
ENSMUSG00000001280	Sp1	1.10878	1.27071	0.974128	0.867579	0.669341	0.748124	0.765001	0.735674	0.992146	0.876623	0.853856	0.904368	1.69714	1.14044	1.08151	0.945069	1.0685	0.987893	1.31606	1.24168	1.23977	1.13112	1.13678	1.43537	1.64357	1.16639	0.952997
ENSMUSG00000001281	Itgb7	0.0339041	0.0354144	0.0185333	0.0396914	0	0.0575943	0.0244143	0.0270023	0.0606101	0.0228399	0.228401	0.100628	0.0926988	0.54476	0.0363501	0.0161048	0.0224844	0.0271905	0.154467	0.170917	0.464091	0.0251094	0.0256895	0.344299	0.104421	0.0169107	0.00474118
ENSMUSG00000001285	Myg1	0.182655	0.179554	0.183396	0.160438	0	0.150069	0.149866	0.186316	0.220278	0.191773	0.241599	0.205147	0.0838062	0.163722	0.161509	0.138974	0.198534	0.171916	0.197579	0.222915	0.208377	0.31749	0.319395	0.306251	0.137014	0.239518	0.222473
ENSMUSG00000001288	Rarg	0.397085	0.432586	0.160543	0.129378	0	0.134249	0.143793	0.246984	0.133055	0.114973	0.100125	0.15528	0.263215	0.445164	0.0587539	0.066646	0.543896	0.530718	0.339672	0.458409	0.422921	0.1334	0.156829	0.313663	0.0780789	0.12238	0.0995203
ENSMUSG00000001289	Pfdn5	0.483207	0.427744	0.403098	0.350764	0.0168738	0.300813	0.341259	0.360704	0.326171	0.33412	0.518527	0.465932	0.402373	0.303191	0.351517	0.365559	0.474702	0.392147	0.367738	0.402988	0.30673	0.325445	0.324797	0.285999	0.344445	0.505682	0.305627
ENSMUSG00000001300	Efnb2	0.912343	0.933066	0.5843	0.885248	1.45693	0.734095	0.576492	0.521639	0.686212	0.669648	0.759478	0.652839	0.750004	1.20116	1.12072	1.17399	1.35977	1.32761	1.22625	1.0212	1.19762	0.594316	0.772497	1.19878	0.416535	0.382937	0.418888
ENSMUSG00000001305	Rrp15	0.0724814	0.0927347	0.0324724	0.0332146	0	0.042419	0.0293896	0.0329804	0.0893837	0.0388263	0.0148608	0.0150972	0.0926988	0.0672309	0.051006	0.00998817	0.0371276	0.0348722	0.0982744	0.0812382	0.130808	0.136625	0.133159	0.107421	0.00744778	0.0397609	0.0406962
ENSMUSG00000001313	Rnd2	0.132699	0.0499227	0.0344463	0.0391918	0	0.0665599	0.0330645	0.00760798	0.0576753	0.0551965	0.0499651	0.0319627	0	0.100066	0.0316387	0.0246809	0.0765506	0.0469978	0.0957665	0.104918	0.124241	0.0447702	0.0199404	0.0933994	0.0270641	0.209817	0.0106944
ENSMUSG00000001323	Srr	0.188157	0.197922	0.178768	0.113611	0	0.0796095	0.102694	0.0902994	0.130754	0.108424	0.169061	0.121564	0.558421	0.216049	0.195155	0.191811	0.120021	0.118331	0.201891	0.271067	0.224942	0.164888	0.121312	0.168078	0.0671412	0.231569	0.225537
ENSMUSG00000001333	Sync	0.290379	0.20375	0.2538	0.171594	0.157149	0.0950237	0.151429	0.202473	0.176805	0.113734	0.0962943	0.104926	0	0.0360989	0.266698	0.227277	0.0747145	0.0975404	0.0585631	0.0655671	0.0125935	0.107078	0.079494	0.0321751	0.262228	0.240209	0.118155
ENSMUSG00000001334	Fndc5	0.0143163	0.0108804	0.0344354	0.0517033	0.185818	0.096276	0.0156384	0.0496703	0.00869411	0.0351146	0.00247012	0.0187462	0	0.0233388	0.00325874	0.066447	0.0180209	0.017295	0.0132635	0.0220072	0.0507246	0.00356348	0.0122213	0.0545441	0.0896735	0.15686	0.0463085
ENSMUSG00000001348	Acp5	0.00274147	0.0060974	0.0445869	0.0930702	0	0.117102	0.0230206	0.0389657	0.0160641	0.0551996	0	0.00342838	0	0.0295545	0.0995574	0.212628	0.105061	0.0938163	0.0089924	0.00597558	0.00829187	0.00614791	0.0105378	0.0174992	0	0.000525175	0.046862
ENSMUSG00000001349	Cnn1	0.0117449	0.00594368	0.0111007	0.0316474	0	0.0499183	0.00918037	0.00911608	0.0211157	0.0313583	0.001255	0.00100037	0	0.00394039	0	0.00666425	0.0111833	0.0189038	0.0118095	0.00693696	0.00687175	0.0142766	0.011695	0.0022373	0	0.00775882	0.0237151
ENSMUSG00000001366	Fbxo9	0.375131	0.422182	0.469533	0.436432	0.149851	0.306844	0.357215	0.379523	0.26951	0.315974	0.638095	0.669226	0.975024	0.528794	0.593145	0.509796	0.527523	0.610294	0.550054	0.444482	0.458481	0.197894	0.336906	0.346588	0.446589	0.776453	0.352316
ENSMUSG00000001376	Vps50	0.374841	0.389571	0.340292	0.317194	0.234094	0.361363	0.421399	0.233451	0.406117	0.31506	0.344818	0.289479	0.816561	0.282086	0.307534	0.280647	0.327309	0.28413	0.424287	0.36658	0.258633	0.383623	0.311594	0.316277	0.32834	0.474011	0.228502
ENSMUSG00000001380	Hars	0.303522	0.281562	0.30318	0.335165	0.135094	0.362746	0.341276	0.330896	0.397738	0.363068	0.281199	0.237845	0.446838	0.276531	0.333302	0.371724	0.311901	0.255757	0.407292	0.308455	0.32178	0.518058	0.509323	0.367086	0.20081	0.257915	0.276003
ENSMUSG00000001383	Zmat2	0.229395	0.236312	0.244556	0.233385	0.112541	0.174887	0.238506	0.163575	0.259384	0.212076	0.19637	0.236827	0.41528	0.255556	0.287722	0.226005	0.264647	0.234779	0.294707	0.296368	0.263504	0.276015	0.29638	0.29451	0.344736	0.26655	0.393835
ENSMUSG00000001403	Ube2c	0.0162709	0.00717478	0.00808973	0.0102422	0	0.0204104	0.00939836	0.0159088	0.0562155	0.0453768	0	0.00436123	0	0.0114064	0.00907091	0.0106548	0.0212606	0.0159564	0.0159589	0.010086	0.017893	0.800717	0.757519	0.427208	0	0.00112371	0.105871
ENSMUSG00000001415	Smg5	0.629525	0.590561	0.662224	0.550098	0.227338	0.493302	0.450692	0.507319	0.587267	0.553312	0.518318	0.649968	0.278035	0.713591	0.651235	0.583497	0.875326	0.624618	0.592156	0.61549	0.605384	0.710659	0.735448	0.709221	0.587098	0.565829	0.559989
ENSMUSG00000001416	Cct3	0.865761	0.863065	0.748417	0.84498	0.656184	0.854463	0.703008	0.78189	1.10948	0.986709	0.807649	0.854742	0.982325	1.05547	0.631986	0.681534	0.820349	0.769474	1.14221	0.838974	1.08648	1.36643	1.40232	1.12291	0.610808	0.863582	1.24258
ENSMUSG00000001418	Glmp	0.297438	0.366973	0.451828	0.467887	0.120116	0.36586	0.288716	0.392205	0.271801	0.34678	0.339187	0.456793	0.240565	0.339689	0.436311	0.562795	0.567465	0.596199	0.329706	0.450888	0.306489	0.207531	0.281816	0.234012	0.340832	0.461193	0.306444
ENSMUSG00000001419	Mef2d	0.538202	0.540849	0.663225	0.675156	0.423649	0.500741	0.453433	0.589215	0.461159	0.473777	1.1462	1.23786	0.507114	0.705972	0.898449	0.775771	0.648482	0.769096	0.570024	0.64827	0.648885	0.469826	0.428308	0.480835	0.79497	0.729887	0.386
ENSMUSG00000001420	Tmem79	0.0448066	0.0676212	0.0472172	0.0506184	0.10491	0.0233959	0.0104257	0.0112162	0.0305559	0.0180254	0.0772691	0.0960002	0.0566438	0.0358255	0.091001	0.111966	0.289679	0.281995	0.0418977	0.0494503	0.0397691	0.0360714	0.0349741	0.0493136	0.0110702	0.0430503	0.0204699
ENSMUSG00000001424	Snd1	1.00431	0.937973	0.97395	0.862306	0.984386	0.996003	0.768515	0.797617	1.00007	0.940903	0.579998	0.610523	1.08588	1.28769	0.986211	0.744924	0.763447	0.715072	1.16522	1.01071	1.31292	1.05366	1.10549	1.30328	0.811358	0.902749	0.749795
ENSMUSG00000001435	Col18a1	1.07322	1.03203	0.19367	0.287935	0	0.288402	0.0327911	0.120198	0.219987	0.119082	0.0632791	0.0408951	0.754582	1.56588	0.699273	0.541181	0.138717	0.140966	1.03878	1.49777	2.04357	0.217227	0.335977	1.8703	0.0747359	0.308883	0.313776
ENSMUSG00000001436	Slc19a1	0.0654101	0.0861658	0.0638122	0.0727064	0	0.098741	0.0207713	0.0304511	0.0473387	0.0478442	0.0170478	0.00910801	0	0.10284	0.0925798	0.182316	0.0167642	0.0559114	0.106535	0.12697	0.241058	0.134984	0.139469	0.177841	0	0.0956503	0.0165173
ENSMUSG00000001440	Kpnb1	1.20542	1.24242	1.19755	1.0746	0.796025	1.01153	1.09328	0.982989	1.50097	1.1798	1.05584	0.850421	1.80819	1.23464	1.19006	0.957683	1.19131	0.995945	1.43243	1.19606	1.43514	2.00619	1.92933	1.82461	1.23813	1.27779	1.16501
ENSMUSG00000001441	Npepps	0.717618	0.810023	1.01976	0.797844	0.157149	0.550782	0.860549	0.811075	0.732644	0.638752	0.970399	0.807625	0.440606	0.793708	1.18142	0.951982	1.24001	1.06153	0.778302	0.725329	0.630644	0.821558	0.743287	0.697774	1.32818	1.25017	0.669318
ENSMUSG00000001444	Tbx21	0.00185891	0.00797631	0.507685	0.526335	1.01876	0.235333	0.722799	0.82047	0.226083	0.358269	0.0017464	0.0614967	0	0.0112241	0.236534	0.176691	0.191033	0.186163	0	0.00112101	0.015401	0.0247033	0.155149	0.0651947	0	0.072641	0.104401
ENSMUSG00000001445	Mrpl10	0.292219	0.289525	0.361823	0.369468	0.213689	0.365419	0.322468	0.335818	0.378548	0.389101	0.218109	0.300778	0.421672	0.455577	0.373899	0.350966	0.434977	0.421374	0.380877	0.42377	0.411886	0.367691	0.464806	0.459143	0.243696	0.396294	0.509423
ENSMUSG00000001467	Cyp51	0.123859	0.186095	0.291044	0.551056	0	0.561323	0.29325	0.326079	0.319878	0.481348	0.143869	0.245083	0	0.155011	0.437408	0.619388	0.461804	0.502008	0.127659	0.148539	0.241956	0.338935	0.622878	0.343311	0.221375	0.398027	0.186175
ENSMUSG00000001472	Tcf25	1.18109	1.18498	1.27814	1.23743	0.877092	1.12175	1.11354	1.14524	1.09312	1.16103	1.38189	1.51128	1.02852	1.32069	1.14171	1.35566	1.28128	1.35854	1.04436	1.26487	1.21577	1.03848	1.0847	1.15769	1.53021	1.42697	0.852607
ENSMUSG00000001473	Tubb6	0.964139	0.802237	0.180895	0.400377	0.171586	0.36087	0.190184	0.350479	0.423493	0.319272	0.109184	0.117415	1.30314	1.22379	0.164453	0.239059	0.126788	0.250701	0.576447	0.669957	1.32921	0.887274	0.863477	1.61986	0.104382	0.0904308	0.382464
ENSMUSG00000001482	Def8	0.276771	0.315959	0.295392	0.245593	0.354469	0.165652	0.151026	0.236138	0.231258	0.212761	0.311107	0.238881	0.201635	0.685655	0.609463	0.341073	0.35646	0.556038	0.421434	0.601605	0.722115	0.335751	0.256168	0.695099	0.424609	0.563444	0.172096
ENSMUSG00000001493	Meox1	0.0650934	0.104828	0.134209	0.154447	0	0.111207	0.089441	0.184513	0.0249969	0.0422843	0.000787433	0.0146575	0	0.0266771	0.161303	0.0277919	0.478451	0.245262	0.0252129	0.0634208	0.0324102	0.000816455	0.0217398	0.0343788	0.0295794	0.0939546	0.0968517
ENSMUSG00000001494	Sost	0.00020454	0.000738826	0.00319158	0.012954	0	0.0641883	0.000320607	0.00797081	0	0.0768848	0	0.000191	0	0	0.00145463	0.0175101	0	0.00182344	0	0.000978782	0.000365915	0	0.0087306	0.00044703	0	0.00095914	0
ENSMUSG00000001496	Nkx2-1	9.9601e-05	0.000259721	0.000141401	0.00235871	0	0.0388706	0.00254642	0	0	0.0113288	0	0.00665414	0	8.97347e-05	0	0.000347418	0	0.000723284	0	0.000372371	0.000374665	0	0.00082926	0	0	0	0
ENSMUSG00000001497	Pax9	1.08672	1.22091	0.791785	0.740062	0.273695	0.704469	0.642832	0.762274	0.857194	0.901482	0.45672	0.397512	1.97501	1.42473	0.644609	0.516186	0.745335	1.05381	1.63311	1.53948	1.81633	0.745396	0.899407	1.74915	1.06312	1.02268	0.466897
ENSMUSG00000001504	Irx2	0.00149144	0.0097223	0.00476561	0.00401532	0	0.0115679	0.000122222	0.000497	0.0035432	0.00138252	0.00997589	0.0131191	0	0.00550317	0	0.0129921	0.0476902	0.176518	0	0.0042869	0.000447916	0	0.0117743	0.00257355	0.63452	0.421166	0.00188055
ENSMUSG00000001506	Col1a1	0.00514095	0.022589	0.0683524	0.106824	0	0.420157	0.00430594	0.0143452	0.00723274	0.14345	0.0200081	0.00366828	0	0.0127212	0	0.0347528	0.00124708	0.126695	0.000889012	0.00609113	0.0577298	0.0069837	0.0500894	0.0395241	0	0.00716765	0.00846319
ENSMUSG00000001507	Itga3	1.2423	1.21875	0.928203	0.947813	0.695145	0.765196	0.989341	1.10365	1.53939	1.38214	1.3421	1.32001	0.683615	1.12037	1.48789	1.23729	0.762406	0.629778	1.02608	1.47206	1.24449	1.59792	1.42302	1.14675	0.739971	0.892517	1.37489
ENSMUSG00000001508	Sgca	0.00355734	0.00165778	0.0352002	0.0429108	0.0658512	0.0566732	0.0191773	0.0683608	0.00974554	0.0347018	0.0324236	0.0251016	0	0.0032858	0.0155774	0.0200889	0.000869427	0.0144252	0.00815255	0.00555791	0.00114349	0.000942672	0.0164113	0.00248544	0	0.00470394	0.0051293
ENSMUSG00000001510	Dlx3	0	0.00312397	0.00973619	0.117782	0.524247	0.330638	0.112019	0.204215	0.0718753	0.362894	0	0.0184151	0.225174	0.0291062	0	0.0187865	0.15996	0.267997	0.0143721	0.0118473	0.0357038	0.0584105	0.053785	0.0237276	0	0.004827	0.368437
ENSMUSG00000001517	Foxm1	0.0696065	0.0721536	0.0564169	0.05245	0	0.060098	0.0431689	0.0419546	0.0485978	0.0507826	0	0.00644256	0	0.387826	0.0181252	0.0381575	0.058081	0.0342172	0.0423462	0.118285	0.427561	0.661707	0.771641	1.19549	0	0.0499112	0.134755
ENSMUSG00000001518	Itfg2	0.33148	0.316763	0.275551	0.236177	0.157149	0.24246	0.214138	0.241929	0.284937	0.258377	0.201134	0.229739	0.471386	0.251222	0.159443	0.156121	0.261154	0.240063	0.270125	0.340454	0.35503	0.424894	0.359616	0.310574	0.653247	0.454114	0.221688
ENSMUSG00000001520	Nrip2	0.0322329	0.0401286	0.0474602	0.0343859	0.10491	0.0576165	0.0169205	0.0336167	0.028094	0.0265748	0.0168703	0.00779408	0.465305	0.134017	0.0243854	0.0214456	0.0121626	0.0137305	0.0604794	0.0728827	0.172362	0.0465725	0.0517393	0.110393	0.0433804	0.0486714	0.0149691
ENSMUSG00000001521	Tulp3	1.13592	1.33333	0.700888	0.626444	0.305539	0.486463	0.646442	0.872842	0.768185	0.714771	0.477313	0.389626	1.39389	2.03031	0.243768	0.170209	0.809434	0.439571	1.40619	1.57401	1.74744	0.572928	0.744095	1.48702	0.966121	0.603747	1.7743
ENSMUSG00000001524	Gtf2h4	0.176683	0.134619	0.138089	0.136991	0.171586	0.15754	0.121767	0.128736	0.255804	0.199326	0.0455855	0.110203	0.101513	0.289954	0.130183	0.0714614	0.209878	0.131356	0.115684	0.181784	0.286854	0.226326	0.316037	0.265209	0.103185	0.140237	0.241373
ENSMUSG00000001525	Tubb5	1.62319	1.54514	0.733689	0.846031	0.220537	0.807255	0.631696	0.704278	1.64093	1.4946	1.01849	0.991634	1.32144	1.39831	0.49757	0.622382	0.988625	0.71623	1.50234	1.2666	1.72822	2.49225	2.66277	2.75834	1.06411	1.0075	0.52605
ENSMUSG00000001542	Ell2	0.882563	0.599238	0.866897	0.840256	0.686617	0.783016	1.15192	0.808215	0.665971	0.778417	0.195969	0.298442	0.658794	0.648458	1.01193	0.836682	1.07963	0.981808	0.706539	0.580116	0.536698	0.552446	0.550339	0.462413	0.662973	0.562514	0.567931
ENSMUSG00000001552	Jup	1.48993	1.5319	1.19307	1.4889	2.4935	1.39819	0.596958	0.89222	0.960724	0.856088	1.4732	1.54982	2.07619	1.9607	1.57297	1.8857	2.1555	2.41966	2.04964	1.79642	1.92903	0.782321	0.945049	1.78464	1.36336	1.38246	0.680779
ENSMUSG00000001555	Fkbp10	0.153672	0.330519	0.021428	0.0200638	0.25409	0.0394771	0.00449245	0.000969438	0.0466703	0.0296826	0.0514375	0.00503189	0	0.353646	0	0.00295309	0.00121054	0.0303663	0.320296	0.38482	0.862752	0.0506758	0.0710502	0.782072	0	0.00777495	0
[truncated: 48,138 more rows]

## Sheet: AireKOc3.vs.WTc2
Differentially expressed genes between AireKO cells in RamDA/c3 and WT cells in RamDA/c2. P-values by a Wilcoxon Rank Sum test, with adjusted p-values based on bonferroni correction
[truncated: 48,415 more rows]
