# Supplementary material for: Role of PRC2 in the stochastic expression of Aire target genes and development of mimetic cells in the thymus
Source: J Exp Med. 2025 Apr 17;222(7):e20240817. doi: 10.1084/jem.20240817 (PMC12005117; doi:10.1084/jem.20240817)
Supplement: Table S3 — lists supplemental data related to bulk RNA-seq. [file jem_20240817_tables3.xlsx]

## Sheet: WT.vs.AireKO
Differential gene expression between bulk mTEChigh from WT and AireKO adult mice, estimated using a quasi-likelihood (QL) F-test with the Benjamini-Hochberg correction for FDR
geneID	genename	highly expressing cluster in scMulti-seq	log2FC	logCPM	F	PValue	FDR
ENSMUSG00000009394	Syn2		-2.12382	7.30371	476.075	1.71412e-21	3.47349e-17
ENSMUSG00000018593	Sparc	18	4.99361	6.14903	434.232	7.30582e-21	7.40225e-17
ENSMUSG00000020908	Myh3	3	6.61285	4.72375	418.062	1.3251e-20	8.95059e-17
ENSMUSG00000042256	Ptchd4		-3.0237	5.57107	364.391	1.12806e-19	5.71477e-16
ENSMUSG00000014547	Wdfy2		-1.40096	7.63231	328.816	5.50728e-19	2.23199e-15
ENSMUSG00000032502	Stac		-2.31562	5.384	306.264	1.63493e-18	5.5217e-15
ENSMUSG00000110235	Gm5086		-2.81867	5.46122	296.008	2.74741e-18	6.95919e-15
ENSMUSG00000066392	Nrxn3	3	5.60891	4.52112	298.598	2.40619e-18	6.95919e-15
ENSMUSG00000042686	Jph1		-1.16468	8.21279	283.631	5.25423e-18	9.67925e-15
ENSMUSG00000048191	Muc6	19,3	4.40324	4.78944	286.53	4.74922e-18	9.67925e-15
ENSMUSG00000074796	Slc4a11		-1.92782	8.19138	285.369	4.78974e-18	9.67925e-15
ENSMUSG00000072878	1700123L14Rik		-2.61395	5.00774	259.502	2.00745e-17	3.13568e-14
ENSMUSG00000001168	Oas1h	3	4.51872	3.94732	259.466	2.01164e-17	3.13568e-14
ENSMUSG00000029338	Antxr2		-1.82736	7.32609	257.711	2.22718e-17	3.22368e-14
ENSMUSG00000027380	Acoxl	3	5.09732	3.29864	248.792	3.77249e-17	4.07778e-14
ENSMUSG00000058793	Cds2		-1.28297	8.51114	248.871	3.75466e-17	4.07778e-14
ENSMUSG00000024907	Gal	3	7.46563	3.55315	261.629	3.43693e-17	4.07778e-14
ENSMUSG00000051985	Igfn1	3	8.40233	4.41844	278.895	3.9629e-17	4.07778e-14
ENSMUSG00000018076	Med13l		-1.22769	8.93783	247.716	4.02465e-17	4.07778e-14
ENSMUSG00000063450	Syne2	10,11,17,19,4	1.37133	8.33966	249.04	3.71662e-17	4.07778e-14
ENSMUSG00000019890	Nts	3	8.39736	3.6664	334.947	4.8842e-17	4.71302e-14
ENSMUSG00000064080	Fbln2	3	7.1182	4.22728	264.279	5.83542e-17	5.37495e-14
ENSMUSG00000049353	Rd3	19	3.22181	3.71349	239.834	6.51476e-17	5.73979e-14
ENSMUSG00000021754	Map3k1		-1.21033	8.17207	238.741	6.97254e-17	5.88715e-14
ENSMUSG00000033767	Tmem131l		-1.28061	8.96185	238.014	7.29553e-17	5.91347e-14
ENSMUSG00000048038	Ccdc187	19	3.61125	5.2418	240.494	9.06787e-17	7.06736e-14
ENSMUSG00000046876	Atxn1		-1.58335	7.8556	232.863	1.00927e-16	7.35969e-14
ENSMUSG00000004698	Hdac9		-1.4639	7.91889	232.744	1.01693e-16	7.35969e-14
ENSMUSG00000010066	Cacna2d2	3	3.33927	5.58501	239.676	1.08917e-16	7.41088e-14
ENSMUSG00000032291	Crabp1	3	7.32236	3.40557	279.653	1.09715e-16	7.41088e-14
ENSMUSG00000084989	Crocc2	19	7.83762	5.10929	282.466	1.23531e-16	8.07496e-14
ENSMUSG00000037016	Frem2		-1.96162	6.06652	228.731	1.31542e-16	8.3299e-14
ENSMUSG00000048865	Arhgap30		-1.91451	5.92867	223.548	1.84508e-16	1.09967e-13
ENSMUSG00000058099	Nfam1		-3.11049	4.42696	223.664	1.83103e-16	1.09967e-13
ENSMUSG00000062372	Otof	3	5.72368	4.17489	219.851	2.35846e-16	1.36548e-13
ENSMUSG00000030607	Acan	3	7.41405	3.91765	251.901	3.0406e-16	1.65657e-13
ENSMUSG00000021756	Il6st	11,15,16,17,18,19,4	1.34147	8.60437	215.193	3.23012e-16	1.65657e-13
ENSMUSG00000052920	Prkg1	1,17,19,3,8	4.51728	3.77342	215.669	3.12718e-16	1.65657e-13
ENSMUSG00000026604	Ptpn14		-1.24517	9.22108	216.399	2.97586e-16	1.65657e-13
ENSMUSG00000001021	S100a3		-1.89563	7.19402	220.473	3.26999e-16	1.65657e-13
ENSMUSG00000034312	Iqsec1		-1.31315	8.54009	211.986	4.02506e-16	1.77313e-13
ENSMUSG00000091455	Otogl	3	4.84092	3.03798	212.679	3.83718e-16	1.77313e-13
ENSMUSG00000023987	Pgc	19,3	6.18137	4.43766	238.802	3.92928e-16	1.77313e-13
ENSMUSG00000019944	Rhobtb1		-1.36353	6.98016	212.799	3.80573e-16	1.77313e-13
ENSMUSG00000059602	Syn3		-1.71411	5.87589	212.265	3.94832e-16	1.77313e-13
ENSMUSG00000020099	Unc5b	17	2.83119	5.05796	212.859	3.79003e-16	1.77313e-13
ENSMUSG00000030029	Lrig1		-1.33658	8.14593	211.354	4.20477e-16	1.81288e-13
ENSMUSG00000018920	Cxcl16		-1.13131	6.89433	209.471	4.79267e-16	2.02331e-13
ENSMUSG00000027868	Tbx15		-2.12514	6.33494	213.815	5.33643e-16	2.20689e-13
ENSMUSG00000083586	Gm8688		-2.78747	4.43614	206.456	5.92236e-16	2.35315e-13
ENSMUSG00000032128	Robo3	3	3.59021	4.14585	206.564	5.87749e-16	2.35315e-13
ENSMUSG00000027950	Chrnb2		-1.74198	6.17262	206.144	6.05473e-16	2.3545e-13
ENSMUSG00000042684	Npl	3	2.8945	3.66437	205.904	6.15815e-16	2.3545e-13
ENSMUSG00000029598	Plbd2		-1.68941	7.27063	205.587	6.29809e-16	2.36342e-13
ENSMUSG00000014453	Blk		-2.18684	4.91127	204.56	6.77505e-16	2.49618e-13
ENSMUSG00000034959	Rubcnl		-1.82656	6.47769	203.195	7.4689e-16	2.70267e-13
ENSMUSG00000074156	Ces1h	3	5.44971	3.12839	219.768	7.85466e-16	2.76889e-13
ENSMUSG00000025400	Tac2	19,3	8.26334	3.58177	229.824	7.92518e-16	2.76889e-13
ENSMUSG00000063661	Krt73	3	6.95685	3.05849	216.137	9.90697e-16	3.40262e-13
ENSMUSG00000034361	Cpne2		-1.6165	7.30311	197.946	1.0924e-15	3.6289e-13
ENSMUSG00000022564	Grina		-1.23989	6.86044	197.951	1.09196e-15	3.6289e-13
ENSMUSG00000021620	Acot12		-3.10656	4.42961	199.148	1.13959e-15	3.72461e-13
ENSMUSG00000059456	Ptk2b		-1.06801	8.20724	195.44	1.31381e-15	4.22588e-13
ENSMUSG00000052544	St6galnac3		-2.37034	4.68576	194.881	1.36943e-15	4.33596e-13
ENSMUSG00000027074	Slc43a3		-1.48274	6.91282	194.328	1.42682e-15	4.44817e-13
ENSMUSG00000051000	Fam160a1		-1.08687	7.7306	193.949	1.46771e-15	4.50631e-13
ENSMUSG00000020740	Gga3		-1.228	8.22131	193.054	1.56919e-15	4.74597e-13
ENSMUSG00000101026	Ly6g6g	3	4.88624	3.46233	192.757	1.60445e-15	4.78127e-13
ENSMUSG00000004655	Aqp1	3	5.07699	3.78455	192.377	1.65084e-15	4.8482e-13
ENSMUSG00000040554	Aipl1	3	9.17534	2.88445	250.109	2.00346e-15	5.79974e-13
ENSMUSG00000022801	Lrch3		-1.63803	6.61525	188.676	2.18462e-15	6.2351e-13
ENSMUSG00000030317	Timp4		-1.69073	5.47184	187.832	2.33032e-15	6.55854e-13
ENSMUSG00000106024	A530083M17Rik		-2.68373	3.71031	187.054	2.47372e-15	6.86677e-13
ENSMUSG00000037260	Hgsnat		-1.46848	6.24683	185.88	2.70807e-15	7.41571e-13
ENSMUSG00000028268	Gbp3	19	2.17319	6.08003	185.518	2.78482e-15	7.52422e-13
ENSMUSG00000026833	Olfm1	19,3	3.32719	3.70367	185.295	2.83337e-15	7.55466e-13
ENSMUSG00000042064	Myo3b		-1.21195	8.56643	184.544	3.00362e-15	7.90459e-13
ENSMUSG00000042328	Hps4		-1.45307	7.07574	184.186	3.08834e-15	8.02336e-13
ENSMUSG00000040296	Ddx58	17	1.24976	7.25886	182.319	3.57423e-15	9.16814e-13
ENSMUSG00000026697	Myoc	3	7.69802	3.02565	203.088	4.22536e-15	1.07028e-12
ENSMUSG00000020660	Pomc	3	3.77002	4.06826	179.367	4.51482e-15	1.12949e-12
ENSMUSG00000050069	Grem2		-1.77701	6.14725	178.774	4.73333e-15	1.16971e-12
ENSMUSG00000059187	Tafa1		-2.87136	5.76379	207.136	4.88302e-15	1.19216e-12
ENSMUSG00000006204	Cdcp3		5.93368	5.10964	230.192	5.1757e-15	1.21954e-12
ENSMUSG00000034926	Dhcr24		-1.56325	7.88643	177.813	5.1119e-15	1.21954e-12
ENSMUSG00000020315	Sptbn1	10,11,15,16,17,18,19,3,4,8	1.14484	8.81418	177.662	5.17459e-15	1.21954e-12
ENSMUSG00000000791	Il12rb1		-2.38477	5.32379	181.616	5.44562e-15	1.25398e-12
ENSMUSG00000020023	Tmcc3		-1.01181	8.07649	177.083	5.42097e-15	1.25398e-12
ENSMUSG00000028024	Enpep	11,16,17,18,19,3,8	3.93001	3.97041	176.759	5.56456e-15	1.26697e-12
ENSMUSG00000043252	Tmem64	18	1.81991	7.11094	174.726	6.56141e-15	1.47734e-12
ENSMUSG00000054792	Klhl18		-1.15667	6.36149	173.403	7.31052e-15	1.62406e-12
ENSMUSG00000097767	Miat	18	6.86792	4.37711	210.442	7.38183e-15	1.62406e-12
ENSMUSG00000030555	Ttc23		-1.47451	6.15449	173.167	7.45349e-15	1.62406e-12
ENSMUSG00000027199	Gatm	3	4.79459	4.61011	197.178	8.02155e-15	1.72924e-12
ENSMUSG00000026840	Lamc3	3	5.92677	2.69821	170.269	9.4709e-15	2.02019e-12
ENSMUSG00000055027	Smyd1	18	9.11169	3.39119	209.26	9.72187e-15	2.05213e-12
ENSMUSG00000022421	Nptxr	3	3.91504	4.33356	168.765	1.07396e-14	2.23631e-12
ENSMUSG00000021614	Vcan	18,3,4,8	2.50318	5.96247	173.582	1.08152e-14	2.23631e-12
ENSMUSG00000034265	Zdhhc14		-2.06766	4.95511	167.693	1.1753e-14	2.40569e-12
ENSMUSG00000031712	Il15		-1.39475	6.15668	165.841	1.37488e-14	2.78607e-12
ENSMUSG00000021922	Itih4	3	5.07963	3.63611	167.829	1.4341e-14	2.87728e-12
ENSMUSG00000037798	Mat1a	19,3	2.97885	3.91447	164.988	1.47869e-14	2.88117e-12
ENSMUSG00000018417	Myo1b	10,11,15,17,18,19,4	1.71424	7.39265	165.107	1.46377e-14	2.88117e-12
ENSMUSG00000053580	Tanc2	10,11,15,17,18,19,3	1.59944	6.73121	165	1.47724e-14	2.88117e-12
ENSMUSG00000058070	Eml1	19	4.61207	3.39873	164.74	1.51037e-14	2.91488e-12
ENSMUSG00000108218	Olfr1372-ps1		3.13311	3.85026	164.298	1.56868e-14	2.99884e-12
ENSMUSG00000021275	Tecpr2		-1.20839	6.9967	163.303	1.70885e-14	3.23627e-12
ENSMUSG00000042807	Hecw2	16,17,19,3,8	6.27249	2.56748	163.124	1.73543e-14	3.25619e-12
ENSMUSG00000044951	Mylk4	18	4.69624	3.73806	162.644	1.80898e-14	3.33247e-12
ENSMUSG00000030854	Ptpn5	3	4.9639	3.32477	162.664	1.80583e-14	3.33247e-12
ENSMUSG00000006014	Prg4	3	3.25305	5.39349	185.623	1.83588e-14	3.35155e-12
ENSMUSG00000074892	B3galt5		-1.60479	7.59603	165.709	1.8912e-14	3.39144e-12
ENSMUSG00000064105	Cnnm2		-1.28033	6.7016	162.132	1.89099e-14	3.39144e-12
ENSMUSG00000001870	Ltbp1	17	2.07401	4.9341	161.837	1.93993e-14	3.44831e-12
ENSMUSG00000061533	Cep128	19	1.82192	4.88413	161.499	1.99788e-14	3.52044e-12
ENSMUSG00000029026	Trp73	19	5.08111	3.91668	161.109	2.06685e-14	3.61058e-12
ENSMUSG00000020961	Ston2		-0.976601	7.89683	160.616	2.15782e-14	3.73728e-12
ENSMUSG00000020641	Rsad2	17,19,3	4.51239	5.11344	181.399	2.18548e-14	3.7531e-12
ENSMUSG00000039384	Dusp10		-1.30876	6.6617	160.101	2.25737e-14	3.84398e-12
ENSMUSG00000055632	Hmcn2	3	4.04284	5.47345	197.021	2.37593e-14	4.01215e-12
ENSMUSG00000024041	Cryaa	3	5.92288	2.58931	178.054	2.43516e-14	4.07819e-12
ENSMUSG00000058230	Arhgap35	11,15,16,17,18,4	1.14846	7.34508	158.927	2.50277e-14	4.13689e-12
ENSMUSG00000003134	Tbc1d8		-1.08211	8.61972	158.889	2.51104e-14	4.13689e-12
ENSMUSG00000062991	Nrg1		-1.21889	8.0587	158.675	2.55904e-14	4.18196e-12
ENSMUSG00000035678	Tnfsf9		-1.57449	5.30162	158.396	2.62291e-14	4.25205e-12
ENSMUSG00000060180	Myh13	3	4.50324	3.43281	158.204	2.66783e-14	4.29055e-12
ENSMUSG00000040483	Xaf1	17	1.69908	6.03639	157.16	2.92684e-14	4.67005e-12
ENSMUSG00000079481	Nhsl2	3	5.11389	4.05208	156.992	3.04583e-14	4.74775e-12
ENSMUSG00000032462	Pik3cb		-1.0871	6.75756	156.802	3.02178e-14	4.74775e-12
ENSMUSG00000040943	Tet2		-1.25777	8.99981	156.793	3.02415e-14	4.74775e-12
ENSMUSG00000027217	Tspan18		-1.36997	6.36326	156.561	3.08751e-14	4.77598e-12
ENSMUSG00000034416	Pkd1l2	3	5.7908	2.47451	174.197	3.24954e-14	4.98853e-12
ENSMUSG00000032911	Cspg4		-2.16751	6.29823	171.744	3.28731e-14	5.00857e-12
ENSMUSG00000038507	Parp12	17	1.45889	6.20101	155.698	3.33533e-14	5.04382e-12
ENSMUSG00000020431	Adcy1		-2.0496	7.66361	179.135	3.78398e-14	5.63813e-12
ENSMUSG00000031766	Slc12a3	3	4.11426	4.71798	176.31	3.77021e-14	5.63813e-12
ENSMUSG00000033520	Idi2	3	3.5099	3.12145	154.203	3.81584e-14	5.6441e-12
ENSMUSG00000024597	Slc12a2	17	1.53099	7.24201	153.383	4.11016e-14	6.03538e-12
ENSMUSG00000038780	Smurf1		-0.878571	7.01251	152.799	4.33456e-14	6.31911e-12
ENSMUSG00000061100	Retnla	3	6.58208	2.75126	152.606	4.41136e-14	6.38513e-12
ENSMUSG00000040430	Pitpnc1		-1.13927	7.61297	152.396	4.49669e-14	6.46247e-12
ENSMUSG00000027776	Il12a		-1.67305	5.75092	151.984	4.66938e-14	6.61081e-12
ENSMUSG00000048612	Myof	17	1.72245	6.5586	152.036	4.64713e-14	6.61081e-12
ENSMUSG00000040209	Zfp704	15,17,18,19,4	2.36591	5.86594	151.918	4.69777e-14	6.61081e-12
ENSMUSG00000025583	Rptor		-1.25769	8.07896	151.37	4.93976e-14	6.9034e-12
ENSMUSG00000025991	Cps1	3	5.32548	3.83473	161.874	5.25289e-14	7.24113e-12
ENSMUSG00000025094	Slc18a2	3	2.59893	4.73144	150.724	5.24223e-14	7.24113e-12
ENSMUSG00000040265	Dnm3		-1.41429	6.42878	150.554	5.32483e-14	7.2907e-12
ENSMUSG00000033826	Dnah8	19	2.3336	5.43153	150.012	5.59839e-14	7.61381e-12
ENSMUSG00000032826	Ank2	19	2.82957	5.31435	161.533	5.73409e-14	7.69507e-12
ENSMUSG00000036961	Wnt8b	3	4.84567	2.82407	149.763	5.72864e-14	7.69507e-12
ENSMUSG00000023064	Sncg		-1.4325	6.27292	149.545	5.84563e-14	7.79315e-12
ENSMUSG00000032702	Kank1		-1.47765	6.63977	149.019	6.13845e-14	8.02514e-12
ENSMUSG00000023387	Kcnk16	15	8.35384	2.98879	180.906	6.08702e-14	8.02514e-12
ENSMUSG00000043531	Sorcs1	10,11,3,8	2.40607	4.56499	149.063	6.11305e-14	8.02514e-12
ENSMUSG00000079173	Zan	3	3.4339	4.41153	155.169	6.4118e-14	8.32876e-12
ENSMUSG00000028664	Ephb2	15	5.07063	3.61684	148.121	6.67427e-14	8.50612e-12
ENSMUSG00000027204	Fbn1	3,4	1.54098	7.82381	148.222	6.61167e-14	8.50612e-12
ENSMUSG00000006522	Itih3	3	5.40558	2.90857	148.161	6.64937e-14	8.50612e-12
ENSMUSG00000022265	Ank		-0.998456	8.47816	147.994	6.75395e-14	8.52181e-12
ENSMUSG00000018339	Gpx3	11,15,19,3	1.55707	7.18373	147.968	6.77068e-14	8.52181e-12
ENSMUSG00000035275	Raver2		-1.10049	7.0565	147.497	7.07582e-14	8.85089e-12
ENSMUSG00000036925	Mucl2	3	6.79349	2.98118	163.849	7.24563e-14	8.99551e-12
ENSMUSG00000030089	Slc41a3		-1.68027	4.98534	147.194	7.28022e-14	8.99551e-12
ENSMUSG00000051617	Krt9	3	2.59774	3.97727	146.651	7.66175e-14	9.40956e-12
ENSMUSG00000026725	Tnn	3	4.51522	4.45198	164.056	7.72494e-14	9.43001e-12
ENSMUSG00000029282	Amtn	3	9.03415	2.75134	220.033	7.82424e-14	9.49403e-12
ENSMUSG00000005947	Itgae	3	4.09132	2.76869	146.212	7.9854e-14	9.5776e-12
ENSMUSG00000067279	Ppp1r3c		-2.12783	3.73842	146.21	7.98763e-14	9.5776e-12
ENSMUSG00000017943	Gdap1l1		-1.50108	5.64836	145.715	8.37035e-14	9.97746e-12
ENSMUSG00000028641	P3h1		-1.56649	5.10598	145.345	8.66889e-14	1.02729e-11
ENSMUSG00000045932	Ifit2	11,3	4.10938	4.97277	159.7	8.81991e-14	1.03349e-11
ENSMUSG00000021224	Numb		-0.920426	6.57914	145.159	8.8232e-14	1.03349e-11
ENSMUSG00000041771	Slc24a4		-1.2666	8.69796	144.79	9.13878e-14	1.0643e-11
ENSMUSG00000024049	Myom1	18	3.69612	3.37444	144.374	9.50809e-14	1.10098e-11
ENSMUSG00000041144	Dnah7b	19	3.3303	3.64523	143.791	1.00536e-13	1.15754e-11
ENSMUSG00000017002	Slpi	17	4.69166	3.00676	143.476	1.03618e-13	1.18627e-11
ENSMUSG00000073399	Trim40	16	3.59274	2.93921	143.352	1.04861e-13	1.19377e-11
ENSMUSG00000030465	Psd3		-1.34618	8.41943	142.904	1.0947e-13	1.23927e-11
ENSMUSG00000042202	Slc35e2		-0.959353	6.87529	142.719	1.11437e-13	1.25454e-11
ENSMUSG00000079339	Ifit1bl1	11	8.34653	2.46294	164.771	1.13568e-13	1.26447e-11
ENSMUSG00000029361	Nos1	19,3	3.5931	5.31467	151.978	1.12987e-13	1.26447e-11
ENSMUSG00000030556	Lrrc28		-1.29326	5.70489	142.176	1.17437e-13	1.295e-11
ENSMUSG00000003153	Slc2a3	3	4.38869	3.47071	142.162	1.17588e-13	1.295e-11
ENSMUSG00000013275	Slc41a1		-1.11994	7.76145	142.081	1.18519e-13	1.2982e-11
ENSMUSG00000026875	Traf1		-1.14101	7.50602	141.416	1.26408e-13	1.37717e-11
ENSMUSG00000078945	Naip2		-1.83605	6.6296	152.037	1.27849e-13	1.38542e-11
ENSMUSG00000038831	Ralgps1		-0.973026	6.59514	140.703	1.35482e-13	1.46032e-11
ENSMUSG00000005397	Nid1	3	4.45439	5.19118	177.799	1.40906e-13	1.51075e-11
ENSMUSG00000062329	Cytl1	3	9.33855	3.04012	208.314	1.44089e-13	1.53675e-11
ENSMUSG00000033066	Gas7		-1.01605	9.09485	139.999	1.4512e-13	1.53964e-11
ENSMUSG00000040838	Gm11639	3	4.64636	3.99562	152.189	1.48266e-13	1.56483e-11
ENSMUSG00000052479	A330008L17Rik		-2.37505	4.22636	139.64	1.50316e-13	1.57824e-11
ENSMUSG00000020532	Acaca	10	1.62872	5.34593	139.216	1.56713e-13	1.63693e-11
ENSMUSG00000047497	Adamts12	3	3.18778	3.46115	139.142	1.5785e-13	1.64035e-11
ENSMUSG00000039682	Lap3	10,11,15,16,17,18,3,4	1.84901	5.40411	138.761	1.63883e-13	1.67826e-11
ENSMUSG00000041445	Mmrn2		-2.6007	4.74943	146.02	1.62369e-13	1.67826e-11
ENSMUSG00000057465	Saa2	11,19,3	4.55495	2.9374	138.755	1.63984e-13	1.67826e-11
ENSMUSG00000028555	Ttc39a		-1.23268	6.55764	138.387	1.70049e-13	1.73159e-11
ENSMUSG00000003279	Dlgap1		-1.97261	4.66006	138.187	1.73446e-13	1.75735e-11
ENSMUSG00000022186	Oxct1	19	1.66005	5.82321	138.103	1.74893e-13	1.7632e-11
ENSMUSG00000034990	Otoa	18,19,3	3.99187	3.19441	137.999	1.76705e-13	1.77265e-11
ENSMUSG00000028270	Gbp2	17	1.95927	5.49537	137.892	1.78588e-13	1.78272e-11
ENSMUSG00000036523	Greb1	3	5.60749	2.43373	137.816	1.7993e-13	1.7873e-11
ENSMUSG00000021609	Slc6a3	3	6.06925	2.70788	137.21	1.91093e-13	1.88893e-11
ENSMUSG00000029304	Spp1	3	4.23214	4.66878	160.289	2.09228e-13	2.05816e-11
ENSMUSG00000066867	Oas1e	3	7.14514	2.63922	145.167	2.169e-13	2.12331e-11
ENSMUSG00000020143	Dock2		-1.35206	7.36997	135.837	2.19181e-13	2.13514e-11
ENSMUSG00000020427	Igfbp3	18	4.39207	5.0609	150.591	2.20216e-13	2.13514e-11
ENSMUSG00000030244	Gys2	3	7.00673	2.43053	155.939	2.27803e-13	2.19804e-11
ENSMUSG00000021068	Nin	19	1.35347	6.41345	135.406	2.28873e-13	2.19804e-11
ENSMUSG00000004038	Gstm3	3	9.6331	3.33037	202.406	2.46983e-13	2.35343e-11
ENSMUSG00000036206	Sh3bp4		-1.20999	6.8735	134.635	2.47375e-13	2.35343e-11
ENSMUSG00000029368	Alb	3	8.77027	2.51212	168.867	2.50084e-13	2.36808e-11
ENSMUSG00000004730	Adgre1	3	5.3155	3.36423	139.12	2.51582e-13	2.37119e-11
ENSMUSG00000025389	Mip	3	5.86197	2.13867	134.389	2.53591e-13	2.37906e-11
ENSMUSG00000032310	Cyp1a2	3	10.0286	3.7198	191.058	2.75757e-13	2.57509e-11
ENSMUSG00000064294	Aox3	17,3	5.54853	3.63869	142.01	2.7761e-13	2.5805e-11
ENSMUSG00000031376	Atp2b3	3	7.11584	2.53399	147.571	2.80255e-13	2.59319e-11
ENSMUSG00000040249	Lrp1	10,11,16,17,3	1.62711	8.43311	135.439	2.81749e-13	2.59516e-11
ENSMUSG00000000085	Scmh1		-1.27199	6.43443	133.246	2.84804e-13	2.61144e-11
ENSMUSG00000029761	Cald1	16	1.35787	7.51867	133.052	2.905e-13	2.65166e-11
ENSMUSG00000055409	Nell1	3	6.4574	2.12355	132.641	3.02953e-13	2.75294e-11
ENSMUSG00000027678	Ncoa3		-0.932183	8.0587	132.013	3.2307e-13	2.92263e-11
ENSMUSG00000040957	Cables1		-1.34937	5.81606	131.935	3.25675e-13	2.93257e-11
ENSMUSG00000061937	Csn1s2a	3	6.71437	3.25583	143.947	3.29859e-13	2.93257e-11
ENSMUSG00000039089	L3mbtl3	16	1.67661	5.73968	131.86	3.28171e-13	2.93257e-11
ENSMUSG00000029608	Rph3a	3	6.72811	3.32817	144.864	3.29958e-13	2.93257e-11
ENSMUSG00000105843	Gm19439		-1.38561	4.82368	131.676	3.34456e-13	2.95957e-11
ENSMUSG00000041134	Cyyr1		-1.58101	5.66135	131.598	3.37129e-13	2.97025e-11
ENSMUSG00000014542	Clec4f	3	9.13468	2.85784	192.749	3.40695e-13	2.98868e-11
ENSMUSG00000026494	Kif26b	3	3.50408	3.7262	131.412	3.43653e-13	3.00163e-11
ENSMUSG00000022425	Enpp2	10,11,3	2.6716	5.02659	135.678	3.45349e-13	3.0035e-11
ENSMUSG00000031453	Rasa3		-0.943714	7.1009	131.128	3.5387e-13	3.06445e-11
ENSMUSG00000021388	Aspn	3	4.31331	2.61268	131.002	3.58483e-13	3.09119e-11
ENSMUSG00000005237	Dnah2	19	1.71168	5.55419	130.912	3.61852e-13	3.10702e-11
ENSMUSG00000020155	Kcnmb1	18,19,3	6.24392	2.50166	130.352	3.83433e-13	3.27843e-11
ENSMUSG00000023467	Tulp2		-1.73078	5.46151	129.926	4.00786e-13	3.41241e-11
ENSMUSG00000020638	Cmpk2	19	2.89177	4.91313	129.843	4.04245e-13	3.42745e-11
ENSMUSG00000027520	Zdbf2	18	2.46393	4.56572	129.706	4.10063e-13	3.4623e-11
ENSMUSG00000026630	Batf3		-2.04276	3.95916	129.648	4.12521e-13	3.4686e-11
ENSMUSG00000015944	Castor2		-1.06654	6.65694	129.585	4.15232e-13	3.47697e-11
ENSMUSG00000034707	Gns		-0.913265	7.52357	129.189	4.32748e-13	3.60872e-11
ENSMUSG00000038572	Bpifb5	17,3	5.79679	2.136	128.776	4.51841e-13	3.7525e-11
ENSMUSG00000032818	Loxhd1	3	5.59136	2.29749	132.325	4.73621e-13	3.90737e-11
ENSMUSG00000043760	Pkhd1	16	3.89212	4.44263	140.906	4.74345e-13	3.90737e-11
ENSMUSG00000032446	Eomes		-2.30978	3.86174	128.093	4.85408e-13	3.98231e-11
ENSMUSG00000033075	Senp1		-0.891994	7.79675	128.048	4.87705e-13	3.98502e-11
ENSMUSG00000101483	1700016L21Rik		-1.83292	5.02491	127.998	4.90264e-13	3.98985e-11
ENSMUSG00000013653	1810065E05Rik	3	7.17128	2.58385	158.794	5.21412e-13	4.21017e-11
ENSMUSG00000040253	Gbp7	19	1.7492	6.04371	127.413	5.21493e-13	4.21017e-11
ENSMUSG00000019102	Aldh3a1	17	2.78848	4.55232	127.345	5.25198e-13	4.21249e-11
ENSMUSG00000037110	Ralgapa2		-0.896442	9.43055	127.332	5.25938e-13	4.21249e-11
ENSMUSG00000034845	Plvap	19	4.93371	2.84856	127.176	5.34674e-13	4.2656e-11
ENSMUSG00000007817	Zmiz1		-1.02271	8.65969	126.684	5.63295e-13	4.47632e-11
ENSMUSG00000029096	Htra3	17,3	7.13889	2.64452	126.312	5.85959e-13	4.63823e-11
ENSMUSG00000037944	Ccr7		-1.76184	6.29816	133.33	6.13865e-13	4.84022e-11
ENSMUSG00000043460	Elfn2	3	5.54045	2.90079	125.762	6.21332e-13	4.88011e-11
ENSMUSG00000021214	Akr1c18	3	6.57139	2.79971	138.483	6.30192e-13	4.93058e-11
ENSMUSG00000035311	Gnptab	17,4	1.02056	6.88777	125.15	6.63319e-13	5.16981e-11
ENSMUSG00000039852	Rere		-0.761419	8.43497	124.813	6.87768e-13	5.31944e-11
ENSMUSG00000056222	Spock1		-1.21226	7.1055	124.84	6.85743e-13	5.31944e-11
ENSMUSG00000030500	Slc17a6	3	6.84098	2.29724	124.731	6.93808e-13	5.34575e-11
ENSMUSG00000029108	Pcdh7		-0.801396	7.98973	124.553	7.07232e-13	5.42854e-11
ENSMUSG00000043635	Adamts3	3	3.4189	4.12895	124.381	7.20428e-13	5.50897e-11
ENSMUSG00000042417	Ccno	19	5.20937	3.0034	124.306	7.26296e-13	5.52256e-11
ENSMUSG00000024213	Nudt3		-1.1185	6.57773	124.288	7.27656e-13	5.52256e-11
ENSMUSG00000087380	2210408F21Rik		-1.79665	4.48458	124.144	7.3903e-13	5.58795e-11
ENSMUSG00000021357	Exoc2		-0.824584	8.08495	124.046	7.46921e-13	5.612e-11
ENSMUSG00000014351	Gip	3	4.69341	2.5186	124.035	7.4775e-13	5.612e-11
ENSMUSG00000110670	Gm30132	3	6.4909	1.97536	141.715	7.51953e-13	5.62273e-11
ENSMUSG00000002771	Grin2d		-1.9876	5.55944	130.184	7.76598e-13	5.78566e-11
ENSMUSG00000005886	Ncoa2		-0.701686	8.65431	123.642	7.80211e-13	5.79128e-11
ENSMUSG00000037003	Tns2		-1.94677	5.44783	123.466	7.9522e-13	5.88115e-11
ENSMUSG00000020787	P2rx1	15	3.72895	2.80105	123.376	8.03005e-13	5.91713e-11
ENSMUSG00000024827	Gldc	3	4.22422	2.45942	123.071	8.2996e-13	6.09359e-11
ENSMUSG00000027244	Atg13		-0.912659	7.38619	123.002	8.36261e-13	6.09568e-11
ENSMUSG00000068015	Lrch1		-0.746667	8.45504	123.007	8.3574e-13	6.09568e-11
ENSMUSG00000033831	Fgb	3	9.11712	2.8287	152.736	8.50684e-13	6.17859e-11
ENSMUSG00000022229	Atp12a	3	6.66999	3.20863	132.601	9.21311e-13	6.66766e-11
ENSMUSG00000036596	Cpz	19,3	8.09072	2.0013	150.751	9.65303e-13	6.96117e-11
ENSMUSG00000063931	Pepd		-1.14896	6.456	121.587	9.7578e-13	7.01177e-11
ENSMUSG00000042567	Nek10	19	4.82124	3.33836	121.501	9.85044e-13	7.05333e-11
ENSMUSG00000026768	Itga8	3,4,8	2.35374	3.99892	121.448	9.90711e-13	7.06893e-11
ENSMUSG00000000792	Slc5a5		-1.75166	4.14506	121.13	1.02599e-12	7.295e-11
ENSMUSG00000021733	Slc4a7	10,11,15,16,17,18,19,4	1.29615	7.11135	121.086	1.03091e-12	7.30431e-11
ENSMUSG00000027993	Trim2	10,11,15,16,17,18,19,3	1.759	5.03884	121.022	1.0382e-12	7.33033e-11
ENSMUSG00000026655	Fam107b		-0.954344	7.60473	120.898	1.05247e-12	7.37971e-11
ENSMUSG00000017466	Timp2	17	2.04484	5.88042	120.921	1.04983e-12	7.37971e-11
ENSMUSG00000030838	Ush1c	11,15,3	2.94166	3.92168	120.844	1.05872e-12	7.39789e-11
ENSMUSG00000021337	Scgn	19,3	8.10092	2.08111	137.674	1.07512e-12	7.4867e-11
ENSMUSG00000020100	Slc29a3		-0.977004	6.69168	120.625	1.08456e-12	7.52657e-11
ENSMUSG00000045232	Rln3	3	5.07322	3.03168	132.564	1.09418e-12	7.56739e-11
ENSMUSG00000026246	Alppl2	3	7.49598	2.82926	196.237	1.09923e-12	7.57645e-11
ENSMUSG00000024979	Tectb	19,3	9.11862	2.84531	172.527	1.14881e-12	7.89132e-11
ENSMUSG00000008153	Clstn3	18,3	3.31353	3.32313	120.02	1.15963e-12	7.93879e-11
ENSMUSG00000071550	Cfap44	19	4.82699	4.27133	124.127	1.18041e-12	8.05379e-11
ENSMUSG00000062257	Opcml	17,19,3,8	3.80649	3.46965	119.458	1.23416e-12	8.39231e-11
ENSMUSG00000033420	Antxr1	10,11,15,17,18,19,3,4	1.71928	7.16832	119.214	1.26815e-12	8.5946e-11
ENSMUSG00000030043	Tacr1		-1.62514	4.87578	119.152	1.27694e-12	8.62532e-11
ENSMUSG00000003657	Calb2	3	9.72992	3.41575	186.522	1.32071e-12	8.77469e-11
ENSMUSG00000016494	Cd34	3	3.88838	3.09314	118.912	1.31149e-12	8.77469e-11
ENSMUSG00000000214	Th	3	7.39148	2.82834	125.11	1.31653e-12	8.77469e-11
ENSMUSG00000019772	Vip	3	8.71202	2.50156	170.524	1.30457e-12	8.77469e-11
ENSMUSG00000040829	Zmynd15		-1.69532	6.05014	121.337	1.31497e-12	8.77469e-11
ENSMUSG00000068008	Bpifb3	3	8.78093	2.55785	169.991	1.34977e-12	8.9385e-11
ENSMUSG00000022212	Cpne6	3	2.95166	3.38104	118.53	1.36865e-12	8.97901e-11
ENSMUSG00000031303	Map3k15		-1.20678	7.26263	118.538	1.36735e-12	8.97901e-11
ENSMUSG00000055044	Pdlim1		-1.09332	6.63135	118.526	1.36918e-12	8.97901e-11
ENSMUSG00000037921	Ddx60	17	3.04603	6.52217	129.854	1.38088e-12	9.02649e-11
ENSMUSG00000047502	Mroh7	3	2.75391	3.08959	118.269	1.40926e-12	9.18239e-11
ENSMUSG00000028456	Unc13b	11,15,17,18	1.58418	5.60705	118.194	1.42103e-12	9.22944e-11
ENSMUSG00000093800	Gm20796		-1.90749	4.69329	118.117	1.43347e-12	9.24328e-11
ENSMUSG00000020053	Igf1	10,11,16,3	3.30406	6.13746	152.494	1.43523e-12	9.24328e-11
ENSMUSG00000045333	Zfp423	3	2.75012	4.40663	118.096	1.43685e-12	9.24328e-11
ENSMUSG00000106867	Gm43800		-1.71489	4.57041	118.065	1.44185e-12	9.24607e-11
ENSMUSG00000021364	Elovl2	18,3	2.95368	3.30116	117.93	1.46383e-12	9.35743e-11
ENSMUSG00000024064	Galnt14	15	2.40154	5.41422	117.748	1.49407e-12	9.52073e-11
ENSMUSG00000027674	Pex5l	15,18,3	3.43952	3.19671	117.536	1.53011e-12	9.71978e-11
ENSMUSG00000054404	Slfn5	16,17	2.85286	5.73348	117.442	1.54638e-12	9.79245e-11
ENSMUSG00000020919	Stat5b		-1.04142	7.4481	116.962	1.63234e-12	1.03046e-10
ENSMUSG00000029420	Rimbp2	15	3.44429	4.84072	125.24	1.67777e-12	1.05585e-10
ENSMUSG00000026621	Mtarc1		-0.992843	6.73337	116.327	1.75404e-12	1.10043e-10
ENSMUSG00000027375	Mal	17	3.05351	3.45702	115.705	1.88249e-12	1.17375e-10
ENSMUSG00000024347	Psd2	3	2.73848	3.97867	115.709	1.88169e-12	1.17375e-10
ENSMUSG00000030917	Tmem159		-1.26647	5.36189	115.422	1.94432e-12	1.20858e-10
ENSMUSG00000032623	Oas1d	3	4.72595	3.15522	116.802	2.1007e-12	1.30179e-10
ENSMUSG00000024897	Apba1		-1.16787	6.58973	114.669	2.11916e-12	1.30525e-10
ENSMUSG00000099775	Gm5960		7.0656	2.50539	141.012	2.11506e-12	1.30525e-10
ENSMUSG00000038011	Dnah10	19	2.86752	5.23383	126.044	2.19921e-12	1.35045e-10
ENSMUSG00000062061	Obp2a	3	6.90003	2.3298	129.829	2.20796e-12	1.35172e-10
ENSMUSG00000074342	I830077J02Rik		-2.47075	4.5569	121.447	2.21531e-12	1.35214e-10
ENSMUSG00000030249	Abcc9	18	5.61413	3.04626	116.585	2.32022e-12	1.40617e-10
ENSMUSG00000007379	Dennd2c		-1.59265	5.73099	113.865	2.32465e-12	1.40617e-10
ENSMUSG00000022441	Efcab6	19	8.19719	2.41421	153.456	2.31798e-12	1.40617e-10
ENSMUSG00000032688	Malt1	10,11,16,3	1.2381	7.41759	113.647	2.38384e-12	1.43769e-10
ENSMUSG00000040146	Rgl3		-1.24336	6.15866	113.541	2.41314e-12	1.45104e-10
ENSMUSG00000026676	Ccdc3	17	3.43766	3.40765	113.116	2.53505e-12	1.51983e-10
ENSMUSG00000058022	Adtrp		-1.58696	4.728	113.013	2.56547e-12	1.52902e-10
ENSMUSG00000062296	Trank1	3	3.28533	4.17358	119.826	2.56383e-12	1.52902e-10
ENSMUSG00000021804	Rgr		-2.87657	4.10445	120.417	2.58856e-12	1.53826e-10
ENSMUSG00000014164	Klhl3		-2.33707	4.66614	118.452	2.61508e-12	1.54948e-10
ENSMUSG00000104435	Gm37422		-1.83095	5.91392	119.588	2.69316e-12	1.59109e-10
ENSMUSG00000041992	Rapgef5		-0.95209	7.86997	112.492	2.72573e-12	1.60565e-10
ENSMUSG00000028339	Col15a1	11,16,3	1.80372	4.74043	112.425	2.74696e-12	1.6088e-10
ENSMUSG00000006542	Prkag3		-2.18438	3.82257	112.44	2.74227e-12	1.6088e-10
ENSMUSG00000029673	Auts2		-0.782822	8.06409	112.391	2.75794e-12	1.61058e-10
ENSMUSG00000032754	Slc8b1		-1.83066	4.15178	112.305	2.78567e-12	1.62209e-10
ENSMUSG00000031833	Mast3		-1.18356	6.46133	112.225	2.81181e-12	1.63262e-10
ENSMUSG00000035305	Ror1		-1.42769	5.15496	111.986	2.89153e-12	1.67411e-10
ENSMUSG00000020264	Slc36a2	3	6.92147	2.45872	126.753	2.95646e-12	1.70683e-10
ENSMUSG00000026011	Ctla4		-3.09728	5.566	143.523	3.09102e-12	1.77945e-10
ENSMUSG00000028989	Angptl7	3	1.99773	4.13473	111.353	3.11395e-12	1.78756e-10
ENSMUSG00000097442	Gm26632		-1.88299	4.46371	111.281	3.14029e-12	1.7976e-10
ENSMUSG00000024125	Sbpl	3	8.74813	2.53086	156.814	3.23196e-12	1.84486e-10
ENSMUSG00000020702	Ccl1	3	6.17016	1.78858	121.15	3.36472e-12	1.90499e-10
ENSMUSG00000033713	Foxn3		-0.891378	8.21887	110.716	3.35615e-12	1.90499e-10
ENSMUSG00000031765	Mt1		-1.19106	6.12718	110.693	3.36551e-12	1.90499e-10
ENSMUSG00000021477	Ctsl	17,18,19,3,4,8	1.54123	7.18263	110.598	3.4031e-12	1.9209e-10
ENSMUSG00000030685	Kctd13		-1.16205	6.00312	110.558	3.41915e-12	1.9246e-10
ENSMUSG00000055609	Hba-x	3	7.14702	2.54155	135.208	3.45041e-12	1.93682e-10
ENSMUSG00000067235	H2-Q10	3	1.46288	4.85308	110.435	3.46955e-12	1.94218e-10
ENSMUSG00000029778	Adcyap1r1	3	3.12353	3.64744	110.369	3.49674e-12	1.95201e-10
ENSMUSG00000074003	Gucy2d	3	6.40815	2.14303	113.176	3.62912e-12	2.02034e-10
ENSMUSG00000041482	Piezo2	3	4.1887	3.95627	116.313	3.7327e-12	2.07231e-10
ENSMUSG00000020681	Ace	3	6.5613	3.85931	128.187	3.75093e-12	2.07675e-10
ENSMUSG00000011382	Dhdh		-1.24753	5.86795	109.417	3.91454e-12	2.16142e-10
ENSMUSG00000039508	Calhm4	3	7.73137	1.67222	133.618	3.95769e-12	2.16871e-10
ENSMUSG00000030313	Dennd5b	19	2.02822	5.18731	109.32	3.95984e-12	2.16871e-10
ENSMUSG00000020387	Jade2		-1.15502	7.44254	109.342	3.94971e-12	2.16871e-10
ENSMUSG00000031642	Sh3rf1		-1.1642	6.52674	109.272	3.98245e-12	2.17521e-10
ENSMUSG00000040473	Cfap69	19	6.3225	2.79178	115.621	4.04083e-12	2.20116e-10
ENSMUSG00000042662	Dusp15		-1.83657	6.10315	118.42	4.14917e-12	2.25412e-10
ENSMUSG00000042793	Lgr6	3	5.53504	2.98372	119.054	4.17408e-12	2.26154e-10
ENSMUSG00000069769	Msi2		-0.826904	8.39525	108.856	4.18515e-12	2.26154e-10
ENSMUSG00000038179	Slamf7		-1.69388	5.47992	110.601	4.2065e-12	2.26703e-10
ENSMUSG00000035629	Rubcn		-0.997501	6.61575	108.781	4.22294e-12	2.26986e-10
ENSMUSG00000049804	Armcx4	3	1.71246	6.19144	110.83	4.25839e-12	2.28115e-10
ENSMUSG00000028037	Ifi44	17	2.6172	6.63667	115.6	4.26646e-12	2.28115e-10
ENSMUSG00000037031	Tspan15	10,11,16,17	2.51949	4.13815	108.587	4.32217e-12	2.30485e-10
ENSMUSG00000025791	Pgm1		-1.03396	6.12352	108.531	4.35127e-12	2.31428e-10
ENSMUSG00000070780	Rbm47		-0.704026	8.67	108.48	4.37765e-12	2.32222e-10
ENSMUSG00000079507	H2-Q1	3	5.70125	2.39799	108.414	4.41233e-12	2.32325e-10
ENSMUSG00000061584	Lyg2	3	6.36127	1.94691	114.763	4.43692e-12	2.32325e-10
ENSMUSG00000040536	Necab1	18	5.13102	2.80358	111.456	4.41511e-12	2.32325e-10
ENSMUSG00000029522	Pla2g1b	3	4.6353	2.1177	108.378	4.43168e-12	2.32325e-10
ENSMUSG00000035493	Tgfbi	3	1.50295	7.17703	108.421	4.409e-12	2.32325e-10
ENSMUSG00000025348	Itga7	3	4.37886	3.86109	118.258	4.46215e-12	2.33044e-10
ENSMUSG00000068428	Gmnc	3	3.10895	2.93717	108.252	4.49902e-12	2.34366e-10
ENSMUSG00000022262	Dnah5	19	2.39634	6.55471	122.508	4.52749e-12	2.35179e-10
ENSMUSG00000110206	Flt3l		-1.42203	5.85621	108.18	4.53785e-12	2.35179e-10
ENSMUSG00000026981	Il1rn		-0.86378	7.24994	108.115	4.57351e-12	2.36423e-10
ENSMUSG00000032202	Rab27a	11,15,17	1.70466	4.94877	108.089	4.58773e-12	2.36554e-10
ENSMUSG00000046743	Fat4	19,4,8	1.70391	6.43093	108.011	4.63103e-12	2.38181e-10
ENSMUSG00000030102	Itpr1	15,17,19,4	1.11818	6.75631	107.634	4.84576e-12	2.48594e-10
ENSMUSG00000017314	Mpp2	3	4.61199	2.7326	107.504	4.92251e-12	2.51848e-10
ENSMUSG00000028538	St3gal3		-1.45257	5.56063	107.477	4.93865e-12	2.51848e-10
ENSMUSG00000062327	T	19	6.92887	2.38765	117.423	4.94649e-12	2.51848e-10
ENSMUSG00000035671	Zswim4		-1.36396	6.75502	107.502	4.98594e-12	2.53221e-10
ENSMUSG00000020279	Il9r		-1.33719	6.37639	107.377	4.99846e-12	2.53222e-10
ENSMUSG00000068587	Mgam	16	1.80936	5.73517	109.008	5.09361e-12	2.57399e-10
ENSMUSG00000027499	Pkia		-1.09648	7.11747	107.08	5.18129e-12	2.61178e-10
ENSMUSG00000021366	Hivep1		-0.75118	8.57062	107.035	5.2094e-12	2.61295e-10
ENSMUSG00000054203	Ifi205		-2.18859	4.2955	107.049	5.20048e-12	2.61295e-10
ENSMUSG00000037652	Phc3		-0.738049	8.97455	106.991	5.23708e-12	2.6139e-10
ENSMUSG00000030109	Slc6a12	3	7.68115	1.64044	136.098	5.23618e-12	2.6139e-10
ENSMUSG00000019894	Slc6a15	3	4.32718	2.55135	106.962	5.25569e-12	2.61674e-10
ENSMUSG00000079440	Alpi	3	5.48021	2.81049	111.238	5.4974e-12	2.73037e-10
ENSMUSG00000024664	Fads3	10,3	3.68962	2.3699	106.45	5.59259e-12	2.77086e-10
ENSMUSG00000039977	Deup1	19	5.49393	3.20501	114.901	5.65913e-12	2.79699e-10
ENSMUSG00000070369	Itgad	3	8.18035	2.05439	129.45	5.70722e-12	2.81389e-10
ENSMUSG00000026303	Mlph	17	1.94618	5.78222	107.499	5.80236e-12	2.85386e-10
ENSMUSG00000025127	Gcgr	3	3.97083	2.47052	105.869	6.00257e-12	2.94519e-10
ENSMUSG00000005611	Mrvi1	3	2.38472	5.6622	105.665	6.15396e-12	3.01217e-10
ENSMUSG00000066842	Hmcn1	17	3.1008	4.54265	105.444	6.32286e-12	3.08739e-10
ENSMUSG00000024097	Srsf7	15,18,19,4,8	1.12719	6.47586	105.32	6.41928e-12	3.12693e-10
ENSMUSG00000017211	Gsdma2	3	4.91488	2.30409	114.876	6.47359e-12	3.14582e-10
ENSMUSG00000058589	Anks1b	19	3.12747	2.97867	105.133	6.56803e-12	3.18408e-10
ENSMUSG00000006418	Rnf114		-0.827924	7.17487	105.043	6.64158e-12	3.21205e-10
ENSMUSG00000022240	Ctnnd2		-1.0032	7.72764	104.84	6.80867e-12	3.28502e-10
ENSMUSG00000030161	Gabarapl1	19,3,4	1.54584	4.74017	104.806	6.83742e-12	3.29106e-10
ENSMUSG00000064325	Hhip	4	1.0217	7.78132	104.769	6.86905e-12	3.29845e-10
ENSMUSG00000051177	Plcb1	17	4.32643	2.83537	104.701	6.92645e-12	3.31815e-10
ENSMUSG00000046167	Gldn	3	8.19365	2.26997	114.157	6.99003e-12	3.33736e-10
ENSMUSG00000100546	Gm29483		-1.80781	4.5968	104.616	6.99949e-12	3.33736e-10
ENSMUSG00000039637	Coro7		-1.02091	6.71951	104.578	7.03217e-12	3.34507e-10
ENSMUSG00000039323	Igfbp2	17,18,19,3,8	3.45513	4.07443	104.541	7.06417e-12	3.35242e-10
ENSMUSG00000102902	Gm38263		-1.15566	5.86975	104.519	7.08336e-12	3.35367e-10
ENSMUSG00000034457	Eda2r		-1.7393	4.95831	104.206	7.36274e-12	3.47782e-10
ENSMUSG00000023964	Calcr	3	5.16095	3.47703	124.256	7.58841e-12	3.56602e-10
ENSMUSG00000044176	Spink10	3	4.79692	1.97253	103.975	7.57532e-12	3.56602e-10
ENSMUSG00000052698	Tln2	18,19,4	2.23965	4.93521	103.947	7.60226e-12	3.56602e-10
ENSMUSG00000056492	Adgrf5	10,15,17,3	4.47751	4.52036	107.002	7.76515e-12	3.63402e-10
ENSMUSG00000097715	Gpr137b-ps		-1.13784	7.02643	103.732	7.80721e-12	3.64528e-10
ENSMUSG00000070702	Csn1s1	3	4.75638	2.65539	103.671	7.86626e-12	3.66441e-10
ENSMUSG00000060534	Dcc	3	3.36126	3.41279	103.239	8.29958e-12	3.83979e-10
ENSMUSG00000024521	Pmaip1	11,16,18,19,3,8	1.25997	5.73038	103.255	8.28365e-12	3.83979e-10
ENSMUSG00000036528	Ppfibp2	17	2.88998	3.7309	103.252	8.28636e-12	3.83979e-10
ENSMUSG00000070942	Il1rl2		-1.06023	7.28771	103.067	8.47993e-12	3.91429e-10
ENSMUSG00000110100	Gm45261		-2.0601	4.37388	102.79	8.77804e-12	4.04269e-10
ENSMUSG00000021403	Serpinb9b	3	5.12698	1.94072	102.595	8.99403e-12	4.13277e-10
ENSMUSG00000032854	Ugt8a	15	7.97057	2.38685	119.698	9.03526e-12	4.14232e-10
ENSMUSG00000028108	Ecm1	17	2.61097	4.57858	104.331	9.208e-12	4.21198e-10
ENSMUSG00000049350	Zg16	15	8.29252	2.18541	111.463	9.35284e-12	4.2686e-10
ENSMUSG00000040557	Mettl27		-1.039	5.60318	101.962	9.73675e-12	4.43383e-10
ENSMUSG00000039450	Dcxr		-1.13559	6.29798	101.807	9.92781e-12	4.5107e-10
ENSMUSG00000006024	Napa		-0.899556	7.27482	101.739	1.00135e-11	4.53944e-10
ENSMUSG00000022416	Cacna1i	3	4.41247	2.86988	101.796	1.00611e-11	4.55087e-10
ENSMUSG00000047021	Cfap65	19	4.5545	4.92305	126.821	1.02367e-11	4.59938e-10
ENSMUSG00000067613	Krt83	3	4.24673	2.63026	101.546	1.02592e-11	4.59938e-10
ENSMUSG00000052727	Map1b		-0.822659	9.01717	101.593	1.01993e-11	4.59938e-10
ENSMUSG00000056399	Prss34	3	8.75433	2.57038	134.046	1.02591e-11	4.59938e-10
ENSMUSG00000037335	Hand1	3	5.57521	2.64214	102.433	1.04633e-11	4.68055e-10
ENSMUSG00000015854	Cd5l	3	7.62501	1.70037	113.914	1.0682e-11	4.75253e-10
ENSMUSG00000032690	Oas2	17	4.20163	5.48951	101.202	1.07144e-11	4.75253e-10
ENSMUSG00000033149	Phldb2	15	2.17881	6.1721	101.202	1.07142e-11	4.75253e-10
ENSMUSG00000020799	Tekt1	19	7.58132	2.38521	122.528	1.07181e-11	4.75253e-10
ENSMUSG00000027544	Nfatc2		-1.03434	8.1525	101.02	1.09639e-11	4.85094e-10
ENSMUSG00000046034	Otulin		-0.828872	6.95852	100.914	1.11126e-11	4.90602e-10
ENSMUSG00000034422	Parp14	10,11,15,16,17,19,3	1.0762	8.04945	100.884	1.11543e-11	4.91371e-10
ENSMUSG00000032503	Arpp21	18	3.44476	3.96434	100.731	1.13721e-11	4.99792e-10
ENSMUSG00000044471	Lncpint		-0.874192	7.74742	100.716	1.13948e-11	4.99792e-10
ENSMUSG00000079434	Neu2		-2.43688	3.05006	100.69	1.14318e-11	5.00334e-10
ENSMUSG00000048126	Col6a3	3	7.86415	4.79147	138.433	1.14857e-11	5.01607e-10
ENSMUSG00000028760	Eif4g3	10,11,15,17,18,19,4	1.04468	7.34929	100.624	1.15278e-11	5.02366e-10
ENSMUSG00000108444	Klk2-ps		2.85041	4.64042	109.936	1.17391e-11	5.10475e-10
ENSMUSG00000027247	Arhgap1		-0.847088	8.08805	100.406	1.18508e-11	5.1423e-10
ENSMUSG00000032332	Col12a1		0.904741	8.46825	100.183	1.21927e-11	5.27934e-10
ENSMUSG00000028001	Fga	3	8.5175	2.28545	138.299	1.23589e-11	5.33988e-10
ENSMUSG00000039316	Rftn1		-0.939997	7.03362	100.043	1.24123e-11	5.35155e-10
ENSMUSG00000020080	Hkdc1	11,3,8	3.76637	2.85795	99.7988	1.28043e-11	5.50882e-10
ENSMUSG00000040282	BC052040		-1.50991	4.92988	99.7386	1.29031e-11	5.53957e-10
ENSMUSG00000056215	Lrguk	19	2.25523	3.7211	99.4667	1.33594e-11	5.72337e-10
ENSMUSG00000024863	Mbl2	3	5.50182	2.21063	108.156	1.34756e-11	5.76096e-10
ENSMUSG00000059588	Calcrl		-0.908287	7.67538	99.226	1.37779e-11	5.8778e-10
ENSMUSG00000022243	Slc45a2	3	4.57014	2.01234	107.889	1.38837e-11	5.91047e-10
ENSMUSG00000022875	Kng1	3	6.9992	2.46031	102.879	1.3928e-11	5.91693e-10
ENSMUSG00000008845	Cd163	11,15,3	7.78259	1.75725	119.684	1.4005e-11	5.9372e-10
ENSMUSG00000034135	Sik3		-0.943207	7.71892	99.0059	1.41724e-11	5.99562e-10
ENSMUSG00000028378	Ptgr1	10,17,19,3	3.22303	3.10302	98.9307	1.43101e-11	6.04124e-10
ENSMUSG00000027568	Ntsr1	3	6.88118	2.34915	111.119	1.43466e-11	6.04406e-10
ENSMUSG00000026938	Fcna	3	4.38027	1.88171	98.8633	1.44345e-11	6.0685e-10
ENSMUSG00000064036	Mro	3	3.10347	2.90259	98.3158	1.54895e-11	6.49854e-10
ENSMUSG00000033644	Piwil2	3	5.16307	2.61994	98.1082	1.59106e-11	6.6614e-10
ENSMUSG00000079103	Tgm7	3	5.07078	2.27313	98.0057	1.61229e-11	6.7364e-10
ENSMUSG00000052296	Ppp6r1		-0.836296	7.99251	97.9112	1.63214e-11	6.80527e-10
ENSMUSG00000099170	5730403I07Rik		-1.87405	4.5885	97.8708	1.6407e-11	6.82694e-10
ENSMUSG00000015112	Slc25a13		-0.876566	6.6943	97.6502	1.6883e-11	7.01061e-10
ENSMUSG00000053965	Pde5a	11	1.15484	5.83102	97.6212	1.69468e-11	7.02269e-10
ENSMUSG00000035539	Ccdc180	19	3.83888	3.00347	97.5302	1.71481e-11	7.09163e-10
ENSMUSG00000068373	D430041D05Rik	19	2.33415	3.90357	97.4986	1.72187e-11	7.10633e-10
ENSMUSG00000054932	Afp	1,10,11,19,3	5.27055	2.05677	105.92	1.73359e-11	7.14014e-10
ENSMUSG00000000416	Cttnbp2	17	1.86683	5.4758	97.3224	1.76176e-11	7.2226e-10
ENSMUSG00000026442	Nfasc		-1.00975	8.96118	97.3008	1.76673e-11	7.2226e-10
ENSMUSG00000029086	Prom1	10,11,15,17,19	2.27175	4.71616	97.2958	1.76787e-11	7.2226e-10
ENSMUSG00000010064	Slc38a3	17,3	2.77444	3.70014	97.3127	1.764e-11	7.2226e-10
ENSMUSG00000038521	C1s1	11,3	2.33528	5.56855	97.1943	1.79139e-11	7.30397e-10
ENSMUSG00000040310	Alx4	3	2.62481	2.94652	97.0628	1.82234e-11	7.41526e-10
ENSMUSG00000036510	Cdh8		-1.6257	5.4765	98.7064	1.83727e-11	7.46099e-10
ENSMUSG00000003865	Gys1		-0.907181	6.38951	96.8611	1.87093e-11	7.58249e-10
ENSMUSG00000020340	Cyfip2		-0.939685	7.61186	96.8155	1.88211e-11	7.59742e-10
ENSMUSG00000031255	Sytl4	17,3	5.44279	2.45949	96.8272	1.87922e-11	7.59742e-10
ENSMUSG00000022665	Ccdc80	3,8	1.82392	5.45574	96.6514	1.92291e-11	7.74671e-10
ENSMUSG00000054976	Nyap2	16	8.01946	2.12001	116.304	1.93765e-11	7.79058e-10
ENSMUSG00000074782	4833422C13Rik		-2.2085	3.3479	96.5502	1.94853e-11	7.81883e-10
ENSMUSG00000030309	Caprin2	17,18,3,4,8	1.52675	5.06001	96.3745	1.99388e-11	7.98498e-10
ENSMUSG00000079120	AY761185		-5.07428	2.34436	120.538	2.02923e-11	8.11051e-10
ENSMUSG00000023473	Celsr3		-1.31515	5.4282	96.0708	2.07494e-11	8.26061e-10
ENSMUSG00000046794	Ppp1r3b	17	3.16728	3.79809	96.075	2.0738e-11	8.26061e-10
ENSMUSG00000032323	Cyp11a1	3	5.40518	3.13532	101.814	2.09479e-11	8.32331e-10
ENSMUSG00000002346	Slc25a42		-1.15547	7.70482	95.9524	2.10747e-11	8.3573e-10
ENSMUSG00000032300	1700017B05Rik		-1.29546	6.47028	95.7933	2.15206e-11	8.51744e-10
ENSMUSG00000035095	Fam167a		-0.849207	7.58116	95.6212	2.20142e-11	8.69584e-10
ENSMUSG00000022521	Crebbp		-0.644392	9.139	95.5317	2.22753e-11	8.78186e-10
ENSMUSG00000024978	Gpam	10,17,19,3,4	1.47836	5.45101	95.5155	2.23232e-11	8.78365e-10
ENSMUSG00000023826	Prkn		-1.25476	5.06677	95.4348	2.25622e-11	8.86049e-10
ENSMUSG00000050010	Shisa3	3	4.27596	2.13475	95.3981	2.26719e-11	8.88632e-10
ENSMUSG00000022584	Ly6c2	19,3	6.87757	2.37388	106.826	2.28352e-11	8.93307e-10
ENSMUSG00000031932	Gpr83	3	5.70248	1.9945	95.1176	2.35281e-11	9.15113e-10
ENSMUSG00000033355	Rtp4	17	2.17194	5.9704	95.1326	2.34815e-11	9.15113e-10
ENSMUSG00000030307	Slc6a11	3	8.64773	2.4562	130.105	2.35159e-11	9.15113e-10
ENSMUSG00000108048	Gm43990		-1.55348	4.26201	95.0507	2.37374e-11	9.21485e-10
ENSMUSG00000052889	Prkcb	3	2.78499	3.33226	95.0122	2.3859e-11	9.2267e-10
ENSMUSG00000074115	Saa1	11	3.25988	4.53849	106.099	2.38237e-11	9.2267e-10
ENSMUSG00000026450	Chit1	3	3.45906	2.91946	94.8685	2.43177e-11	9.38617e-10
ENSMUSG00000022055	Nefl	3	8.37231	2.86146	110.036	2.4559e-11	9.46127e-10
ENSMUSG00000020357	Flt4	19	3.16452	3.5616	94.6946	2.48855e-11	9.56887e-10
ENSMUSG00000115554	Gm19111		-3.09784	1.9734	94.6349	2.50835e-11	9.62675e-10
ENSMUSG00000041538	H2-Ob		-1.06913	6.90452	94.3686	2.59875e-11	9.95484e-10
ENSMUSG00000015568	Lpl	11,16,8	1.65136	5.18762	94.224	2.6493e-11	1.01293e-09
ENSMUSG00000036123	Slc9a3	3	3.12432	3.72482	95.8671	2.66166e-11	1.01574e-09
ENSMUSG00000109612	Gm45253		-3.4664	1.95949	94.1663	2.66977e-11	1.01692e-09
ENSMUSG00000031849	Comp	11,19,3	3.82065	2.79583	94.0921	2.69633e-11	1.02511e-09
ENSMUSG00000056380	Gpr50	3	5.4681	4.33833	118.196	2.71515e-11	1.03033e-09
ENSMUSG00000072720	Myo18b	18	3.5498	4.15415	100.996	2.72652e-11	1.03271e-09
ENSMUSG00000037104	Socs5	17	2.03937	4.48448	93.9315	2.75476e-11	1.04146e-09
ENSMUSG00000032177	Pde4a		-1.09782	5.49064	93.9108	2.76239e-11	1.0424e-09
ENSMUSG00000047356	Lcn10	19,3	5.98767	1.60613	112.484	2.82302e-11	1.0633e-09
ENSMUSG00000030911	Zp2		-1.76482	7.10623	108.919	2.84084e-11	1.06803e-09
ENSMUSG00000010048	Ifrd2		-1.23733	5.84553	93.6199	2.87199e-11	1.07774e-09
ENSMUSG00000027676	Ccdc39	19	3.46468	3.28422	93.4779	2.92718e-11	1.09642e-09
ENSMUSG00000006362	Cbfa2t3		-1.12058	7.73287	93.4311	2.9456e-11	1.09749e-09
ENSMUSG00000025037	Maoa		-1.40111	4.9445	93.4157	2.95169e-11	1.09749e-09
ENSMUSG00000026497	Mixl1	19,3	5.25294	1.61774	98.4418	2.94635e-11	1.09749e-09
ENSMUSG00000038301	Snx10		-0.752482	7.81475	93.4167	2.95131e-11	1.09749e-09
ENSMUSG00000043964	Orai3		-1.29919	4.94816	93.354	2.97622e-11	1.10458e-09
ENSMUSG00000029534	St7		-0.955567	6.24842	93.3256	2.98761e-11	1.10678e-09
ENSMUSG00000058019	Ces5a		-1.237	5.48161	93.0523	3.09936e-11	1.14608e-09
ENSMUSG00000058586	Serhl		-1.04014	6.00209	92.8508	3.18459e-11	1.17546e-09
ENSMUSG00000027797	Dclk1	17	1.72966	8.12039	98.1758	3.22376e-11	1.18775e-09
ENSMUSG00000022582	Ly6g	3	8.6093	3.89325	144.017	3.23331e-11	1.18911e-09
ENSMUSG00000000805	Car4	3	8.01265	3.52097	107.733	3.2602e-11	1.19683e-09
ENSMUSG00000049897	Stkld1		-1.26843	5.18396	92.6081	3.29054e-11	1.20578e-09
ENSMUSG00000040434	Large2		-1.12104	6.07974	92.5764	3.30469e-11	1.20878e-09
ENSMUSG00000024985	Tcf7l2		-1.00351	7.29268	92.3903	3.38882e-11	1.23509e-09
ENSMUSG00000070867	Trabd2b	11,16,3	2.81785	3.67307	92.3922	3.38796e-11	1.23509e-09
ENSMUSG00000050926	Dcaf12l2		-1.42146	4.8963	92.3039	3.4287e-11	1.24738e-09
ENSMUSG00000022226	Mcpt2	3	7.83242	1.74382	119.713	3.47615e-11	1.26238e-09
ENSMUSG00000026888	Grb14	19	2.88425	2.63117	92.1791	3.48713e-11	1.2641e-09
ENSMUSG00000068663	Clec16a		-0.963131	7.56743	92.0987	3.52532e-11	1.27566e-09
ENSMUSG00000015090	Ptgds	11,3	3.47409	3.15282	92.0749	3.53672e-11	1.2775e-09
ENSMUSG00000044903	Psg22	3	7.8322	1.78191	125.1	3.54362e-11	1.27772e-09
ENSMUSG00000020941	Map3k14		-1.02525	7.55885	91.9964	3.57459e-11	1.2866e-09
ENSMUSG00000023968	Crip3		-1.13244	7.20077	91.8553	3.64369e-11	1.30914e-09
ENSMUSG00000047861	Foxi1	19,3	5.43596	3.27324	96.917	3.70235e-11	1.32787e-09
ENSMUSG00000020042	Btbd11		-0.840069	7.80768	91.7093	3.71672e-11	1.32832e-09
ENSMUSG00000025474	Tubgcp2		-0.896008	6.3097	91.7162	3.71323e-11	1.32832e-09
ENSMUSG00000002910	Arrdc2		-1.10257	5.74518	91.4469	3.8519e-11	1.37421e-09
ENSMUSG00000082976	Gm15056		-3.20552	4.17779	130.254	3.88218e-11	1.38174e-09
ENSMUSG00000024440	Pcdh12		-1.58024	4.578	91.381	3.88665e-11	1.38174e-09
ENSMUSG00000055827	Gsdmc3	3	6.69462	2.87843	100.637	3.91781e-11	1.39038e-09
ENSMUSG00000051331	Cacna1c	10,11,15,16,19,3	2.63573	5.04697	96.2457	3.93516e-11	1.39409e-09
ENSMUSG00000004947	Dtx2		-1.11866	7.02372	91.1621	4.0045e-11	1.41618e-09
ENSMUSG00000023122	Sult1c2		-1.30141	4.84101	91.0834	4.0478e-11	1.429e-09
ENSMUSG00000032591	Mst1		-1.68343	4.65414	91.0645	4.05829e-11	1.43021e-09
ENSMUSG00000020181	Nav3	15	1.43259	6.05981	91.0299	4.07754e-11	1.4345e-09
ENSMUSG00000027559	Car3	3	4.842	2.61439	98.623	4.14128e-11	1.4544e-09
ENSMUSG00000030352	Tspan9	17	2.36361	4.46947	90.7172	4.2559e-11	1.49207e-09
ENSMUSG00000064293	Cntn4	3	4.86829	2.36303	90.6643	4.28688e-11	1.50033e-09
ENSMUSG00000025329	Padi1	17	5.48576	2.59913	90.6503	4.2951e-11	1.50062e-09
ENSMUSG00000074673	Ttll9		-1.7326	5.68721	96.7611	4.42778e-11	1.54431e-09
ENSMUSG00000039410	Prdm16	17,3	2.2122	3.25528	90.0903	4.63883e-11	1.61514e-09
ENSMUSG00000028637	Ccdc30	19	2.65358	3.64095	89.8472	4.79701e-11	1.66735e-09
ENSMUSG00000056069	Otulinl		-1.146	5.49962	89.7483	4.86295e-11	1.68738e-09
ENSMUSG00000004341	Gpx6	3	2.876	3.69111	90.4238	4.97196e-11	1.71931e-09
ENSMUSG00000064373	Selenop	11	1.45035	5.04986	89.5927	4.96873e-11	1.71931e-09
ENSMUSG00000030125	Lrrc23	19	2.09844	4.18403	89.5529	4.9962e-11	1.72475e-09
ENSMUSG00000054641	Mmrn1	3	6.22518	1.79597	106.812	5.03394e-11	1.73483e-09
ENSMUSG00000027999	Pla2g12a		-1.18723	4.96996	89.438	5.07631e-11	1.74646e-09
ENSMUSG00000021814	Anxa7		-0.742353	7.1073	89.4077	5.09769e-11	1.74788e-09
ENSMUSG00000055078	Gabra5	3	7.55893	1.57147	106.697	5.09443e-11	1.74788e-09
ENSMUSG00000042607	Asb4	3	6.74436	2.23485	99.6351	5.14669e-11	1.7617e-09
ENSMUSG00000032741	Tpcn1		-1.21675	6.51543	89.3138	5.16444e-11	1.76479e-09
ENSMUSG00000028132	Tlcd4		1.92213	4.70111	89.1555	5.27917e-11	1.80096e-09
ENSMUSG00000034112	Atp2c2	15	4.38103	2.98626	89.049	5.35781e-11	1.82472e-09
ENSMUSG00000037936	Scarb1	11,16,17,3	2.37426	3.08968	89.0313	5.37105e-11	1.82616e-09
ENSMUSG00000071047	Ces1a	3	8.08603	2.15169	102.495	5.39759e-11	1.83211e-09
ENSMUSG00000001025	S100a6		-1.33454	5.55453	88.9402	5.43947e-11	1.84323e-09
ENSMUSG00000040170	Fmo2	11,15,17,19,3	3.51301	5.08174	106.836	5.49561e-11	1.85915e-09
ENSMUSG00000005360	Slc1a3		-0.895387	8.08759	88.8505	5.50779e-11	1.86016e-09
ENSMUSG00000039899	Fgl2	19,3	3.6359	3.03286	88.7818	5.56078e-11	1.87494e-09
ENSMUSG00000052861	Dnah6	19	2.2077	4.96818	91.6823	5.67674e-11	1.91085e-09
ENSMUSG00000033460	Armcx1	3,8	2.03593	4.20436	88.447	5.82661e-11	1.95805e-09
ENSMUSG00000024556	Me2	11,16,17,18,19,3,4,8	1.01484	6.0863	88.2807	5.96362e-11	2.00077e-09
ENSMUSG00000026480	Ncf2		-1.05468	6.12971	88.2522	5.9874e-11	2.00543e-09
ENSMUSG00000028785	Hpca	3	3.01711	2.84996	88.0985	6.11758e-11	2.04256e-09
ENSMUSG00000028100	Nudt17		-1.4332	5.04738	88.0976	6.11839e-11	2.04256e-09
ENSMUSG00000023805	Synj2		-0.807876	8.98765	88.085	6.12921e-11	2.0428e-09
ENSMUSG00000075370	Igll1		-2.54477	2.74315	88.0294	6.17717e-11	2.05541e-09
ENSMUSG00000028048	Gba		-0.793751	6.48628	87.9581	6.23921e-11	2.07265e-09
ENSMUSG00000004032	Gstm5	17,18,19,3,8	4.14233	2.4273	87.9354	6.2591e-11	2.07585e-09
ENSMUSG00000054072	Iigp1	11,15,17,19,3	1.62538	7.13776	92.8694	6.27718e-11	2.07844e-09
ENSMUSG00000043501	Lgals2	11,16,3	3.74001	2.91958	87.8922	6.29714e-11	2.08165e-09
ENSMUSG00000000731	Aire	3	4.83491	7.85202	131.976	6.33105e-11	2.08945e-09
ENSMUSG00000032436	Cmtm7		-1.15719	5.90121	87.692	6.47666e-11	2.1293e-09
ENSMUSG00000105504	Gbp5	19,4	1.44615	6.69765	88.4143	6.46752e-11	2.1293e-09
ENSMUSG00000090722	Gm8378		-1.18814	5.04987	87.6847	6.48332e-11	2.1293e-09
ENSMUSG00000037705	Tecta	17,18,19,3,8	3.60216	2.58758	87.6153	6.54689e-11	2.1467e-09
ENSMUSG00000028332	Hemgn	19,3	6.39575	1.94069	97.5005	6.60872e-11	2.16347e-09
ENSMUSG00000085246	Gm15893		-1.35403	4.62712	87.3945	6.7536e-11	2.20734e-09
ENSMUSG00000041044	Lrit1		-2.33855	3.91952	88.6854	6.78713e-11	2.21472e-09
ENSMUSG00000032807	Alox12b	3	2.74781	3.69938	87.2373	6.90494e-11	2.24954e-09
ENSMUSG00000070797	Psg27	16	4.45852	3.41409	94.5582	6.92051e-11	2.251e-09
ENSMUSG00000114715	Gm34471		-1.75354	3.92274	87.1985	6.94284e-11	2.25464e-09
ENSMUSG00000045573	Penk	10,11,3,8	3.56249	2.69617	87.1388	7.00161e-11	2.26937e-09
ENSMUSG00000053110	Yap1	17	1.19382	6.50444	87.1297	7.01058e-11	2.26937e-09
ENSMUSG00000034039	Prss29	3	9.29716	3.04753	132.87	7.02661e-11	2.27093e-09
ENSMUSG00000031465	Angpt2	18,3,4	1.9669	3.6857	87.0782	7.06176e-11	2.27503e-09
ENSMUSG00000002847	Pla1a		-1.10705	5.9777	87.0788	7.0612e-11	2.27503e-09
ENSMUSG00000074155	Klk5	3	4.29964	2.84365	90.2389	7.07877e-11	2.27689e-09
ENSMUSG00000026797	Stxbp1		-0.754293	7.01986	87.0133	7.12682e-11	2.28871e-09
ENSMUSG00000045094	Arhgef37	10,17	3.51731	3.21024	86.964	7.17669e-11	2.29645e-09
ENSMUSG00000024039	Cbs	17,19,3	2.65931	2.61653	86.9599	7.18083e-11	2.29645e-09
ENSMUSG00000019810	Fuca2	17	1.19296	5.25397	86.9559	7.18491e-11	2.29645e-09
ENSMUSG00000033788	Dysf	18	2.2949	4.13521	86.9403	7.20079e-11	2.2979e-09
ENSMUSG00000000275	Trim25		0.925228	7.38386	86.7601	7.38685e-11	2.35357e-09
ENSMUSG00000035910	Dcdc2a	19	5.14069	2.35939	86.4768	7.68961e-11	2.44235e-09
ENSMUSG00000022517	Mgrn1		-0.871251	7.26244	86.4862	7.67943e-11	2.44235e-09
ENSMUSG00000041741	Pde3a	3	4.09918	2.03553	86.447	7.72222e-11	2.44888e-09
ENSMUSG00000051735	Rinl		-1.80822	3.48476	86.4312	7.73957e-11	2.45054e-09
ENSMUSG00000039462	Col10a1	3	2.44222	3.94145	86.4187	7.75333e-11	2.45107e-09
ENSMUSG00000025433	Crisp3	3	7.77663	1.72796	96.1189	7.78738e-11	2.458e-09
ENSMUSG00000017765	Slc12a4		-1.21387	6.23004	86.2965	7.88917e-11	2.48625e-09
ENSMUSG00000040205	Cuzd1	10,3	7.62405	1.65029	93.0019	8.10625e-11	2.5507e-09
ENSMUSG00000032548	Slco2a1		-0.740233	9.04399	85.9781	8.25518e-11	2.59353e-09
ENSMUSG00000114485	Gm47330		-4.77635	1.4323	92.6433	8.48025e-11	2.66012e-09
ENSMUSG00000003411	Rab3b	15,3	5.08358	2.37281	85.52	8.81353e-11	2.76039e-09
ENSMUSG00000024292	Cyp4f14	3	5.77656	2.0946	85.5022	8.83594e-11	2.76314e-09
ENSMUSG00000025330	Padi4	3	4.34086	2.43439	85.4433	8.91078e-11	2.78225e-09
ENSMUSG00000032315	Cyp1a1	3	7.29489	1.41871	97.9183	9.03775e-11	2.81755e-09
ENSMUSG00000002459	Rgs20		-1.29304	5.31672	85.278	9.12444e-11	2.84021e-09
ENSMUSG00000031549	Ido2	3	4.51871	1.85186	91.9385	9.26992e-11	2.87815e-09
ENSMUSG00000033900	Map9	19	1.63425	4.59611	85.1642	9.27472e-11	2.87815e-09
ENSMUSG00000109394	A230057D06Rik	15	6.08984	3.17871	85.0628	9.41079e-11	2.91458e-09
ENSMUSG00000041112	Elmo1	10,11,15,16,18,19	1.63186	4.83949	85.0553	9.4209e-11	2.91458e-09
ENSMUSG00000030745	Il21r		-1.87124	6.0125	95.9863	9.4481e-11	2.91854e-09
ENSMUSG00000043705	Capn13	15	4.86616	3.46718	89.5661	9.57001e-11	2.9517e-09
ENSMUSG00000000182	Fgf23	3	5.57019	2.00078	84.9352	9.58503e-11	2.95184e-09
ENSMUSG00000025461	Cd163l1	3	5.59692	1.87817	97.3789	9.61575e-11	2.95681e-09
ENSMUSG00000058715	Fcer1g		-1.78581	4.16585	84.9006	9.63285e-11	2.95758e-09
ENSMUSG00000052415	Tchh	0,10,11,16,17	1.75968	6.44948	92.3142	9.98404e-11	3.06076e-09
ENSMUSG00000047369	Dnah14	3,8	1.96644	3.98348	84.6051	1.00519e-10	3.07692e-09
ENSMUSG00000029322	Plac8	11,15,16,17,18,3	2.67433	5.49765	89.2865	1.0124e-10	3.09431e-09
ENSMUSG00000055013	Agap1		-0.730009	7.90744	84.521	1.01746e-10	3.10509e-09
ENSMUSG00000105906	Iglc1		-2.43108	3.44475	84.4075	1.03429e-10	3.15169e-09
ENSMUSG00000006241	Ccdc159		-1.45225	4.20986	84.3759	1.03902e-10	3.16136e-09
ENSMUSG00000032842	Abcc10		-1.04474	6.04208	84.1985	1.06602e-10	3.23866e-09
ENSMUSG00000022286	Grhl2		0.867524	6.77528	84.1676	1.0708e-10	3.24508e-09
ENSMUSG00000061911	Myt1l	3	4.54486	2.43891	84.1538	1.07294e-10	3.24508e-09
ENSMUSG00000021313	Ryr2	19	2.33646	4.73434	89.6458	1.07266e-10	3.24508e-09
ENSMUSG00000047787	Flrt1	19	1.71597	4.48428	84.1086	1.07999e-10	3.26153e-09
ENSMUSG00000032402	Smad3		-0.922765	6.72247	84.0873	1.08333e-10	3.26677e-09
ENSMUSG00000027070	Lrp2	3	3.81344	4.43333	100.09	1.09055e-10	3.28364e-09
ENSMUSG00000027009	Itga4	18,3,8	3.18694	2.75532	83.9455	1.10584e-10	3.32473e-09
ENSMUSG00000031375	Bgn	3	5.4655	4.14735	100.222	1.10861e-10	3.32814e-09
ENSMUSG00000028753	Vwa5b1	3	3.08353	3.81929	88.096	1.12982e-10	3.38679e-09
ENSMUSG00000030218	Mgp	15,16,3	4.99158	5.12796	83.7698	1.13441e-10	3.39552e-09
ENSMUSG00000090622	A930033H14Rik		-1.21074	4.82006	83.7277	1.14137e-10	3.41131e-09
ENSMUSG00000049173	Myoz3	17	4.41015	1.98909	83.6751	1.15013e-10	3.42764e-09
ENSMUSG00000026614	Slc30a10	3	3.28683	3.48895	84.9096	1.15022e-10	3.42764e-09
ENSMUSG00000061665	Cd2ap	17	1.14911	7.07385	83.6011	1.16259e-10	3.45943e-09
ENSMUSG00000040649	Rimklb	17,3,8	2.04369	3.34189	83.5774	1.1666e-10	3.46629e-09
ENSMUSG00000038949	Cnst		-0.860462	7.54409	83.4799	1.18329e-10	3.51071e-09
ENSMUSG00000042772	Smg7		-0.63614	8.43775	83.429	1.19209e-10	3.53167e-09
ENSMUSG00000038112	AW551984	15	2.34776	5.11955	83.3836	1.2e-10	3.54472e-09
ENSMUSG00000022595	Lypd2	10,11,16,3	3.0149	3.02169	83.3855	1.19967e-10	3.54472e-09
ENSMUSG00000021731	Mrps30		-0.941665	5.02109	83.3651	1.20325e-10	3.54916e-09
ENSMUSG00000048373	Fgfbp1	10,11,15,17,18,19,3,8	2.38671	3.52604	83.343	1.20714e-10	3.55544e-09
ENSMUSG00000045625	Pigz		-0.995993	6.41712	83.2723	1.21964e-10	3.58705e-09
ENSMUSG00000029866	Kel	3	6.65404	2.13607	95.2624	1.22958e-10	3.61105e-09
ENSMUSG00000020067	Mypn	18	3.49389	2.10113	83.136	1.24416e-10	3.64857e-09
ENSMUSG00000040797	Iqsec3	3	8.45874	2.39408	97.5353	1.24942e-10	3.65871e-09
ENSMUSG00000018750	Zbtb4		-1.13161	6.90584	83.0827	1.2539e-10	3.66652e-09
ENSMUSG00000052146	Rps10		-2.43768	3.83956	82.9981	1.26949e-10	3.70677e-09
ENSMUSG00000092035	Peg10	10,18,3,4,8	5.90369	3.30426	97.4279	1.29856e-10	3.7862e-09
ENSMUSG00000035441	Myo1d	17	1.00737	6.69897	82.7957	1.30769e-10	3.80733e-09
ENSMUSG00000039942	Ptger4		-1.12194	5.6899	82.6839	1.3293e-10	3.86469e-09
ENSMUSG00000032489	Kif9		-1.08253	5.99263	82.6356	1.33874e-10	3.881e-09
ENSMUSG00000034248	Slc25a37		-1.10401	7.03517	82.6399	1.3379e-10	3.881e-09
ENSMUSG00000085079	Khdc1b	3	5.87333	1.50604	91.6322	1.34409e-10	3.89094e-09
ENSMUSG00000059003	Grin2a	3	5.3364	2.16526	89.0275	1.34654e-10	3.89247e-09
ENSMUSG00000052062	Pard3b		-0.829722	7.44298	82.4532	1.37509e-10	3.96935e-09
ENSMUSG00000025328	Padi3	3	7.37192	1.49805	94.299	1.37714e-10	3.9696e-09
ENSMUSG00000038242	Aox4	10,11,16,3,8	1.81529	6.09991	85.4366	1.41288e-10	4.06684e-09
ENSMUSG00000037989	Wnk2		-1.24217	8.05512	86.3303	1.43352e-10	4.1204e-09
ENSMUSG00000028278	Rragd		0.907852	6.61628	82.0206	1.46555e-10	4.2065e-09
ENSMUSG00000020658	Efr3b	16	1.93373	3.6781	81.9146	1.48864e-10	4.26675e-09
ENSMUSG00000026327	Serpinb11	17	2.55441	4.35012	81.8979	1.49233e-10	4.27126e-09
ENSMUSG00000004035	Gstm7	3	5.16982	2.03756	85.861	1.50548e-10	4.30284e-09
ENSMUSG00000034533	Scn10a	3	6.30505	1.88616	90.6208	1.52433e-10	4.35058e-09
ENSMUSG00000042155	Klhl23	18	2.63592	3.84562	81.7278	1.53031e-10	4.3615e-09
ENSMUSG00000021991	Cacna2d3	19,3	2.61863	2.57802	81.7007	1.53646e-10	4.36674e-09
ENSMUSG00000022598	Psca	17,3	4.94706	3.22567	88.4007	1.53544e-10	4.36674e-09
ENSMUSG00000038055	Dexi		-0.889219	6.87564	81.6891	1.53911e-10	4.36813e-09
ENSMUSG00000041132	N4bp2l1		-0.721597	7.78419	81.6615	1.54541e-10	4.37989e-09
ENSMUSG00000036438	Calm2	10,11,15,17,18,19,4,8	1.15346	6.3489	81.5977	1.56008e-10	4.40913e-09
ENSMUSG00000038564	Ift172		-0.688418	7.13948	81.6002	1.5595e-10	4.40913e-09
ENSMUSG00000028980	H6pd	10,11,17	1.18202	5.36533	81.5591	1.56903e-10	4.42632e-09
ENSMUSG00000046982	Tshz1		-0.835556	6.97822	81.5526	1.57053e-10	4.42632e-09
ENSMUSG00000025650	Col7a1	19,3	2.01026	5.08261	83.206	1.57503e-10	4.43284e-09
ENSMUSG00000028085	Gatb		-0.895712	5.52751	81.4853	1.58626e-10	4.45825e-09
ENSMUSG00000049119	Fam110b		-1.32499	4.24098	81.4188	1.60199e-10	4.49621e-09
ENSMUSG00000053024	Cntn2	3	2.86023	4.71977	88.0006	1.60806e-10	4.50702e-09
ENSMUSG00000034023	Fancd2	19	1.89815	4.52365	81.3742	1.61262e-10	4.51356e-09
ENSMUSG00000054005	Mill1	10	1.9574	6.48693	81.4431	1.61943e-10	4.52045e-09
ENSMUSG00000031428	Zcchc18		-1.21603	5.06886	81.3453	1.61954e-10	4.52045e-09
ENSMUSG00000010936	Vac14		-0.972566	6.94392	81.3189	1.6259e-10	4.53196e-09
ENSMUSG00000038775	Vill	17	3.07279	3.33718	81.2641	1.63921e-10	4.56276e-09
ENSMUSG00000024727	Trpm6	17	2.67827	3.83282	81.2538	1.64171e-10	4.56346e-09
ENSMUSG00000028926	Cdk14		-1.07265	5.83697	81.182	1.65931e-10	4.59977e-09
ENSMUSG00000020121	Srgap1		-0.832192	7.45166	81.1885	1.65772e-10	4.59977e-09
ENSMUSG00000025993	Slc40a1	11,16,3	3.84889	3.2565	81.2198	1.66622e-10	4.61262e-09
ENSMUSG00000025889	Snca	3	3.01	2.49617	81.1363	1.67062e-10	4.61847e-09
ENSMUSG00000015305	Sash1	10,15,17,18,19,3,4	1.17158	5.8502	81.105	1.67843e-10	4.63373e-09
ENSMUSG00000041608	Entpd3	10,15,17	1.75536	5.81216	81.0951	1.68089e-10	4.63421e-09
ENSMUSG00000027875	Hmgcs2	15	2.523	2.97224	81.0816	1.68426e-10	4.63722e-09
ENSMUSG00000039137	Whrn		-1.1969	7.0059	81.7127	1.68681e-10	4.63792e-09
ENSMUSG00000028393	Alad		-1.2751	5.90065	80.9816	1.70953e-10	4.69402e-09
ENSMUSG00000027894	Slc6a17	18,3	2.41324	3.33158	80.9407	1.71998e-10	4.71634e-09
ENSMUSG00000062753	AI413582		-1.13942	4.6022	80.8815	1.73521e-10	4.74926e-09
ENSMUSG00000055748	Gsdmc4	3,8	3.89711	2.74721	80.8758	1.73668e-10	4.74926e-09
ENSMUSG00000021962	Dcp1a		-0.693274	6.8593	80.8526	1.7427e-10	4.7593e-09
ENSMUSG00000067261	Foxd3		-2.02885	4.24502	80.9388	1.76061e-10	4.80174e-09
ENSMUSG00000020875	Hoxb9	3	3.68438	2.07619	80.7687	1.76463e-10	4.80625e-09
ENSMUSG00000025401	Myo1a	11	2.64362	5.3324	94.662	1.77073e-10	4.81638e-09
ENSMUSG00000020743	Mif4gd		-1.06382	6.47329	80.6937	1.78451e-10	4.84735e-09
ENSMUSG00000030894	Tpp1		-0.843241	6.42713	80.6779	1.78872e-10	4.85229e-09
ENSMUSG00000024679	Ms4a6d	3	8.037	1.98428	95.093	1.80563e-10	4.89162e-09
ENSMUSG00000051359	Ncald	18,3	3.06955	2.85406	80.5931	1.8115e-10	4.90097e-09
ENSMUSG00000026821	Ralgds		-1.13297	7.26957	80.5866	1.83095e-10	4.94698e-09
ENSMUSG00000050201	Otop2	3	4.74099	1.65202	80.5094	1.83432e-10	4.94948e-09
ENSMUSG00000047146	Tet1	4	1.01592	6.77476	80.4791	1.84264e-10	4.96533e-09
ENSMUSG00000018334	Ksr1		-0.984719	8.36088	80.4211	1.85869e-10	5.00193e-09
ENSMUSG00000027484	Bpifa5	3	6.17294	1.76159	94.6699	1.89516e-10	5.0933e-09
ENSMUSG00000028766	Alpl	3	2.61634	4.11718	84.128	1.90475e-10	5.11229e-09
ENSMUSG00000034467	Dynlrb2	19	4.90511	2.12609	82.0876	1.9128e-10	5.12712e-09
ENSMUSG00000073601	Serpinb3c	3	5.67857	1.45831	88.796	1.91816e-10	5.13468e-09
ENSMUSG00000027820	Mme	11,19,3,4,8	2.54706	4.62864	80.0946	1.95189e-10	5.21809e-09
ENSMUSG00000015709	Arnt2		-0.792849	7.71982	80.0315	1.97047e-10	5.26081e-09
ENSMUSG00000097960	A330074K22Rik		-1.65528	4.4569	80.0128	1.97603e-10	5.26873e-09
ENSMUSG00000067604	Nms	3	7.86988	1.76424	105.814	1.98069e-10	5.27422e-09
ENSMUSG00000033825	Tpsb2	3	5.78336	2.0792	86.0622	1.98855e-10	5.28818e-09
ENSMUSG00000059625	Sohlh1	3	5.65573	1.35218	94.2246	1.99454e-10	5.29717e-09
ENSMUSG00000023057	Fabp2	16	6.83663	2.43487	82.8012	2.01183e-10	5.3361e-09
ENSMUSG00000031757	Mt4	3	4.19315	1.72891	79.7146	2.06666e-10	5.47436e-09
ENSMUSG00000020010	Vnn3	11	2.75565	4.00765	82.5748	2.0775e-10	5.49589e-09
ENSMUSG00000040732	Erg		-1.53079	4.59516	79.5891	2.10611e-10	5.56431e-09
ENSMUSG00000055301	Adh7	17,19,3	5.21298	2.02364	85.6037	2.114e-10	5.57062e-09
ENSMUSG00000034066	Farp2		-1.03937	5.96659	79.5672	2.11306e-10	5.57062e-09
ENSMUSG00000038599	Capn8	17,3	3.13874	2.56626	79.5209	2.12787e-10	5.5999e-09
ENSMUSG00000021285	Ppp1r13b		-0.889746	6.8254	79.4711	2.14391e-10	5.63369e-09
ENSMUSG00000034456	Uroc1	3	7.88104	1.86393	93.5887	2.14627e-10	5.63369e-09
ENSMUSG00000052273	Dnah3	19	5.76833	3.92161	85.8156	2.15695e-10	5.65438e-09
ENSMUSG00000001786	Fbxo7		-0.692484	6.42339	79.3232	2.19234e-10	5.73974e-09
ENSMUSG00000028003	Lrat		-1.75117	5.85526	87.3013	2.28001e-10	5.96157e-09
ENSMUSG00000068742	Cry2		-0.810101	6.35517	78.9617	2.31564e-10	6.04691e-09
ENSMUSG00000033436	Armcx2	18	1.46189	5.06515	78.8731	2.34695e-10	6.1208e-09
ENSMUSG00000028399	Ptprd		0.929738	7.29184	78.8546	2.35355e-10	6.13013e-09
ENSMUSG00000022483	Col2a1	3	3.07474	5.24556	89.3207	2.35944e-10	6.13757e-09
ENSMUSG00000020911	Krt19	17	2.03338	6.12871	84.0469	2.36933e-10	6.15541e-09
ENSMUSG00000040188	Scamp2		-0.819318	7.54578	78.7966	2.37436e-10	6.16056e-09
ENSMUSG00000061576	Dpp6	19	1.75676	6.60934	78.7246	2.40047e-10	6.22034e-09
ENSMUSG00000090066	1110002E22Rik		-1.18164	6.47591	78.6424	2.43064e-10	6.28246e-09
ENSMUSG00000038349	Plcl1	10,3	5.34806	1.95845	82.4119	2.42851e-10	6.28246e-09
ENSMUSG00000007036	Abhd16a		-0.923972	6.5197	78.6055	2.44432e-10	6.30977e-09
ENSMUSG00000048852	Gm12185	19	2.8195	3.79897	78.5754	2.45554e-10	6.33068e-09
ENSMUSG00000062209	Erbb4	3	5.67466	1.98292	80.2777	2.48903e-10	6.40886e-09
ENSMUSG00000035107	Dcbld2	17,19,4,8	1.01681	5.43914	78.478	2.49221e-10	6.4089e-09
ENSMUSG00000022114	Spry2		-1.16643	6.42708	78.4567	2.50034e-10	6.42166e-09
ENSMUSG00000028011	Tdo2	3,8	2.42982	4.06181	80.0291	2.51456e-10	6.45001e-09
ENSMUSG00000068699	Flnc	3	6.8287	4.09309	98.8143	2.52202e-10	6.46095e-09
ENSMUSG00000003154	Foxj2		-0.907113	7.10053	78.3807	2.52944e-10	6.47179e-09
ENSMUSG00000028906	Epb41		0.72394	7.40882	78.278	2.56936e-10	6.56563e-09
ENSMUSG00000068105	Tnfrsf13c	19,3	3.56228	2.28837	78.2544	2.57861e-10	6.58098e-09
ENSMUSG00000021720	Rnf180		-0.80844	7.2541	78.2301	2.5882e-10	6.59714e-09
ENSMUSG00000016942	Tmprss6	3	2.5785	3.3027	78.21	2.59617e-10	6.60916e-09
ENSMUSG00000024665	Fads2	4	2.17008	4.52672	78.1605	2.61584e-10	6.65086e-09
ENSMUSG00000028357	Kif12	15	3.54731	4.34737	86.1727	2.6343e-10	6.68941e-09
ENSMUSG00000017311	Pyy	3	6.59968	2.82967	89.2044	2.65693e-10	6.73843e-09
ENSMUSG00000103261	Gm36981		-2.50901	3.71755	80.6503	2.7113e-10	6.85914e-09
ENSMUSG00000061762	Tac1	3	4.65681	2.7254	81.2876	2.70941e-10	6.85914e-09
ENSMUSG00000031447	Lamp1		-0.641723	7.57144	77.8568	2.74021e-10	6.92365e-09
ENSMUSG00000052160	Pld4		-1.1596	5.83979	77.8207	2.75541e-10	6.95338e-09
ENSMUSG00000025198	Erlin1	19	1.22364	5.16857	77.7897	2.76852e-10	6.97778e-09
ENSMUSG00000041444	Arhgap32		-0.6752	8.14219	77.7364	2.7912e-10	7.0262e-09
ENSMUSG00000054986	Sec14l3	19	6.73379	2.8141	93.801	2.80605e-10	7.05482e-09
ENSMUSG00000062098	Btbd3		-0.744572	7.10482	77.6137	2.84426e-10	7.13445e-09
ENSMUSG00000016918	Sulf1		-0.969882	7.6373	77.6125	2.84477e-10	7.13445e-09
ENSMUSG00000026407	Cacna1s	0,1,8	3.97868	2.20127	77.571	2.86293e-10	7.17114e-09
ENSMUSG00000031354	Amelx	3	8.89287	2.67008	100.555	2.87897e-10	7.2024e-09
ENSMUSG00000110060	Gm9860		3.10006	2.81547	77.5266	2.88255e-10	7.20248e-09
ENSMUSG00000024854	Pold4		-1.80444	4.27624	77.3257	2.97294e-10	7.41075e-09
ENSMUSG00000022885	St6gal1	18	2.01177	4.32329	77.3251	2.97322e-10	7.41075e-09
ENSMUSG00000015837	Sqstm1		-0.770182	7.84245	77.3029	2.98338e-10	7.42693e-09
ENSMUSG00000086592	Gm12682		-2.26207	2.32588	77.2349	3.0148e-10	7.48729e-09
ENSMUSG00000028369	Svep1	19,3	4.87407	2.16802	77.2344	3.01502e-10	7.48729e-09
ENSMUSG00000072791	Abcb5	3	7.25343	1.30403	101.403	3.04368e-10	7.54922e-09
ENSMUSG00000039728	Slc6a5	11,3	2.29748	4.69048	82.532	3.09496e-10	7.66703e-09
ENSMUSG00000018661	Cog1		-0.822313	6.29731	77.0272	3.11288e-10	7.702e-09
ENSMUSG00000031626	Sorbs2	17	1.87434	5.59663	78.8215	3.12438e-10	7.72104e-09
ENSMUSG00000075511	1700001L05Rik		-1.15291	5.48843	76.9404	3.15488e-10	7.7835e-09
ENSMUSG00000024885	Aldh3b1		-1.31587	5.11475	76.9353	3.15734e-10	7.7835e-09
ENSMUSG00000024052	Lpin2		-0.864085	6.55954	76.9238	3.16294e-10	7.78783e-09
ENSMUSG00000026489	Coq8a		-1.11604	5.35516	76.9033	3.17299e-10	7.80309e-09
ENSMUSG00000024421	Lama3		-0.73515	8.43603	76.7747	3.2367e-10	7.95013e-09
ENSMUSG00000098557	Kctd12	15	2.91771	8.37932	104.992	3.26504e-10	8.01003e-09
ENSMUSG00000024868	Dkk1	10,11,3	4.20857	1.78649	82.3541	3.28482e-10	8.04879e-09
ENSMUSG00000029875	Ccdc184		-1.64791	5.55232	81.6316	3.29299e-10	8.05907e-09
ENSMUSG00000048905	Bnip5		-0.794013	8.12738	76.5662	3.34285e-10	8.17123e-09
ENSMUSG00000103220	Gm37728		-1.09731	5.45745	76.4956	3.37963e-10	8.25119e-09
ENSMUSG00000100727	1700003P14Rik		-2.71499	2.65651	76.4847	3.38536e-10	8.25522e-09
ENSMUSG00000004105	Angptl2		-1.08519	7.67612	76.4603	3.39818e-10	8.27653e-09
ENSMUSG00000022987	Zfp641		-1.03015	5.77102	76.4188	3.42014e-10	8.32002e-09
ENSMUSG00000044534	Ackr2		-1.76061	4.98327	80.2491	3.43053e-10	8.33164e-09
ENSMUSG00000109799	Gm45515		-1.18832	6.31724	76.3944	3.43314e-10	8.33164e-09
ENSMUSG00000043659	Npsr1		-1.56511	5.62817	80.8886	3.483e-10	8.44252e-09
ENSMUSG00000083012	Fam220a		-3.27762	3.56724	80.4863	3.5155e-10	8.51113e-09
ENSMUSG00000019850	Tnfaip3		0.752641	7.20108	76.0572	3.61786e-10	8.74848e-09
ENSMUSG00000040234	Tm7sf3		-0.923868	6.35231	76.0358	3.62991e-10	8.76716e-09
ENSMUSG00000110308	Gm45516		-1.31559	5.71734	76.1211	3.64996e-10	8.80509e-09
ENSMUSG00000030806	Stx1b		-1.2215	7.13556	79.3166	3.66778e-10	8.83756e-09
ENSMUSG00000072620	Slfn2	11,16,17	1.45988	4.39763	75.9442	3.68213e-10	8.86159e-09
ENSMUSG00000025666	Tmem47	19,4,8	1.64309	4.97692	75.9254	3.69288e-10	8.87692e-09
ENSMUSG00000102521	Gm37781		-1.44899	4.30776	75.9053	3.7045e-10	8.89431e-09
ENSMUSG00000030752	Kdm8		-1.22111	4.53045	75.8924	3.71194e-10	8.90163e-09
ENSMUSG00000057858	Fam204a	19,3	1.57019	4.5653	75.879	3.71971e-10	8.90973e-09
ENSMUSG00000019888	Mgat4c	3	6.02225	1.61733	103.774	3.75341e-10	8.97983e-09
ENSMUSG00000020913	Krt24	0,10,11,19,3,8	2.27409	2.76281	75.8068	3.76183e-10	8.98936e-09
ENSMUSG00000023923	Tbc1d5		-0.705785	6.9796	75.7943	3.7692e-10	8.99635e-09
ENSMUSG00000055368	Slc6a2	17,3	5.38545	3.76381	79.1346	3.86653e-10	9.20697e-09
ENSMUSG00000028173	Wls	17	1.16886	7.26777	75.6318	3.86605e-10	9.20697e-09
ENSMUSG00000027876	Reg4	3,8	3.55369	2.40732	75.5465	3.918e-10	9.31859e-09
ENSMUSG00000026637	Traf5	19	1.8193	4.43995	75.4642	3.96875e-10	9.42822e-09
ENSMUSG00000032786	Alas1		-0.702792	7.77386	75.4391	3.98441e-10	9.45434e-09
ENSMUSG00000032290	Ptpn9		-0.703576	7.04763	75.4217	3.99527e-10	9.46903e-09
ENSMUSG00000022225	Cma1	3	7.3312	1.35794	98.6635	4.0053e-10	9.4817e-09
ENSMUSG00000034783	Cd207	3	8.25502	2.10982	98.6213	4.02246e-10	9.51121e-09
ENSMUSG00000038331	Satb2		-1.31756	6.36584	77.1076	4.02881e-10	9.51512e-09
ENSMUSG00000020092	Pald1	15,19	2.02533	4.41194	75.3441	4.04414e-10	9.54022e-09
ENSMUSG00000037362	Ccn3	19,3	3.47055	5.17488	85.8312	4.05051e-10	9.54413e-09
ENSMUSG00000005364	Il5ra	10,15,18,4	1.6965	4.59527	75.259	4.09844e-10	9.64586e-09
ENSMUSG00000022603	Mroh4	3	5.59481	3.36447	86.1256	4.11709e-10	9.67849e-09
ENSMUSG00000074345	Tnfaip8l3		-2.2906	3.11868	75.1889	4.14376e-10	9.72992e-09
ENSMUSG00000035860	Cdhr3	19	3.78572	3.69043	75.1363	4.23436e-10	9.93115e-09
ENSMUSG00000066456	Hmgn3		-1.06843	6.13027	75.0165	4.2575e-10	9.97386e-09
ENSMUSG00000044005	Gls2		-1.66516	4.44384	74.9268	4.31796e-10	1.01038e-08
ENSMUSG00000057715	A830018L16Rik		-1.2848	4.62202	74.9145	4.32637e-10	1.01056e-08
ENSMUSG00000040883	Tmem205		-1.28581	4.85511	74.911	4.3287e-10	1.01056e-08
ENSMUSG00000040435	Ppp1r15a		-0.887904	6.65289	74.8156	4.39421e-10	1.02467e-08
ENSMUSG00000047875	Gpr157		-1.15038	6.14442	74.7993	4.4055e-10	1.02613e-08
ENSMUSG00000031551	Ido1	3	3.9338	2.58085	78.1831	4.45462e-10	1.03638e-08
ENSMUSG00000027107	Chrna1	18	1.8801	3.28311	74.6563	4.50598e-10	1.04712e-08
ENSMUSG00000021732	Fgf10		-2.33418	3.74739	75.6625	4.5167e-10	1.04841e-08
ENSMUSG00000024738	Pga5	3	6.16822	1.79505	76.2761	4.52514e-10	1.04917e-08
ENSMUSG00000073400	Trim10	3	4.67187	1.35276	74.6134	4.53652e-10	1.05061e-08
ENSMUSG00000021108	Prkch	17	1.45738	4.52132	74.585	4.55693e-10	1.05413e-08
ENSMUSG00000030256	Bhlhe41		-0.740797	6.9466	74.5599	4.57502e-10	1.05711e-08
ENSMUSG00000060177	Klk1b22	16,3	5.41391	1.77605	74.5124	4.60949e-10	1.06386e-08
ENSMUSG00000044197	Gpr146		-1.24243	4.80995	74.4713	4.63952e-10	1.06957e-08
ENSMUSG00000075023	Accsl	3	7.4606	1.49851	101.397	4.70394e-10	1.08319e-08
ENSMUSG00000033453	Adamts15	16	3.21829	3.47731	74.2885	4.77555e-10	1.09783e-08
ENSMUSG00000050192	Eif5a2		-1.64202	5.57387	79.3946	4.78174e-10	1.09783e-08
ENSMUSG00000075028	Prdm11		-1.44631	6.44345	78.8315	4.78376e-10	1.09783e-08
ENSMUSG00000020014	Cfap54	19	6.21801	4.07547	81.5939	4.7952e-10	1.09921e-08
ENSMUSG00000105801	C430019N01Rik		-1.6718	3.68055	74.2436	4.80959e-10	1.10126e-08
ENSMUSG00000029675	Eln	3	3.60536	5.35088	87.7582	4.83364e-10	1.10552e-08
ENSMUSG00000030616	Sytl2	11,15,17,18,3	2.56141	3.97132	75.1712	4.8731e-10	1.11329e-08
ENSMUSG00000030748	Il4ra		-0.816619	8.62947	74.1508	4.88084e-10	1.1138e-08
ENSMUSG00000013584	Aldh1a2	3	3.35141	2.73873	74.1377	4.89098e-10	1.11486e-08
ENSMUSG00000021950	Anxa8	17	2.39289	5.10377	76.2843	4.90719e-10	1.11729e-08
ENSMUSG00000020383	Il13		-1.28311	6.42127	76.4999	5.04261e-10	1.14684e-08
ENSMUSG00000110794	4930401A07Rik		-2.26589	2.7719	73.9118	5.0695e-10	1.15025e-08
ENSMUSG00000056856	Jakmip3	3	5.2369	1.68438	75.5153	5.08255e-10	1.15025e-08
ENSMUSG00000000078	Klf6		-0.614425	8.07395	73.9191	5.06363e-10	1.15025e-08
ENSMUSG00000021215	Net1		-0.828276	7.44753	73.8995	5.07939e-10	1.15025e-08
ENSMUSG00000049436	Upk1b	17	7.7455	2.13838	86.3532	5.08598e-10	1.15025e-08
ENSMUSG00000086742	Gm16201		-1.16473	5.101	73.8071	5.15449e-10	1.16444e-08
ENSMUSG00000090254	Gm1965		-1.7331	4.24387	73.7912	5.1676e-10	1.1661e-08
ENSMUSG00000030108	Slc6a13	3	3.72751	2.05546	73.7698	5.18517e-10	1.16877e-08
ENSMUSG00000031825	Crispld2	3	3.84515	3.29328	78.6917	5.21215e-10	1.17224e-08
ENSMUSG00000023829	Slc22a1	3	5.79725	1.52767	73.7385	5.21109e-10	1.17224e-08
ENSMUSG00000050578	Mmp13	3	4.70542	2.62702	84.4747	5.24215e-10	1.17768e-08
ENSMUSG00000101174	Hoxd4	16	7.58901	1.74168	86.0947	5.25054e-10	1.17826e-08
ENSMUSG00000039328	Rnf122	18	1.76371	4.69869	73.5857	5.33937e-10	1.19687e-08
ENSMUSG00000040812	Agbl2	19	3.05365	3.01235	73.5674	5.35495e-10	1.19903e-08
ENSMUSG00000034109	Golim4	10,11,15,16,17,18,19,4	1.15879	6.19609	73.5121	5.4024e-10	1.20832e-08
ENSMUSG00000035407	Kank4	17	4.46917	1.93326	73.4718	5.43725e-10	1.21478e-08
ENSMUSG00000027230	Creb3l1	17	2.89428	3.15205	73.392	5.50691e-10	1.2288e-08
ENSMUSG00000020739	Nup85		-0.759133	7.46753	73.3861	5.51212e-10	1.2288e-08
ENSMUSG00000067996	Bpifb9b	3	5.07603	1.61772	73.3703	5.52601e-10	1.23054e-08
ENSMUSG00000070576	Mn1		-1.38291	6.8507	78.4884	5.62091e-10	1.2503e-08
ENSMUSG00000090223	Pcp4	3	5.01491	1.47895	76.5925	5.63095e-10	1.25116e-08
ENSMUSG00000022816	Fstl1	17,18,4	1.20016	6.56703	73.2418	5.64058e-10	1.25192e-08
ENSMUSG00000027895	Kcnc4	18,3	3.9983	2.19	73.1632	5.71198e-10	1.26638e-08
ENSMUSG00000059248	Septin9		-0.899613	7.93141	73.1	5.77005e-10	1.27738e-08
ENSMUSG00000023886	Smoc2	15,17,18,4	1.95165	6.17435	73.0955	5.77418e-10	1.27738e-08
ENSMUSG00000040569	Slc26a7	3	5.03279	1.88633	72.9729	5.88869e-10	1.30129e-08
ENSMUSG00000031722	Hp	10,17,19,3	4.7988	3.6554	79.3276	5.90481e-10	1.30343e-08
ENSMUSG00000020085	Aifm2		-1.15182	5.07869	72.9312	5.92818e-10	1.30575e-08
ENSMUSG00000070645	Ren1	3	5.33709	1.29208	74.5209	5.92334e-10	1.30575e-08
ENSMUSG00000085912	Trp53cor1		-1.74029	3.25749	72.8632	5.99314e-10	1.31862e-08
ENSMUSG00000033220	Rac2		-1.06873	7.49128	73.6544	6.01883e-10	1.32284e-08
ENSMUSG00000003308	Keap1		-1.02134	6.24005	72.7659	6.08754e-10	1.33649e-08
ENSMUSG00000030577	Cd22	3	3.41355	2.13286	72.7368	6.116e-10	1.34128e-08
ENSMUSG00000027530	Fabp12		-1.62787	3.85873	72.6898	6.16238e-10	1.34999e-08
ENSMUSG00000029063	Nadk		-0.75844	7.48889	72.6403	6.21158e-10	1.3593e-08
ENSMUSG00000024654	Asrgl1	19	2.591	3.1362	72.5642	6.28811e-10	1.37204e-08
ENSMUSG00000053565	Eif3k		-0.88967	5.90121	72.5671	6.28519e-10	1.37204e-08
ENSMUSG00000024593	Megf10	18	7.35672	2.26981	77.731	6.29011e-10	1.37204e-08
ENSMUSG00000089887	4930428N03Rik		-1.51592	4.57421	72.5538	6.29865e-10	1.37243e-08
ENSMUSG00000022829	Stxbp5l	15	3.36672	5.94027	88.5134	6.31148e-10	1.37375e-08
ENSMUSG00000040017	Saa4	10,11,19,3	8.14324	2.02974	90.6055	6.34093e-10	1.37868e-08
ENSMUSG00000058914	C1qtnf3	3	4.95622	2.03779	74.0216	6.40003e-10	1.39003e-08
ENSMUSG00000074665	Bpifb4	3	5.36188	1.72625	81.9265	6.42976e-10	1.395e-08
ENSMUSG00000025509	Pnpla2		-0.758392	7.44127	72.4191	6.43665e-10	1.395e-08
ENSMUSG00000020904	Cfap52	19	3.84126	2.26345	72.3877	6.46939e-10	1.40059e-08
ENSMUSG00000034295	Fhod3	11,15,18,19,3	1.64151	5.15745	72.2939	6.56797e-10	1.42042e-08
ENSMUSG00000050271	Prag1		-1.44551	6.26074	76.0764	6.61045e-10	1.42808e-08
ENSMUSG00000026147	Col9a1	19	2.76522	3.06573	72.1933	6.67539e-10	1.44058e-08
ENSMUSG00000073408	Mucl3	19,3	5.88405	1.53585	73.6557	6.77526e-10	1.46057e-08
ENSMUSG00000034210	Efcab14		-0.619593	7.55038	72.0914	6.78617e-10	1.46137e-08
ENSMUSG00000057315	Arhgap24	10,15,17,18,19,4,8	1.87743	4.72104	71.9906	6.89768e-10	1.48223e-08
ENSMUSG00000026579	F5	16,3	2.57278	3.51074	71.9917	6.89646e-10	1.48223e-08
ENSMUSG00000086109	Gm13391		-1.03254	6.4667	71.9772	6.91273e-10	1.48389e-08
ENSMUSG00000032652	Crebl2		-0.810429	6.44655	71.9568	6.93554e-10	1.48722e-08
ENSMUSG00000051879	Krt71	3	3.77897	4.15453	84.0175	7.1298e-10	1.52726e-08
ENSMUSG00000032855	Pkd1		-0.884029	8.60805	71.7524	7.169e-10	1.53403e-08
ENSMUSG00000038650	Rnh1		-0.715776	7.45149	71.7257	7.20015e-10	1.53907e-08
ENSMUSG00000024079	Eif2ak2	17	1.33721	6.10684	71.6182	7.32682e-10	1.5645e-08
ENSMUSG00000082292	Gm12250		2.38114	3.73027	71.5504	7.40793e-10	1.57849e-08
ENSMUSG00000036449	Lcn8	3	6.31601	1.86027	83.3382	7.40743e-10	1.57849e-08
ENSMUSG00000034902	Pip5k1c		-0.936521	7.01918	71.4802	7.49289e-10	1.59492e-08
ENSMUSG00000044162	Tnip3		-0.974394	5.85596	71.4538	7.52522e-10	1.60011e-08
ENSMUSG00000046637	Ttc34	19	7.69819	1.81087	83.1044	7.62982e-10	1.62066e-08
ENSMUSG00000033705	Stard9	3	1.65078	3.93239	71.3498	7.65353e-10	1.62399e-08
ENSMUSG00000079465	Col4a3	3	3.56894	2.05727	71.3076	7.70635e-10	1.63289e-08
ENSMUSG00000028909	Ptpru	19	1.36833	5.33903	71.3034	7.71158e-10	1.63289e-08
ENSMUSG00000033022	Cdo1	11,15,17,18,8	1.16219	5.42425	71.2567	7.77053e-10	1.64365e-08
ENSMUSG00000022883	Robo1		0.769996	8.83962	71.1507	7.90598e-10	1.67056e-08
ENSMUSG00000041609	Bicdl1		-1.00299	6.33381	71.0692	8.01172e-10	1.69114e-08
ENSMUSG00000030549	Rhcg	3	4.18605	3.29729	77.3539	8.05409e-10	1.69831e-08
ENSMUSG00000080268	Brms1		-6.87789	4.24692	94.7952	8.19212e-10	1.72563e-08
ENSMUSG00000068196	Col8a1	15	4.6829	3.22546	70.9008	8.23519e-10	1.7311e-08
ENSMUSG00000050965	Prkca		-0.867195	8.22439	70.9044	8.23042e-10	1.7311e-08
ENSMUSG00000051111	Sv2c	15,3	3.10092	3.63827	72.4969	8.29621e-10	1.74212e-08
ENSMUSG00000075151	Olfr1136		-2.15274	2.61031	85.0854	8.3813e-10	1.75816e-08
ENSMUSG00000030050	Gkn1	19,3	7.31403	1.3744	91.4924	8.46987e-10	1.77307e-08
ENSMUSG00000029306	Ibsp	8	3.65764	1.91542	95.4183	8.46459e-10	1.77307e-08
ENSMUSG00000004936	Map2k1		-0.72281	6.81458	70.6808	8.53708e-10	1.7853e-08
ENSMUSG00000025485	Ric8a		-0.714156	6.81984	70.6203	8.62223e-10	1.80125e-08
ENSMUSG00000026234	Ncl		0.918508	7.41321	70.5902	8.66479e-10	1.80827e-08
ENSMUSG00000033065	Pfkm		-1.02003	6.09518	70.541	8.735e-10	1.82105e-08
ENSMUSG00000049404	Rarres1	3,8	1.58083	4.74148	70.5037	8.78874e-10	1.83037e-08
ENSMUSG00000024835	Coro1b		-0.81266	6.85673	70.4672	8.84148e-10	1.83946e-08
ENSMUSG00000115543	B230362B09Rik		-1.27368	5.6842	70.4341	8.88961e-10	1.84758e-08
ENSMUSG00000057000	Nxf3	3	3.80785	1.92013	73.394	9.11831e-10	1.89317e-08
ENSMUSG00000112671	Gm18242		-4.30525	1.69333	75.0766	9.2519e-10	1.91894e-08
ENSMUSG00000043068	Fam89a		-0.902308	6.68872	70.1234	9.35578e-10	1.9385e-08
ENSMUSG00000033902	Mapkbp1		-0.843779	6.65444	70.0977	9.39552e-10	1.94475e-08
ENSMUSG00000046323	Dppa3	3	3.45415	2.33225	70.0406	9.48428e-10	1.96059e-08
ENSMUSG00000032852	Rspo4	3	7.58897	1.63019	76.8514	9.49139e-10	1.96059e-08
ENSMUSG00000061577	Adgrg5	3	6.02031	1.6422	73.1016	9.53621e-10	1.96733e-08
ENSMUSG00000033981	Gria2	15	8.11094	2.31794	83.1927	9.54344e-10	1.96733e-08
ENSMUSG00000027130	Slc12a6		-1.00707	5.69706	69.9281	9.66192e-10	1.98973e-08
ENSMUSG00000053395	Cacng8		-1.50118	4.67512	69.9051	9.69874e-10	1.99528e-08
ENSMUSG00000085008	Dbhos		-2.1729	2.60364	69.8988	9.7088e-10	1.99533e-08
ENSMUSG00000070565	Rasal2		-0.586499	8.11479	69.8867	9.72819e-10	1.99729e-08
ENSMUSG00000025579	Gaa		-1.08531	7.4716	71.0521	9.75114e-10	1.99795e-08
ENSMUSG00000097090	Gm26724		-1.35722	4.72951	69.8752	9.74678e-10	1.99795e-08
ENSMUSG00000020081	Tacr2	3	4.98437	1.58326	72.896	9.84221e-10	2.01457e-08
ENSMUSG00000006611	Hfe		-1.24103	4.26649	69.7738	9.91135e-10	2.02668e-08
ENSMUSG00000038390	Gpr162		-1.59888	5.99603	75.8925	9.92246e-10	2.0269e-08
ENSMUSG00000009995	Taz		-0.698589	6.55229	69.6203	1.01663e-09	2.07462e-08
ENSMUSG00000099413	Gm17767		-1.15194	5.74195	69.5809	1.02329e-09	2.08611e-08
ENSMUSG00000049134	Nrap	18,3	4.04896	1.89258	69.4999	1.03711e-09	2.11217e-08
ENSMUSG00000037393	Nmur2	3	9.20868	3.00294	106.617	1.04062e-09	2.11719e-08
ENSMUSG00000030208	Emp1	17	2.94349	3.35167	69.3924	1.05576e-09	2.14582e-08
ENSMUSG00000037246	H2-M10.5	19	8.3255	2.16835	86.5197	1.06001e-09	2.15231e-08
ENSMUSG00000070498	Tmem132b	3	3.19171	2.68204	69.3303	1.06669e-09	2.16371e-08
ENSMUSG00000109291	Gm2814		-1.94228	3.4	69.21	1.08823e-09	2.20519e-08
ENSMUSG00000091556	Gm14569	3	5.68804	2.37728	83.393	1.11939e-09	2.26607e-08
ENSMUSG00000028707	Dmbx1	3	4.19847	2.27166	73.7406	1.1277e-09	2.28061e-08
ENSMUSG00000040016	Ptger3		-0.900746	6.09017	68.9658	1.13337e-09	2.28979e-08
ENSMUSG00000059586	Nsmce2		-0.904233	6.5079	68.8697	1.15167e-09	2.32444e-08
ENSMUSG00000074582	Arfgef2		-0.604523	8.80602	68.8173	1.16178e-09	2.34251e-08
ENSMUSG00000075610	Tmem92	19,3	5.03427	2.17866	69.6136	1.17995e-09	2.3768e-08
ENSMUSG00000073418	C4b	17	4.76035	3.04774	70.6552	1.18382e-09	2.38223e-08
ENSMUSG00000063130	Calml3		-1.51522	5.13851	68.9642	1.18988e-09	2.39203e-08
ENSMUSG00000023243	Kcnk5	17	3.83754	3.19627	71.8403	1.22375e-09	2.45526e-08
ENSMUSG00000037440	Vnn1	11	3.33892	2.63464	68.5077	1.22349e-09	2.45526e-08
ENSMUSG00000020872	Tac4		-1.36194	3.79849	68.4719	1.23084e-09	2.46703e-08
ENSMUSG00000045730	Adrb2		-0.920009	6.18346	68.4458	1.23622e-09	2.47492e-08
ENSMUSG00000024680	Ms4a2	3	7.45229	1.49577	88.026	1.23722e-09	2.47492e-08
ENSMUSG00000027583	Zbtb46		-0.873309	6.89835	68.4345	1.23857e-09	2.47518e-08
ENSMUSG00000046879	Irgm1	17	1.32204	6.55468	68.3816	1.24959e-09	2.49476e-08
ENSMUSG00000039672	Kcne2	3	5.88643	1.54941	71.3444	1.25168e-09	2.49646e-08
ENSMUSG00000039954	Stk32a	15,3,8	2.90721	2.67505	68.0173	1.32842e-09	2.64692e-08
ENSMUSG00000024485	Slc4a9	10	2.69638	3.47311	68.8125	1.33135e-09	2.65014e-08
ENSMUSG00000021903	Galnt15	19,3	5.41615	1.24359	67.9727	1.33842e-09	2.66159e-08
ENSMUSG00000053765	Oas1f	11,16,19,3	3.06066	3.03533	69.3521	1.34454e-09	2.67115e-08
ENSMUSG00000015597	Zfp318		-0.767964	8.26967	67.8211	1.37304e-09	2.72509e-08
ENSMUSG00000073747	Zpld2		2.62983	3.64029	67.7556	1.38828e-09	2.75266e-08
ENSMUSG00000032532	Cck	3	6.36469	2.20459	68.836	1.39648e-09	2.7662e-08
ENSMUSG00000035357	Pdzrn3	15	3.01554	3.54437	67.6988	1.40163e-09	2.7737e-08
ENSMUSG00000029405	G3bp2	19	1.21669	7.31926	69.2209	1.4046e-09	2.77686e-08
ENSMUSG00000106710	Gm43166		-1.144	5.06165	67.6619	1.4104e-09	2.78562e-08
ENSMUSG00000027800	Tm4sf1	19	5.74648	3.25099	72.2328	1.41436e-09	2.79072e-08
ENSMUSG00000028360	Slc44a5	3	4.73096	1.93567	70.5482	1.41802e-09	2.79522e-08
ENSMUSG00000041708	Mpped1	3	4.74854	2.46287	67.621	1.42017e-09	2.79674e-08
ENSMUSG00000024887	Asah2	16	1.58483	6.05714	70.8055	1.43435e-09	2.82191e-08
ENSMUSG00000002812	Flii		-0.653191	7.50809	67.4979	1.45003e-09	2.84723e-08
ENSMUSG00000004677	Myo9b		-0.704972	8.2332	67.501	1.44926e-09	2.84723e-08
ENSMUSG00000037465	Klf10		-0.931358	5.98955	67.4628	1.45865e-09	2.86139e-08
ENSMUSG00000046213	Cym	3	7.69652	1.71525	75.7935	1.47441e-09	2.8895e-08
ENSMUSG00000027860	Vangl1		-0.868649	6.20153	67.3901	1.4767e-09	2.8912e-08
ENSMUSG00000091896	Ube2d2a	15,16,17,18,4	2.19134	5.90407	76.3546	1.4798e-09	2.89446e-08
ENSMUSG00000098055	Gm26947	3	4.36913	1.64617	67.3708	1.48155e-09	2.8951e-08
ENSMUSG00000075254	Heg1	11,15,17,18,3	2.13054	4.70907	67.3435	1.48841e-09	2.90569e-08
ENSMUSG00000097156	Gm3764	3	3.2494	2.93087	68.2762	1.49533e-09	2.91641e-08
ENSMUSG00000026288	Inpp5d		-1.27605	7.38732	72.0316	1.49921e-09	2.92108e-08
ENSMUSG00000024948	Map4k2		-0.901933	5.69007	67.2911	1.50169e-09	2.92108e-08
ENSMUSG00000045248	Med26		-1.22127	5.3683	67.2839	1.5035e-09	2.92108e-08
ENSMUSG00000028402	Mpdz	17	1.81643	5.09575	67.2863	1.50291e-09	2.92108e-08
ENSMUSG00000048775	Serpinb13	3	7.36189	1.3734	86.2516	1.50898e-09	2.92893e-08
ENSMUSG00000114965	Gm47906		-1.91213	2.23985	67.2133	1.52161e-09	2.95062e-08
ENSMUSG00000107364	Gm43051		-1.28324	4.37128	67.2057	1.52358e-09	2.95161e-08
ENSMUSG00000084897	Gm14226	19,3	6.94002	1.11197	77.7426	1.53107e-09	2.96045e-08
ENSMUSG00000059555	Tor4a		-0.787824	6.59311	67.1821	1.52969e-09	2.96045e-08
ENSMUSG00000024517	Grp	4	1.84491	4.09515	67.1088	1.54883e-09	2.99193e-08
ENSMUSG00000037773	Pced1a		-1.08975	5.7452	67.099	1.5514e-09	2.99405e-08
ENSMUSG00000039385	Cdh6	3	3.48958	2.36937	67.0815	1.55602e-09	3.00012e-08
ENSMUSG00000030729	Pgm2l1	17	2.56114	4.30095	67.0548	1.56309e-09	3.01088e-08
ENSMUSG00000027942	4933434E20Rik		-1.69785	4.77769	67.8664	1.5875e-09	3.05439e-08
ENSMUSG00000097814	Panct2		-2.27854	3.11944	66.9592	1.5887e-09	3.05439e-08
ENSMUSG00000034341	Wbp2		-1.00111	7.07951	66.9498	1.59122e-09	3.05635e-08
ENSMUSG00000015575	Atp6v0e		-0.801599	6.43708	66.9244	1.59812e-09	3.06585e-08
ENSMUSG00000074344	Tmigd3		-2.65439	2.46994	66.9205	1.59919e-09	3.06585e-08
ENSMUSG00000021947	Cryl1		-0.807478	6.07076	66.912	1.60148e-09	3.06734e-08
ENSMUSG00000049604	Hoxb13	3	5.69461	1.43528	71.3829	1.60939e-09	3.07957e-08
ENSMUSG00000115836	Gm49060		-2.02081	2.79454	66.8229	1.62595e-09	3.10832e-08
ENSMUSG00000041959	S100a10	10,11,16,17,18,19,3,4,8	1.16934	5.18258	66.8049	1.63095e-09	3.11495e-08
ENSMUSG00000061068	Mcpt4	3	7.71567	1.69984	85.5279	1.63778e-09	3.12358e-08
ENSMUSG00000097392	Thoc2l		1.27345	5.96919	66.7776	1.63855e-09	3.12358e-08
ENSMUSG00000087035	Tmem74bos	3	4.71984	1.23276	75.0232	1.6421e-09	3.12739e-08
ENSMUSG00000085779	Atcayos		-1.19681	4.31752	66.7584	1.64392e-09	3.12793e-08
ENSMUSG00000047897	Ripply2		-1.5587	3.72707	66.7324	1.65123e-09	3.138e-08
ENSMUSG00000045268	Zfp691		-1.17981	3.98316	66.7285	1.65231e-09	3.138e-08
ENSMUSG00000075149	Olfr1138		-3.29134	1.91525	79.5824	1.65963e-09	3.14652e-08
ENSMUSG00000032733	Snx33		-0.824504	7.53633	66.7016	1.6599e-09	3.14652e-08
ENSMUSG00000044674	Fzd1		-0.892992	6.8142	66.6835	1.66503e-09	3.15328e-08
ENSMUSG00000061086	Myl4	19	3.06202	2.50157	66.6721	1.66827e-09	3.15647e-08
ENSMUSG00000041323	Ak7	19	3.45262	2.79457	66.6629	1.67088e-09	3.15847e-08
ENSMUSG00000020806	Rhbdf2		-0.971005	7.01965	66.647	1.67544e-09	3.16413e-08
ENSMUSG00000102051	Ly6a2		8.52124	2.34549	91.9767	1.70957e-09	3.22558e-08
ENSMUSG00000069520	Tmem19		-0.663014	7.53335	66.4839	1.72272e-09	3.24737e-08
ENSMUSG00000004113	Cacna1b		-0.670753	8.41094	66.4223	1.74095e-09	3.27647e-08
ENSMUSG00000059741	Myl3	3	3.89673	1.69238	66.4209	1.74139e-09	3.27647e-08
ENSMUSG00000030713	Klk7	10	2.2799	4.52292	69.441	1.74493e-09	3.28007e-08
ENSMUSG00000073792	Alg6		-0.889927	7.31491	66.3592	1.75983e-09	3.30197e-08
ENSMUSG00000033147	Slc22a15		-0.651737	6.88669	66.3593	1.75981e-09	3.30197e-08
ENSMUSG00000022227	Mcpt1	3	7.92721	1.83987	84.8359	1.77211e-09	3.32193e-08
ENSMUSG00000022370	Mrpl13		-0.992439	5.65899	66.3047	1.77634e-09	3.32678e-08
ENSMUSG00000053007	Creb5	17	3.6891	3.7219	66.3419	1.77929e-09	3.32923e-08
ENSMUSG00000034159	Mab21l4	19	3.52801	2.71165	66.2799	1.7839e-09	3.33477e-08
ENSMUSG00000049100	Pcdh10	3,8	1.68715	4.58037	66.2379	1.79677e-09	3.35573e-08
ENSMUSG00000016763	Scube1	18,3	2.70409	3.77268	69.0304	1.79901e-09	3.35683e-08
ENSMUSG00000029071	Dvl1		-0.841547	7.58754	66.191	1.81127e-09	3.37659e-08
ENSMUSG00000018001	Cyth3		-0.938978	6.5899	66.1773	1.81551e-09	3.3814e-08
ENSMUSG00000006215	Zbtb17		-0.914882	6.10162	66.1462	1.82522e-09	3.39635e-08
ENSMUSG00000054640	Slc8a1	15	1.66718	5.59735	67.116	1.85773e-09	3.45367e-08
ENSMUSG00000054277	Arfgap3		-0.851951	6.61574	65.9849	1.87643e-09	3.48523e-08
ENSMUSG00000000215	Ins2	3	7.83983	1.79198	84.3253	1.87885e-09	3.48653e-08
ENSMUSG00000037736	Limch1		0.991384	7.15563	65.9439	1.88968e-09	3.50344e-08
ENSMUSG00000030020	Prickle2	16	1.75669	4.31093	65.9171	1.8984e-09	3.51638e-08
ENSMUSG00000097736	9530059O14Rik		-1.07754	5.12962	65.8724	1.91304e-09	3.53802e-08
ENSMUSG00000042404	Dennd4b		-1.18067	6.00098	65.8708	1.91358e-09	3.53802e-08
ENSMUSG00000029648	Flt1	10,3	1.32749	4.76072	65.8608	1.91688e-09	3.5409e-08
ENSMUSG00000024210	Ip6k3		-1.55103	5.28776	69.0961	1.94067e-09	3.58159e-08
ENSMUSG00000004842	Pou1f1	3	4.1052	1.51092	65.7422	1.95638e-09	3.60729e-08
ENSMUSG00000027238	Frmd5	18	2.11095	3.47851	65.7302	1.96041e-09	3.61144e-08
ENSMUSG00000042699	Dhx9		0.805641	7.2911	65.7087	1.96771e-09	3.61829e-08
ENSMUSG00000110697	Gm31718		-1.25382	4.50991	65.7122	1.96652e-09	3.61829e-08
ENSMUSG00000022762	Ncam2	3	4.65961	1.38087	65.6484	1.98825e-09	3.65276e-08
ENSMUSG00000023078	Cxcl13	3	2.31643	4.14945	68.6876	2.00399e-09	3.67834e-08
ENSMUSG00000016028	Celsr1		-0.882125	9.93851	65.5793	2.01205e-09	3.6898e-08
ENSMUSG00000092383	H2-Pb		-2.73744	2.0559	65.4972	2.04074e-09	3.73902e-08
ENSMUSG00000057411	Fam173a		-1.37658	4.89969	65.479	2.04716e-09	3.74739e-08
ENSMUSG00000026594	Ralgps2	10,11,15,17,18,19	1.07638	5.46048	65.4735	2.04911e-09	3.74758e-08
ENSMUSG00000037138	Aff3	19	2.51395	3.77146	65.4369	2.06212e-09	3.76797e-08
ENSMUSG00000025138	Sirt7		-0.732617	6.64487	65.4261	2.06596e-09	3.77158e-08
ENSMUSG00000030732	Chrdl2	18	5.61281	1.45306	68.1333	2.08317e-09	3.79616e-08
ENSMUSG00000029819	Npy	3	3.99501	2.35023	69.8002	2.08131e-09	3.79616e-08
ENSMUSG00000072845	Tmprss11a	3	3.60836	1.77286	65.1668	2.16068e-09	3.93388e-08
ENSMUSG00000028356	Ambp	11,15,3	4.05558	3.18966	67.5542	2.16667e-09	3.94079e-08
ENSMUSG00000015095	Fbxw5		-0.83052	6.30012	65.1463	2.16837e-09	3.94079e-08
ENSMUSG00000021895	Arhgef3		-0.757747	7.0442	65.0791	2.19376e-09	3.98337e-08
ENSMUSG00000031451	Gas6		-0.803859	7.88785	65.0734	2.19593e-09	3.98373e-08
ENSMUSG00000109621	Gm45370		-2.07246	2.9067	65.0682	2.19793e-09	3.98379e-08
ENSMUSG00000019989	Enpp3	16	2.98431	2.44577	65.0529	2.20377e-09	3.99082e-08
ENSMUSG00000042282	Gucy2f	3	6.84333	1.15802	71.0492	2.20664e-09	3.99244e-08
ENSMUSG00000046707	Csnk2a2		-0.712456	6.91963	65.039	2.20906e-09	3.99326e-08
ENSMUSG00000000157	Itgb2l	3	4.5573	2.11247	65.0038	2.2226e-09	4.01416e-08
ENSMUSG00000090942	F830016B08Rik	11,17,18,19,3,8	1.53842	5.23478	64.9634	2.23822e-09	4.03877e-08
ENSMUSG00000049511	Htr1b	10,19,3	1.87975	4.33444	64.949	2.24382e-09	4.04526e-08
ENSMUSG00000114831	Gm18361		-4.07926	1.11716	64.9391	2.2477e-09	4.04865e-08
ENSMUSG00000104410	Gm37066		-1.37009	4.47336	64.8871	2.26807e-09	4.08171e-08
ENSMUSG00000106847	Peg13		-1.18266	6.14993	64.8552	2.28067e-09	4.10076e-08
ENSMUSG00000045915	Ccdc42	19	6.78865	1.12765	74.5594	2.35527e-09	4.23114e-08
ENSMUSG00000026390	Marco	3	2.92386	1.96175	64.6483	2.36422e-09	4.24345e-08
ENSMUSG00000022054	Nefm	8	2.48458	3.21917	64.6207	2.37562e-09	4.26015e-08
ENSMUSG00000075416	Gm14488		-2.34979	2.67494	64.5528	2.40389e-09	4.30702e-08
ENSMUSG00000011008	Mcoln2	3	5.84008	1.60426	64.5301	2.41342e-09	4.31646e-08
ENSMUSG00000020051	Pah	3	2.64533	2.90121	64.5303	2.41332e-09	4.31646e-08
ENSMUSG00000021553	Slc28a3	17	2.9894	2.78833	64.4717	2.43808e-09	4.35673e-08
ENSMUSG00000053897	Slc39a8	15	3.23244	3.89366	64.4459	2.4491e-09	4.37257e-08
ENSMUSG00000031983	2310022B05Rik		-0.939719	6.70234	64.3276	2.50018e-09	4.45983e-08
ENSMUSG00000039458	Mtmr12		-0.620455	7.17712	64.29	2.51668e-09	4.48531e-08
ENSMUSG00000013367	Iglon5	3	2.56724	2.73325	64.2403	2.53862e-09	4.51647e-08
ENSMUSG00000019124	Scrn1	3	2.35105	3.42522	64.2446	2.53671e-09	4.51647e-08
ENSMUSG00000040428	Plekha4		-1.44738	6.05304	68.3017	2.55111e-09	4.53471e-08
ENSMUSG00000096445	Dcpp1	3	5.41082	1.18681	73.8345	2.60294e-09	4.62279e-08
ENSMUSG00000026988	Wdsub1		-0.97442	6.08709	64.0911	2.60576e-09	4.62373e-08
ENSMUSG00000032024	Clmp		-1.05562	5.17339	64.0343	2.63181e-09	4.66588e-08
ENSMUSG00000024370	Cdc23		0.799357	6.30957	63.9838	2.65523e-09	4.70329e-08
ENSMUSG00000000197	Nalcn	3	2.42131	3.36197	63.9698	2.66173e-09	4.71069e-08
ENSMUSG00000079263	Gm6614	3	5.68643	1.37743	69.7318	2.69097e-09	4.75827e-08
ENSMUSG00000029047	Pex10		-1.0251	5.65226	63.8763	2.70576e-09	4.78025e-08
ENSMUSG00000057246	BC051142		-1.11108	6.3625	64.2857	2.71064e-09	4.78471e-08
ENSMUSG00000024927	Rela		-0.901131	6.80083	63.8537	2.71649e-09	4.79086e-08
ENSMUSG00000020153	Ndufs7		-0.860864	5.84443	63.8382	2.72391e-09	4.79977e-08
ENSMUSG00000032673	Prorsd1		-1.11273	4.80688	63.829	2.72829e-09	4.80331e-08
ENSMUSG00000031760	Mt3	3	3.03871	2.27108	63.8165	2.73432e-09	4.80975e-08
ENSMUSG00000054142	Vmn1r236	3	3.45305	1.40632	67.9295	2.75164e-09	4.83601e-08
ENSMUSG00000032185	Carm1		-0.876386	6.54791	63.7618	2.76069e-09	4.84771e-08
ENSMUSG00000028661	Epha8	3	3.31311	3.08003	65.996	2.76665e-09	4.85398e-08
ENSMUSG00000034951	Cog7		-0.731961	6.21119	63.7419	2.77035e-09	4.85626e-08
ENSMUSG00000049130	C5ar1	18,3	5.73584	1.41504	64.8876	2.82602e-09	4.94528e-08
ENSMUSG00000052516	Robo2		0.945685	7.25589	63.6292	2.8258e-09	4.94528e-08
ENSMUSG00000062545	Tlr12		-1.36251	4.73784	63.544	2.86852e-09	5.01533e-08
ENSMUSG00000074651	Mcidas	19	8.11305	3.53094	81.954	2.89614e-09	5.05925e-08
ENSMUSG00000027452	Acss1	17	1.96175	3.90718	63.4775	2.90234e-09	5.06136e-08
ENSMUSG00000030041	M1ap		-1.65974	3.79335	63.4787	2.90172e-09	5.06136e-08
ENSMUSG00000055489	Ano5	3	7.40321	1.87116	73.0071	2.92022e-09	5.08817e-08
ENSMUSG00000036825	Ssx2ip		0.815513	6.13073	63.4343	2.92449e-09	5.09122e-08
ENSMUSG00000029178	Klf3		0.834749	7.54832	63.4104	2.93684e-09	5.10834e-08
ENSMUSG00000107489	Gm18325		-1.99806	3.20868	63.3568	2.96474e-09	5.15245e-08
ENSMUSG00000032735	Ablim3	17	3.95838	3.49611	63.3408	2.97315e-09	5.16263e-08
ENSMUSG00000034751	Mast4		-0.556818	8.46003	63.3242	2.98187e-09	5.17335e-08
ENSMUSG00000032537	Ephb1	18	3.0981	2.54008	63.3104	2.98914e-09	5.18151e-08
ENSMUSG00000103047	Gm37310		-1.17599	5.80788	63.2936	2.998e-09	5.19243e-08
ENSMUSG00000056972	Magel2	3	5.34847	1.75468	64.464	3.0378e-09	5.25688e-08
ENSMUSG00000049723	Mmp12	19	4.65947	1.57718	63.1747	3.06166e-09	5.29365e-08
ENSMUSG00000037709	Fam13a	15,17	1.42572	5.56503	63.1369	3.08217e-09	5.31957e-08
ENSMUSG00000005973	Rcn1	16	1.26892	5.29653	63.1328	3.0844e-09	5.31957e-08
ENSMUSG00000020062	Slc5a8		-1.1194	7.23718	65.9692	3.08453e-09	5.31957e-08
ENSMUSG00000010358	Ifi35		-0.900348	6.10732	63.0776	3.1147e-09	5.36704e-08
ENSMUSG00000045493	Bhlhe23	3	4.47183	1.69136	67.1347	3.12154e-09	5.3714e-08
ENSMUSG00000031557	Plekha2		-0.642103	7.46431	63.0634	3.12254e-09	5.3714e-08
ENSMUSG00000021799	Opn4	3	5.39168	1.23601	65.6072	3.1471e-09	5.40448e-08
ENSMUSG00000021219	Rgs6	3	2.97634	1.99573	64.2602	3.14566e-09	5.40448e-08
ENSMUSG00000102692	Dchs2	3	2.37166	3.02131	62.9627	3.17869e-09	5.45411e-08
ENSMUSG00000075604	Cyp11b1	19,3	7.18946	1.29002	72.379	3.18866e-09	5.46658e-08
ENSMUSG00000074206	Adh6b	3	7.18852	1.28671	72.3131	3.21835e-09	5.50765e-08
ENSMUSG00000013523	Bcas1	19	3.19357	2.46045	62.8918	3.21893e-09	5.50765e-08
ENSMUSG00000070796	Psg21	3	5.36501	1.15606	72.3077	3.22077e-09	5.50765e-08
ENSMUSG00000063305	Psg20	3	7.3519	1.40906	79.689	3.23759e-09	5.53175e-08
ENSMUSG00000060311	Mucl1	3	3.9102	1.55645	64.0201	3.27795e-09	5.59598e-08
ENSMUSG00000024027	Glp1r	0,11,19,3,4	7.65425	1.79361	70.1574	3.30601e-09	5.63914e-08
ENSMUSG00000079259	Trim71	3	4.0203	1.94775	62.6753	3.34502e-09	5.70088e-08
ENSMUSG00000064115	Cadm2		-0.949684	5.76129	62.6691	3.34869e-09	5.70233e-08
ENSMUSG00000031586	Rbpms		-0.694294	7.42106	62.6593	3.35453e-09	5.70748e-08
ENSMUSG00000022723	Crybg3	17	1.29192	6.5361	64.5768	3.36208e-09	5.71553e-08
ENSMUSG00000024471	Myot		-1.60531	4.08056	62.6202	3.37794e-09	5.73769e-08
ENSMUSG00000028197	Col24a1	3	5.8235	1.75596	63.8382	3.38212e-09	5.73998e-08
ENSMUSG00000024334	H2-Oa		-1.39748	6.27719	67.1508	3.42629e-09	5.81008e-08
ENSMUSG00000115304	4930434J06Rik		-2.72151	2.08092	62.4172	3.50227e-09	5.93394e-08
ENSMUSG00000001349	Cnn1	19,3	3.1101	2.28981	62.3782	3.52669e-09	5.97032e-08
ENSMUSG00000041670	Rims1	17,19,3,8	5.0603	1.94324	62.419	3.53494e-09	5.97431e-08
ENSMUSG00000026277	Stk25		-0.669398	6.95917	62.3691	3.53238e-09	5.97431e-08
ENSMUSG00000004609	Cd33	3	4.01591	2.50045	62.3176	3.56499e-09	6.01507e-08
ENSMUSG00000006764	Tph2	3	6.88477	1.13966	67.8994	3.56227e-09	6.01507e-08
ENSMUSG00000027035	Cers6		0.737607	7.09128	62.2747	3.59236e-09	6.05621e-08
ENSMUSG00000060284	Sp7	3	5.7067	1.43128	69.5677	3.60714e-09	6.07607e-08
ENSMUSG00000038517	Tbkbp1		-1.33481	5.11908	62.2293	3.62165e-09	6.09543e-08
ENSMUSG00000029120	Ppp2r2c	19	4.29401	2.17951	62.209	3.63478e-09	6.11246e-08
ENSMUSG00000038871	Bpgm	11,18,19	1.09448	5.14709	62.2026	3.6389e-09	6.11432e-08
ENSMUSG00000033122	Hsd17b3	3	7.34253	1.39187	78.6397	3.67439e-09	6.16883e-08
ENSMUSG00000039849	Pcif1		-0.821462	7.18421	62.1148	3.69646e-09	6.20075e-08
ENSMUSG00000028294	Cfap206	19	4.10425	2.2219	63.3095	3.70527e-09	6.21038e-08
ENSMUSG00000043991	Pura		0.916577	6.08649	62.0696	3.72646e-09	6.24074e-08
ENSMUSG00000022860	Chodl	19,3	3.41427	2.07943	62.0593	3.73334e-09	6.2471e-08
ENSMUSG00000039703	Nploc4		-0.588415	7.66536	61.9425	3.81219e-09	6.37379e-08
ENSMUSG00000028780	Sema3c	17	3.21811	3.69574	64.4356	3.83671e-09	6.40949e-08
ENSMUSG00000038000	Acd		-0.954934	5.40329	61.8816	3.85405e-09	6.43316e-08
ENSMUSG00000003505	Psg18	3	5.70869	1.43458	69.0987	3.86759e-09	6.45043e-08
ENSMUSG00000069793	Slfn9	17,4	1.88046	4.69117	61.8507	3.87545e-09	6.45823e-08
ENSMUSG00000021037	Ahsa1		0.992124	5.26664	61.8366	3.88523e-09	6.46922e-08
ENSMUSG00000019731	Slc35e1		-0.834634	6.64002	61.8264	3.89238e-09	6.4758e-08
ENSMUSG00000028186	Uox	19	4.36372	2.2535	63.0028	3.90757e-09	6.49573e-08
ENSMUSG00000069833	Ahnak		0.765137	9.65818	61.7222	3.96581e-09	6.58715e-08
ENSMUSG00000049800	Sertad2		-0.636651	6.94201	61.712	3.97307e-09	6.5938e-08
ENSMUSG00000086425	F730016J06Rik	3	5.49656	1.32208	70.8129	3.98035e-09	6.60047e-08
ENSMUSG00000050315	Synpo2		-0.706173	8.73094	61.6632	4.00807e-09	6.641e-08
ENSMUSG00000061731	Ext1	10,11,15,16,17,18,19,3,4	1.18937	5.33591	61.6433	4.02244e-09	6.65937e-08
ENSMUSG00000045534	Kcna5	3	7.08555	1.21778	70.6951	4.04788e-09	6.69056e-08
ENSMUSG00000039577	Nphp4	19	3.11607	2.58562	61.6117	4.04533e-09	6.69056e-08
ENSMUSG00000006056	Calcoco2	19	6.77024	1.02416	72.7884	4.06046e-09	6.70588e-08
ENSMUSG00000087312	Gm13833		-1.18891	4.59467	61.5449	4.09425e-09	6.75617e-08
ENSMUSG00000071317	Bves	18	2.79898	1.95258	62.6923	4.12447e-09	6.80052e-08
ENSMUSG00000045813	Gm9801	16,18,3,8	6.7352	1.66519	66.9133	4.15191e-09	6.83544e-08
ENSMUSG00000079679	Vwde	3	7.00576	1.13306	77.6358	4.1524e-09	6.83544e-08
ENSMUSG00000038292	Ccdc155	18	3.52326	2.69802	61.4542	4.1616e-09	6.84502e-08
ENSMUSG00000019578	Ubxn6		-3.62816	4.96352	79.0667	4.21401e-09	6.92561e-08
ENSMUSG00000028837	Psmb2		-0.798841	5.78976	61.376	4.2206e-09	6.93081e-08
ENSMUSG00000049583	Grm5	3	4.75751	2.01024	61.3356	4.25144e-09	6.97581e-08
ENSMUSG00000026841	Fibcd1	3	2.90035	2.44293	61.3028	4.2767e-09	7.01158e-08
ENSMUSG00000025529	Zfp711	19	1.72786	4.48238	61.2658	4.3053e-09	7.05275e-08
ENSMUSG00000020422	Tns3		-0.670242	9.41175	61.2446	4.3218e-09	7.07407e-08
ENSMUSG00000087450	Gm13994		-1.47136	4.28232	61.2393	4.32594e-09	7.07513e-08
ENSMUSG00000040752	Myh6	10,19,3,8	5.48759	1.54304	63.6425	4.37108e-09	7.13743e-08
ENSMUSG00000027378	Nphp1	19	1.4085	4.20964	61.1821	4.37087e-09	7.13743e-08
ENSMUSG00000067750	Khdc1a	11,16,3	6.2681	1.98117	65.9452	4.39943e-09	7.17795e-08
ENSMUSG00000005774	Rfx5		-0.742542	6.8006	61.1106	4.4277e-09	7.21245e-08
ENSMUSG00000051506	Wdfy4	3	1.70533	5.17166	64.5932	4.42765e-09	7.21245e-08
ENSMUSG00000074657	Kif5a	3	1.81841	3.63234	61.0566	4.47111e-09	7.27731e-08
ENSMUSG00000022542	Septin12		4.15767	2.38287	62.495	4.49729e-09	7.31404e-08
ENSMUSG00000059146	Ntrk3	17	3.64335	5.03748	65.5342	4.53276e-09	7.36582e-08
ENSMUSG00000041298	Katnal1		-0.64364	6.8241	60.9234	4.58019e-09	7.43694e-08
ENSMUSG00000111147	Gm33699		-1.42713	3.8507	60.8169	4.66942e-09	7.57576e-08
ENSMUSG00000030088	Aldh1l1	15,17,19,3,8	1.52585	4.74729	60.7687	4.71038e-09	7.63442e-08
ENSMUSG00000098229	Gm7719		-3.31918	2.20337	60.7655	4.71312e-09	7.63442e-08
ENSMUSG00000029075	Tnfrsf4		-1.28777	4.31275	60.7584	4.71917e-09	7.63813e-08
ENSMUSG00000044835	Ankrd45	19	6.69252	1.40114	66.0771	4.73373e-09	7.65557e-08
ENSMUSG00000044345	Marveld1		-0.918138	5.85619	60.7315	4.74234e-09	7.66338e-08
ENSMUSG00000044041	Krt13	3	10.2618	3.93544	97.5476	4.75184e-09	7.67262e-08
ENSMUSG00000086909	Gm4926	3	5.15247	1.57858	66.0412	4.7606e-09	7.68063e-08
ENSMUSG00000115987	Vps28		-0.757815	6.12435	60.6812	4.78583e-09	7.71519e-08
ENSMUSG00000068876	Cgn		0.725354	6.56032	60.6729	4.79302e-09	7.72065e-08
ENSMUSG00000097754	Ptgs2os2		-3.03901	1.88124	60.6554	4.80823e-09	7.739e-08
ENSMUSG00000054598	9130230L23Rik		-1.36658	6.10743	64.3744	4.83252e-09	7.76621e-08
ENSMUSG00000046096	Mosmo		-0.840896	5.92231	60.6274	4.8328e-09	7.76621e-08
ENSMUSG00000038388	Mpp6	19	1.12446	4.99854	60.6071	4.85068e-09	7.78876e-08
ENSMUSG00000018008	Cyth4	11,3	2.67317	2.17495	60.5524	4.89912e-09	7.86031e-08
ENSMUSG00000097336	Fendrr	3	2.84809	2.06045	60.5049	4.9416e-09	7.92219e-08
ENSMUSG00000089901	Gm8113	10,11,15,16,17,18,19,3	2.23744	6.71183	66.3018	4.9474e-09	7.92523e-08
ENSMUSG00000031785	Adgrg1	15,17,18	1.12209	6.28478	60.4549	4.98681e-09	7.97614e-08
ENSMUSG00000035914	Cd276		-1.1466	4.93192	60.4531	4.98843e-09	7.97614e-08
ENSMUSG00000027316	Gfra4		-1.46265	4.71683	60.4503	4.99099e-09	7.97614e-08
ENSMUSG00000085354	Gm2044		-1.14258	4.53903	60.4436	4.99702e-09	7.97948e-08
ENSMUSG00000026976	Pax8	3	4.82191	2.02363	61.0141	5.03397e-09	8.03036e-08
ENSMUSG00000018678	Sp2		-1.16612	5.40238	60.4001	5.03681e-09	8.03036e-08
ENSMUSG00000014329	Bicc1	19	3.59853	2.6013	60.3743	5.0605e-09	8.06179e-08
ENSMUSG00000033578	Tmem35a	18	4.78026	2.16251	62.7422	5.09302e-09	8.10722e-08
ENSMUSG00000050440	Hamp		-1.71808	4.85413	63.7208	5.09776e-09	8.10839e-08
ENSMUSG00000022533	Atp13a3		0.870716	7.37588	60.201	5.2229e-09	8.30092e-08
ENSMUSG00000032680	6820408C15Rik	19	4.04956	2.23245	60.1774	5.24553e-09	8.32408e-08
ENSMUSG00000035545	Leng8		-0.73644	8.4407	60.1772	5.24568e-09	8.32408e-08
ENSMUSG00000010122	Slc47a1	3	2.57985	3.69174	60.1552	5.2668e-09	8.35106e-08
ENSMUSG00000021090	Lrrc9		-1.15153	4.03313	60.1487	5.27305e-09	8.35442e-08
ENSMUSG00000046605	B3gntl1		-0.90901	5.40201	60.1273	5.29367e-09	8.38054e-08
ENSMUSG00000040907	Atp1a3	3	5.35688	2.95776	67.3009	5.30266e-09	8.3831e-08
ENSMUSG00000035824	Tk2		-1.03977	4.97276	60.1171	5.30356e-09	8.3831e-08
ENSMUSG00000101640	Gm28376		-2.60249	1.96505	60.0567	5.36241e-09	8.46951e-08
ENSMUSG00000002100	Mybpc3	3	1.83139	3.94595	59.9806	5.43755e-09	8.58151e-08
ENSMUSG00000036198	Arhgap36	3	4.29469	1.82904	63.7076	5.44377e-09	8.58463e-08
ENSMUSG00000092622	Khdc3	3	4.25397	1.56552	59.9683	5.44978e-09	8.58743e-08
ENSMUSG00000028645	Slc2a1		-0.824685	6.73399	59.903	5.51532e-09	8.68396e-08
ENSMUSG00000107070	Gm35191	3	7.73451	1.68301	75.3223	5.5303e-09	8.70078e-08
ENSMUSG00000030303	Far2	16	1.32359	4.3205	59.8608	5.5581e-09	8.73773e-08
ENSMUSG00000062638	Btnl1		-1.07207	5.30675	59.8102	5.6099e-09	8.8055e-08
ENSMUSG00000020932	Gfap	3	3.4919	1.9587	59.8111	5.60901e-09	8.8055e-08
ENSMUSG00000045636	Mtus1	17	2.00267	4.68419	59.7762	5.64503e-09	8.85378e-08
ENSMUSG00000039529	Atp8b1	10,11,15,16,17	2.26652	4.84813	62.1958	5.65378e-09	8.86065e-08
ENSMUSG00000022865	Cxadr		0.978864	6.94343	59.7606	5.66112e-09	8.8653e-08
ENSMUSG00000030064	Frmd4b	10,11,15,16,17,19,3	1.6295	5.83407	62.0232	5.74661e-09	8.99223e-08
ENSMUSG00000048450	Msx1	3	2.86715	2.44299	59.6709	5.75513e-09	8.99861e-08
ENSMUSG00000038007	Acer2	10,17,18,19,3,4	2.23615	3.16005	59.6045	5.82567e-09	9.10188e-08
ENSMUSG00000026645	Olah	19,3	5.16694	1.61312	61.9517	5.83172e-09	9.10431e-08
ENSMUSG00000038387	Rras		-0.97775	5.19394	59.5839	5.8478e-09	9.12239e-08
ENSMUSG00000011350	Gm5893		-1.8789	3.03236	59.5495	5.88487e-09	9.17315e-08
ENSMUSG00000028488	Sh3gl2	19,3	2.73926	2.60467	59.5169	5.92022e-09	9.22116e-08
ENSMUSG00000054716	Zfp771		-1.35122	4.15141	59.508	5.92993e-09	9.22919e-08
ENSMUSG00000013539	Tango2		-0.763346	7.01561	59.4981	5.9407e-09	9.23886e-08
ENSMUSG00000102664	Gm38380		-0.909305	5.132	59.4842	5.95592e-09	9.25543e-08
ENSMUSG00000024261	Syt4	3	7.8349	1.80891	68.9866	5.98993e-09	9.30114e-08
ENSMUSG00000078706	Gm53	3	5.73479	1.56241	63.1222	5.99862e-09	9.3075e-08
ENSMUSG00000101337	Dnah7c	19	4.24666	2.14707	61.7757	6.0112e-09	9.31989e-08
ENSMUSG00000023277	Twf2		-0.952408	5.5973	59.4204	6.02629e-09	9.33615e-08
ENSMUSG00000034336	Ina	18,3	7.03763	1.38634	64.5369	6.04576e-09	9.35275e-08
ENSMUSG00000056605	Krt72	3	6.60848	2.17107	66.6556	6.05531e-09	9.35275e-08
ENSMUSG00000042671	Rgs8	18,3	4.43105	3.26346	62.6155	6.05204e-09	9.35275e-08
ENSMUSG00000053930	Shisa6	10,11,16,19,3	1.78677	4.06472	59.3941	6.05547e-09	9.35275e-08
ENSMUSG00000068874	Selenbp1	17	2.30381	2.59825	59.3705	6.08194e-09	9.38647e-08
ENSMUSG00000045684	Lcn6	3	7.69201	1.62104	106.588	6.1342e-09	9.45993e-08
ENSMUSG00000044819	Oxgr1		-1.88497	2.75299	59.3112	6.14876e-09	9.47517e-08
ENSMUSG00000033590	Myo5c	17	3.37139	3.9273	63.1865	6.15457e-09	9.47691e-08
ENSMUSG00000052331	Ankrd44	18	1.24799	5.00253	59.3001	6.16126e-09	9.48002e-08
ENSMUSG00000055322	Tns1	3	2.96831	6.08614	74.5416	6.16917e-09	9.48498e-08
ENSMUSG00000057346	Apol9a	17	6.57427	3.42998	62.858	6.26839e-09	9.63022e-08
ENSMUSG00000074652	Myh7b	18	1.74881	4.11991	59.1863	6.29197e-09	9.65912e-08
ENSMUSG00000041528	Rnf123		-0.808431	7.16667	59.1633	6.31871e-09	9.69283e-08
ENSMUSG00000053063	Clec12a	16,19,3	4.84739	1.96608	59.156	6.32731e-09	9.69869e-08
ENSMUSG00000028914	Casp9		-0.933391	5.27931	59.1054	6.3867e-09	9.78231e-08
ENSMUSG00000074896	Ifit3	17	3.26917	5.01329	61.6191	6.40919e-09	9.80936e-08
ENSMUSG00000030683	Sez6l2		-1.27787	6.50277	62.7267	6.42185e-09	9.82132e-08
ENSMUSG00000036110	Slc17a2	3	3.98386	1.94344	59.0586	6.44208e-09	9.84481e-08
ENSMUSG00000110737	4930444F02Rik	19	3.4436	1.93344	64.1336	6.44996e-09	9.84944e-08
ENSMUSG00000034292	Traf3ip1	19	1.06315	4.75335	59.0222	6.48561e-09	9.89642e-08
ENSMUSG00000020628	Trappc12		-0.719981	6.7402	59.0089	6.5016e-09	9.91334e-08
ENSMUSG00000022057	Adamdec1	17	5.11724	3.15231	61.3771	6.50985e-09	9.91846e-08
ENSMUSG00000000567	Sox9		-0.996442	7.68623	59.5775	6.64288e-09	1.01135e-07
ENSMUSG00000029270	Dipk1a	10,11,16,17,18,19,3,4	2.2451	4.6664	58.8618	6.68098e-09	1.01639e-07
ENSMUSG00000041986	Elmod1	19	5.68763	1.98982	62.4584	6.70139e-09	1.01873e-07
ENSMUSG00000036225	Kctd1	19	1.3559	5.88145	58.8379	6.7106e-09	1.01937e-07
ENSMUSG00000031871	Cdh5	3	3.93707	1.33638	62.4312	6.73208e-09	1.02186e-07
ENSMUSG00000002733	Plekha3		-0.72267	6.32352	58.7774	6.78624e-09	1.02931e-07
ENSMUSG00000038765	Lmx1b	15	5.2334	1.83385	58.7575	6.8114e-09	1.03236e-07
ENSMUSG00000047880	Cxcr5		-1.11702	5.1569	58.691	6.89593e-09	1.04439e-07
ENSMUSG00000006127	Inpp5k		-0.690968	6.54701	58.645	6.95505e-09	1.05256e-07
ENSMUSG00000005892	Trh	3	7.9695	1.85094	104.798	6.98614e-09	1.05647e-07
ENSMUSG00000064147	Rab44	3	2.76796	2.99414	58.5945	7.02061e-09	1.06089e-07
ENSMUSG00000039497	Dse	10,15,17,18,3	1.47933	4.58558	58.5863	7.03123e-09	1.06146e-07
ENSMUSG00000022146	Osmr		0.849535	8.00288	58.5836	7.03482e-09	1.06146e-07
ENSMUSG00000058740	Kcnt1	3	1.78098	4.52583	59.552	7.06732e-09	1.06536e-07
ENSMUSG00000026980	Ly75		-0.759246	7.61711	58.5558	7.07118e-09	1.06536e-07
ENSMUSG00000026415	Fcamr	10,11,16,17,18,3	2.34429	3.24542	58.5353	7.09825e-09	1.06864e-07
ENSMUSG00000010825	Grid2ip	3	3.05723	2.40796	58.4694	7.18574e-09	1.08101e-07
ENSMUSG00000109814	Gm45847		-2.19761	2.57224	58.4338	7.23341e-09	1.08737e-07
ENSMUSG00000042810	Krba1		-0.887061	7.7736	58.4228	7.24833e-09	1.08881e-07
ENSMUSG00000036327	Qsox2		-0.684597	5.69639	58.4025	7.27566e-09	1.0921e-07
ENSMUSG00000043110	Lrrn4	3,8	2.54664	3.17694	58.7042	7.28261e-09	1.09234e-07
ENSMUSG00000027931	Npr1	3	4.48716	2.44124	58.365	7.32675e-09	1.09815e-07
ENSMUSG00000073722	4931408C20Rik		-1.55386	5.01432	61.4397	7.38691e-09	1.10634e-07
ENSMUSG00000020647	Ncoa1		-0.732015	7.41225	58.3023	7.41274e-09	1.10939e-07
ENSMUSG00000028373	Astn2	15,17,3,8	4.62014	2.37993	58.6484	7.43113e-09	1.11132e-07
ENSMUSG00000034040	Galnt17		-0.872381	7.70765	58.2664	7.46255e-09	1.1152e-07
ENSMUSG00000002379	Ndufa11		-1.55862	5.03828	59.7081	7.48563e-09	1.11782e-07
ENSMUSG00000015749	Anp32e		0.784116	6.176	58.2438	7.49408e-09	1.11797e-07
ENSMUSG00000036356	Csgalnact1	16	1.48556	3.8691	58.2412	7.49767e-09	1.11797e-07
ENSMUSG00000104661	Gm42768		4.15246	1.76178	58.2263	7.51861e-09	1.12027e-07
ENSMUSG00000040856	Dlk1	18	7.26036	3.83535	72.6934	7.54754e-09	1.12376e-07
ENSMUSG00000007653	Gabrb2	3	4.25001	2.28314	58.1157	7.67539e-09	1.14195e-07
ENSMUSG00000068323	Slc4a5	3	3.17106	2.05551	58.1106	7.68272e-09	1.14221e-07
ENSMUSG00000028031	Dkk2	3	2.97901	3.03692	59.3571	7.69303e-09	1.1429e-07
ENSMUSG00000034390	Cmip		-0.735761	8.17158	58.0679	7.74415e-09	1.14965e-07
ENSMUSG00000040852	Plekhh2	17	1.32335	4.68999	58.0466	7.77507e-09	1.1534e-07
ENSMUSG00000113055	Gm48700		6.68327	1.52591	64.5111	7.79171e-09	1.15412e-07
ENSMUSG00000033595	Lgi3	3	6.4036	1.15039	66.2065	7.80704e-09	1.15412e-07
ENSMUSG00000064330	Pde6h	19	4.89064	1.46885	59.1073	7.7978e-09	1.15412e-07
ENSMUSG00000025665	Rps6ka6	3,4,8	1.67931	4.54186	58.0237	7.80845e-09	1.15412e-07
ENSMUSG00000026573	Xcl1	3	5.66587	1.38843	61.5618	7.79322e-09	1.15412e-07
ENSMUSG00000051920	Rspo2	3	5.10729	1.57477	58.0154	7.82061e-09	1.15508e-07
ENSMUSG00000074505	Fat3	10,15,16,17,18,19,3,8	2.41916	7.1852	62.507	7.84635e-09	1.15804e-07
ENSMUSG00000085811	Cep112it		-2.06474	2.77816	57.9758	7.87863e-09	1.16195e-07
ENSMUSG00000030276	Ttll3		-1.00317	5.6974	57.9646	7.89516e-09	1.16355e-07
ENSMUSG00000031936	Hephl1	16,3	4.79323	1.7218	57.9324	7.94288e-09	1.16973e-07
ENSMUSG00000055629	B4galnt4	17,3,4	2.61087	2.70935	57.8912	8.00445e-09	1.17794e-07
ENSMUSG00000017679	Ttpal		-0.662309	6.69719	57.882	8.01817e-09	1.1791e-07
ENSMUSG00000068009	Bpifb6	3	4.97171	1.83786	61.3861	8.02866e-09	1.17979e-07
ENSMUSG00000096564	Gm24099		-3.33599	1.81746	57.8427	8.07741e-09	1.18536e-07
ENSMUSG00000001901	Kcnh6		-0.886172	7.80247	57.8421	8.07829e-09	1.18536e-07
ENSMUSG00000021994	Wnt5a	10,17,3	2.23103	4.30393	57.833	8.09205e-09	1.18652e-07
ENSMUSG00000024855	Pacs1		-0.66016	6.93151	57.8275	8.1005e-09	1.1869e-07
ENSMUSG00000105160	A530030E21Rik		-2.37531	2.49493	57.8037	8.13666e-09	1.19134e-07
ENSMUSG00000067578	Cbln4		-2.02117	3.66968	57.793	8.15294e-09	1.19286e-07
ENSMUSG00000022311	Csmd3	3	4.75665	1.67283	58.8481	8.17326e-09	1.19497e-07
ENSMUSG00000026686	Lmx1a	3	6.62032	0.896599	72.2408	8.18691e-09	1.1961e-07
ENSMUSG00000037224	Zfyve28		-1.20194	4.7354	57.7638	8.19781e-09	1.19683e-07
ENSMUSG00000003873	Bax		-1.0128	5.65191	57.745	8.22672e-09	1.20019e-07
ENSMUSG00000074968	Ano3	19,3	2.83705	2.01003	57.7143	8.27413e-09	1.20624e-07
ENSMUSG00000003380	Rabac1		-0.836713	6.03809	57.7072	8.28519e-09	1.20662e-07
ENSMUSG00000001918	Slc1a5	17	1.39542	4.24814	57.705	8.28864e-09	1.20662e-07
ENSMUSG00000052187	Hbb-y	3	8.34621	2.22894	71.6373	8.36281e-09	1.21654e-07
ENSMUSG00000058152	Chsy3	1,15,17,3,4	2.09491	3.20845	57.6434	8.38502e-09	1.2189e-07
ENSMUSG00000042333	Tnfrsf14		-0.94585	6.27451	57.5472	8.53783e-09	1.23937e-07
ENSMUSG00000041215	Yeats2		0.799567	6.68349	57.5471	8.53813e-09	1.23937e-07
ENSMUSG00000033770	Clcnka	18	4.67956	1.32429	58.5807	8.58075e-09	1.24467e-07
ENSMUSG00000037605	Adgrl3	18	1.40357	5.65151	57.4565	8.68468e-09	1.25884e-07
ENSMUSG00000041193	Pla2g5	19,3	5.22127	2.2956	57.4365	8.71743e-09	1.26269e-07
ENSMUSG00000091415	Ak9	19	3.57165	2.35116	57.3379	8.88087e-09	1.28544e-07
ENSMUSG00000043366	Olfr78	3	7.16577	1.22284	71.5665	8.93591e-09	1.29249e-07
ENSMUSG00000047793	Sned1	19	1.29805	5.2689	57.285	8.9698e-09	1.29646e-07
ENSMUSG00000074994	Qser1	17,19,4	1.03856	6.61722	57.1896	9.13268e-09	1.31812e-07
ENSMUSG00000028211	Trp53inp1		0.757039	7.65452	57.1904	9.13121e-09	1.31812e-07
ENSMUSG00000058248	Kcnh1	16	1.41441	5.65847	57.1306	9.23489e-09	1.33193e-07
ENSMUSG00000023192	Grm2	3	4.33815	1.6783	57.1183	9.2564e-09	1.33408e-07
ENSMUSG00000031897	Psmb10		-0.795517	6.69824	57.0916	9.30315e-09	1.33987e-07
ENSMUSG00000047798	Cd300lf	3	3.33754	3.99527	57.0747	9.333e-09	1.34175e-07
ENSMUSG00000023206	Il15ra		-0.678627	7.68611	57.0765	9.32978e-09	1.34175e-07
ENSMUSG00000015653	Steap2	17	4.8606	3.30975	58.4648	9.33612e-09	1.34175e-07
ENSMUSG00000026315	Serpinb8	10,16,17,19,3	2.61288	3.89633	58.8675	9.35542e-09	1.34357e-07
ENSMUSG00000032295	Man2c1		-0.845527	6.91213	56.992	9.47992e-09	1.36049e-07
ENSMUSG00000025573	6030468B19Rik		-1.56216	3.94484	56.9711	9.51752e-09	1.36492e-07
ENSMUSG00000033540	Idua		-1.1519	5.22556	56.9579	9.54131e-09	1.36736e-07
ENSMUSG00000043067	Dpy19l1		-0.583405	6.4429	56.9402	9.57333e-09	1.37098e-07
ENSMUSG00000033335	Dnm2		-0.640208	7.69415	56.9149	9.61917e-09	1.37657e-07
ENSMUSG00000029646	Cdx2	3	6.97259	1.53256	64.7788	9.68577e-09	1.38513e-07
ENSMUSG00000025795	Rassf3		-0.653714	6.86696	56.8701	9.70124e-09	1.38636e-07
ENSMUSG00000027329	Spef1	17,18,19,4	1.33829	4.13778	56.8649	9.71069e-09	1.38673e-07
ENSMUSG00000023046	Igfbp6	11,3	2.53314	3.42806	58.2596	9.8405e-09	1.40428e-07
ENSMUSG00000040875	Osbpl10		-1.31272	5.52762	56.7847	9.85936e-09	1.40499e-07
ENSMUSG00000033200	Tpsg1	3	5.44514	1.35047	56.7855	9.858e-09	1.40499e-07
ENSMUSG00000024552	Slc14a2	3	3.17543	2.19132	56.7264	9.96907e-09	1.41863e-07
ENSMUSG00000042121	Ssh1		-0.767828	8.27673	56.7273	9.96727e-09	1.41863e-07
ENSMUSG00000039168	Dap		-0.684425	6.20042	56.6708	1.00747e-08	1.43266e-07
ENSMUSG00000017144	Rnd3	10,11,16,17,3	1.61629	4.66861	56.6447	1.01248e-08	1.43877e-07
ENSMUSG00000044647	Csrnp3		-0.873671	6.13504	56.6282	1.01565e-08	1.44227e-07
ENSMUSG00000071984	Fndc1	19	4.43757	3.39281	63.1476	1.0385e-08	1.47367e-07
ENSMUSG00000027966	Col11a1	3	5.62135	1.51271	59.8093	1.05136e-08	1.49088e-07
ENSMUSG00000043681	Fam25c	10,3	3.24401	3.35298	59.2273	1.05247e-08	1.49142e-07
ENSMUSG00000070044	Fam149a	19	1.84684	3.96761	56.4312	1.05441e-08	1.49208e-07
ENSMUSG00000021612	Slc6a18	3	8.13592	2.06592	63.6703	1.05399e-08	1.49208e-07
ENSMUSG00000041164	Zmiz2		-0.864957	8.48635	56.4006	1.06056e-08	1.49974e-07
ENSMUSG00000000037	Scml2	19	3.79013	1.8532	56.3789	1.06497e-08	1.50492e-07
ENSMUSG00000020807	4933427D14Rik		-4.08514	3.73691	65.4379	1.07031e-08	1.51141e-07
ENSMUSG00000094651	Gal3st2		-1.55985	3.38791	56.3264	1.07566e-08	1.51791e-07
ENSMUSG00000062054	Iah1		-0.747444	5.82803	56.2767	1.08591e-08	1.53131e-07
ENSMUSG00000099032	Tcf24	19,3	2.42238	2.43944	56.2262	1.0964e-08	1.54503e-07
ENSMUSG00000022790	Igsf11	3	3.18764	1.88241	56.2068	1.10047e-08	1.54968e-07
ENSMUSG00000021451	Sema4d		-0.783561	6.49467	56.0511	1.13369e-08	1.59536e-07
ENSMUSG00000009145	Dqx1		-1.34458	4.38657	56.0435	1.13533e-08	1.59656e-07
ENSMUSG00000066279	Chrna10		-1.42684	4.04378	56.0173	1.14104e-08	1.60347e-07
ENSMUSG00000005320	Fgfr4	18	3.20327	3.44878	55.9963	1.14562e-08	1.6088e-07
ENSMUSG00000023800	Tiam2	19,3,8	1.3794	4.49778	55.9798	1.14926e-08	1.61278e-07
ENSMUSG00000022523	Fgf12	11,3	2.96926	2.16535	55.9507	1.15568e-08	1.62067e-07
ENSMUSG00000024477	Pggt1b	17,4	1.74518	6.31948	62.4603	1.16325e-08	1.63015e-07
ENSMUSG00000039391	Ccdc81	19	3.89846	1.99699	55.9022	1.16645e-08	1.63351e-07
ENSMUSG00000031425	Plp1	15,16,17,19,3	2.33048	3.07014	55.8908	1.16899e-08	1.63594e-07
ENSMUSG00000033904	Ccp110	19	1.12183	6.05118	55.8708	1.17348e-08	1.64109e-07
ENSMUSG00000016664	Pacsin2		-0.710866	7.83403	55.8059	1.18817e-08	1.66049e-07
ENSMUSG00000034912	Mdga2	10,11,15,16,3,4	1.80561	4.80901	55.7874	1.19238e-08	1.66523e-07
ENSMUSG00000112662	Gm47922		-0.965327	5.44217	55.7776	1.19462e-08	1.6672e-07
ENSMUSG00000006642	Tcf23	3	5.4052	1.21301	59.0461	1.2e-08	1.67356e-07
ENSMUSG00000033350	Chst2		-1.08484	6.55706	56.1082	1.20649e-08	1.68145e-07
ENSMUSG00000034730	Adgrb1	19,3	1.298	4.99907	55.7013	1.21224e-08	1.68831e-07
ENSMUSG00000026890	Lhx6	19,3	4.34762	1.3111	60.2264	1.22593e-08	1.70611e-07
ENSMUSG00000066800	Rnasel		-0.797809	7.82565	55.6395	1.22671e-08	1.70611e-07
ENSMUSG00000028730	Cfap57	19	3.34735	2.26219	55.5721	1.2427e-08	1.72717e-07
ENSMUSG00000037649	H2-DMa		-0.714418	6.9378	55.5512	1.24769e-08	1.73291e-07
ENSMUSG00000031111	Igsf1	3	8.43085	2.29765	71.9457	1.24929e-08	1.73394e-07
ENSMUSG00000053914	Kdm4d		-1.8339	3.23187	55.496	1.26102e-08	1.74903e-07
ENSMUSG00000026135	Zfp142		-0.81254	6.55418	55.4896	1.26257e-08	1.74999e-07
ENSMUSG00000031659	Adcy7	11,3	1.36074	4.07752	55.4562	1.27069e-08	1.76004e-07
ENSMUSG00000030775	Trat1	3,8	5.47778	1.25499	58.691	1.27667e-08	1.76711e-07
ENSMUSG00000042179	Pnliprp1	17,3	6.78446	1.03901	62.9604	1.28105e-08	1.77196e-07
ENSMUSG00000037426	Depdc5		-0.679313	7.13496	55.41	1.28205e-08	1.77213e-07
ENSMUSG00000032306	Mpi		-0.917268	6.28585	55.4006	1.28437e-08	1.77413e-07
ENSMUSG00000096918	Gm16863		-2.07456	2.33327	55.351	1.2967e-08	1.78995e-07
ENSMUSG00000048310	Pskh1		-1.00924	5.73158	55.3376	1.30007e-08	1.79337e-07
ENSMUSG00000026818	Cel	16,18,19,3,8	2.51217	2.80298	55.2753	1.31576e-08	1.81254e-07
ENSMUSG00000103854	Gm37250		-1.64826	3.22946	55.2754	1.31574e-08	1.81254e-07
ENSMUSG00000046532	Ar		-1.01682	6.95689	56.0622	1.32072e-08	1.81814e-07
ENSMUSG00000026170	Cyp27a1		-1.23591	4.99581	55.189	1.33787e-08	1.83926e-07
ENSMUSG00000029817	Tra2a		0.658733	6.90835	55.1902	1.33754e-08	1.83926e-07
ENSMUSG00000057069	Ero1lb		-0.674557	8.33861	55.1685	1.34318e-08	1.8448e-07
ENSMUSG00000104484	Gm33142		-1.35559	3.86698	55.1632	1.34455e-08	1.8448e-07
ENSMUSG00000045967	Gpr158	3	2.88255	1.98085	55.1603	1.34531e-08	1.8448e-07
ENSMUSG00000022586	Ly6i		-1.23638	4.74558	55.1593	1.34554e-08	1.8448e-07
ENSMUSG00000091844	Gm8251	19,3,4,8	3.77701	1.91734	55.1424	1.34994e-08	1.84957e-07
ENSMUSG00000025194	Abcc2	11	1.77217	4.00549	55.0914	1.36331e-08	1.86663e-07
ENSMUSG00000042581	Thsd7b	4	1.43129	5.5911	57.2037	1.36609e-08	1.86917e-07
ENSMUSG00000111258	Gm34397		-1.96916	2.28837	55.0619	1.37111e-08	1.87478e-07
ENSMUSG00000017132	Cyth1		-0.841076	6.87276	55.0512	1.37394e-08	1.87738e-07
ENSMUSG00000022209	Dhrs2	3	5.69006	1.41862	62.493	1.37777e-08	1.88134e-07
ENSMUSG00000082051	Gm16072		-1.79628	2.48942	55.0159	1.38336e-08	1.8877e-07
ENSMUSG00000024128	Sbp	3	7.14568	1.27829	68.2176	1.39327e-08	1.89866e-07
ENSMUSG00000020027	Socs2	17	1.33871	5.02824	54.9802	1.39295e-08	1.89866e-07
ENSMUSG00000025220	Oga		0.678192	7.74105	54.9514	1.40073e-08	1.90755e-07
ENSMUSG00000107706	Gm44022		2.80461	4.40024	54.9389	1.40412e-08	1.91088e-07
ENSMUSG00000006269	Atp6v1b1	17	2.97896	2.98302	54.8729	1.4222e-08	1.93419e-07
ENSMUSG00000046378	Asphd1		-1.46685	3.46761	54.8183	1.43733e-08	1.95346e-07
ENSMUSG00000044768	D1Ertd622e	19	1.37654	4.539	54.7937	1.44421e-08	1.96046e-07
ENSMUSG00000015053	Gata2	3	4.70734	2.11055	54.7929	1.44442e-08	1.96046e-07
ENSMUSG00000037071	Scd1		0.670444	7.97262	54.7788	1.44838e-08	1.96453e-07
ENSMUSG00000001670	Tat	3	7.16333	1.33827	62.167	1.44985e-08	1.96521e-07
ENSMUSG00000049538	Adamts16	3	6.8899	1.17909	62.1121	1.46241e-08	1.97958e-07
ENSMUSG00000034206	Polq	4	1.35817	4.18377	54.7317	1.46167e-08	1.97958e-07
ENSMUSG00000035954	Dock4		0.99854	6.35478	54.6999	1.47072e-08	1.9895e-07
ENSMUSG00000071766	Rhox12	19,3	4.95753	1.40176	57.8792	1.4722e-08	1.99018e-07
ENSMUSG00000025078	Nhlrc2	16	1.05302	6.67932	54.6487	1.48542e-08	2.0067e-07
ENSMUSG00000111837	Gm47135		-1.94535	2.77138	54.6337	1.48976e-08	2.01123e-07
ENSMUSG00000057074	Ces1g	3	3.22683	2.26349	59.0595	1.49337e-08	2.01476e-07
ENSMUSG00000116520	4930414F18Rik		-1.22366	4.29835	54.5979	1.50015e-08	2.02166e-07
ENSMUSG00000000782	Tcf7		-0.99911	6.87607	55.5053	1.50048e-08	2.02166e-07
ENSMUSG00000032125	Robo4	16,3	6.41007	2.06448	58.2693	1.5077e-08	2.03004e-07
ENSMUSG00000038671	Arfrp1		-0.718737	6.06214	54.5621	1.51063e-08	2.03262e-07
ENSMUSG00000074802	Gas2l3	19	1.72176	3.56738	54.4909	1.5317e-08	2.05961e-07
ENSMUSG00000109336	Samd4b		-1.09789	7.62776	57.6075	1.53984e-08	2.06918e-07
ENSMUSG00000005621	Zfp592		-0.698963	6.66673	54.4363	1.54805e-08	2.07883e-07
ENSMUSG00000053519	Kcnip1	3	4.55231	1.67556	55.3838	1.55312e-08	2.08426e-07
ENSMUSG00000036885	Arhgef26	17	1.8633	3.99286	54.3899	1.56212e-08	2.09495e-07
ENSMUSG00000033361	Prrg3	4,8	1.22933	6.64771	55.4075	1.57691e-08	2.1134e-07
ENSMUSG00000046727	Cystm1		-1.06481	6.04618	54.3274	1.58126e-08	2.11782e-07
ENSMUSG00000032226	Gcnt3	11,18	3.95535	2.75078	56.4978	1.5876e-08	2.1235e-07
ENSMUSG00000042195	Slc35f2	10,11,19,3,4	2.45914	2.49033	54.3079	1.58728e-08	2.1235e-07
ENSMUSG00000020695	Mrc2	8	5.50048	2.82266	59.8257	1.5906e-08	2.12612e-07
ENSMUSG00000032878	Ccdc85a	11,15,18,3,4	2.41143	3.29643	54.2868	1.59382e-08	2.12885e-07
ENSMUSG00000095961	Vmn2r102	3	6.72019	0.973633	67.2228	1.59475e-08	2.12885e-07
ENSMUSG00000073684	Faap20		-0.943075	5.07846	54.2732	1.59807e-08	2.13164e-07
ENSMUSG00000020718	Polg2		-0.7661	6.63634	54.2704	1.59894e-08	2.13164e-07
ENSMUSG00000018634	Crhr1	3	5.03581	2.03877	55.3014	1.60042e-08	2.13201e-07
ENSMUSG00000040339	Fam102b		-0.844883	7.58283	54.2627	1.60133e-08	2.13201e-07
ENSMUSG00000050917	Fgf4	3	7.8119	1.74211	68.3845	1.63261e-08	2.17224e-07
ENSMUSG00000026208	Des		-1.5037	5.84601	58.1294	1.64188e-08	2.18314e-07
ENSMUSG00000070368	Prok1	3	5.56774	1.44247	56.1173	1.6455e-08	2.18652e-07
ENSMUSG00000015659	Serac1		-0.871635	6.21899	54.1079	1.65051e-08	2.19174e-07
ENSMUSG00000016758	Bik		-1.22855	4.66449	54.0927	1.65541e-08	2.1968e-07
ENSMUSG00000043535	Setx		0.677822	7.38288	54.0885	1.65675e-08	2.19714e-07
ENSMUSG00000032122	Slc37a2	10,18,19,4	1.44577	5.15621	54.0431	1.67154e-08	2.21531e-07
ENSMUSG00000024681	Ms4a3	3	7.24953	1.37298	62.9272	1.67266e-08	2.21535e-07
ENSMUSG00000114289	Gm48453	3	7.00643	1.1564	66.8262	1.68368e-08	2.22849e-07
ENSMUSG00000049556	Lingo1		-1.866	6.22752	64.2352	1.70974e-08	2.2615e-07
ENSMUSG00000042286	Stab1	19,3,8	1.95567	3.26666	53.9034	1.71787e-08	2.27078e-07
ENSMUSG00000026187	Xrcc5	15,17,18,19,4	1.23464	5.21318	53.8913	1.72198e-08	2.27472e-07
ENSMUSG00000020405	Fabp6	3	2.95449	2.68105	54.4361	1.72387e-08	2.27574e-07
ENSMUSG00000109006	B230209E15Rik		-2.2115	2.58394	53.826	1.74416e-08	2.30101e-07
ENSMUSG00000047641	Krt87	3	2.45994	2.78171	53.817	1.74723e-08	2.30358e-07
ENSMUSG00000001506	Col1a1	3	6.97862	5.08975	71.8989	1.7582e-08	2.31635e-07
ENSMUSG00000030124	Lag3		-1.22374	4.62503	53.7822	1.75921e-08	2.31635e-07
ENSMUSG00000038879	Nipal2	10,11,15,17,18,19,4	1.77427	4.81793	53.7477	1.77116e-08	2.33058e-07
ENSMUSG00000010453	Kansl3		-0.631394	7.66467	53.6775	1.79575e-08	2.3614e-07
ENSMUSG00000109402	Gm45040	3	6.67688	0.964389	60.635	1.84724e-08	2.42753e-07
ENSMUSG00000018740	Slc25a35		-0.893271	6.04482	53.525	1.8504e-08	2.4301e-07
ENSMUSG00000020286	1700093K21Rik		-3.08424	1.36636	53.5049	1.85772e-08	2.43814e-07
ENSMUSG00000061517	Sox21		-1.00617	5.44735	53.4844	1.86526e-08	2.44645e-07
ENSMUSG00000024232	Bambi	3	3.14583	2.55584	53.4732	1.86936e-08	2.45024e-07
ENSMUSG00000025586	Cpeb1		-1.19734	4.71753	53.4671	1.8716e-08	2.45159e-07
ENSMUSG00000063810	Alms1		0.86805	6.40647	53.4463	1.87932e-08	2.45852e-07
ENSMUSG00000026283	Ing5		-0.746301	5.8814	53.4479	1.87871e-08	2.45852e-07
ENSMUSG00000084120	Gm11624		6.52055	0.875557	62.1533	1.88166e-08	2.45999e-07
ENSMUSG00000040181	Fmo1	17	3.96749	4.38777	61.9805	1.88513e-08	2.46176e-07
ENSMUSG00000071234	Syndig1l	3	5.19855	1.12046	54.3641	1.88544e-08	2.46176e-07
ENSMUSG00000034858	Fam214a		-0.755336	7.43973	53.4188	1.88952e-08	2.46391e-07
ENSMUSG00000028057	Rit1		-0.804766	5.88052	53.4219	1.88835e-08	2.46391e-07
ENSMUSG00000110266	Gm32742		-1.16088	5.62118	53.7638	1.89411e-08	2.46831e-07
ENSMUSG00000039844	Rapgef1		-0.986109	8.6176	55.6995	1.90695e-08	2.48185e-07
ENSMUSG00000024308	Tapbp		-0.766472	8.35882	53.3745	1.90609e-08	2.48185e-07
ENSMUSG00000046093	Hpcal4	3	2.74401	3.43787	53.2668	1.94701e-08	2.53236e-07
ENSMUSG00000055862	Izumo4		-0.909433	5.95852	53.2608	1.94931e-08	2.53373e-07
ENSMUSG00000102777	Gm38161		-2.66027	1.98727	53.1247	2.00247e-08	2.60116e-07
ENSMUSG00000033615	Cplx1	19	3.47908	2.03121	53.1066	2.00965e-08	2.60881e-07
ENSMUSG00000034659	Tmem109		-0.95529	5.73255	53.0953	2.01413e-08	2.61295e-07
ENSMUSG00000026807	Ak8	19	2.97734	1.95294	53.0611	2.02779e-08	2.62899e-07
ENSMUSG00000007783	Cpt1c		-1.01475	5.1936	53.0202	2.0443e-08	2.6487e-07
ENSMUSG00000030527	Crtc3		-0.903191	6.13294	53.0094	2.04868e-08	2.65269e-07
ENSMUSG00000034177	Rnf43		-0.714154	6.95194	52.9783	2.06131e-08	2.66733e-07
ENSMUSG00000026473	Glul	17	1.2098	6.98738	54.1516	2.08172e-08	2.69202e-07
ENSMUSG00000022096	Hr	10	1.5003	5.18239	52.9175	2.08632e-08	2.69498e-07
ENSMUSG00000024601	Isoc1	17,18,19,4	1.0321	6.07567	52.9166	2.08667e-08	2.69498e-07
ENSMUSG00000024857	Cabp2	3	4.49032	1.14102	52.8812	2.10139e-08	2.71226e-07
ENSMUSG00000028064	Sema4a		-0.986864	7.32068	54.2954	2.11324e-08	2.72583e-07
ENSMUSG00000024340	Btnl2		-1.0884	6.01027	53.4277	2.11996e-08	2.73275e-07
ENSMUSG00000019893	Ros1	11	3.84758	1.5864	52.8273	2.12396e-08	2.73617e-07
ENSMUSG00000042359	Osbpl6	11,15,16,17,18,19,4,8	1.22923	6.01895	52.7975	2.13656e-08	2.75065e-07
ENSMUSG00000002395	Use1		-0.752389	6.2393	52.7915	2.13909e-08	2.75217e-07
ENSMUSG00000025355	Mmp19	8	3.86285	1.83884	52.7879	2.14066e-08	2.75243e-07
ENSMUSG00000022382	Wnt7b	17	2.74468	3.26409	52.7709	2.14787e-08	2.75995e-07
ENSMUSG00000026580	Selp	19,3	7.23143	1.32274	65.0226	2.16156e-08	2.77579e-07
ENSMUSG00000032305	Fam219b		-0.918057	5.17116	52.6997	2.17848e-08	2.79421e-07
ENSMUSG00000035459	Stab2	3	3.80728	2.23197	52.6993	2.17867e-08	2.79421e-07
ENSMUSG00000044737	Klk14	3	2.92651	3.66719	56.2184	2.18917e-08	2.80591e-07
ENSMUSG00000020673	Tpo	3	5.40619	1.20553	55.6132	2.2072e-08	2.82723e-07
ENSMUSG00000004952	Rasa4		-1.16013	5.08809	52.6291	2.20928e-08	2.8281e-07
ENSMUSG00000026880	Stom	11,17,19	1.70205	3.65339	52.574	2.23361e-08	2.85744e-07
ENSMUSG00000112090	Gm48231		-1.49111	3.26813	52.5184	2.25849e-08	2.88745e-07
ENSMUSG00000039463	Slc9a8		-0.773172	6.83534	52.4241	2.30135e-08	2.94038e-07
ENSMUSG00000002341	Ncan	19	2.19542	3.29693	52.4206	2.30292e-08	2.94054e-07
ENSMUSG00000101994	Gm18875		-1.05443	4.62962	52.4166	2.30478e-08	2.94106e-07
ENSMUSG00000053411	Cbx7		-0.751334	7.26348	52.3374	2.34148e-08	2.98602e-07
ENSMUSG00000048142	Nat8l	10,11,17,19,3	3.28913	1.9492	52.3084	2.35505e-08	3.00143e-07
ENSMUSG00000035184	Fam124a		-1.18952	4.25643	52.2785	2.36918e-08	3.01565e-07
ENSMUSG00000024227	Pdzph1	3	4.1526	1.21498	56.3934	2.36794e-08	3.01565e-07
ENSMUSG00000100277	1810053B23Rik	11,3	3.74925	1.70414	52.2538	2.38089e-08	3.02674e-07
ENSMUSG00000032068	Plet1	17	1.80507	4.76608	52.3766	2.38003e-08	3.02674e-07
ENSMUSG00000030231	Plekha5		-0.620105	7.60591	52.2452	2.385e-08	3.03007e-07
ENSMUSG00000042157	Sprr2i	3	3.9003	1.85712	53.1376	2.38803e-08	3.03202e-07
ENSMUSG00000055538	Zcchc24	17	2.18467	4.32914	52.2355	2.38963e-08	3.03215e-07
ENSMUSG00000026700	Tnfsf4	11,16,3	3.02108	1.88671	52.2222	2.39598e-08	3.0383e-07
ENSMUSG00000041598	Cdc42ep4		-1.2498	6.03188	54.4089	2.40555e-08	3.04854e-07
ENSMUSG00000044430	Klk12	3	4.78286	1.39958	53.096	2.40739e-08	3.04896e-07
ENSMUSG00000021338	Carmil1		0.760981	7.09654	52.179	2.41677e-08	3.05893e-07
ENSMUSG00000022371	Col14a1		-0.771016	7.62497	52.1693	2.42146e-08	3.06294e-07
ENSMUSG00000042428	Mgat3	17	1.14919	6.36443	52.1657	2.42323e-08	3.06327e-07
ENSMUSG00000029171	Pgm2	17,18	1.55079	4.26649	52.1603	2.42583e-08	3.06465e-07
ENSMUSG00000058145	Adamts17	15	2.18509	5.28696	52.1437	2.43387e-08	3.07289e-07
ENSMUSG00000028496	Mllt3	17	2.12363	4.68789	52.0678	2.47116e-08	3.11804e-07
ENSMUSG00000027445	Cst9	3	6.63577	0.900151	64.0636	2.4738e-08	3.11906e-07
ENSMUSG00000005672	Kit		-0.753085	7.67179	52.0599	2.47505e-08	3.11906e-07
ENSMUSG00000001763	Tspan33		-1.09935	4.87228	52.0351	2.4874e-08	3.13267e-07
ENSMUSG00000050966	Lin28a	10,15,3,4,8	5.13207	1.16084	54.9389	2.49511e-08	3.14043e-07
ENSMUSG00000015869	Prpsap1		-0.677244	6.864	51.9962	2.50683e-08	3.15322e-07
ENSMUSG00000030086	Chchd6		-0.968346	5.2661	51.9893	2.51031e-08	3.15564e-07
ENSMUSG00000030878	Cdr2	11	1.42825	4.32757	51.938	2.53628e-08	3.18593e-07
ENSMUSG00000022261	Sdc2	15,17,18,19,3,4	1.3397	4.94805	51.9355	2.53755e-08	3.18593e-07
ENSMUSG00000017204	Gsdma	15	1.65592	4.149	51.9317	2.53945e-08	3.18635e-07
ENSMUSG00000024500	Ppp2r2b	17	2.83798	2.8805	51.8936	2.55896e-08	3.20883e-07
ENSMUSG00000028996	Rbp7	19	5.38135	1.18764	58.587	2.57095e-08	3.22187e-07
ENSMUSG00000046691	Chtf8		-4.0467	4.10546	62.9661	2.58547e-08	3.23807e-07
ENSMUSG00000031725	Ces1f	3,8	1.98276	4.14809	53.8217	2.5969e-08	3.25038e-07
ENSMUSG00000050558	Prokr2		-1.20098	8.09078	57.3531	2.59985e-08	3.25206e-07
ENSMUSG00000038567	Cyp24a1	11,3	7.46699	1.48677	60.0024	2.62465e-08	3.28106e-07
ENSMUSG00000037406	Htra4		-1.11998	5.53658	52.0162	2.63789e-08	3.29557e-07
ENSMUSG00000073481	Mtarc2		-0.621798	6.97673	51.7258	2.64669e-08	3.30453e-07
ENSMUSG00000044667	Plppr4		-0.919329	6.02732	51.7206	2.64943e-08	3.30591e-07
ENSMUSG00000009575	Cbx5		0.727455	7.2039	51.6943	2.66352e-08	3.32145e-07
ENSMUSG00000042254	Cilp	3	3.52542	5.79283	67.204	2.67367e-08	3.33206e-07
ENSMUSG00000032494	Tdgf1	3	5.4399	1.29364	51.6533	2.68558e-08	3.34484e-07
ENSMUSG00000110148	5830408C22Rik		-0.820036	5.6389	51.6475	2.68872e-08	3.34669e-07
ENSMUSG00000003235	Eif2b5		-0.587296	7.00504	51.6434	2.69094e-08	3.34741e-07
ENSMUSG00000079554	Aox2	10,3	2.00148	3.76897	51.9672	2.6982e-08	3.35438e-07
ENSMUSG00000062488	Ifit3b	17	3.37552	3.30431	51.5674	2.7324e-08	3.39481e-07
ENSMUSG00000049252	Lrp1b		-1.10914	6.94947	54.1621	2.73416e-08	3.39492e-07
ENSMUSG00000045994	B3gat1	3	4.27237	1.37148	51.5584	2.73739e-08	3.39685e-07
ENSMUSG00000103230	Gm17970		-1.39105	4.20815	51.5415	2.74669e-08	3.4063e-07
ENSMUSG00000031864	Ints10	19,4	1.09875	4.93883	51.5041	2.76749e-08	3.43e-07
ENSMUSG00000024462	Gabbr1		0.76302	6.25621	51.4782	2.782e-08	3.44587e-07
ENSMUSG00000030606	Hapln3	3	3.89792	1.5857	51.4431	2.80173e-08	3.46818e-07
ENSMUSG00000032915	Adgre4	16,3	6.8384	1.19606	55.2967	2.87456e-08	3.554e-07
ENSMUSG00000024847	Aip		-0.736732	6.11439	51.3175	2.87374e-08	3.554e-07
ENSMUSG00000034993	Vat1		-1.01479	5.72396	51.2893	2.89011e-08	3.57105e-07
ENSMUSG00000034220	Gpc1		-0.996897	7.87453	53.2967	2.89745e-08	3.57622e-07
ENSMUSG00000036908	Unc93b1		-0.863643	6.24842	51.2762	2.89782e-08	3.57622e-07
ENSMUSG00000109775	Gm45297		-2.86243	1.73486	51.2254	2.92775e-08	3.61095e-07
ENSMUSG00000031304	Il2rg		-0.771416	6.06841	51.2074	2.93841e-08	3.62189e-07
ENSMUSG00000034918	Cdhr2	11	1.78859	5.84075	56.1829	2.9509e-08	3.63507e-07
ENSMUSG00000038530	Rgs4	10,11,15,16,3	1.48424	6.23208	53.6715	2.9531e-08	3.63558e-07
ENSMUSG00000005656	Snx6	15,17,18,4	1.14156	5.1527	51.1645	2.96405e-08	3.64685e-07
ENSMUSG00000107096	Gm43597		-1.12766	4.27388	51.1363	2.98102e-08	3.6655e-07
ENSMUSG00000022548	Apod	3	2.22274	3.65525	52.5398	2.98745e-08	3.67117e-07
ENSMUSG00000046008	Pnlip	3	6.8586	1.04986	73.1877	2.99229e-08	3.6749e-07
ENSMUSG00000049571	Cfap46	19	1.64988	4.22924	51.107	2.99871e-08	3.67677e-07
ENSMUSG00000033998	Kcnk1	17	6.70333	2.68494	55.0586	2.99911e-08	3.67677e-07
ENSMUSG00000070280	Slc22a14	0,1	3.32945	1.3621	51.1061	2.99926e-08	3.67677e-07
ENSMUSG00000107148	Gm42888		6.46313	1.49205	57.6342	3.00658e-08	3.68352e-07
ENSMUSG00000094841	Gm10610	3	5.47691	1.24338	64.7597	3.02896e-08	3.70701e-07
ENSMUSG00000050663	Trhde	3	4.55143	1.70395	53.8828	3.02942e-08	3.70701e-07
ENSMUSG00000024173	Tpsab1	3	6.50915	0.825059	62.6275	3.03625e-08	3.71313e-07
ENSMUSG00000041730	Prrxl1	3	3.66488	1.58913	52.8269	3.04836e-08	3.72569e-07
ENSMUSG00000110125	Gm33148	11,3	7.04361	1.26445	54.9381	3.06438e-08	3.74302e-07
ENSMUSG00000030760	Acer3	17	1.01709	4.61605	50.9798	3.0771e-08	3.75628e-07
ENSMUSG00000063317	Usp31		-0.590515	7.64889	50.9682	3.08433e-08	3.76285e-07
ENSMUSG00000008496	Pou2f2	19,3	2.16163	2.43365	50.9643	3.08674e-08	3.76352e-07
ENSMUSG00000074272	Ceacam1	17	1.85536	4.393	50.9575	3.09105e-08	3.76424e-07
ENSMUSG00000025019	Lcor	15,16,17,18,4	1.01069	6.57988	50.9598	3.08956e-08	3.76424e-07
ENSMUSG00000006345	Ggt1	3	1.60419	2.88648	50.9401	3.10198e-08	3.77155e-07
ENSMUSG00000084978	Gm11655		-1.2816	3.9306	50.939	3.10263e-08	3.77155e-07
ENSMUSG00000027519	Rab22a		-0.659811	6.66778	50.9432	3.10001e-08	3.77155e-07
ENSMUSG00000031840	Rab3a		-1.27305	4.06607	50.9292	3.10883e-08	3.77682e-07
ENSMUSG00000056900	Usp13	17	4.18306	1.81819	50.9165	3.11688e-08	3.78432e-07
ENSMUSG00000023973	Cnpy3		-0.876878	6.12397	50.8913	3.13282e-08	3.80141e-07
ENSMUSG00000015627	Gata5	3	6.98909	1.30325	53.6428	3.1671e-08	3.8407e-07
ENSMUSG00000020288	Ahsa2		-0.866597	5.16146	50.8041	3.18888e-08	3.8648e-07
ENSMUSG00000026870	Cutal		-1.28282	4.95791	50.8182	3.19907e-08	3.87288e-07
ENSMUSG00000102940	Gm37551		-0.850277	6.2147	50.7879	3.19937e-08	3.87288e-07
ENSMUSG00000022388	Ttll8	3	6.80774	1.08965	57.2388	3.21007e-08	3.88352e-07
ENSMUSG00000086165	Gm15690		-2.60838	1.97214	50.7397	3.23088e-08	3.90636e-07
ENSMUSG00000039158	Akna		-1.04791	6.417	51.6953	3.2338e-08	3.90639e-07
ENSMUSG00000004891	Nes	11,18,19	2.71897	3.49396	53.0511	3.23476e-08	3.90639e-07
ENSMUSG00000083753	Gm12814		-2.3162	2.24689	50.6727	3.27525e-08	3.95293e-07
ENSMUSG00000040606	Kazn		-0.758188	8.09037	50.6402	3.29705e-08	3.97687e-07
ENSMUSG00000031099	Smarca1	11,15,16,17,3	3.40316	3.14951	50.6215	3.30963e-08	3.98966e-07
ENSMUSG00000033623	Pcgf3		0.682908	6.69995	50.6148	3.31416e-08	3.99141e-07
ENSMUSG00000056270	Prr9	3	7.36463	1.43878	62.019	3.31502e-08	3.99141e-07
ENSMUSG00000022558	Mroh1		-0.733995	7.97693	50.5945	3.32785e-08	4.00211e-07
ENSMUSG00000029423	Piwil1	3	6.69164	0.968297	55.6897	3.32667e-08	4.00211e-07
ENSMUSG00000068394	Cep152		0.968922	5.20412	50.4849	3.4031e-08	4.09018e-07
ENSMUSG00000019762	Iyd	19	3.44243	1.68997	53.2445	3.41049e-08	4.09663e-07
ENSMUSG00000056737	Capg		-0.584155	6.89497	50.4571	3.42246e-08	4.10831e-07
ENSMUSG00000113496	Gm6575		-3.71762	1.23583	53.2228	3.42427e-08	4.10831e-07
ENSMUSG00000020490	Btnl10	3	3.36231	1.8916	50.4352	3.43779e-08	4.12209e-07
ENSMUSG00000020583	Matn3	11,19,3,4,8	5.5699	1.31268	59.9224	3.4441e-08	4.12722e-07
ENSMUSG00000063415	Cyp26b1	19	3.20881	3.1091	53.3068	3.46321e-08	4.146e-07
ENSMUSG00000036834	Plch1	19	1.72007	4.38283	50.3982	3.46387e-08	4.146e-07
ENSMUSG00000028599	Tnfrsf1b		-0.816482	5.77947	50.3882	3.47102e-08	4.15211e-07
ENSMUSG00000031073	Fgf15	11	4.68253	1.24293	53.1426	3.47586e-08	4.15545e-07
ENSMUSG00000064252	Olfr329		7.12116	1.22946	75.4296	3.4852e-08	4.16415e-07
ENSMUSG00000020893	Per1		-0.863103	6.78856	50.3583	3.49228e-08	4.17015e-07
ENSMUSG00000016024	Lbp	17	1.55991	4.77111	50.3507	3.49771e-08	4.17418e-07
ENSMUSG00000027867	Spag17	19	3.22035	2.52149	50.3459	3.50115e-08	4.17583e-07
ENSMUSG00000110735	Gm47173		1.31622	3.56244	50.3123	3.52524e-08	4.20208e-07
ENSMUSG00000028435	Aqp3	10,11,16,17,3	1.22219	5.16708	50.2708	3.55533e-08	4.23547e-07
ENSMUSG00000042734	Ttc9	19	3.49017	3.1138	50.2476	3.57224e-08	4.2531e-07
ENSMUSG00000039115	Itga9	18	1.5477	5.55174	51.8001	3.57911e-08	4.25879e-07
ENSMUSG00000035900	Gramd4		-0.952246	7.90021	51.9423	3.60088e-08	4.28218e-07
ENSMUSG00000095789	Nupr1l		-1.46152	3.63649	50.1932	3.61227e-08	4.29319e-07
ENSMUSG00000047495	Dlgap2	19,3	4.4782	1.45614	51.0141	3.62532e-08	4.30618e-07
ENSMUSG00000024734	Zp1	3	2.85757	1.75681	50.1508	3.64377e-08	4.32557e-07
ENSMUSG00000020250	Txnrd1		0.74758	7.08689	50.1267	3.66186e-08	4.3445e-07
ENSMUSG00000064210	Ano6		-0.627654	7.60457	50.0883	3.69074e-08	4.37457e-07
ENSMUSG00000045539	Sprr3	3	3.94263	1.50348	56.4013	3.69153e-08	4.37457e-07
ENSMUSG00000112258	Gm10165		-1.16225	7.36093	54.2851	3.69986e-08	4.38188e-07
ENSMUSG00000066129	Kndc1		-0.860769	9.07775	50.8029	3.7139e-08	4.39593e-07
ENSMUSG00000030509	Asb7		-0.588047	6.05929	50.019	3.74364e-08	4.42784e-07
ENSMUSG00000021400	Wrnip1		-0.674705	6.08978	50.0169	3.74522e-08	4.42784e-07
ENSMUSG00000032470	Mras		-0.847962	6.58693	49.9902	3.76581e-08	4.44958e-07
ENSMUSG00000005802	Slc30a4	10,11,17	1.23735	5.3411	49.9599	3.78938e-08	4.47482e-07
ENSMUSG00000116274	Gm18724		-1.18857	4.29806	49.9277	3.81446e-08	4.4992e-07
ENSMUSG00000025272	Tro	15,8	2.64131	2.68374	49.9296	3.81301e-08	4.4992e-07
ENSMUSG00000054134	Umodl1	3	3.53087	2.52779	51.2271	3.82061e-08	4.50383e-07
ENSMUSG00000026177	Slc11a1	3	1.93174	2.79796	49.909	3.82919e-08	4.51132e-07
ENSMUSG00000024029	Tff3	11,19,3	5.00618	2.591	53.7577	3.83202e-08	4.51203e-07
ENSMUSG00000030895	Hpx	11,15,17,3	3.02561	2.77014	50.5157	3.85772e-08	4.53965e-07
ENSMUSG00000029416	Slc15a4		-0.783725	5.93309	49.8499	3.876e-08	4.55851e-07
ENSMUSG00000005823	Gpr108		-0.735959	6.52126	49.8386	3.88503e-08	4.56648e-07
ENSMUSG00000024302	Dtna	18	2.53013	2.96375	49.7821	3.93049e-08	4.61725e-07
ENSMUSG00000031980	Agt	15	2.2289	4.49499	50.2363	3.94717e-08	4.63415e-07
ENSMUSG00000009487	Otog	3	6.91475	4.40295	64.202	3.96601e-08	4.65358e-07
ENSMUSG00000030154	Klrb1f	3	2.40936	2.12377	49.7261	3.97602e-08	4.66262e-07
ENSMUSG00000015721	Nlrp5	3	5.99331	1.69967	51.2565	3.98589e-08	4.6715e-07
ENSMUSG00000097000	Gm17435		-0.827212	5.25885	49.648	4.04055e-08	4.73282e-07
ENSMUSG00000031819	Emc8		-0.650187	6.71943	49.6348	4.05162e-08	4.74304e-07
ENSMUSG00000103085	Gm38120		-0.678418	5.86542	49.6014	4.07965e-08	4.77309e-07
ENSMUSG00000104030	5330406M23Rik		-0.779939	6.26836	49.5696	4.10646e-08	4.80169e-07
ENSMUSG00000041644	Slc5a12	3	7.06381	1.24525	53.3003	4.1185e-08	4.81299e-07
ENSMUSG00000106560	Gm43119		-1.19093	4.27216	49.499	4.16675e-08	4.86657e-07
ENSMUSG00000041954	Tnfrsf18		-1.25293	4.29411	49.4239	4.23199e-08	4.93992e-07
ENSMUSG00000040260	Daam2	3	1.26567	5.08005	49.4029	4.26469e-08	4.97523e-07
ENSMUSG00000055523	Gucy2g	3	3.24201	1.97091	49.368	4.28121e-08	4.99162e-07
ENSMUSG00000017724	Etv4	3	1.76406	2.65653	49.3553	4.29246e-08	5.00187e-07
ENSMUSG00000031239	Itm2a	8	3.44718	2.23192	49.3175	4.32621e-08	5.03829e-07
ENSMUSG00000025498	Irf7		0.915554	6.88641	49.3088	4.334e-08	5.04318e-07
ENSMUSG00000054455	Vapb		-0.670009	6.26338	49.3072	4.33539e-08	5.04318e-07
ENSMUSG00000059049	Frem1	18,19,8	5.29987	2.37038	49.2745	4.36486e-08	5.07456e-07
ENSMUSG00000026582	Sele	1,10,17,3	4.74507	1.32909	49.2669	4.37174e-08	5.07964e-07
ENSMUSG00000039533	Mmd2	3	6.87605	1.0622	60.0982	4.39253e-08	5.10087e-07
ENSMUSG00000047658	Gal3st3		-2.09825	2.9437	49.1889	4.44301e-08	5.15654e-07
ENSMUSG00000066652	Lefty2	3	9.6391	3.38011	83.3151	4.44733e-08	5.1586e-07
ENSMUSG00000017631	Abr		-0.503375	8.17523	49.1727	4.458e-08	5.16802e-07
ENSMUSG00000038756	Ttll6	19	1.8198	3.78006	49.1528	4.47637e-08	5.18635e-07
ENSMUSG00000060188	Cxcl17	17	3.73769	2.49393	49.1352	4.49275e-08	5.20235e-07
ENSMUSG00000020916	Krt36	3	4.87814	1.41095	49.9265	4.50861e-08	5.21773e-07
ENSMUSG00000083494	Gm12873		6.75582	0.976683	59.8899	4.53046e-08	5.23704e-07
ENSMUSG00000039257	Vstm2b	15,3	3.19887	2.02535	49.0966	4.52895e-08	5.23704e-07
ENSMUSG00000027997	Casp6		-0.693902	5.64747	49.0741	4.55018e-08	5.25683e-07
ENSMUSG00000029032	Arhgef16		-0.774103	6.82716	49.0047	4.61624e-08	5.33012e-07
ENSMUSG00000027202	Slc12a1	3	2.1191	2.34307	48.9864	4.63379e-08	5.34733e-07
ENSMUSG00000112054	Gm33680	3	5.52027	3.07272	49.4686	4.64405e-08	5.35612e-07
ENSMUSG00000025196	Cpn1	15	2.976	3.17362	48.969	4.65062e-08	5.36065e-07
ENSMUSG00000104983	Gm42763		-1.03548	4.65861	48.9594	4.65994e-08	5.36834e-07
ENSMUSG00000024619	Cdx1		-0.921121	6.74316	49.1838	4.68572e-08	5.39497e-07
ENSMUSG00000036986	Pml		-0.740353	7.79823	48.8963	4.7215e-08	5.43308e-07
ENSMUSG00000045100	Slc25a26		-0.995766	4.80275	48.8913	4.72645e-08	5.43568e-07
ENSMUSG00000047454	Gphn		-0.694475	7.22771	48.8453	4.77192e-08	5.48486e-07
ENSMUSG00000036251	Trpm8	3	8.75088	2.54174	71.843	4.77685e-08	5.48742e-07
ENSMUSG00000034037	Fgd5		-0.94675	9.28942	51.1181	4.79185e-08	5.50153e-07
ENSMUSG00000074415	Mir100hg	10,11,15,16,17,18,19,3,4,8	2.6263	6.88781	52.1653	4.81855e-08	5.52905e-07
ENSMUSG00000081769	Gm12216		-0.933483	4.57646	48.7947	4.82252e-08	5.53048e-07
ENSMUSG00000047193	Dync2h1		0.860566	6.96328	48.6972	4.92153e-08	5.64083e-07
ENSMUSG00000074575	Kcng1	0,10,3	6.55065	0.93825	51.2198	4.99723e-08	5.72435e-07
ENSMUSG00000039741	Bahcc1	15,17,18,19,3,4	1.50938	5.40538	49.3982	5.02659e-08	5.75474e-07
ENSMUSG00000073155	1810058I24Rik		-0.970666	5.39642	48.5884	5.0346e-08	5.76065e-07
ENSMUSG00000024639	Gnaq		0.70483	6.56828	48.5321	5.09425e-08	5.82562e-07
ENSMUSG00000078190	Dnm3os		-1.15259	4.49944	48.5097	5.11812e-08	5.84961e-07
ENSMUSG00000104964	4930597L12Rik		-3.07479	1.46798	55.8373	5.12451e-08	5.85032e-07
ENSMUSG00000029925	Tbxas1	3	1.9376	2.9292	48.5042	5.12407e-08	5.85032e-07
ENSMUSG00000094483	Purb		0.577257	8.02633	48.5005	5.128e-08	5.851e-07
ENSMUSG00000103183	Gm37090		-1.29151	4.19392	48.4971	5.13165e-08	5.85187e-07
ENSMUSG00000020629	Adi1	17,19,4	1.14036	4.65906	48.4828	5.14708e-08	5.86483e-07
ENSMUSG00000066643	Wdr35		0.912044	5.10512	48.4811	5.1488e-08	5.86483e-07
ENSMUSG00000024770	Lipn	11	4.00986	1.69147	48.4393	5.19415e-08	5.91316e-07
ENSMUSG00000042622	Maff		-0.914408	4.53206	48.4128	5.22298e-08	5.94264e-07
ENSMUSG00000038893	Fam117a		-0.990269	5.7376	48.3947	5.24287e-08	5.96192e-07
ENSMUSG00000054920	Klhl5		-0.706223	6.78894	48.3903	5.24768e-08	5.96405e-07
ENSMUSG00000051335	Gfod1		-0.846349	6.74122	48.3825	5.25628e-08	5.97047e-07
ENSMUSG00000047030	Spata2		-0.885437	6.03254	48.3745	5.26502e-08	5.97706e-07
ENSMUSG00000036103	Colec12		-1.33864	4.31798	48.3498	5.29235e-08	6.00471e-07
ENSMUSG00000109564	Muc16	17	10.407	4.54079	80.3198	5.30818e-08	6.01834e-07
ENSMUSG00000079020	Slc45a4		-0.742674	7.11506	48.3337	5.3103e-08	6.01834e-07
ENSMUSG00000110390	Gm45869	3	4.14843	1.87917	48.3127	5.33375e-08	6.04154e-07
ENSMUSG00000037754	Ppp1r16b		-1.08956	6.87165	50.9566	5.35959e-08	6.06741e-07
ENSMUSG00000022208	Jph4	19,3	2.21676	3.21339	48.3585	5.37701e-08	6.0788e-07
ENSMUSG00000026936	Lcn3	3	6.9278	1.12737	58.7429	5.37864e-08	6.0788e-07
ENSMUSG00000035486	Plk5	3	5.51294	1.42937	49.9119	5.37494e-08	6.0788e-07
ENSMUSG00000064016	Gm648	19,3	4.38347	1.03862	50.821	5.39383e-08	6.09256e-07
ENSMUSG00000035783	Acta2	18,3	1.40764	6.93835	49.895	5.42143e-08	6.12033e-07
ENSMUSG00000087365	C430049B03Rik	18	2.58439	2.00714	48.1796	5.48473e-08	6.18434e-07
ENSMUSG00000056158	Car10	3	3.53934	1.4855	48.1783	5.48625e-08	6.18434e-07
ENSMUSG00000030450	Oca2	3	3.36305	1.58804	48.9591	5.48729e-08	6.18434e-07
ENSMUSG00000024180	Tmem8		-0.725201	7.04124	48.1649	5.50179e-08	6.19724e-07
ENSMUSG00000054252	Fgfr3	17	1.58048	4.32669	48.113	5.5621e-08	6.26169e-07
ENSMUSG00000020380	Rad50		-0.802921	7.20161	48.0771	5.60417e-08	6.30555e-07
ENSMUSG00000045518	Onecut3	19,3	4.02363	1.63749	50.5995	5.6286e-08	6.32952e-07
ENSMUSG00000039501	Znfx1		-0.658183	7.79544	48.0538	5.63176e-08	6.32956e-07
ENSMUSG00000079516	Reg3a	11,3	4.72047	1.27244	52.6997	5.63728e-08	6.33226e-07
ENSMUSG00000055639	Dach1	10,15,17,18,3,4,8	2.53955	2.74315	48.0411	5.64685e-08	6.33949e-07
ENSMUSG00000019842	Traf3ip2		-0.753077	5.71467	48.0371	5.6516e-08	6.34131e-07
ENSMUSG00000004892	Bcan	19,3	2.82499	2.27254	47.9857	5.71309e-08	6.40675e-07
ENSMUSG00000010601	Apol7a	11	4.70637	0.904674	47.9651	5.73788e-08	6.431e-07
ENSMUSG00000043719	Col6a6	3	3.7353	2.0613	48.1364	5.74535e-08	6.43581e-07
ENSMUSG00000030235	Slco1c1	19,3	7.14841	1.2438	79.1343	5.76218e-08	6.4511e-07
ENSMUSG00000071424	Grid2	8	1.75869	3.23884	47.9311	5.77912e-08	6.46649e-07
ENSMUSG00000022246	Rai14		0.753317	6.70122	47.8884	5.83141e-08	6.5214e-07
ENSMUSG00000087266	Gm15991	10,15,17,18,3	1.65732	4.07029	47.882	5.83923e-08	6.52654e-07
ENSMUSG00000023070	Rgn	3	5.1671	1.23867	48.6484	5.84752e-08	6.5322e-07
ENSMUSG00000030287	Itpr2		0.705378	8.447	47.8592	5.86733e-08	6.55073e-07
ENSMUSG00000021710	Nln	17,18,19,4	1.20576	5.03237	47.8452	5.88472e-08	6.56651e-07
ENSMUSG00000024743	Syt7	11,15,16,3	1.16832	6.14109	48.9968	5.92667e-08	6.60969e-07
ENSMUSG00000115578	Gm46506		-0.95385	5.01857	47.7759	5.97143e-08	6.65594e-07
ENSMUSG00000041773	Enc1		-0.954899	6.47867	47.7532	6.00014e-08	6.67326e-07
ENSMUSG00000030876	Mettl9		0.90844	5.53185	47.7554	5.9973e-08	6.67326e-07
ENSMUSG00000040543	Pitpnm3	17,19,3	3.61635	2.61297	47.7583	5.99356e-08	6.67326e-07
ENSMUSG00000050737	Ptges		-0.7134	5.99906	47.7561	5.99635e-08	6.67326e-07
ENSMUSG00000022540	Rogdi		-0.767699	6.86345	47.6952	6.07399e-08	6.75169e-07
ENSMUSG00000031344	Gabrq	3	6.79833	1.03815	53.4662	6.09372e-08	6.76991e-07
ENSMUSG00000027187	Cat		-0.696026	6.61071	47.6578	6.12222e-08	6.79785e-07
ENSMUSG00000048755	Mcat		-0.838005	5.25272	47.6316	6.15621e-08	6.83185e-07
ENSMUSG00000102717	Gm37759		-2.17851	1.80463	47.6229	6.16755e-08	6.84068e-07
ENSMUSG00000057193	Slc44a2	18	1.02224	6.42184	47.5908	6.20966e-08	6.88362e-07
ENSMUSG00000067144	Slc22a7		-1.34266	4.25736	47.5053	6.32303e-08	7.00546e-07
ENSMUSG00000034219	Septin14		4.24681	1.30202	47.4788	6.35858e-08	7.041e-07
ENSMUSG00000039830	Olig2		-1.68756	2.6762	47.4709	6.36931e-08	7.04903e-07
ENSMUSG00000004665	Cnn2		-0.919049	6.35932	47.4644	6.37811e-08	7.05491e-07
ENSMUSG00000030491	Tdrd12	3	4.67158	1.31464	48.9868	6.46293e-08	7.14483e-07
ENSMUSG00000040136	Abcc8		-0.959684	7.40723	49.0936	6.46756e-08	7.14606e-07
ENSMUSG00000021336	Slc17a4	11	1.53118	3.93775	47.391	6.47813e-08	7.15383e-07
ENSMUSG00000053929	Cyhr1		-0.595135	6.9275	47.3639	6.51546e-08	7.19114e-07
ENSMUSG00000021760	Gpx8	17	4.61516	2.60112	48.9143	6.55758e-08	7.23369e-07
ENSMUSG00000029231	Pdgfra	10,16,19,3,8	4.59379	3.03106	47.3206	6.57557e-08	7.24564e-07
ENSMUSG00000048572	Tmem252	15,17,3	2.15678	4.29647	47.3213	6.57461e-08	7.24564e-07
ENSMUSG00000034868	Myl12b		-3.0005	4.66272	57.4221	6.58371e-08	7.25067e-07
ENSMUSG00000026965	Anapc2		-0.636612	7.25801	47.2999	6.60465e-08	7.26978e-07
ENSMUSG00000052026	Slc6a7		-1.01783	7.87866	49.9394	6.63747e-08	7.30194e-07
ENSMUSG00000001494	Sost	11,3	4.04069	1.49564	48.0081	6.67178e-08	7.3357e-07
ENSMUSG00000024903	Lao1	19,3	5.45052	1.24245	55.6847	6.69098e-08	7.35283e-07
ENSMUSG00000098064	Gm9192		-2.80712	1.65108	47.2334	6.69859e-08	7.35719e-07
ENSMUSG00000032274	Cyp19a1	19,3	4.36806	1.05876	49.6787	6.72742e-08	7.37288e-07
ENSMUSG00000034785	Dio1		-0.580758	6.84906	47.2139	6.72644e-08	7.37288e-07
ENSMUSG00000025421	Hdhd2		-1.67928	4.83158	50.3344	6.72059e-08	7.37288e-07
ENSMUSG00000074925	Ptar1	15,17,19,4	1.94643	6.21395	53.3013	6.72273e-08	7.37288e-07
ENSMUSG00000108760	Gm31897		-1.51177	3.41271	47.1798	6.7753e-08	7.42113e-07
ENSMUSG00000049755	Zfp672		-0.660968	6.04306	47.1774	6.77877e-08	7.42113e-07
ENSMUSG00000110988	Gm29909		-1.3662	4.06246	47.1701	6.78936e-08	7.42871e-07
ENSMUSG00000024424	Ttc39c	17	1.11335	4.58793	47.161	6.80246e-08	7.43903e-07
ENSMUSG00000036095	Dgkb	15,3	5.00082	1.33727	48.697	6.85022e-08	7.48721e-07
ENSMUSG00000021242	Npc2		-0.518387	7.96351	47.0862	6.91162e-08	7.55024e-07
ENSMUSG00000049313	Sorl1		-0.658321	9.47943	47.0836	6.91546e-08	7.55037e-07
ENSMUSG00000099618	Gm28118		-2.15842	1.70952	47.0505	6.96438e-08	7.59969e-07
ENSMUSG00000028917	Plekhm2		-0.850745	6.79258	47.0397	6.98043e-08	7.6131e-07
ENSMUSG00000001687	Ubl3		-0.489375	7.3203	47.0359	6.98616e-08	7.61525e-07
ENSMUSG00000006574	Slc4a1	19	8.64845	2.52942	56.9192	7.03833e-08	7.668e-07
ENSMUSG00000028517	Plpp3		-0.947135	6.78371	47.2426	7.05777e-08	7.68504e-07
ENSMUSG00000069080	Lcn11	3	4.26178	0.946502	50.3775	7.08683e-08	7.71254e-07
ENSMUSG00000057286	St6galnac2		-0.871396	6.28594	46.9634	7.09498e-08	7.71313e-07
ENSMUSG00000041852	Tcf20		-0.465258	8.12392	46.9647	7.09299e-08	7.71313e-07
ENSMUSG00000024193	Phf1		-1.81336	4.11419	47.423	7.12722e-08	7.74402e-07
ENSMUSG00000054003	Tdrd9	3	2.22256	3.04177	46.9277	7.14917e-08	7.7637e-07
ENSMUSG00000027071	P2rx3		-0.986492	4.77126	46.9146	7.16924e-08	7.78133e-07
ENSMUSG00000045777	Ifitm10	10,16,3	4.6362	1.57348	48.4599	7.18539e-08	7.79469e-07
ENSMUSG00000037124	Trim58	10,19,3	4.11928	1.46893	49.2999	7.2441e-08	7.85417e-07
ENSMUSG00000069085	Dytn	19	6.86998	1.14347	56.7706	7.26629e-08	7.87402e-07
ENSMUSG00000025742	Prps2	4	1.25039	4.54759	46.8145	7.32407e-08	7.93239e-07
ENSMUSG00000115131	Gm49268		1.91887	3.16668	46.8052	7.33869e-08	7.94397e-07
ENSMUSG00000078531	Gm831	3	6.33973	0.816364	49.2281	7.3466e-08	7.94564e-07
ENSMUSG00000058799	Nap1l1	18,19,4,8	1.25348	5.22137	46.7992	7.34807e-08	7.94564e-07
ENSMUSG00000018672	Copz2		-1.06227	4.83842	46.7793	7.37937e-08	7.97523e-07
ENSMUSG00000056370	Sftpb	3	3.43915	1.76781	46.7366	7.44715e-08	8.04419e-07
ENSMUSG00000040929	Rfx3		0.762464	6.21544	46.6994	7.50659e-08	8.10408e-07
ENSMUSG00000079477	Rab7		-0.531882	6.67911	46.6731	7.54894e-08	8.14546e-07
ENSMUSG00000112592	Gm19972		2.77095	2.13882	46.6638	7.56408e-08	8.15745e-07
ENSMUSG00000095105	Edaradd		-0.592887	6.43086	46.5677	7.72132e-08	8.32259e-07
ENSMUSG00000023951	Vegfa		0.740489	6.95849	46.5631	7.72903e-08	8.32648e-07
ENSMUSG00000021311	Mtr	19	1.27458	5.18479	46.5349	7.77584e-08	8.37246e-07
ENSMUSG00000005373	Mlxipl	11	1.39452	4.12234	46.53	7.78402e-08	8.37681e-07
ENSMUSG00000029605	Oas1b		1.58472	5.0325	46.4814	7.86573e-08	8.46025e-07
ENSMUSG00000045205	Dpy19l4		0.878934	6.12747	46.4584	7.90461e-08	8.49756e-07
ENSMUSG00000020889	Nr1d1		-2.01351	6.38023	56.5627	7.9225e-08	8.51227e-07
ENSMUSG00000040964	Arhgef10l		-0.809816	7.7748	46.4366	7.94174e-08	8.52391e-07
ENSMUSG00000032269	Htr3a	15,19,3	5.35318	1.2177	46.4383	7.93869e-08	8.52391e-07
ENSMUSG00000055401	Fbxo6		-0.948675	5.01605	46.4206	7.96899e-08	8.54135e-07
ENSMUSG00000107894	Gm10388		1.82277	2.73208	46.4196	7.97064e-08	8.54135e-07
ENSMUSG00000041857	Oosp1	3	5.65828	1.33325	64.8448	7.96463e-08	8.54135e-07
ENSMUSG00000043727	F830045P16Rik	11,16,3	3.68731	1.18706	47.1464	7.98086e-08	8.54779e-07
ENSMUSG00000024008	Cpne5	3	1.93281	3.86328	46.4102	7.98679e-08	8.54962e-07
ENSMUSG00000029885	Moxd2	3	3.7646	1.5954	47.9239	8.00924e-08	8.56912e-07
ENSMUSG00000022025	Cnmd	3	1.72001	3.59446	46.3883	8.02452e-08	8.58094e-07
ENSMUSG00000042372	Dmrt3		-1.41288	4.16551	46.3818	8.03564e-08	8.5883e-07
ENSMUSG00000024899	Papss2		-0.70855	6.98719	46.3682	8.05928e-08	8.60897e-07
ENSMUSG00000034910	Pygo1	18	2.34636	4.82211	46.3657	8.06348e-08	8.60897e-07
ENSMUSG00000055653	Gpc3	4	1.7313	3.6774	46.3535	8.08478e-08	8.62718e-07
ENSMUSG00000112583	Gm4930		-3.00619	1.54545	46.3487	8.09311e-08	8.63151e-07
ENSMUSG00000034528	Hsd17b13	3	5.04367	0.948062	48.7106	8.13342e-08	8.66994e-07
ENSMUSG00000030790	Adm		-0.802022	6.73556	46.2708	8.22974e-08	8.768e-07
ENSMUSG00000026896	Ifih1	10,11,15,16,17,3	1.0891	6.94446	47.6218	8.25316e-08	8.78834e-07
ENSMUSG00000085873	Ttc39aos1		-2.2543	2.45338	46.2532	8.261e-08	8.79206e-07
ENSMUSG00000075570	Krt26	10,3,8	4.86198	0.864966	55.8292	8.41018e-08	8.94614e-07
ENSMUSG00000038143	Stox2		-0.607218	7.71314	46.1531	8.44108e-08	8.9743e-07
ENSMUSG00000017165	Gast	3	3.36865	1.38045	46.1398	8.46524e-08	8.99526e-07
ENSMUSG00000009378	Slc16a12	15	1.7291	3.39855	46.1126	8.51513e-08	9.04353e-07
ENSMUSG00000110144	Gm45564		-1.65158	2.47966	46.0905	8.55572e-08	9.07773e-07
ENSMUSG00000068117	Mei1	3	5.25984	1.07122	57.4604	8.55629e-08	9.07773e-07
ENSMUSG00000019027	Dnah1	19	1.09265	5.17359	46.0387	8.65192e-08	9.17438e-07
ENSMUSG00000079429	Mroh2a	10,18,19,3	1.05729	6.04206	46.0012	8.72233e-08	9.24421e-07
ENSMUSG00000005355	Casp14	10,11,16,19,3	3.28933	2.5074	46.5077	8.75247e-08	9.2713e-07
ENSMUSG00000040653	Ppp1r14c	19	2.09269	3.17996	45.9789	8.76439e-08	9.27908e-07
ENSMUSG00000030123	Plxnd1		-1.07561	7.55253	48.9423	8.88329e-08	9.40005e-07
ENSMUSG00000020642	Rnf144a	3	3.45146	2.21321	45.9104	8.895e-08	9.40754e-07
ENSMUSG00000022652	Morc1	19	4.26255	1.10788	45.9055	8.90459e-08	9.41276e-07
ENSMUSG00000078921	Tgtp2	15,17,18,19,3	1.65322	3.50482	45.8941	8.92642e-08	9.43092e-07
ENSMUSG00000057766	Ankrd29		-0.993446	4.42634	45.8749	8.96369e-08	9.46536e-07
ENSMUSG00000025279	Dnase1l3		-0.702951	7.85033	45.8679	8.97724e-08	9.47473e-07
ENSMUSG00000100182	1810006J02Rik		-1.80501	4.0795	47.9243	8.99735e-08	9.48607e-07
ENSMUSG00000075707	Dio3	3	6.83826	1.0592	55.4016	8.99296e-08	9.48607e-07
ENSMUSG00000058488	Kl	16	2.98522	2.7762	46.4925	9.07771e-08	9.56582e-07
ENSMUSG00000030650	Tmc5	10,11,17,19	1.98996	4.45617	48.0971	9.08597e-08	9.56955e-07
ENSMUSG00000050912	Tmem123		-0.534848	7.42245	45.8077	9.09486e-08	9.57393e-07
ENSMUSG00000057417	Dcpp3	3	6.74872	1.00453	55.3231	9.1046e-08	9.57921e-07
ENSMUSG00000031257	Nox1	11	2.35495	2.34687	45.7776	9.15448e-08	9.62669e-07
ENSMUSG00000020839	Tmigd1	10,11,3	2.38588	2.84774	45.7721	9.16527e-08	9.63304e-07
ENSMUSG00000030693	Klk10	17,3	3.74143	2.45452	45.7359	9.23754e-08	9.69894e-07
ENSMUSG00000051910	Sox6	17	2.01019	3.2443	45.7365	9.23628e-08	9.69894e-07
ENSMUSG00000025014	Dntt	11,17,18,19,3	4.14077	1.30281	45.7045	9.30049e-08	9.75998e-07
ENSMUSG00000108354	4931431B13Rik	3	6.65863	0.909699	55.1747	9.31964e-08	9.7649e-07
ENSMUSG00000039145	Camk1d	0,1,10,19	1.45459	4.61986	45.6963	9.31701e-08	9.7649e-07
ENSMUSG00000037379	Spon2	17,8	3.03893	3.09796	45.696	9.31763e-08	9.7649e-07
ENSMUSG00000000001	Gnai3		0.930843	6.73461	45.6923	9.3251e-08	9.76557e-07
ENSMUSG00000016206	H2-M3		-0.613671	6.49781	45.6859	9.33818e-08	9.77421e-07
ENSMUSG00000002266	Zim1	17,18,3	5.44256	1.40735	47.9725	9.41486e-08	9.84939e-07
ENSMUSG00000113492	Gm47792		-1.93203	2.09224	52.1725	9.50609e-08	9.93971e-07
ENSMUSG00000000693	Loxl3		-0.85325	5.45736	45.5838	9.54732e-08	9.97766e-07
ENSMUSG00000071657	Bscl2		-0.733677	5.52209	45.5492	9.61937e-08	1.00478e-06
ENSMUSG00000022099	Dmtn		-1.3581	4.31188	45.5019	9.71866e-08	1.01463e-06
ENSMUSG00000025626	Phf6	4	1.26644	5.14941	45.4841	9.75639e-08	1.01804e-06
ENSMUSG00000033715	Akr1c14	11,15,19,3	4.9608	0.970903	47.7562	9.82986e-08	1.02465e-06
ENSMUSG00000111752	Gm38575		-1.79756	2.69606	45.4502	9.82849e-08	1.02465e-06
ENSMUSG00000046610	Oacyl	10,18,19,3	4.74858	1.54423	46.1489	9.84481e-08	1.02568e-06
ENSMUSG00000028525	Pde4b		-0.674503	8.0961	45.4302	9.87131e-08	1.02791e-06
ENSMUSG00000039046	Usp6nl		0.727475	5.99016	45.3796	9.98065e-08	1.03877e-06
ENSMUSG00000047720	Clec2m		5.51933	1.36315	47.6704	9.99985e-08	1.0397e-06
ENSMUSG00000096751	Gm28373		-1.35594	3.7503	45.3718	9.99772e-08	1.0397e-06
ENSMUSG00000031994	Adamts8	4	1.62376	2.64602	45.3539	1.00368e-07	1.043e-06
ENSMUSG00000103991	Gm38031		-1.53952	3.00785	45.3412	1.00645e-07	1.04527e-06
ENSMUSG00000018040	Rrp7a		-0.696358	5.68387	45.3392	1.0069e-07	1.04527e-06
ENSMUSG00000083257	Gm15568		-0.943802	4.61814	45.3079	1.01377e-07	1.05187e-06
ENSMUSG00000025930	Msc		-1.02497	6.55041	46.7389	1.01778e-07	1.05549e-06
ENSMUSG00000029207	Apbb2		0.896605	5.82135	45.2797	1.02003e-07	1.05729e-06
ENSMUSG00000038456	Dennd2a		-0.962085	5.30471	45.2393	1.02906e-07	1.06609e-06
ENSMUSG00000021009	Ptpn21		-0.548892	6.87975	45.2192	1.03357e-07	1.07022e-06
ENSMUSG00000030978	Rrm1		0.735193	5.74359	45.1963	1.03874e-07	1.07503e-06
ENSMUSG00000053825	Ppfia2	18,3	3.31344	2.30703	46.6474	1.04033e-07	1.07612e-06
ENSMUSG00000024395	Lims2	3,8	3.8171	1.13501	45.1829	1.04179e-07	1.07709e-06
ENSMUSG00000068122	Agtr2	3	7.77635	1.73361	57.8573	1.04239e-07	1.07716e-06
ENSMUSG00000097081	Gm10425		-0.833507	4.86846	45.1726	1.04413e-07	1.07841e-06
ENSMUSG00000056569	Mpz	3	3.78341	2.06767	45.7232	1.05313e-07	1.08715e-06
ENSMUSG00000021702	Thbs4	3	4.50396	4.58657	53.4909	1.06359e-07	1.09738e-06
ENSMUSG00000036533	Cdc42ep3		-0.860113	6.08207	45.0692	1.06798e-07	1.10135e-06
ENSMUSG00000029372	Ppbp	3	7.20098	1.3571	48.271	1.0718e-07	1.10473e-06
ENSMUSG00000030865	Chp2	3	6.23845	0.735787	50.269	1.07488e-07	1.10677e-06
ENSMUSG00000073678	Pgap1	17	2.29456	3.62441	45.04	1.07483e-07	1.10677e-06
ENSMUSG00000033323	Ctdp1		-0.730099	6.16226	45.0169	1.08026e-07	1.11142e-06
ENSMUSG00000030769	Slc5a11	3	3.22043	1.97033	45.016	1.08048e-07	1.11142e-06
ENSMUSG00000027186	Elf5	18	2.33556	2.49894	45.0076	1.08246e-07	1.11288e-06
ENSMUSG00000011034	Slc5a1	10	2.48993	3.53807	46.3702	1.0875e-07	1.1175e-06
ENSMUSG00000022494	Shisa9		-0.951324	5.16258	44.958	1.09428e-07	1.12389e-06
ENSMUSG00000023809	Rps6ka2		-0.992378	5.41886	44.9509	1.09597e-07	1.12507e-06
ENSMUSG00000062908	Acadm	17	1.13711	4.81326	44.944	1.09763e-07	1.1262e-06
ENSMUSG00000028854	Slc9a1		-0.827266	8.10252	45.3576	1.10027e-07	1.12833e-06
ENSMUSG00000038665	Dgki	18,3	1.21474	6.13128	44.9259	1.10201e-07	1.12954e-06
ENSMUSG00000027936	Crtc2		-0.649695	6.45871	44.9211	1.10317e-07	1.13016e-06
ENSMUSG00000034573	Ptpn13		-0.49742	9.74388	44.9118	1.10541e-07	1.13188e-06
ENSMUSG00000103593	Gm37352		-0.958951	5.45483	44.8831	1.11239e-07	1.13846e-06
ENSMUSG00000027692	Tnik		0.909832	6.7887	44.8284	1.1258e-07	1.1516e-06
ENSMUSG00000090063	Dlx6os1	3	2.53776	1.56739	44.8235	1.12702e-07	1.15226e-06
ENSMUSG00000020198	Ap3d1		-0.566317	8.47304	44.8188	1.12816e-07	1.15285e-06
ENSMUSG00000028179	Cth	3	2.52603	2.67528	44.7568	1.14361e-07	1.16736e-06
ENSMUSG00000024781	Lipa	10,11,17,18,3,8	1.26282	4.56519	44.7581	1.1433e-07	1.16736e-06
ENSMUSG00000024935	Slc1a1	17	2.81691	1.97598	44.7549	1.14409e-07	1.16736e-06
ENSMUSG00000035247	Hectd1		0.636727	8.55998	44.73	1.15038e-07	1.17306e-06
ENSMUSG00000026269	Rnpepl1		-0.763721	7.35176	44.7282	1.15083e-07	1.17306e-06
ENSMUSG00000026435	Slc45a3	17	2.22302	3.56807	45.3757	1.15948e-07	1.18128e-06
ENSMUSG00000028262	Clca3a2		0.82726	7.91193	44.6876	1.16114e-07	1.18179e-06
ENSMUSG00000059412	Fxyd2		-1.11576	5.3407	44.9565	1.16082e-07	1.18179e-06
ENSMUSG00000109684	Gm45745		-0.995492	4.91561	44.6754	1.16425e-07	1.18436e-06
ENSMUSG00000025383	Il23a		-0.69725	6.43382	44.6617	1.16776e-07	1.18733e-06
ENSMUSG00000032633	Flcn		-0.750112	6.17945	44.6459	1.17182e-07	1.19037e-06
ENSMUSG00000037890	Wdr19		-0.76915	6.4434	44.6455	1.17193e-07	1.19037e-06
ENSMUSG00000001054	Rmnd5b		-0.81639	5.41048	44.6386	1.1737e-07	1.19157e-06
ENSMUSG00000003680	Taf6l		-1.45211	4.74906	45.6325	1.17508e-07	1.19238e-06
ENSMUSG00000107008	Gm2762	19	2.83692	1.98807	44.6258	1.17702e-07	1.19375e-06
[truncated: 18,266 more rows]

## Sheet: EEDcKO.vs.Ctrl.
Differential gene expression between bulk mTEChigh from EEDcKO and control neonate mice estimated using a quasi-likelihood (QL) F-test, with the Benjamini-Hochberg correction for FDR
gene ID	gene symbol	logFC	logCPM	F	PValue	FDR
ENSMUSG00000025255	Zfhx4	4.12833	6.23258	551.461	7.61868e-18	1.53798e-13
ENSMUSG00000028469	Npr2	2.39897	4.956	162.04	4.81384e-12	2.90825e-08
ENSMUSG00000075028	Prdm11	1.46777	6.58446	161.043	5.13099e-12	2.90825e-08
ENSMUSG00000015647	Lama5	1.7749	8.9046	159.242	5.76262e-12	2.90825e-08
ENSMUSG00000037098	Rab11fip3	1.17341	6.64279	148.826	1.15445e-11	4.661e-08
ENSMUSG00000026923	Notch1	1.55881	8.73301	143.54	1.66964e-11	5.61752e-08
ENSMUSG00000006219	Fblim1	1.70811	5.61513	134.535	3.2192e-11	7.39393e-08
ENSMUSG00000055653	Gpc3	1.52634	6.06631	133.044	3.60173e-11	7.39393e-08
ENSMUSG00000026207	Speg	2.22333	6.47988	131.44	4.26816e-11	7.39393e-08
ENSMUSG00000024538	Ppic	1.9024	5.2502	130.69	4.31032e-11	7.39393e-08
ENSMUSG00000028919	Arhgef19	3.04844	5.14511	130.312	4.43756e-11	7.39393e-08
ENSMUSG00000047414	Flrt2	2.05072	6.17872	129.837	4.60292e-11	7.39393e-08
ENSMUSG00000059895	Ptp4a3	2.2411	5.77476	129.4	4.76153e-11	7.39393e-08
ENSMUSG00000026175	Vil1	-2.5243	4.56213	127.557	5.49743e-11	7.9269e-08
ENSMUSG00000029661	Col1a2	2.68588	6.66758	133.215	6.26633e-11	8.43323e-08
ENSMUSG00000027500	Stmn2	2.5351	6.46686	129.583	7.03544e-11	8.72151e-08
ENSMUSG00000039081	Zfp503	2.48547	5.32302	123.91	7.34461e-11	8.72151e-08
ENSMUSG00000037706	Cd81	1.38593	6.61954	116.401	1.36531e-10	1.53119e-07
ENSMUSG00000010660	Plcd1	2.2042	5.55228	114.936	1.5469e-10	1.60405e-07
ENSMUSG00000022091	Sorbs3	2.14163	5.14534	114.622	1.5892e-10	1.60405e-07
ENSMUSG00000022952	Runx1	1.72354	7.35573	112.168	1.96581e-10	1.88971e-07
ENSMUSG00000021268	Meg3	3.26587	7.44276	120.706	2.58436e-10	2.37139e-07
ENSMUSG00000045333	Zfp423	1.6558	6.00823	106.987	3.12009e-10	2.73849e-07
ENSMUSG00000021994	Wnt5a	2.13809	5.6686	104.842	3.79864e-10	3.19513e-07
ENSMUSG00000020758	Itgb4	1.06584	8.97923	103.804	4.18303e-10	3.37771e-07
ENSMUSG00000032875	Arhgef17	1.5242	7.64484	103.186	4.43186e-10	3.44099e-07
ENSMUSG00000039813	Tbc1d2	2.5764	5.21731	102.913	4.70868e-10	3.52052e-07
ENSMUSG00000026944	Abca2	1.5333	7.10542	101.825	5.03817e-10	3.52321e-07
ENSMUSG00000044244	Il20rb	-1.4459	5.72266	101.445	5.22332e-10	3.52321e-07
ENSMUSG00000033209	Ttc28	1.63068	6.90088	101.42	5.23586e-10	3.52321e-07
ENSMUSG00000033585	Ndn	1.95019	4.90482	99.9523	6.02448e-10	3.9231e-07
ENSMUSG00000001911	Nfix	1.59216	7.43021	99.0664	6.56239e-10	4.13984e-07
ENSMUSG00000019461	Plscr3	1.84759	5.72326	97.1781	7.89133e-10	4.77114e-07
ENSMUSG00000055745	Rtl6	1.40374	5.29474	96.9939	8.03581e-10	4.77114e-07
ENSMUSG00000075590	Nrbp2	1.74155	6.92602	96.117	8.76418e-10	5.05493e-07
ENSMUSG00000020473	Aebp1	1.75739	5.53942	95.59	9.23617e-10	5.17919e-07
ENSMUSG00000030768	Disp1	1.84672	6.81606	95.6893	9.85524e-10	5.25938e-07
ENSMUSG00000023033	Scn8a	1.49024	5.72871	94.7088	1.00882e-09	5.25938e-07
ENSMUSG00000031807	Pgls	1.32776	5.6234	94.2813	1.05319e-09	5.25938e-07
ENSMUSG00000036565	Ttyh3	1.35221	7.57048	94.2502	1.0565e-09	5.25938e-07
ENSMUSG00000038916	Soga3	3.79642	2.80407	94.0855	1.07422e-09	5.25938e-07
ENSMUSG00000055980	Irs1	2.18889	6.63095	96.8888	1.09424e-09	5.25938e-07
ENSMUSG00000005958	Ephb3	1.32438	6.40227	91.4412	1.40758e-09	6.60809e-07
ENSMUSG00000047264	Zfp358	2.36231	4.63915	89.0246	1.81202e-09	8.31346e-07
ENSMUSG00000028626	Col9a2	2.29187	4.44847	87.5762	2.11375e-09	9.48229e-07
ENSMUSG00000024736	Tmem132a	1.70515	6.27207	87.2171	2.19671e-09	9.6402e-07
ENSMUSG00000036620	Mgat4b	1.36917	5.61206	86.6246	2.34145e-09	1.00568e-06
ENSMUSG00000030168	Adipor2	-1.14668	7.07316	85.9681	2.51397e-09	1.05728e-06
ENSMUSG00000039137	Whrn	1.36662	6.38037	85.6651	2.59821e-09	1.07041e-06
ENSMUSG00000014303	Glis2	2.12298	5.81815	85.9872	2.79983e-09	1.12778e-06
ENSMUSG00000039323	Igfbp2	2.09965	4.52464	84.822	2.8492e-09	1.12778e-06
ENSMUSG00000055707	Klhl26	1.87072	4.90939	84.2834	3.02322e-09	1.17365e-06
ENSMUSG00000034471	Caskin2	1.39496	6.0819	82.7937	3.56755e-09	1.35883e-06
ENSMUSG00000051790	Nlgn2	2.04731	5.81715	81.8004	3.98915e-09	1.49128e-06
ENSMUSG00000034928	Rnf44	0.929744	6.886	81.3624	4.19197e-09	1.5386e-06
ENSMUSG00000034675	Dbn1	2.32582	5.75054	81.7264	5.21453e-09	1.87975e-06
ENSMUSG00000013236	Ptprs	1.28901	8.29369	78.5028	5.82529e-09	2.01578e-06
ENSMUSG00000041592	Sdk2	2.26029	6.6376	81.958	5.82914e-09	2.01578e-06
ENSMUSG00000015094	Npdc1	1.69898	5.85232	78.406	5.89147e-09	2.01578e-06
ENSMUSG00000034480	Diaph2	-1.34929	6.54813	78.1946	6.03893e-09	2.0318e-06
ENSMUSG00000037169	Mycn	2.14579	3.32498	77.526	6.53224e-09	2.13338e-06
ENSMUSG00000033671	Cep350	-0.830012	8.77985	77.4318	6.60514e-09	2.13338e-06
ENSMUSG00000023017	Asic1	1.53236	4.17612	77.3644	6.65788e-09	2.13338e-06
ENSMUSG00000057098	Ebf1	1.04972	6.51873	76.6211	7.27074e-09	2.2563e-06
ENSMUSG00000021732	Fgf10	2.55886	3.91275	76.4995	7.37678e-09	2.2563e-06
ENSMUSG00000079334	Naa80	1.58856	5.02776	76.4994	7.37682e-09	2.2563e-06
ENSMUSG00000026883	Dab2ip	1.43382	7.00739	76.3646	7.49623e-09	2.2586e-06
ENSMUSG00000031565	Fgfr1	2.28699	5.66913	77.3902	7.88724e-09	2.34147e-06
ENSMUSG00000061410	Zcchc14	1.11706	6.72288	75.8102	8.01001e-09	2.34345e-06
ENSMUSG00000035969	Rusc2	2.28154	4.33393	75.5836	8.2309e-09	2.37367e-06
ENSMUSG00000044337	Ackr3	1.84874	4.62758	75.2881	8.52887e-09	2.42496e-06
ENSMUSG00000037692	Ahdc1	1.73413	6.65444	76.3312	8.78711e-09	2.43657e-06
ENSMUSG00000042641	Rgsl1	-3.42521	2.49808	74.9723	8.86034e-09	2.43657e-06
ENSMUSG00000055407	Map6	2.4118	3.93887	74.9059	8.93181e-09	2.43657e-06
ENSMUSG00000022816	Fstl1	1.42124	6.9893	74.3445	9.56162e-09	2.57236e-06
ENSMUSG00000045216	Hs6st1	1.0905	6.77326	74.2174	9.71086e-09	2.57236e-06
ENSMUSG00000038884	Shfl	1.39144	5.54857	74.1325	9.81186e-09	2.57236e-06
ENSMUSG00000004631	Sgce	2.96267	4.5345	73.9336	1.01116e-08	2.61695e-06
ENSMUSG00000059586	Nsmce2	-1.2604	6.19657	73.6942	1.03521e-08	2.64528e-06
ENSMUSG00000035621	Midn	1.43287	6.70184	73.2032	1.09958e-08	2.77464e-06
ENSMUSG00000050530	Fam171a1	1.1453	5.63611	73.0148	1.12543e-08	2.80482e-06
ENSMUSG00000019261	Map1s	1.68218	6.76543	73.9692	1.16835e-08	2.85244e-06
ENSMUSG00000026491	Ahctf1	-0.929523	7.50067	72.6814	1.1728e-08	2.85244e-06
ENSMUSG00000025223	Ldb1	1.12565	6.5104	72.564	1.18998e-08	2.85977e-06
ENSMUSG00000022756	Slc7a4	1.72386	4.13132	72.2726	1.23383e-08	2.93028e-06
ENSMUSG00000023886	Smoc2	2.17569	7.23828	76.7254	1.27346e-08	2.94631e-06
ENSMUSG00000044700	Tmem201	1.76241	5.36387	72.0033	1.27594e-08	2.94631e-06
ENSMUSG00000029455	Aldh2	1.42409	5.59107	71.8601	1.29895e-08	2.94631e-06
ENSMUSG00000034781	Gna11	1.19573	6.04477	71.86	1.29896e-08	2.94631e-06
ENSMUSG00000034648	Lrrn1	1.35598	5.58764	71.5544	1.3496e-08	3.02716e-06
ENSMUSG00000033685	Ucp2	1.27461	7.3815	71.0581	1.43648e-08	3.18663e-06
ENSMUSG00000023039	Krt7	0.917739	7.70561	70.9266	1.4605e-08	3.20469e-06
ENSMUSG00000035914	Cd276	1.58331	5.81313	70.7875	1.48638e-08	3.22641e-06
ENSMUSG00000026837	Col5a1	1.08178	7.89659	70.6065	1.52082e-08	3.24683e-06
ENSMUSG00000013033	Adgrl1	1.55984	6.0835	70.5695	1.52796e-08	3.24683e-06
ENSMUSG00000035615	Frmpd1	1.91871	5.11722	70.309	1.5793e-08	3.29947e-06
ENSMUSG00000002968	Med25	1.11631	6.39431	70.2785	1.58542e-08	3.29947e-06
ENSMUSG00000027551	Zfp64	1.35296	5.20379	70.0499	1.63222e-08	3.36222e-06
ENSMUSG00000024220	Zfp523	1.38148	5.85136	69.8596	1.67232e-08	3.37063e-06
ENSMUSG00000033554	Dph5	-1.43351	5.88745	69.7515	1.69557e-08	3.37063e-06
ENSMUSG00000018677	Slc25a39	2.11505	5.15096	69.7471	1.69653e-08	3.37063e-06
ENSMUSG00000001248	Gramd1a	1.00744	6.00786	69.7169	1.7031e-08	3.37063e-06
ENSMUSG00000021294	Kif26a	2.11543	5.99573	71.5425	1.88106e-08	3.57536e-06
ENSMUSG00000033965	Slc16a2	1.74305	4.89965	68.928	1.88466e-08	3.57536e-06
ENSMUSG00000020167	Tcf3	1.71072	6.39881	69.9833	1.90355e-08	3.57536e-06
ENSMUSG00000037326	Capn15	1.5932	5.11953	68.8338	1.90772e-08	3.57536e-06
ENSMUSG00000026739	Bmi1	1.41571	5.61705	68.8161	1.91208e-08	3.57536e-06
ENSMUSG00000049580	Tsku	1.9511	5.03412	68.8032	1.91528e-08	3.57536e-06
ENSMUSG00000006576	Slc4a3	1.08539	5.89692	68.6742	1.94748e-08	3.57536e-06
ENSMUSG00000035799	Twist1	3.24252	3.5499	68.6579	1.95157e-08	3.57536e-06
ENSMUSG00000039262	Prrc2b	0.918576	8.78219	68.6012	1.96594e-08	3.57536e-06
ENSMUSG00000040390	Map3k10	1.37746	5.15488	68.5271	1.98491e-08	3.57762e-06
ENSMUSG00000022577	Ly6h	2.3016	4.63082	68.3173	2.03966e-08	3.61612e-06
ENSMUSG00000072825	Cep170b	1.18266	7.65871	68.3081	2.04209e-08	3.61612e-06
ENSMUSG00000010047	Hyal2	1.85492	5.47982	67.6489	2.2253e-08	3.90434e-06
ENSMUSG00000028158	Mttp	-2.01013	5.18659	67.5134	2.26514e-08	3.90434e-06
ENSMUSG00000037907	Ankrd13b	1.96007	5.12527	67.4841	2.27385e-08	3.90434e-06
ENSMUSG00000029050	Ski	1.19845	7.67441	67.456	2.28222e-08	3.90434e-06
ENSMUSG00000028487	Bnc2	2.03726	5.55921	67.2249	2.35253e-08	3.98865e-06
ENSMUSG00000069255	Dusp22	-0.797915	6.95848	67.1236	2.38409e-08	3.98865e-06
ENSMUSG00000038775	Vill	1.72872	5.04246	67.1023	2.39078e-08	3.98865e-06
ENSMUSG00000005442	Cic	1.6092	8.18376	68.7571	2.43826e-08	4.03452e-06
ENSMUSG00000043323	Fbrsl1	1.62034	6.70042	67.9215	2.50105e-08	4.0787e-06
ENSMUSG00000025007	Aldh18a1	1.13754	5.77032	66.7473	2.50537e-08	4.0787e-06
ENSMUSG00000030495	Slc7a10	3.03473	3.256	66.6479	2.53851e-08	4.09959e-06
ENSMUSG00000022221	Ripk3	1.30983	4.98048	66.2323	2.68231e-08	4.29744e-06
ENSMUSG00000029166	Mapre3	1.32063	5.14028	65.9051	2.80176e-08	4.39524e-06
ENSMUSG00000022817	Itgb5	1.53667	5.39384	65.9018	2.80303e-08	4.39524e-06
ENSMUSG00000038828	Tmem214	1.01958	6.34373	65.8867	2.80867e-08	4.39524e-06
ENSMUSG00000042156	Dzip1	1.71145	5.03092	65.3889	3.00212e-08	4.66183e-06
ENSMUSG00000041801	Phlda3	1.49094	5.91793	65.1673	3.09287e-08	4.76609e-06
ENSMUSG00000019823	Mical1	1.69681	4.09303	64.8603	3.22354e-08	4.92982e-06
ENSMUSG00000040274	Cdk6	0.904703	7.44685	64.7425	3.27525e-08	4.97124e-06
ENSMUSG00000005583	Mef2c	1.65538	4.87256	64.6267	3.32697e-08	5.00693e-06
ENSMUSG00000066800	Rnasel	-1.34343	6.7291	64.5793	3.34837e-08	5.00693e-06
ENSMUSG00000033295	Ptprf	1.13477	8.88802	64.4244	3.41946e-08	5.07563e-06
ENSMUSG00000028073	Pear1	2.30461	5.54852	66.1278	3.50746e-08	5.15518e-06
ENSMUSG00000014813	Stc1	1.96868	4.84389	64.2025	3.52412e-08	5.15518e-06
ENSMUSG00000020646	Mboat2	1.59307	4.75868	63.9769	3.63409e-08	5.25989e-06
ENSMUSG00000005917	Otx1	4.04153	2.41633	63.8423	3.70148e-08	5.25989e-06
ENSMUSG00000022098	Bmp1	0.760398	7.47727	63.8324	3.70649e-08	5.25989e-06
ENSMUSG00000032318	Isl2	3.37119	2.84484	63.8138	3.71591e-08	5.25989e-06
ENSMUSG00000060601	Nr1h2	1.4422	6.02654	63.7551	3.74585e-08	5.25989e-06
ENSMUSG00000033287	Kctd17	1.73518	5.18962	63.7431	3.75204e-08	5.25989e-06
ENSMUSG00000019539	Rcn3	2.30403	4.71664	63.5466	3.85434e-08	5.33084e-06
ENSMUSG00000026247	Ecel1	2.71156	6.03316	68.5315	3.85547e-08	5.33084e-06
ENSMUSG00000028654	Mycl	1.54512	5.62805	63.2595	4.00931e-08	5.50585e-06
ENSMUSG00000031805	Jak3	1.74234	6.4873	64.896	4.03753e-08	5.50713e-06
ENSMUSG00000030067	Foxp1	1.34515	7.07965	62.8231	4.25803e-08	5.76891e-06
ENSMUSG00000003575	Crtc1	1.29715	6.57731	62.698	4.33238e-08	5.83051e-06
ENSMUSG00000020453	Patz1	0.930339	6.44848	62.2445	4.61394e-08	6.16832e-06
ENSMUSG00000006476	Nsmf	1.41034	5.58738	62.1616	4.66747e-08	6.16909e-06
ENSMUSG00000001802	Lrp3	2.95466	3.53641	62.1091	4.7018e-08	6.16909e-06
ENSMUSG00000013833	Med16	1.64596	6.00292	62.4155	4.71274e-08	6.16909e-06
ENSMUSG00000034708	Grn	1.22601	6.94092	62.0357	4.75016e-08	6.16909e-06
ENSMUSG00000022623	Shank3	2.19222	4.31736	61.983	4.78522e-08	6.16909e-06
ENSMUSG00000054874	Pcnx3	1.0136	7.71218	61.9169	4.82966e-08	6.16909e-06
ENSMUSG00000039741	Bahcc1	1.40572	5.75663	61.8662	4.86396e-08	6.16909e-06
ENSMUSG00000020282	Rhbdf1	0.937574	7.13152	61.8567	4.87046e-08	6.16909e-06
ENSMUSG00000041540	Sox5	2.00531	4.47546	61.8287	4.88956e-08	6.16909e-06
ENSMUSG00000049295	Zfp219	1.40312	5.52795	61.6328	5.02562e-08	6.30138e-06
ENSMUSG00000062115	Rai1	1.76224	6.91223	63.6709	5.10545e-08	6.34056e-06
ENSMUSG00000053552	Ebf4	2.21104	3.86886	61.5006	5.11969e-08	6.34056e-06
ENSMUSG00000026223	Itm2c	0.806687	7.29331	61.3327	5.24197e-08	6.45242e-06
ENSMUSG00000016757	Ttll12	1.11209	5.95322	61.2187	5.32685e-08	6.51716e-06
ENSMUSG00000046312	Myorg	1.97373	4.15942	61.1498	5.37884e-08	6.54112e-06
ENSMUSG00000024614	Tmx3	-1.16847	6.87808	61.0494	5.45554e-08	6.59467e-06
ENSMUSG00000029860	Zyx	1.59314	6.26594	61.0575	5.66924e-08	6.76838e-06
ENSMUSG00000033365	Ipo13	1.40794	5.60643	60.766	5.67871e-08	6.76838e-06
ENSMUSG00000038502	Ptov1	1.37349	6.91091	60.7604	5.69983e-08	6.76838e-06
ENSMUSG00000042570	Mier2	1.17554	5.13017	60.5646	5.84329e-08	6.87857e-06
ENSMUSG00000023057	Fabp2	-5.05557	1.86575	71.4946	5.86077e-08	6.87857e-06
ENSMUSG00000061751	Kalrn	0.854151	8.26881	60.4282	5.95772e-08	6.91998e-06
ENSMUSG00000017493	Igfbp4	1.45811	6.24471	60.397	5.98427e-08	6.91998e-06
ENSMUSG00000066607	Insyn1	2.28184	3.76353	60.3798	5.99889e-08	6.91998e-06
ENSMUSG00000029223	Uchl1	2.91755	3.85986	60.279	6.14967e-08	7.04882e-06
ENSMUSG00000028583	Pdpn	1.19222	5.77261	60.1707	6.18042e-08	7.04882e-06
ENSMUSG00000039159	Ube2h	0.831106	5.90122	60.0292	6.30662e-08	7.15235e-06
ENSMUSG00000006931	P3h4	1.69323	4.33314	59.9548	6.37409e-08	7.18848e-06
ENSMUSG00000077450	Rab11b	0.98543	6.36371	59.9127	6.41257e-08	7.19169e-06
ENSMUSG00000020010	Vnn3	-3.07435	3.46687	59.7208	6.59142e-08	7.28695e-06
ENSMUSG00000030909	Anks4b	-3.17674	4.49613	61.0616	6.61324e-08	7.28695e-06
ENSMUSG00000033880	Lgals3bp	1.00569	7.37752	59.6781	6.63194e-08	7.28695e-06
ENSMUSG00000086040	Wipf3	1.6707	5.0053	59.6361	6.67214e-08	7.28695e-06
ENSMUSG00000027224	Duoxa1	2.39308	4.14511	59.6049	6.70213e-08	7.28695e-06
ENSMUSG00000027661	Slc2a10	2.41174	3.57713	59.5925	6.71408e-08	7.28695e-06
ENSMUSG00000015243	Abca1	1.09258	7.4192	59.346	6.95657e-08	7.50975e-06
ENSMUSG00000001288	Rarg	1.76082	5.20283	59.1761	7.12928e-08	7.64031e-06
ENSMUSG00000063804	Lin28b	1.51421	5.20683	59.1255	7.18157e-08	7.64031e-06
ENSMUSG00000015957	Wnt11	2.13181	4.32056	59.1164	7.19105e-08	7.64031e-06
ENSMUSG00000075592	Nynrin	1.99918	6.70405	62.1639	7.3133e-08	7.72951e-06
ENSMUSG00000039686	Zer1	0.96157	6.65399	58.9448	7.37187e-08	7.75083e-06
ENSMUSG00000000120	Ngfr	1.97513	5.56959	60.2095	7.41697e-08	7.75784e-06
ENSMUSG00000022203	Efs	1.60856	6.16024	59.3435	7.50282e-08	7.77259e-06
ENSMUSG00000031875	Cmtm3	1.42151	4.90096	58.8105	7.51685e-08	7.77259e-06
ENSMUSG00000038894	Irs2	1.2663	7.08821	58.7833	7.54658e-08	7.77259e-06
ENSMUSG00000057530	Ece1	1.2958	7.37853	58.7166	7.62009e-08	7.80847e-06
ENSMUSG00000034021	Pds5b	-1.61429	8.15232	59.8347	7.7598e-08	7.91147e-06
ENSMUSG00000036202	Rif1	-1.04981	7.56873	58.3658	8.01942e-08	8.13508e-06
ENSMUSG00000023353	Agap3	0.923794	7.3128	58.2325	8.17707e-08	8.25353e-06
ENSMUSG00000020241	Col6a2	2.47151	7.28671	62.741	8.24992e-08	8.28563e-06
ENSMUSG00000000555	Itga5	1.92532	5.3169	59.0122	8.3672e-08	8.36181e-06
ENSMUSG00000022580	Rhpn1	1.87131	3.32005	57.9749	8.49136e-08	8.44409e-06
ENSMUSG00000070348	Ccnd1	1.14217	6.39507	57.9302	8.54729e-08	8.45805e-06
ENSMUSG00000069806	Cacng7	2.4045	3.98643	57.8651	8.62933e-08	8.49758e-06
ENSMUSG00000022594	Lynx1	1.61921	4.90118	57.6224	8.94293e-08	8.76364e-06
ENSMUSG00000068735	Trp53i11	1.46756	5.87402	57.5374	9.0556e-08	8.83118e-06
ENSMUSG00000001157	Gmcl1	-0.928311	6.40498	57.4294	9.20107e-08	8.8903e-06
ENSMUSG00000048997	Atxn7l2	1.49454	4.53251	57.427	9.20431e-08	8.8903e-06
ENSMUSG00000037622	Wdtc1	0.951589	6.32541	57.3407	9.32245e-08	8.96154e-06
ENSMUSG00000018548	Trim37	-1.09623	6.70464	57.1934	9.52787e-08	9.1156e-06
ENSMUSG00000022433	Csnk1e	1.40553	5.76199	57.0492	9.73381e-08	9.2687e-06
ENSMUSG00000045039	Megf8	1.26655	7.26744	57.0047	9.7982e-08	9.28621e-06
ENSMUSG00000032997	Chpf	1.64445	5.38617	56.7871	1.01203e-07	9.53639e-06
ENSMUSG00000052911	Lamb2	1.0131	6.66218	56.7631	1.01567e-07	9.53639e-06
ENSMUSG00000026556	Vangl2	1.38219	6.27213	56.6969	1.02573e-07	9.58627e-06
ENSMUSG00000038545	Cul7	0.85631	7.30023	56.6542	1.03228e-07	9.60306e-06
ENSMUSG00000039952	Dag1	0.943749	8.15956	56.5833	1.04326e-07	9.63701e-06
ENSMUSG00000060260	Pwwp2b	1.47561	5.15186	56.569	1.04548e-07	9.63701e-06
ENSMUSG00000024212	Mllt1	1.13919	6.73318	56.3434	1.08135e-07	9.8796e-06
ENSMUSG00000033998	Kcnk1	2.60602	4.1049	56.5345	1.08158e-07	9.8796e-06
ENSMUSG00000029710	Ephb4	0.920842	7.04829	56.2225	1.1011e-07	1.00126e-05
ENSMUSG00000046841	Ckap4	1.40224	6.55263	56.2729	1.12578e-07	1.01669e-05
ENSMUSG00000032485	Scap	1.02085	7.23493	56.0609	1.12815e-07	1.01669e-05
ENSMUSG00000026209	Dnpep	1.02561	6.16235	55.7244	1.18678e-07	1.06478e-05
ENSMUSG00000030339	Ltbr	1.50467	5.78378	55.6732	1.19598e-07	1.06829e-05
ENSMUSG00000059552	Trp53	0.9121	6.75827	55.4288	1.24103e-07	1.09889e-05
ENSMUSG00000050390	C77080	1.73877	7.61577	58.3017	1.24113e-07	1.09889e-05
ENSMUSG00000070436	Serpinh1	1.74547	6.84939	57.2015	1.30881e-07	1.15376e-05
ENSMUSG00000027408	Cpxm1	1.72551	5.28686	54.9373	1.33727e-07	1.16995e-05
ENSMUSG00000041147	Brca2	-0.984213	5.84971	54.9299	1.33877e-07	1.16995e-05
ENSMUSG00000089817	Gm7162	2.46854	2.72625	54.8283	1.35968e-07	1.1831e-05
ENSMUSG00000014470	Rnf166	1.63036	4.5908	54.7193	1.38253e-07	1.19776e-05
ENSMUSG00000062785	Kcnc3	2.16098	3.55747	54.6915	1.3884e-07	1.19776e-05
ENSMUSG00000042292	Mrtfa	1.16578	6.62614	54.6523	1.39677e-07	1.19985e-05
ENSMUSG00000047181	Samd14	1.50505	6.47813	55.3856	1.40683e-07	1.20004e-05
ENSMUSG00000025743	Sdc3	2.1965	6.48603	58.2728	1.40887e-07	1.20004e-05
ENSMUSG00000001119	Col6a1	1.9113	7.25493	57.6847	1.44098e-07	1.21195e-05
ENSMUSG00000028399	Ptprd	1.11365	7.53762	54.432	1.44472e-07	1.21195e-05
ENSMUSG00000034218	Atm	-0.969753	6.70459	54.4243	1.44643e-07	1.21195e-05
ENSMUSG00000044033	Ccdc141	1.36038	6.68177	54.4395	1.44688e-07	1.21195e-05
ENSMUSG00000026586	Prrx1	3.27486	5.71796	57.6503	1.49686e-07	1.24864e-05
ENSMUSG00000055053	Nfic	1.30157	7.21733	54.0966	1.57652e-07	1.30968e-05
ENSMUSG00000021464	Ror2	2.60894	4.40627	53.7864	1.59585e-07	1.32031e-05
ENSMUSG00000027865	Gdap2	-0.928001	5.5286	53.7312	1.60955e-07	1.32084e-05
ENSMUSG00000038740	Mvb12b	0.974586	5.99014	53.7261	1.61083e-07	1.32084e-05
ENSMUSG00000007783	Cpt1c	1.57544	4.75782	53.6792	1.62259e-07	1.32084e-05
ENSMUSG00000049577	Zfpm1	1.6721	5.59949	54.1259	1.62267e-07	1.32084e-05
ENSMUSG00000033722	BC034090	1.48994	6.67294	54.4541	1.64598e-07	1.33444e-05
ENSMUSG00000031785	Adgrg1	1.03726	6.40898	53.5188	1.66346e-07	1.34321e-05
ENSMUSG00000028041	Adam15	1.38659	4.76938	53.4539	1.68032e-07	1.34838e-05
ENSMUSG00000022199	Slc22a17	1.16711	5.42986	53.4428	1.68322e-07	1.34838e-05
ENSMUSG00000040734	Ppp1r13l	2.1376	5.34086	54.6649	1.7121e-07	1.3661e-05
ENSMUSG00000028796	Phc2	1.03033	6.77773	53.2377	1.73785e-07	1.38118e-05
ENSMUSG00000029478	Ncor2	0.812804	9.12473	53.1585	1.75943e-07	1.39285e-05
ENSMUSG00000033382	Trappc8	-0.663472	7.05521	52.9825	1.8085e-07	1.42317e-05
ENSMUSG00000036748	Cuedc2	1.29555	5.27692	52.9707	1.81183e-07	1.42317e-05
ENSMUSG00000029093	Sorcs2	1.15996	6.89669	52.828	1.85278e-07	1.44969e-05
ENSMUSG00000024313	Mep1b	-2.49473	4.19192	52.7545	1.87428e-07	1.46085e-05
ENSMUSG00000031333	Abcb7	-1.01132	6.03629	52.6658	1.90056e-07	1.47517e-05
ENSMUSG00000029705	Cux1	0.970724	7.80221	52.6434	1.90727e-07	1.47517e-05
ENSMUSG00000036622	Atp13a2	1.53234	6.43103	53.2258	1.96055e-07	1.50614e-05
ENSMUSG00000009681	Bcr	0.896881	7.73307	52.4628	1.96222e-07	1.50614e-05
ENSMUSG00000029577	Ube3b	0.937851	7.236	52.1826	2.05096e-07	1.56829e-05
ENSMUSG00000024941	Scyl1	1.0875	6.05653	52.0622	2.09041e-07	1.59242e-05
ENSMUSG00000051043	Gprc5c	1.4487	6.08728	51.9021	2.15507e-07	1.6355e-05
ENSMUSG00000086370	Ftx	-1.28307	5.14096	51.84	2.16541e-07	1.6372e-05
ENSMUSG00000022843	Clcn2	1.34849	6.17326	51.7576	2.19394e-07	1.64776e-05
ENSMUSG00000068551	Zfp467	0.972672	6.80031	51.7526	2.1957e-07	1.64776e-05
ENSMUSG00000001435	Col18a1	1.56981	6.96998	53.0036	2.2231e-07	1.66214e-05
ENSMUSG00000109336	Samd4b	0.990548	7.43455	51.5401	2.2713e-07	1.69191e-05
ENSMUSG00000035640	Cbarp	1.58737	4.91278	51.5087	2.28268e-07	1.69413e-05
ENSMUSG00000046671	Mtfr1l	0.965237	6.0536	51.4732	2.29564e-07	1.69597e-05
ENSMUSG00000039195	1110008P14Rik	2.60365	3.38994	51.456	2.30196e-07	1.69597e-05
ENSMUSG00000115388	Eppk1	1.2297	7.69532	51.458	2.32562e-07	1.70718e-05
ENSMUSG00000028098	Rnf115	-0.908484	5.97317	51.3502	2.34122e-07	1.70731e-05
ENSMUSG00000021506	Pitx1	4.13434	2.08149	51.3462	2.34272e-07	1.70731e-05
ENSMUSG00000056423	Uts2b	-5.11506	1.76297	56.9552	2.38399e-07	1.72921e-05
ENSMUSG00000028465	Tln1	0.833474	8.5377	51.2011	2.39778e-07	1.72921e-05
ENSMUSG00000018509	Cenpv	1.85152	2.92087	51.1993	2.39846e-07	1.72921e-05
ENSMUSG00000051855	Mest	1.67481	5.7973	51.6693	2.42477e-07	1.74195e-05
ENSMUSG00000029119	Man2b2	1.17607	6.42874	51.0727	2.44767e-07	1.75162e-05
ENSMUSG00000009035	Tmem184b	1.0832	6.75886	51.0526	2.45558e-07	1.75162e-05
ENSMUSG00000015095	Fbxw5	1.02483	6.10184	50.9726	2.48737e-07	1.76805e-05
ENSMUSG00000024598	Fbn2	1.5613	7.19735	52.634	2.51528e-07	1.78161e-05
ENSMUSG00000029714	Gigyf1	0.998438	6.35273	50.7167	2.592e-07	1.82953e-05
ENSMUSG00000039850	Endov	1.04914	6.03815	50.6563	2.61739e-07	1.8312e-05
ENSMUSG00000037990	Sh3rf3	1.18019	7.11077	50.6252	2.63056e-07	1.8312e-05
ENSMUSG00000015619	Gata3	1.76186	5.2932	50.9965	2.63689e-07	1.8312e-05
ENSMUSG00000023007	Prpf40b	0.951066	6.01013	50.61	2.63705e-07	1.8312e-05
ENSMUSG00000054008	Ndst1	1.27478	7.39586	51.0161	2.6439e-07	1.8312e-05
ENSMUSG00000037400	Atp11b	-0.790261	7.42265	50.5825	2.64879e-07	1.8312e-05
ENSMUSG00000031398	Plxna3	1.0281	6.03941	50.458	2.70269e-07	1.86209e-05
ENSMUSG00000052751	Repin1	1.36124	5.14099	50.4321	2.71402e-07	1.86354e-05
ENSMUSG00000022744	Cldnd1	-0.904515	5.78124	50.249	2.7958e-07	1.90212e-05
ENSMUSG00000033581	Igf2bp2	1.62711	5.94425	50.9726	2.79714e-07	1.90212e-05
ENSMUSG00000026211	Obsl1	1.19264	7.1644	50.2323	2.80341e-07	1.90212e-05
ENSMUSG00000001249	Hpn	1.17927	4.93588	50.2225	2.8079e-07	1.90212e-05
ENSMUSG00000037060	Cavin3	2.20131	3.83461	50.1714	2.83128e-07	1.91154e-05
ENSMUSG00000032570	Atp2c1	-0.819241	6.9139	50.1123	2.85864e-07	1.91792e-05
ENSMUSG00000019647	Sema6a	1.42797	7.14866	51.173	2.8641e-07	1.91792e-05
ENSMUSG00000029814	Igf2bp3	1.27183	5.57105	50.0896	2.86923e-07	1.91792e-05
ENSMUSG00000026208	Des	2.34988	6.29903	53.1258	2.96106e-07	1.97277e-05
ENSMUSG00000023972	Ptk7	1.60641	7.16378	51.6619	2.97159e-07	1.97327e-05
ENSMUSG00000059493	Nhs	1.51187	6.15599	50.3165	2.98143e-07	1.97332e-05
ENSMUSG00000032816	Igdcc4	1.02663	7.99978	49.8083	3.00389e-07	1.98169e-05
ENSMUSG00000039481	Nrtn	5.58392	1.8662	49.7326	3.04128e-07	1.99929e-05
ENSMUSG00000008090	Fgfrl1	1.80003	4.17571	49.7143	3.05038e-07	1.99929e-05
ENSMUSG00000038146	Notch3	1.66831	6.41049	51.1201	3.07406e-07	2.00321e-05
ENSMUSG00000031808	Slc27a1	1.04304	7.06935	49.6628	3.07622e-07	2.00321e-05
ENSMUSG00000000149	Gna12	0.881086	6.69309	49.6005	3.10775e-07	2.01669e-05
ENSMUSG00000042029	Ncapg2	-1.31627	6.32738	49.5745	3.12101e-07	2.01669e-05
ENSMUSG00000040699	Limd2	1.18875	5.03045	49.5623	3.12728e-07	2.01669e-05
ENSMUSG00000034616	Ssh3	1.03986	6.26035	49.5436	3.13688e-07	2.01669e-05
ENSMUSG00000038872	Zfhx3	0.993047	8.79912	49.507	3.15576e-07	2.01932e-05
ENSMUSG00000023009	Nckap5l	1.96867	5.17915	50.1483	3.16097e-07	2.01932e-05
ENSMUSG00000047696	Ccdc144b	-2.95923	3.79779	49.3263	3.25083e-07	2.07017e-05
ENSMUSG00000037221	Mospd3	1.83862	4.29647	49.2558	3.28878e-07	2.08775e-05
ENSMUSG00000030894	Tpp1	0.712713	6.36656	49.2269	3.30447e-07	2.09089e-05
ENSMUSG00000011096	Akt1s1	1.49127	5.25277	49.2086	3.31443e-07	2.09089e-05
ENSMUSG00000001729	Akt1	0.592552	7.51744	49.1517	3.34565e-07	2.09364e-05
ENSMUSG00000013415	Igf2bp1	1.82635	5.25054	49.7494	3.35015e-07	2.09364e-05
ENSMUSG00000047976	Kcna1	1.66144	5.24066	49.1306	3.35736e-07	2.09364e-05
ENSMUSG00000026411	Tmem9	1.33808	4.93809	49.1066	3.37064e-07	2.09364e-05
ENSMUSG00000019961	Tmpo	-0.928373	7.96634	49.1066	3.37066e-07	2.09364e-05
ENSMUSG00000030306	Tmtc1	1.15076	6.22145	48.9988	3.43117e-07	2.1247e-05
ENSMUSG00000002409	Dyrk1b	1.24997	5.05396	48.971	3.44696e-07	2.12795e-05
ENSMUSG00000032452	Clstn2	1.83747	6.27839	51.2402	3.48161e-07	2.14278e-05
ENSMUSG00000027797	Dclk1	1.48783	7.08539	50.2545	3.50223e-07	2.14892e-05
ENSMUSG00000021062	Rab15	0.63715	7.51579	48.7279	3.58859e-07	2.18479e-05
ENSMUSG00000037736	Limch1	0.790491	7.12392	48.7213	3.59249e-07	2.18479e-05
ENSMUSG00000039199	Zdhhc1	1.22354	5.13191	48.7202	3.59315e-07	2.18479e-05
ENSMUSG00000026821	Ralgds	1.11636	7.09447	48.5622	3.68872e-07	2.23616e-05
ENSMUSG00000049807	Arhgap23	1.48853	6.18829	48.9914	3.7522e-07	2.26784e-05
ENSMUSG00000020627	Klhl29	1.00253	6.9978	48.3552	3.81804e-07	2.30074e-05
ENSMUSG00000040918	Slc19a2	1.45949	4.21968	48.2922	3.85837e-07	2.31812e-05
ENSMUSG00000070643	Sox13	1.61645	4.2987	48.2338	3.8962e-07	2.33391e-05
ENSMUSG00000075012	Fjx1	2.09067	3.85249	48.1847	3.9283e-07	2.34617e-05
ENSMUSG00000028959	Fastk	1.49049	5.57943	48.1515	3.95018e-07	2.35228e-05
ENSMUSG00000003534	Ddr1	1.13807	7.04748	48.1057	3.98059e-07	2.36341e-05
ENSMUSG00000028763	Hspg2	1.34411	9.00424	48.9	4.04646e-07	2.39548e-05
ENSMUSG00000037482	Erv3	-2.68939	4.8005	49.4766	4.06752e-07	2.40091e-05
ENSMUSG00000008140	Emc10	1.44873	6.25737	48.5799	4.08134e-07	2.40204e-05
ENSMUSG00000030551	Nr2f2	1.64891	4.93818	47.919	4.1071e-07	2.41017e-05
ENSMUSG00000050989	Selenon	1.43652	5.37985	47.8858	4.13e-07	2.41051e-05
ENSMUSG00000022103	Gfra2	1.76692	6.19891	49.7347	4.13155e-07	2.41051e-05
ENSMUSG00000027466	Rbck1	0.636228	7.13764	47.8314	4.16796e-07	2.42474e-05
ENSMUSG00000020000	Moxd1	2.30461	4.84844	48.4237	4.22083e-07	2.43521e-05
ENSMUSG00000054612	Mgmt	1.86732	3.77871	47.7556	4.22134e-07	2.43521e-05
ENSMUSG00000070003	Ssbp4	2.1955	4.6603	48.3785	4.22214e-07	2.43521e-05
ENSMUSG00000040731	Eif4h	0.814589	7.71648	47.5667	4.35788e-07	2.49468e-05
ENSMUSG00000028782	Adgrb2	1.11164	5.95403	47.5633	4.36034e-07	2.49468e-05
ENSMUSG00000038406	Scaf1	1.30025	6.99841	48.1158	4.37518e-07	2.49468e-05
ENSMUSG00000031353	Rbbp7	-0.923215	7.17552	47.5209	4.39164e-07	2.49468e-05
ENSMUSG00000043857	Mgat5b	2.10879	5.62315	48.9183	4.39265e-07	2.49468e-05
ENSMUSG00000024134	Six2	1.33522	6.22602	47.5105	4.39939e-07	2.49468e-05
ENSMUSG00000039193	Nlrc4	-2.20046	3.74421	47.4935	4.41202e-07	2.49483e-05
ENSMUSG00000038776	Ephx1	1.32424	5.52595	47.4491	4.44522e-07	2.50658e-05
ENSMUSG00000048865	Arhgap30	-2.24419	4.41151	47.3406	4.52752e-07	2.54588e-05
ENSMUSG00000028351	Brinp1	1.43688	5.87736	47.2218	4.61954e-07	2.59041e-05
ENSMUSG00000037989	Wnk2	0.93715	7.47568	47.1253	4.69577e-07	2.62586e-05
ENSMUSG00000025231	Sufu	0.974292	6.12991	47.1078	4.70971e-07	2.62638e-05
ENSMUSG00000056763	Cspp1	-0.719495	6.92468	47.0858	4.72735e-07	2.62895e-05
ENSMUSG00000031955	Bcar1	1.64439	6.26479	48.3537	4.78796e-07	2.65347e-05
ENSMUSG00000024940	Ltbp3	1.43689	7.3235	48.1238	4.79772e-07	2.65347e-05
ENSMUSG00000041354	Rgl2	1.15152	5.96125	46.9519	4.83625e-07	2.66747e-05
ENSMUSG00000042594	Sh2b3	1.06828	5.80862	46.9185	4.86378e-07	2.67535e-05
ENSMUSG00000021359	Tfap2a	1.57808	4.40886	46.7641	4.99345e-07	2.73227e-05
ENSMUSG00000035735	Dagla	1.58173	5.21965	46.7613	4.99587e-07	2.73227e-05
ENSMUSG00000019737	Syne4	1.24822	5.48978	46.7472	5.00788e-07	2.73227e-05
ENSMUSG00000036957	Lrfn3	3.71878	2.68799	46.6855	5.0609e-07	2.75376e-05
ENSMUSG00000049972	Skint9	-3.08155	5.16835	49.083	5.19098e-07	2.79248e-05
ENSMUSG00000025876	Unc5a	1.70975	4.41263	46.5275	5.19953e-07	2.79248e-05
ENSMUSG00000020308	Tpgs1	2.43424	3.99749	46.5248	5.20197e-07	2.79248e-05
ENSMUSG00000024773	Atg2a	1.14468	6.63958	46.5245	5.20224e-07	2.79248e-05
ENSMUSG00000046463	5930403N24Rik	-2.21253	3.33397	46.5199	5.20633e-07	2.79248e-05
ENSMUSG00000020684	Rasl10b	2.05334	3.36579	46.5101	5.21507e-07	2.79248e-05
ENSMUSG00000040972	Igsf21	2.97458	5.12268	49.4641	5.24368e-07	2.80038e-05
ENSMUSG00000039834	Zfp335	1.04016	5.93677	46.4587	5.26117e-07	2.8023e-05
ENSMUSG00000074682	Zcchc3	1.85505	3.46409	46.4249	5.29182e-07	2.81121e-05
ENSMUSG00000051817	Sox12	1.49554	4.2139	46.3597	5.35133e-07	2.82983e-05
ENSMUSG00000038132	Rbm24	2.44255	5.10679	48.1193	5.35491e-07	2.82983e-05
ENSMUSG00000037295	Ldlrap1	0.845479	6.57424	46.3329	5.376e-07	2.83212e-05
ENSMUSG00000007950	Abhd8	2.13883	3.90621	46.3207	5.38731e-07	2.83212e-05
ENSMUSG00000013787	Ehmt2	0.787403	7.59428	46.2874	5.41817e-07	2.84095e-05
ENSMUSG00000022475	Hdac7	1.02567	6.16386	46.2209	5.48046e-07	2.86617e-05
ENSMUSG00000030341	Tnfrsf1a	0.986539	6.30197	46.1337	5.56336e-07	2.89519e-05
ENSMUSG00000035027	Map2k2	1.0345	6.65962	46.1323	5.56465e-07	2.89519e-05
ENSMUSG00000079293	Clec7a	-3.00053	2.49681	46.1057	5.5902e-07	2.90101e-05
ENSMUSG00000020238	Ncln	1.50757	6.15153	46.8785	5.64752e-07	2.92324e-05
ENSMUSG00000052310	Slc39a1	0.778264	5.90175	45.982	5.71073e-07	2.94224e-05
ENSMUSG00000020536	Llgl1	1.10656	6.69636	45.9783	5.71445e-07	2.94224e-05
ENSMUSG00000024571	Gm16286	0.923367	5.98391	45.9646	5.72795e-07	2.94224e-05
ENSMUSG00000032299	Commd4	1.09857	4.88793	45.9483	5.74413e-07	2.94307e-05
ENSMUSG00000033227	Wnt6	2.3468	4.22671	46.2615	5.76018e-07	2.94382e-05
ENSMUSG00000041889	Shisa4	2.04684	5.18151	46.8218	5.85727e-07	2.98587e-05
ENSMUSG00000061436	Hipk2	0.72595	8.21594	45.8017	5.8915e-07	2.99114e-05
ENSMUSG00000030733	Sh2b1	0.935707	6.16066	45.7875	5.90605e-07	2.99114e-05
ENSMUSG00000003378	Grik5	1.16469	5.59886	45.7569	5.93743e-07	2.99114e-05
ENSMUSG00000046079	Lrrc8d	0.922565	6.17087	45.7537	5.9407e-07	2.99114e-05
ENSMUSG00000040549	Ckap5	-0.847639	8.056	45.7527	5.94169e-07	2.99114e-05
ENSMUSG00000026249	Serpine2	1.46786	6.27966	46.2317	6.0405e-07	3.03332e-05
ENSMUSG00000041168	Lonp1	0.603712	6.61766	45.5593	6.14439e-07	3.06986e-05
ENSMUSG00000006589	Aprt	1.51379	4.42744	45.5525	6.15168e-07	3.06986e-05
ENSMUSG00000074405	Zfp865	1.1305	6.27387	45.5458	6.15888e-07	3.06986e-05
ENSMUSG00000039474	Wfs1	1.55784	4.58305	45.5294	6.17644e-07	3.07103e-05
ENSMUSG00000034311	Kif4	-1.4301	5.39738	45.4582	6.25333e-07	3.09513e-05
ENSMUSG00000020092	Pald1	1.56893	4.97566	45.4541	6.25787e-07	3.09513e-05
ENSMUSG00000002980	Bcam	1.84948	6.87379	47.9987	6.28014e-07	3.09513e-05
ENSMUSG00000040680	Kremen2	1.62433	5.60936	46.0019	6.28623e-07	3.09513e-05
ENSMUSG00000037788	Vopp1	-0.841324	6.7023	45.2406	6.49501e-07	3.17648e-05
ENSMUSG00000029406	Pitpnm2	1.46789	5.8968	45.3456	6.50713e-07	3.17648e-05
ENSMUSG00000071847	Apcdd1	1.29351	5.48489	45.2195	6.51893e-07	3.17648e-05
ENSMUSG00000028517	Plpp3	1.13205	7.02806	45.2171	6.52168e-07	3.17648e-05
ENSMUSG00000053113	Socs3	1.61362	6.45706	46.4999	6.53061e-07	3.17648e-05
ENSMUSG00000002250	Ppard	1.11326	6.22969	45.1952	6.54663e-07	3.17648e-05
ENSMUSG00000021559	Dapk1	1.05317	6.76411	45.1821	6.56162e-07	3.17648e-05
ENSMUSG00000039087	Rreb1	0.674608	7.8419	45.0702	6.69125e-07	3.23149e-05
ENSMUSG00000068744	Psrc1	1.408	4.47894	45.0202	6.75016e-07	3.25216e-05
ENSMUSG00000061533	Cep128	-1.3467	4.84755	44.9605	6.8211e-07	3.27038e-05
ENSMUSG00000027790	Sis	-3.38525	4.53592	47.0702	6.83638e-07	3.27038e-05
ENSMUSG00000048402	Gli2	2.08247	5.30373	45.9991	6.83658e-07	3.27038e-05
ENSMUSG00000021189	Atxn3	-0.863863	5.71402	44.8671	6.93369e-07	3.30899e-05
ENSMUSG00000052488	Cherp	0.834389	7.1719	44.8471	6.95817e-07	3.31285e-05
ENSMUSG00000032657	Fam189b	1.73575	4.2935	44.8226	6.98817e-07	3.31499e-05
ENSMUSG00000038576	Susd4	1.57252	5.13401	44.8166	6.99553e-07	3.31499e-05
ENSMUSG00000008734	Gprc5b	1.35366	5.32364	44.6701	7.17798e-07	3.39349e-05
ENSMUSG00000036022	Fam122b	-1.21529	5.70439	44.6334	7.22458e-07	3.40754e-05
ENSMUSG00000028631	Kcnq4	2.39517	3.89399	44.6577	7.31137e-07	3.44043e-05
ENSMUSG00000050875	Minar2	1.70423	5.23704	44.4996	7.39694e-07	3.47143e-05
ENSMUSG00000070509	Rgma	1.59527	5.74024	44.6413	7.41164e-07	3.47143e-05
ENSMUSG00000007039	Ddah2	1.27143	4.83683	44.4001	7.52812e-07	3.51082e-05
ENSMUSG00000046574	Prr12	0.93746	7.11776	44.3983	7.53051e-07	3.51082e-05
ENSMUSG00000091844	Gm8251	-2.54952	2.93308	44.3638	7.57653e-07	3.52413e-05
ENSMUSG00000003233	Dvl3	0.726903	7.19077	44.278	7.69247e-07	3.56319e-05
ENSMUSG00000035754	Wdr18	1.38962	5.6227	44.2756	7.69579e-07	3.56319e-05
ENSMUSG00000034684	Sema3f	1.20992	7.27463	44.6637	7.77473e-07	3.5915e-05
ENSMUSG00000038648	Creb3l2	0.933674	7.94195	44.1471	7.87313e-07	3.62865e-05
ENSMUSG00000053560	Ier2	1.74367	5.85569	45.2485	7.91703e-07	3.63466e-05
ENSMUSG00000017466	Timp2	1.10406	6.15138	44.1062	7.93042e-07	3.63466e-05
ENSMUSG00000027624	Epb41l1	1.28966	5.9836	44.0993	7.94019e-07	3.63466e-05
ENSMUSG00000024927	Rela	0.971471	6.5985	44.0851	7.96019e-07	3.63557e-05
ENSMUSG00000014444	Piezo1	1.0044	7.1713	44.025	8.04564e-07	3.6663e-05
ENSMUSG00000047409	Ctdspl	1.29652	5.67531	43.9044	8.22018e-07	3.73741e-05
ENSMUSG00000040997	Abhd4	0.950808	5.71186	43.8139	8.35378e-07	3.76415e-05
ENSMUSG00000036529	Sbf1	0.715362	7.69417	43.8109	8.35827e-07	3.76415e-05
ENSMUSG00000030760	Acer3	1.1865	5.18303	43.8042	8.36822e-07	3.76415e-05
ENSMUSG00000021819	Zswim8	0.560153	7.4495	43.7938	8.38382e-07	3.76415e-05
ENSMUSG00000042439	Zfp532	1.66389	5.89914	44.5545	8.38929e-07	3.76415e-05
ENSMUSG00000027803	Wwtr1	1.12081	6.3202	43.7891	8.39089e-07	3.76415e-05
ENSMUSG00000008855	Hdac5	1.42223	6.2175	44.3481	8.42871e-07	3.77273e-05
ENSMUSG00000029713	Gnb2	1.08244	6.61125	43.708	8.51324e-07	3.79626e-05
ENSMUSG00000038463	Olfml2b	2.77559	3.5528	43.7043	8.51887e-07	3.79626e-05
ENSMUSG00000021978	Extl3	1.03323	6.99804	43.5789	8.71191e-07	3.87373e-05
ENSMUSG00000038641	Akr1d1	-3.87201	1.98862	47.8866	8.74825e-07	3.88134e-05
ENSMUSG00000024769	Cdc42bpg	0.804454	7.22409	43.5417	8.77019e-07	3.88254e-05
ENSMUSG00000056596	Trnp1	1.65953	3.59129	43.4728	8.87914e-07	3.92217e-05
ENSMUSG00000048450	Msx1	2.566	3.40745	43.4279	8.95081e-07	3.93971e-05
ENSMUSG00000035314	Gdpd5	1.11376	6.50042	43.4236	8.95787e-07	3.93971e-05
ENSMUSG00000029385	Ccng2	-1.06371	6.38811	43.4007	8.99467e-07	3.93988e-05
ENSMUSG00000010080	Epn3	1.73732	4.55544	43.3991	8.99731e-07	3.93988e-05
ENSMUSG00000038248	Sobp	2.76106	4.29111	43.3766	9.03367e-07	3.94724e-05
ENSMUSG00000024378	Stard4	-1.13984	6.57677	43.3353	9.10084e-07	3.96801e-05
ENSMUSG00000060969	Irx1	2.51572	3.43162	43.3105	9.14152e-07	3.97715e-05
ENSMUSG00000029090	Adgra3	0.934826	6.22038	43.2639	9.21844e-07	4.00199e-05
ENSMUSG00000020329	Polrmt	1.30507	5.12166	43.2108	9.30697e-07	4.02162e-05
ENSMUSG00000034220	Gpc1	0.928075	7.96504	43.2044	9.31768e-07	4.02162e-05
ENSMUSG00000093803	Ppp2r3d	1.00169	5.76701	43.201	9.32341e-07	4.02162e-05
ENSMUSG00000036412	Arsi	1.67601	4.03751	43.1554	9.40032e-07	4.04615e-05
ENSMUSG00000029910	Mad2l1	-1.05388	5.49089	43.0757	9.5363e-07	4.09594e-05
ENSMUSG00000022559	Fbxl6	1.29206	4.73586	43.0575	9.56761e-07	4.09798e-05
ENSMUSG00000079685	Ulbp1	-1.03597	4.69404	43.0494	9.58163e-07	4.09798e-05
ENSMUSG00000114185	Gm47662	-2.63336	4.15045	43.3209	9.62089e-07	4.10607e-05
ENSMUSG00000042178	Armc5	1.67609	5.50409	43.4548	9.884e-07	4.20946e-05
ENSMUSG00000021536	Adcy2	1.53723	5.25583	42.8243	9.97945e-07	4.23498e-05
ENSMUSG00000042745	Id1	2.42402	4.87278	44.0886	9.98588e-07	4.23498e-05
ENSMUSG00000037306	Man1c1	1.89553	4.94526	43.2561	1.00358e-06	4.23845e-05
ENSMUSG00000033174	Mgll	1.483	7.31346	44.554	1.00361e-06	4.23845e-05
ENSMUSG00000004931	Apba3	1.56898	4.97863	42.7594	1.00976e-06	4.25554e-05
ENSMUSG00000047417	Rexo1	1.12994	6.57091	42.7306	1.01503e-06	4.26884e-05
ENSMUSG00000031635	Anxa10	-3.19749	3.4485	42.7397	1.02751e-06	4.31234e-05
ENSMUSG00000117775	Gm50462	1.54127	4.40145	42.6341	1.03297e-06	4.32628e-05
ENSMUSG00000040533	Matn1	1.90712	4.34492	42.5888	1.04934e-06	4.38571e-05
ENSMUSG00000021493	Pdlim7	1.34807	5.77641	42.5331	1.05211e-06	4.38821e-05
ENSMUSG00000074785	Plxnc1	1.10259	4.60489	42.4835	1.06165e-06	4.41886e-05
ENSMUSG00000032911	Cspg4	1.51675	6.29057	43.2251	1.09952e-06	4.55647e-05
ENSMUSG00000029700	Slc13a1	-2.51198	3.04511	42.2883	1.10011e-06	4.55647e-05
ENSMUSG00000027318	Adam33	1.59212	5.01194	42.2815	1.10148e-06	4.55647e-05
ENSMUSG00000007670	Khsrp	0.901731	7.50156	42.2632	1.10516e-06	4.56234e-05
ENSMUSG00000041779	Tram2	1.26636	5.53196	42.2344	1.11099e-06	4.57705e-05
ENSMUSG00000044288	Cnr1	2.64338	4.61061	43.4531	1.11483e-06	4.58351e-05
ENSMUSG00000038214	Bend3	1.33667	5.18562	42.1218	1.1341e-06	4.65326e-05
ENSMUSG00000025931	Paqr8	1.78875	4.73373	42.2731	1.14697e-06	4.69653e-05
ENSMUSG00000024068	Spast	-0.766546	6.79581	42.029	1.15355e-06	4.70586e-05
ENSMUSG00000018822	Sfrp5	1.74689	4.89811	42.3353	1.15426e-06	4.70586e-05
ENSMUSG00000037621	Atoh8	2.13103	3.97174	42.0163	1.15624e-06	4.70586e-05
ENSMUSG00000024529	Lox	2.05163	6.47421	44.3133	1.17862e-06	4.78033e-05
ENSMUSG00000028049	Scamp3	0.869483	5.37876	41.9088	1.17928e-06	4.78033e-05
ENSMUSG00000026083	Eif5b	-0.610985	6.71078	41.8777	1.18604e-06	4.79811e-05
ENSMUSG00000001497	Pax9	0.874366	7.68714	41.8378	1.19478e-06	4.81702e-05
ENSMUSG00000037606	Osbpl5	1.12454	6.07796	41.8345	1.19549e-06	4.81702e-05
ENSMUSG00000038126	Mphosph9	-0.948942	6.30226	41.8106	1.20076e-06	4.82864e-05
ENSMUSG00000032717	Mdfi	1.58376	3.81851	41.7812	1.20727e-06	4.84514e-05
ENSMUSG00000031983	2310022B05Rik	0.771078	6.72551	41.7043	1.22449e-06	4.90144e-05
ENSMUSG00000026817	Ak1	1.54176	4.4102	41.697	1.22615e-06	4.90144e-05
ENSMUSG00000020255	D10Wsu102e	-0.854012	7.21342	41.6862	1.22858e-06	4.90146e-05
ENSMUSG00000006575	Rundc3a	1.77817	3.6211	41.6531	1.23611e-06	4.92178e-05
ENSMUSG00000063632	Sox11	1.82035	5.21331	42.5053	1.24106e-06	4.93175e-05
ENSMUSG00000026950	Neb	-2.72685	7.75788	44.2021	1.24591e-06	4.94128e-05
ENSMUSG00000006930	Hap1	1.43271	6.20485	42.4559	1.25063e-06	4.95028e-05
ENSMUSG00000011877	Git1	0.93267	6.63266	41.5761	1.2538e-06	4.95313e-05
ENSMUSG00000053550	Shisa7	1.80175	3.10331	41.481	1.27603e-06	5.03108e-05
ENSMUSG00000053293	Pom121	0.800736	7.05704	41.4042	1.29427e-06	5.08736e-05
ENSMUSG00000043822	Adamtsl5	2.93051	3.30188	41.3998	1.29534e-06	5.08736e-05
ENSMUSG00000085620	G630018N14Rik	-3.13997	3.81156	41.8981	1.30158e-06	5.10194e-05
ENSMUSG00000040945	Rcc2	0.833641	7.47594	41.3278	1.31272e-06	5.13564e-05
ENSMUSG00000023025	Larp4	-0.647546	7.13651	41.3081	1.31754e-06	5.14454e-05
ENSMUSG00000039637	Coro7	0.712888	6.55081	41.2712	1.32659e-06	5.16246e-05
ENSMUSG00000025034	Trim8	1.17791	6.7273	41.4167	1.32725e-06	5.16246e-05
ENSMUSG00000018821	Avpi1	1.61877	3.84259	41.243	1.33354e-06	5.17697e-05
ENSMUSG00000062031	Pgghg	1.03812	5.67728	41.2295	1.3369e-06	5.18002e-05
ENSMUSG00000005836	Gata6	2.04713	3.11575	41.19	1.34673e-06	5.20814e-05
ENSMUSG00000005580	Adcy9	0.910158	5.08918	41.1499	1.35682e-06	5.23712e-05
ENSMUSG00000002608	Ccdc97	0.870275	6.22651	41.0591	1.37993e-06	5.31616e-05
ENSMUSG00000022755	Adgrg7	-3.96692	4.31387	43.2526	1.39616e-06	5.36495e-05
ENSMUSG00000052957	Gas1	2.3185	5.93663	43.2044	1.39791e-06	5.36495e-05
ENSMUSG00000025188	Hps1	1.01546	5.88068	40.9597	1.40571e-06	5.38463e-05
ENSMUSG00000037600	Kdf1	1.4617	5.04585	40.9311	1.41322e-06	5.40318e-05
ENSMUSG00000024140	Epas1	1.49057	5.21891	40.8962	1.42246e-06	5.42822e-05
ENSMUSG00000031816	Mthfsd	0.870828	5.49294	40.8794	1.42694e-06	5.43504e-05
ENSMUSG00000022791	Tnk2	1.09582	6.49219	40.8629	1.43134e-06	5.44153e-05
ENSMUSG00000043811	Rtn4r	2.51159	4.22885	41.8972	1.43776e-06	5.45563e-05
ENSMUSG00000046229	Scand1	6.07062	2.79502	41.841	1.50262e-06	5.69108e-05
ENSMUSG00000027495	Fam210b	1.00813	5.06567	40.5627	1.51407e-06	5.71561e-05
ENSMUSG00000055799	Tcf7l1	0.951767	5.95201	40.555	1.51628e-06	5.71561e-05
ENSMUSG00000002900	Lamb1	1.17839	8.28473	40.9883	1.51759e-06	5.71561e-05
ENSMUSG00000037579	Kcnh3	1.25576	5.74564	40.5195	1.52642e-06	5.73814e-05
ENSMUSG00000032788	Pdxk	1.24536	5.18843	40.507	1.52999e-06	5.74087e-05
ENSMUSG00000038774	Ascc3	-0.668031	7.57358	40.4962	1.5331e-06	5.74186e-05
ENSMUSG00000040957	Cables1	1.12013	5.30329	40.4385	1.54982e-06	5.79375e-05
ENSMUSG00000024792	Zfpl1	1.10996	4.84813	40.4025	1.56035e-06	5.82232e-05
ENSMUSG00000079442	St6galnac4	1.64931	4.20746	40.381	1.56668e-06	5.83514e-05
ENSMUSG00000000325	Arvcf	1.35143	5.6771	40.3063	1.58888e-06	5.90694e-05
ENSMUSG00000068267	Cenpb	1.1785	6.54786	40.3858	1.59428e-06	5.90832e-05
ENSMUSG00000043557	Mdga1	1.957	6.16832	41.8893	1.5951e-06	5.90832e-05
ENSMUSG00000056692	Ilrun	0.575889	7.20678	40.2391	1.60914e-06	5.9494e-05
ENSMUSG00000010342	Tex14	-1.42183	5.41868	40.2063	1.61912e-06	5.974e-05
ENSMUSG00000038679	Trps1	1.03081	7.10457	40.1907	1.62388e-06	5.974e-05
ENSMUSG00000002043	Trappc6a	2.04882	4.13885	40.1882	1.62467e-06	5.974e-05
ENSMUSG00000002257	Def6	1.30446	4.8951	40.1762	1.62835e-06	5.97664e-05
ENSMUSG00000067786	Nnat	1.24804	5.48679	40.1447	1.63805e-06	6.00134e-05
ENSMUSG00000043542	Zc2hc1a	-0.753212	6.26732	40.0569	1.66548e-06	6.09077e-05
ENSMUSG00000037321	Tap1	0.957952	8.14256	40.0048	1.68198e-06	6.13997e-05
ENSMUSG00000053054	Adh6a	-2.48143	2.80257	39.9917	1.68617e-06	6.14416e-05
ENSMUSG00000029101	Rgs12	1.04607	7.21315	39.882	1.72159e-06	6.26194e-05
ENSMUSG00000017210	Med24	0.923404	6.41961	39.8295	1.73884e-06	6.31329e-05
ENSMUSG00000012017	Scarf2	3.10614	4.95048	41.7003	1.74945e-06	6.34042e-05
ENSMUSG00000034259	Exosc4	1.27355	4.4906	39.7352	1.77028e-06	6.3981e-05
ENSMUSG00000006587	Snai3	2.37479	2.22995	39.731	1.7717e-06	6.3981e-05
ENSMUSG00000027878	Notch2	0.679881	9.09516	39.7115	1.77827e-06	6.41036e-05
ENSMUSG00000052752	Traf7	0.720286	6.97169	39.6581	1.79645e-06	6.46433e-05
ENSMUSG00000063171	Rps4l	1.65377	4.87994	39.6674	1.80022e-06	6.46639e-05
ENSMUSG00000037235	Mxd4	0.708604	6.86238	39.6007	1.81622e-06	6.5028e-05
ENSMUSG00000037855	Zfp365	1.50476	4.19809	39.599	1.8168e-06	6.5028e-05
ENSMUSG00000026676	Ccdc3	1.623	6.04138	40.6445	1.83707e-06	6.56369e-05
ENSMUSG00000061451	Tmem151a	2.286	2.45016	39.5261	1.84224e-06	6.57053e-05
ENSMUSG00000051154	Commd3	0.902352	5.15032	39.4937	1.85366e-06	6.59963e-05
ENSMUSG00000057406	Nsd2	-0.927766	7.45191	39.4516	1.86862e-06	6.64117e-05
ENSMUSG00000031778	Cx3cl1	1.60053	6.44848	41.0786	1.8795e-06	6.6681e-05
ENSMUSG00000045665	Mfsd5	1.15546	4.58692	39.4046	1.88548e-06	6.67758e-05
ENSMUSG00000020432	Tcn2	0.988493	5.86506	39.3953	1.88884e-06	6.67778e-05
ENSMUSG00000030911	Zp2	-2.83309	5.49402	41.4959	1.9085e-06	6.73546e-05
ENSMUSG00000028356	Ambp	-1.66412	2.77607	39.2921	1.92652e-06	6.77543e-05
ENSMUSG00000022797	Tfrc	-0.861782	6.93067	39.2921	1.92654e-06	6.77543e-05
ENSMUSG00000021636	Marveld2	-1.30263	5.06062	39.274	1.93322e-06	6.7871e-05
ENSMUSG00000030397	Mark4	0.815247	5.39626	39.192	1.96385e-06	6.88269e-05
ENSMUSG00000037145	2210407C18Rik	-2.6588	4.83922	40.9072	1.97513e-06	6.91023e-05
ENSMUSG00000038968	Klk1b16	-3.27311	3.08455	39.1607	1.99409e-06	6.96446e-05
ENSMUSG00000027220	Syt13	1.15384	5.32084	39.0961	2.00038e-06	6.97439e-05
ENSMUSG00000018378	Cuedc1	1.31518	5.74135	39.0678	2.0113e-06	7.00036e-05
ENSMUSG00000041995	Zbed3	1.08316	5.45704	39.0427	2.02101e-06	7.02204e-05
ENSMUSG00000004105	Angptl2	1.02825	6.97173	39.0299	2.02602e-06	7.02735e-05
ENSMUSG00000026614	Slc30a10	-2.92508	3.20323	39.0491	2.03237e-06	7.03731e-05
ENSMUSG00000036644	Tbc1d9b	0.816838	6.93223	39.0008	2.03737e-06	7.04254e-05
ENSMUSG00000061048	Cdh3	0.98175	7.35863	38.9518	2.05668e-06	7.08645e-05
ENSMUSG00000036257	Pnpla8	-0.717713	7.24441	38.9508	2.0571e-06	7.08645e-05
ENSMUSG00000032744	Heyl	1.79797	6.05394	40.7275	2.0782e-06	7.14696e-05
ENSMUSG00000021140	Pcnx	0.676379	7.67836	38.8627	2.09232e-06	7.18327e-05
ENSMUSG00000030528	Blm	-1.12463	4.96728	38.8534	2.09608e-06	7.18397e-05
ENSMUSG00000039263	Npepl1	0.785052	6.2355	38.8236	2.10817e-06	7.21315e-05
ENSMUSG00000067813	Xkr9	-2.36893	3.75473	38.8017	2.11711e-06	7.2315e-05
ENSMUSG00000060166	Zdhhc8	1.06533	5.68329	38.7914	2.12134e-06	7.23371e-05
ENSMUSG00000000126	Wnt9a	1.73742	2.79012	38.7479	2.13924e-06	7.27054e-05
ENSMUSG00000097850	Mir205hg	1.41826	5.48862	38.7476	2.13935e-06	7.27054e-05
ENSMUSG00000046658	Zfp316	1.07845	4.98254	38.7287	2.14718e-06	7.2849e-05
ENSMUSG00000036959	Bcorl1	1.07322	5.77004	38.7068	2.15629e-06	7.30352e-05
ENSMUSG00000103697	Gm38020	-1.62882	3.82782	38.6827	2.16639e-06	7.32544e-05
ENSMUSG00000063239	Grm4	1.55581	4.59338	38.6328	2.18741e-06	7.38416e-05
ENSMUSG00000039713	Plekhg5	1.0337	5.49173	38.6099	2.19713e-06	7.40356e-05
ENSMUSG00000015461	Atf6b	1.4239	6.26065	39.4437	2.20268e-06	7.40356e-05
ENSMUSG00000030365	Clec2i	-2.26049	4.91083	39.5545	2.20416e-06	7.40356e-05
ENSMUSG00000018476	Kdm6b	0.8731	6.97724	38.4615	2.26132e-06	7.58292e-05
ENSMUSG00000038127	Ccdc50	-0.826862	8.10368	38.4034	2.28699e-06	7.64768e-05
ENSMUSG00000061887	Ssbp3	1.07385	6.93887	38.4007	2.2882e-06	7.64768e-05
ENSMUSG00000017897	Eya2	0.799141	7.51136	38.3876	2.29402e-06	7.65443e-05
ENSMUSG00000040728	Esrp1	-0.577921	8.07666	38.3489	2.31136e-06	7.69957e-05
ENSMUSG00000008167	Fbxw9	0.980366	5.39422	38.3188	2.32494e-06	7.73204e-05
ENSMUSG00000021061	Sptb	1.08575	6.8061	38.3077	2.33868e-06	7.76495e-05
ENSMUSG00000049922	Slc35c1	0.883982	5.05441	38.2276	2.36663e-06	7.83075e-05
ENSMUSG00000030605	Mfge8	0.872296	6.53461	38.2249	2.36789e-06	7.83075e-05
ENSMUSG00000026779	Mastl	-1.17698	4.71545	38.22	2.37013e-06	7.83075e-05
ENSMUSG00000035069	Oma1	-1.20706	5.58609	38.1992	2.37978e-06	7.84977e-05
ENSMUSG00000028312	Smc2	-1.21009	6.08134	38.1828	2.38739e-06	7.86202e-05
ENSMUSG00000034165	Ccnd3	0.924586	5.86771	38.161	2.39757e-06	7.88268e-05
ENSMUSG00000022272	Myo10	0.735422	9.0671	38.1339	2.4103e-06	7.91166e-05
ENSMUSG00000001380	Hars	-0.76471	5.61467	38.108	2.42253e-06	7.93891e-05
ENSMUSG00000024050	Wiz	1.1763	6.5384	38.2921	2.4486e-06	8.01105e-05
ENSMUSG00000031706	Rfx1	1.00223	6.30183	38.0451	2.45248e-06	8.01105e-05
ENSMUSG00000063704	Mapk15	1.68633	4.28028	38.0195	2.46479e-06	8.03823e-05
ENSMUSG00000025651	Uqcrc1	0.884415	7.09818	38.0061	2.47131e-06	8.04649e-05
ENSMUSG00000074247	Dda1	0.892706	5.63646	37.9977	2.47536e-06	8.04672e-05
ENSMUSG00000028756	Pink1	0.904241	5.55632	37.9714	2.48811e-06	8.07516e-05
ENSMUSG00000040690	Col16a1	1.60727	5.91053	38.8649	2.49802e-06	8.09432e-05
ENSMUSG00000031952	Chst5	2.83824	3.29743	37.9375	2.50473e-06	8.10303e-05
ENSMUSG00000007659	Bcl2l1	-0.891047	6.55039	37.8132	2.56652e-06	8.28002e-05
ENSMUSG00000038150	Ormdl3	1.67817	3.77212	37.811	2.56764e-06	8.28002e-05
ENSMUSG00000048960	Prex2	-2.53844	3.76779	37.7681	2.58935e-06	8.3316e-05
ENSMUSG00000033253	Szt2	0.748661	7.53216	37.7631	2.59189e-06	8.3316e-05
ENSMUSG00000031109	Enox2	-0.936771	6.15245	37.7536	2.59676e-06	8.334e-05
ENSMUSG00000047036	Zfp445	-0.73928	7.50198	37.706	2.62116e-06	8.39896e-05
ENSMUSG00000005533	Igf1r	0.588188	8.86961	37.6965	2.6261e-06	8.40143e-05
ENSMUSG00000021929	Kpna3	-0.861331	7.2013	37.6467	2.65192e-06	8.47063e-05
ENSMUSG00000025880	Smad7	1.33939	5.48177	37.6259	2.66284e-06	8.49206e-05
ENSMUSG00000046718	Bst2	1.33501	5.27576	37.5818	2.68608e-06	8.55266e-05
ENSMUSG00000006715	Gmnn	-1.60674	4.08398	37.5313	2.71294e-06	8.62458e-05
ENSMUSG00000049556	Lingo1	1.99788	6.11699	39.4919	2.72594e-06	8.65227e-05
ENSMUSG00000028909	Ptpru	1.06412	5.87481	37.4978	2.73094e-06	8.65454e-05
ENSMUSG00000110697	Gm31718	-1.62124	3.04725	37.3606	2.80602e-06	8.87853e-05
ENSMUSG00000041272	Tox	1.00487	6.02685	37.3523	2.81065e-06	8.87929e-05
ENSMUSG00000021890	Eaf1	-0.66698	7.1981	37.3072	2.83582e-06	8.93917e-05
ENSMUSG00000027404	Snrpb	1.21918	5.83014	37.3025	2.83846e-06	8.93917e-05
ENSMUSG00000020393	Kremen1	0.889841	6.93413	37.2857	2.84794e-06	8.95503e-05
ENSMUSG00000033392	Clasp2	-0.695336	7.20322	37.2654	2.85945e-06	8.97725e-05
ENSMUSG00000001034	Mapk7	1.34612	4.912	37.2372	2.87548e-06	9.01354e-05
ENSMUSG00000045045	Lrfn4	1.76037	4.87004	37.4129	2.90638e-06	9.09629e-05
ENSMUSG00000031197	Vbp1	-1.07648	5.13066	37.1456	2.92822e-06	9.15045e-05
ENSMUSG00000037206	Islr	1.28474	5.25707	37.0857	2.96323e-06	9.23292e-05
ENSMUSG00000004937	Sgta	0.882738	6.09628	37.0849	2.96376e-06	9.23292e-05
ENSMUSG00000033256	Shf	1.31144	3.47522	37.0619	2.97729e-06	9.2608e-05
ENSMUSG00000074480	Mex3a	1.14262	6.45861	37.0809	3.02482e-06	9.39416e-05
ENSMUSG00000029869	Ephb6	1.44985	5.29717	36.938	3.05168e-06	9.46303e-05
ENSMUSG00000055639	Dach1	1.49599	4.93446	36.9279	3.05784e-06	9.46757e-05
ENSMUSG00000042208	0610010F05Rik	-1.19504	5.95202	36.897	3.07673e-06	9.51146e-05
ENSMUSG00000030084	Plxna1	1.01568	8.46563	36.8609	3.09899e-06	9.56564e-05
ENSMUSG00000031853	Map3k21	2.66116	2.48461	36.7961	3.13931e-06	9.66743e-05
ENSMUSG00000037426	Depdc5	-0.816138	6.96776	36.7924	3.14164e-06	9.66743e-05
ENSMUSG00000024759	Atl3	-0.668667	7.43075	36.7849	3.14633e-06	9.66743e-05
ENSMUSG00000022565	Plec	0.91055	10.0165	36.7084	3.19488e-06	9.78147e-05
ENSMUSG00000040007	Bahd1	1.04466	6.60016	36.7043	3.19747e-06	9.78147e-05
ENSMUSG00000021763	BC067074	1.44468	5.70142	36.7868	3.19798e-06	9.78147e-05
ENSMUSG00000038855	Itpkb	0.789059	6.78351	36.6754	3.21599e-06	9.80822e-05
ENSMUSG00000046761	Fam83h	1.25359	6.72489	37.3502	3.21645e-06	9.80822e-05
ENSMUSG00000106519	Gm38509	-3.35187	1.58559	36.6576	3.22754e-06	9.8272e-05
ENSMUSG00000014791	Elmo3	0.910285	5.78258	36.5993	3.26544e-06	9.92763e-05
ENSMUSG00000044177	Wfikkn2	1.4306	7.20277	37.9328	3.28214e-06	9.9634e-05
ENSMUSG00000042812	Foxf1	1.94476	3.88404	36.5118	3.32328e-06	0.000100553
ENSMUSG00000024594	Prrc1	0.765779	6.63323	36.508	3.32581e-06	0.000100553
ENSMUSG00000028657	Ppt1	-0.848824	5.78344	36.5057	3.32735e-06	0.000100553
ENSMUSG00000039976	Tbc1d16	0.734353	7.65815	36.4965	3.33351e-06	0.000100588
ENSMUSG00000056429	Tgoln1	-0.761444	7.20874	36.4527	3.36293e-06	0.000101123
ENSMUSG00000096991	Gm26789	-1.51127	3.398	36.4502	3.36465e-06	0.000101123
ENSMUSG00000017737	Mmp9	1.57139	6.93953	38.1847	3.36625e-06	0.000101123
ENSMUSG00000064043	Trerf1	1.39226	6.21573	37.0593	3.41925e-06	0.000102562
ENSMUSG00000022723	Crybg3	-0.75287	7.21704	36.3513	3.43227e-06	0.0001028
ENSMUSG00000036615	Rfxap	1.26811	4.22707	36.3424	3.43838e-06	0.00010283
ENSMUSG00000020422	Tns3	0.566954	9.14611	36.2993	3.46839e-06	0.000103574
ENSMUSG00000035683	Melk	-1.19432	5.88969	36.2591	3.49657e-06	0.000104141
ENSMUSG00000027602	Map1lc3a	1.88378	4.90158	36.7721	3.49767e-06	0.000104141
ENSMUSG00000002279	Lmf1	0.842226	5.70115	36.212	3.53002e-06	0.000104927
ENSMUSG00000023845	Lnpep	-0.659527	8.40548	36.2057	3.53446e-06	0.000104927
ENSMUSG00000000530	Acvrl1	1.69987	3.48557	36.0921	3.61656e-06	0.000107206
ENSMUSG00000025498	Irf7	1.28004	6.44111	36.7257	3.63447e-06	0.000107284
ENSMUSG00000090125	Pou3f1	2.67345	3.65852	36.5197	3.63453e-06	0.000107284
ENSMUSG00000026042	Col5a2	1.6444	5.91107	37.0075	3.63513e-06	0.000107284
ENSMUSG00000025171	Ubtd1	2.63014	3.26168	36.0336	3.65959e-06	0.000107848
ENSMUSG00000035203	Epn1	1.07267	6.03439	36.0224	3.66788e-06	0.000107935
ENSMUSG00000024042	Sik1	0.867545	8.33722	35.9538	3.71921e-06	0.000109063
ENSMUSG00000025431	Crisp1	-3.76708	2.1352	35.953	3.71982e-06	0.000109063
ENSMUSG00000017670	Elmo2	0.726919	6.2943	35.9496	3.72242e-06	0.000109063
ENSMUSG00000006005	Tpr	-0.599534	7.97216	35.9373	3.73171e-06	0.000109177
ENSMUSG00000000134	Tfe3	0.954237	5.97834	35.9267	3.7397e-06	0.000109252
ENSMUSG00000022840	Adcy5	1.26128	6.34571	36.4471	3.74837e-06	0.000109347
ENSMUSG00000046434	Hnrnpa1	-1.01644	5.33677	35.9014	3.75901e-06	0.000109437
ENSMUSG00000020472	Zkscan17	1.19719	5.64625	35.8971	3.76229e-06	0.000109437
ENSMUSG00000025630	Hprt	-1.23034	5.50519	35.8546	3.79488e-06	0.000110226
ENSMUSG00000019831	Wasf1	1.7303	4.03983	35.8407	3.80559e-06	0.000110379
ENSMUSG00000021000	Mia2	-0.628204	6.29358	35.8112	3.82843e-06	0.000110757
ENSMUSG00000041695	Kcnj2	-1.14594	4.4988	35.8097	3.82961e-06	0.000110757
ENSMUSG00000045948	Mrps12	1.81169	3.56801	35.7826	3.85081e-06	0.000111211
ENSMUSG00000032872	Cyb5r4	-0.72264	5.66899	35.7347	3.88848e-06	0.000112138
ENSMUSG00000029687	Ezh2	-0.931694	5.9904	35.7211	3.89929e-06	0.000112289
ENSMUSG00000004044	Cavin1	0.92803	6.6224	35.6846	3.92834e-06	0.000112965
ENSMUSG00000036180	Gatad2a	0.912914	6.96583	35.6773	3.93418e-06	0.000112972
ENSMUSG00000033364	Usp37	-0.719296	6.46301	35.6362	3.96728e-06	0.000113615
ENSMUSG00000030956	Fam53b	0.936328	5.5926	35.6355	3.96784e-06	0.000113615
ENSMUSG00000025758	Plk4	-0.895732	5.39839	35.594	4.00162e-06	0.00011442
ENSMUSG00000067851	Arfgef1	-0.687813	8.23308	35.5814	4.0119e-06	0.000114552
ENSMUSG00000044303	Cdkn2a	1.91592	3.33168	35.5369	4.04853e-06	0.000115435
ENSMUSG00000027223	Mapk8ip1	1.08668	6.0079	35.4944	4.08376e-06	0.000116275
ENSMUSG00000020467	Efemp1	1.76108	4.71863	35.7524	4.14425e-06	0.000117629
ENSMUSG00000042032	Mat2b	-0.731951	6.62449	35.4186	4.14762e-06	0.000117629
ENSMUSG00000024952	Rps6ka4	1.2663	5.04677	35.4172	4.1488e-06	0.000117629
ENSMUSG00000029673	Auts2	0.78479	8.523	35.3938	4.16869e-06	0.000118027
ENSMUSG00000017688	Hnf4g	-2.32699	4.58325	36.2098	4.1791e-06	0.000118033
ENSMUSG00000048310	Pskh1	0.805258	5.84224	35.3767	4.18328e-06	0.000118033
ENSMUSG00000103622	Gm38391	4.57321	1.9036	35.3669	4.19177e-06	0.000118033
ENSMUSG00000034412	Tbc1d10a	0.936813	5.72061	35.3628	4.19529e-06	0.000118033
ENSMUSG00000015846	Rxra	0.969198	7.39074	35.3594	4.19815e-06	0.000118033
ENSMUSG00000036186	Dipk1b	1.67502	3.79152	35.3343	4.21979e-06	0.000118477
ENSMUSG00000031196	F8	-1.211	5.18131	35.3275	4.22567e-06	0.000118477
ENSMUSG00000000823	Zfp512b	0.694203	6.80528	35.3189	4.23314e-06	0.000118522
ENSMUSG00000051590	Map3k19	-1.66063	3.9044	35.3092	4.24161e-06	0.000118595
ENSMUSG00000035596	Mboat7	0.820998	5.85772	35.3001	4.2495e-06	0.000118651
ENSMUSG00000003500	Impdh1	1.37985	4.48897	35.267	4.27848e-06	0.000119295
ENSMUSG00000101483	1700016L21Rik	-1.99056	3.60105	35.2425	4.30003e-06	0.000119731
ENSMUSG00000023904	Hcfc1r1	1.79149	4.37487	35.2189	4.32096e-06	0.000120148
ENSMUSG00000031865	Dctn1	0.585155	7.36171	35.2074	4.33111e-06	0.000120264
ENSMUSG00000108760	Gm31897	-2.78276	2.05212	35.1835	4.35241e-06	0.000120287
ENSMUSG00000015659	Serac1	-0.791931	5.82864	35.1834	4.35257e-06	0.000120287
ENSMUSG00000028444	Cntfr	1.87101	3.78439	35.1832	4.35274e-06	0.000120287
ENSMUSG00000040867	Begain	2.29129	3.19789	35.1743	4.36065e-06	0.000120287
ENSMUSG00000053964	Lgals4	-1.40383	4.68429	35.1731	4.36172e-06	0.000120287
ENSMUSG00000027665	Pik3ca	-0.615384	7.30082	35.0939	4.43341e-06	0.000122097
ENSMUSG00000099034	2810039B14Rik	1.63745	3.12547	35.0813	4.44487e-06	0.000122221
ENSMUSG00000032086	Bace1	0.889315	5.93337	35.0757	4.45e-06	0.000122221
ENSMUSG00000015597	Zfp318	-1.14847	7.9319	35.3578	4.49346e-06	0.000123246
ENSMUSG00000074406	Zfp628	1.26956	5.00157	34.9913	4.52813e-06	0.000123907
ENSMUSG00000030655	Smg1	-0.593963	9.31635	34.9895	4.52981e-06	0.000123907
ENSMUSG00000033434	Gtpbp6	1.47087	3.54147	34.9491	4.56764e-06	0.000124773
ENSMUSG00000048154	Kmt2d	0.562496	9.56397	34.8569	4.65551e-06	0.000127001
ENSMUSG00000018669	Cdk5rap3	0.715258	5.94586	34.819	4.69209e-06	0.000127826
ENSMUSG00000000148	Brat1	1.1625	5.07151	34.7421	4.76735e-06	0.000129701
ENSMUSG00000043753	Dmrta1	1.29555	4.83781	34.7188	4.79043e-06	0.000130154
ENSMUSG00000041133	Smc1a	-0.747676	6.68569	34.7073	4.80188e-06	0.00013029
ENSMUSG00000023885	Thbs2	1.20657	7.29318	35.3621	4.82333e-06	0.000130452
ENSMUSG00000117975	Itprip	1.37283	4.09021	34.6806	4.8285e-06	0.000130452
ENSMUSG00000036057	Ptpn23	0.612237	7.15736	34.679	4.83016e-06	0.000130452
ENSMUSG00000040875	Osbpl10	1.24028	5.91288	34.6725	4.8366e-06	0.000130452
ENSMUSG00000028901	Gmeb1	-0.728267	6.18233	34.669	4.84018e-06	0.000130452
ENSMUSG00000026872	Zeb2	1.3022	6.38873	35.0303	4.87156e-06	0.000131123
ENSMUSG00000017386	Traf4	0.879932	6.02412	34.6171	4.89251e-06	0.000131301
ENSMUSG00000020669	Sh3yl1	-1.22183	4.2152	34.6156	4.89404e-06	0.000131301
ENSMUSG00000078570	1110065P20Rik	3.23788	2.3341	34.6064	4.90347e-06	0.000131301
ENSMUSG00000031925	Maml2	1.07714	6.31829	34.6056	4.90421e-06	0.000131301
ENSMUSG00000041219	Arhgap11a	-1.25152	5.89204	34.5316	4.98027e-06	0.000133161
ENSMUSG00000027198	Ext2	0.62416	6.68547	34.5204	4.99189e-06	0.000133295
ENSMUSG00000066595	Flvcr1	-0.704426	6.82182	34.5065	5.00628e-06	0.000133366
ENSMUSG00000021990	Spata13	0.755919	6.78799	34.4983	5.01487e-06	0.000133366
ENSMUSG00000019124	Scrn1	1.4606	4.51889	34.4951	5.0182e-06	0.000133366
ENSMUSG00000061778	Mospd2	-0.885802	5.24106	34.4924	5.02095e-06	0.000133366
ENSMUSG00000020846	Rflnb	1.22208	5.60373	34.4577	5.05738e-06	0.000134157
ENSMUSG00000062044	Lmtk3	2.51435	3.5364	34.4326	5.0839e-06	0.000134647
ENSMUSG00000044457	Stk-ps2	-3.85354	0.998501	37.3055	5.0923e-06	0.000134647
ENSMUSG00000117406	Ntn3	2.27628	3.14049	34.4213	5.09588e-06	0.000134647
ENSMUSG00000040532	Abhd11	0.846219	4.71743	34.3978	5.12085e-06	0.00013513
ENSMUSG00000031314	Taf1	-0.846954	6.48541	34.3884	5.1309e-06	0.000135219
ENSMUSG00000039449	Prpf18	-0.755063	5.82758	34.3638	5.1573e-06	0.000135737
ENSMUSG00000078578	Ube2d3	-0.560582	8.27709	34.2674	5.26209e-06	0.000138315
ENSMUSG00000024201	Kdm4b	0.745232	6.94504	34.2031	5.33325e-06	0.000140003
ENSMUSG00000020474	Polm	1.0018	5.21147	34.1406	5.40354e-06	0.000141664
ENSMUSG00000087265	Gm12349	-2.03177	2.60914	34.1076	5.44098e-06	0.000142461
ENSMUSG00000020823	Sec14l1	0.850855	6.70725	34.0493	5.50781e-06	0.000143881
ENSMUSG00000023942	Slc29a1	1.38573	6.56831	35.0342	5.5095e-06	0.000143881
ENSMUSG00000090137	Uba52	2.32718	3.69081	34.1039	5.55691e-06	0.000144932
ENSMUSG00000008036	Ap2s1	1.21647	5.42175	33.9956	5.57032e-06	0.000145094
ENSMUSG00000054065	Pkp3	1.27991	6.66073	34.7497	5.58001e-06	0.000145159
ENSMUSG00000035762	Tmem161b	-0.755904	5.9503	33.9524	5.62105e-06	0.000146039
ENSMUSG00000039270	Megf9	-0.848802	7.77928	33.9204	5.65899e-06	0.00014678
ENSMUSG00000034245	Hdac11	1.13651	5.28531	33.9109	5.67031e-06	0.00014678
ENSMUSG00000022562	Oplah	1.41573	6.00672	34.3461	5.67546e-06	0.00014678
ENSMUSG00000052798	Nup107	-0.858915	5.50171	33.8983	5.68529e-06	0.00014678
ENSMUSG00000044134	Pheta1	2.03226	3.71258	33.8978	5.68592e-06	0.00014678
ENSMUSG00000038764	Ptpn3	-0.636681	7.17554	33.8124	5.78897e-06	0.000149249
ENSMUSG00000024325	Ring1	0.907114	4.88033	33.7909	5.8153e-06	0.000149737
ENSMUSG00000026712	Mrc1	-2.06931	5.84564	35.4037	5.82568e-06	0.000149813
ENSMUSG00000034586	Hid1	1.41225	4.78448	33.7619	5.8509e-06	0.00015027
ENSMUSG00000024795	Kif20b	-1.20679	5.03327	33.7393	5.87883e-06	0.000150795
ENSMUSG00000025409	Mbd6	1.16861	6.03664	33.7287	5.89208e-06	0.000150814
ENSMUSG00000015357	Clpx	-1.00392	5.75679	33.7267	5.89451e-06	0.000150814
ENSMUSG00000020232	Hmg20b	0.95336	5.62676	33.6725	5.96234e-06	0.000152306
ENSMUSG00000028943	Espn	1.58696	4.82229	33.7253	5.9679e-06	0.000152306
ENSMUSG00000006315	Tmem147	0.671563	5.51518	33.6497	5.99106e-06	0.000152704
ENSMUSG00000026405	C4bp	-2.48044	2.41998	33.6294	6.01688e-06	0.000153169
ENSMUSG00000028358	Zfp618	0.923038	6.89597	33.6108	6.04059e-06	0.000153579
ENSMUSG00000030019	Fbxl14	1.01838	5.02182	33.56	6.10574e-06	0.000155
ENSMUSG00000022314	Rad21	-0.62986	7.93505	33.5511	6.11732e-06	0.000155
ENSMUSG00000022000	Zc3h13	-0.721414	7.22468	33.5494	6.11955e-06	0.000155
ENSMUSG00000034206	Polq	-1.37251	4.76899	33.5429	6.12789e-06	0.000155017
ENSMUSG00000034748	Sirt6	1.26535	4.82279	33.5132	6.1666e-06	0.000155756
ENSMUSG00000060572	Mfap2	2.15004	4.67192	33.5086	6.17254e-06	0.000155756
ENSMUSG00000037995	Igsf9	0.861633	7.48076	33.4331	6.27218e-06	0.000158073
ENSMUSG00000003226	Ranbp2	-0.832802	8.57874	33.4232	6.28535e-06	0.000158208
ENSMUSG00000034730	Adgrb1	1.63638	5.47311	34.4344	6.2956e-06	0.000158268
ENSMUSG00000045875	Adra1a	1.21434	5.31077	33.4061	6.30818e-06	0.000158387
ENSMUSG00000042473	Tbc1d8b	-0.885739	6.23695	33.3971	6.32028e-06	0.000158468
ENSMUSG00000032012	Nectin1	0.716705	8.40933	33.392	6.32712e-06	0.000158468
ENSMUSG00000023411	Nfatc4	2.21655	4.45313	33.3566	6.37473e-06	0.000159463
ENSMUSG00000026443	Lrrn2	3.36628	2.59485	33.681	6.39471e-06	0.000159765
ENSMUSG00000035513	Ntng2	1.60376	5.99221	34.6638	6.42381e-06	0.000160293
ENSMUSG00000027376	Prom2	0.902638	7.64723	33.2982	6.45445e-06	0.000160859
ENSMUSG00000039801	Cplane1	-0.613265	7.5469	33.2436	6.52984e-06	0.00016232
ENSMUSG00000046822	Slc39a3	1.1199	5.1899	33.2389	6.53628e-06	0.00016232
ENSMUSG00000022332	Khdrbs3	1.34797	4.59747	33.2353	6.54136e-06	0.00016232
ENSMUSG00000031812	Map1lc3b	0.644274	6.29217	33.2325	6.54521e-06	0.00016232
ENSMUSG00000061111	Mcrip1	1.40042	4.92252	33.2227	6.55891e-06	0.00016246
ENSMUSG00000018648	Dusp14	1.28836	4.12454	33.2051	6.58351e-06	0.000162869
ENSMUSG00000015501	Hivep2	0.825779	6.73786	33.1966	6.59543e-06	0.000162948
ENSMUSG00000039735	Fnbp1l	-0.918052	8.66939	33.1913	6.60283e-06	0.000162948
ENSMUSG00000040855	Reps2	-1.15281	6.38118	33.2034	6.70142e-06	0.000165179
ENSMUSG00000029432	Nipsnap2	0.725766	5.6663	33.1067	6.72299e-06	0.000165335
ENSMUSG00000047026	Acsm4	-3.28158	1.22366	33.1059	6.72415e-06	0.000165335
ENSMUSG00000027249	F2	-1.28628	4.57727	33.099	6.73414e-06	0.00016538
ENSMUSG00000035478	Mbd3	0.938281	6.30309	33.0773	6.76536e-06	0.000165945
ENSMUSG00000006024	Napa	0.737457	6.99166	33.0668	6.78049e-06	0.000166105
ENSMUSG00000012114	Med15	0.742024	7.05201	33.0614	6.78836e-06	0.000166105
ENSMUSG00000034327	Kctd9	-0.904294	4.78625	33.0342	6.82798e-06	0.000166872
ENSMUSG00000024883	Rin1	1.33879	5.11563	33.0239	6.8429e-06	0.000167035
ENSMUSG00000026269	Rnpepl1	0.783874	7.039	32.9677	6.92563e-06	0.000168674
ENSMUSG00000079418	Atg4a	-1.09894	4.00986	32.9669	6.92679e-06	0.000168674
ENSMUSG00000023959	Clic5	-1.4654	6.97462	34.0911	6.94451e-06	0.000168902
ENSMUSG00000032383	Ppib	0.933135	5.38041	32.9305	6.98101e-06	0.000169586
ENSMUSG00000031832	Taf1c	1.70088	3.96207	32.911	7.01016e-06	0.000170089
ENSMUSG00000042364	Snx18	0.71235	6.80038	32.903	7.02219e-06	0.000170177
ENSMUSG00000001794	Capns1	0.565385	6.88562	32.8957	7.03321e-06	0.000170239
ENSMUSG00000002265	Peg3	0.78983	8.26361	32.8812	7.05509e-06	0.000170564
ENSMUSG00000049658	Bdp1	-0.597667	7.22139	32.8711	7.07038e-06	0.000170729
ENSMUSG00000034254	Agpat1	1.23095	6.47374	33.4322	7.10324e-06	0.000171279
ENSMUSG00000021638	Ocln	-0.78678	5.90622	32.8449	7.11011e-06	0.000171279
ENSMUSG00000036661	Dennd3	0.968291	5.23735	32.8274	7.13698e-06	0.000171721
ENSMUSG00000034163	Zfc3h1	-0.91723	7.66287	32.8013	7.17703e-06	0.000172479
ENSMUSG00000025082	Vwa2	1.87017	4.9382	33.5318	7.19742e-06	0.000172764
ENSMUSG00000061689	Dlgap4	0.89192	6.92013	32.7786	7.21198e-06	0.000172908
ENSMUSG00000040010	Slc7a5	0.985902	6.43296	32.7646	7.23374e-06	0.000173224
ENSMUSG00000038893	Fam117a	1.4829	5.32603	33.0777	7.2581e-06	0.000173397
ENSMUSG00000079654	Prrt4	2.76057	2.02635	34.3971	7.25815e-06	0.000173397
ENSMUSG00000045980	Tmem104	1.16432	5.80019	32.6867	7.35584e-06	0.000175523
ENSMUSG00000059851	Kmt5c	0.847089	6.1491	32.6747	7.37483e-06	0.000175571
ENSMUSG00000050866	Clrn3	-2.71177	3.89194	33.2478	7.38142e-06	0.000175571
ENSMUSG00000039917	Rhbdd2	0.668471	5.93476	32.6689	7.38396e-06	0.000175571
ENSMUSG00000038967	Pdk2	1.12649	5.31114	32.6501	7.41388e-06	0.000176075
ENSMUSG00000059734	Ndufs8	1.00556	5.39961	32.6392	7.43135e-06	0.00017611
ENSMUSG00000003421	Nosip	0.888648	5.29958	32.6383	7.43281e-06	0.00017611
ENSMUSG00000070420	Zscan25	1.18841	4.49773	32.6095	7.47905e-06	0.000176872
ENSMUSG00000032338	Hcn4	1.13342	5.80053	32.6074	7.48246e-06	0.000176872
ENSMUSG00000031928	Mre11a	-0.804127	5.14869	32.5965	7.49998e-06	0.000177078
ENSMUSG00000034227	Foxj1	1.61038	4.77112	32.8918	7.50986e-06	0.000177105
ENSMUSG00000050212	Eva1b	2.61909	2.58835	32.5717	7.54017e-06	0.000177612
ENSMUSG00000028917	Plekhm2	0.693109	6.36083	32.5655	7.55019e-06	0.000177624
ENSMUSG00000038175	Mylip	0.732611	5.91489	32.5605	7.55829e-06	0.000177624
ENSMUSG00000040447	Spns2	2.05632	5.11046	33.9197	7.58018e-06	0.000177742
ENSMUSG00000073910	Mob3b	1.00368	5.20573	32.538	7.59513e-06	0.000177742
ENSMUSG00000026805	Barhl1	3.20166	1.73176	32.5366	7.59741e-06	0.000177742
ENSMUSG00000027985	Lef1	1.47642	5.26943	32.8347	7.60143e-06	0.000177742
ENSMUSG00000048578	Mlec	0.514537	8.14491	32.5305	7.60735e-06	0.000177742
ENSMUSG00000021713	Ppwd1	-1.0167	4.65102	32.5251	7.61624e-06	0.000177745
ENSMUSG00000029156	Sgcb	0.96071	4.51891	32.4995	7.65843e-06	0.000178523
ENSMUSG00000034057	Myrfl	-1.74038	2.6919	32.4867	7.67962e-06	0.000178641
ENSMUSG00000018398	Septin8	0.53779	7.11574	32.4858	7.68119e-06	0.000178641
ENSMUSG00000033088	Triobp	0.798274	6.77353	32.3991	7.82628e-06	0.000181806
ENSMUSG00000027457	Snph	1.8481	3.7709	32.3488	7.91191e-06	0.000183584
ENSMUSG00000040663	Clcf1	1.5427	4.09965	32.3349	7.93581e-06	0.000183927
ENSMUSG00000024176	Sox8	1.85053	3.84453	32.2989	7.99787e-06	0.000185152
ENSMUSG00000091956	C2cd4b	2.21129	2.86567	32.2815	8.02799e-06	0.000185522
ENSMUSG00000063531	Sema3e	-2.31268	3.17847	32.2791	8.03222e-06	0.000185522
ENSMUSG00000003873	Bax	0.934765	5.34546	32.2577	8.06954e-06	0.000186171
ENSMUSG00000103656	Gm37205	-1.25405	3.9585	32.245	8.09173e-06	0.000186284
ENSMUSG00000040502	Marchf9	1.74399	3.45289	32.2444	8.09286e-06	0.000186284
ENSMUSG00000002763	Pex6	0.871985	5.99533	32.2326	8.11363e-06	0.000186549
ENSMUSG00000000486	Septin1	-1.62435	4.85924	32.3502	8.14887e-06	0.000187146
ENSMUSG00000038766	Gabpb2	-0.581181	7.434	32.2051	8.16203e-06	0.000187235
ENSMUSG00000046230	Vps13a	-1.01095	8.80895	32.2065	8.17222e-06	0.000187256
ENSMUSG00000034006	Slc66a2	0.848739	5.62003	32.1855	8.19682e-06	0.000187607
ENSMUSG00000026229	Psmd1	-0.685113	7.05992	32.1712	8.22242e-06	0.00018798
ENSMUSG00000058297	Spock2	1.18282	8.3646	32.8824	8.23579e-06	0.000188072
ENSMUSG00000030230	Plcz1	-3.03917	2.35461	32.1565	8.24857e-06	0.000188151
ENSMUSG00000031383	Dusp9	1.96939	2.34541	32.144	8.27098e-06	0.00018845
ENSMUSG00000019843	Fyn	1.04678	5.38639	32.1026	8.34582e-06	0.00018994
ENSMUSG00000017188	Coa3	0.88245	4.46624	32.0738	8.3982e-06	0.000190822
ENSMUSG00000032081	Apoc3	-2.51681	2.17534	32.0709	8.40346e-06	0.000190822
ENSMUSG00000029246	Ppat	-0.791044	5.02936	32.0504	8.44099e-06	0.000191459
ENSMUSG00000051403	Ppp1r37	0.959527	5.93411	32.0439	8.45292e-06	0.000191514
ENSMUSG00000030507	Dbx1	2.77527	2.28912	32.0371	8.46548e-06	0.000191584
ENSMUSG00000010529	Gm266	2.25829	4.17933	32.558	8.49381e-06	0.000192009
ENSMUSG00000008999	Bmp7	0.909181	6.99127	32.0162	8.50408e-06	0.00019201
ENSMUSG00000027327	1700037H04Rik	1.1864	4.9699	32.0115	8.51285e-06	0.00019201
ENSMUSG00000033313	Fbxl8	2.36933	2.20352	31.9866	8.55917e-06	0.000192839
ENSMUSG00000037965	Zc3h7a	-0.555083	7.62496	31.9755	8.57977e-06	0.000193088
ENSMUSG00000031239	Itm2a	2.6383	4.65707	33.5413	8.59209e-06	0.00019315
ENSMUSG00000078794	Dact3	2.77516	3.0502	32.0718	8.67151e-06	0.000194718
ENSMUSG00000026781	Acbd5	-0.821651	6.22204	31.9031	8.71631e-06	0.000195507
ENSMUSG00000025144	Cenpx	1.30133	4.85505	31.8784	8.76337e-06	0.000196264
ENSMUSG00000094584	Ms4a18	-4.00166	2.02841	31.8752	8.76949e-06	0.000196264
ENSMUSG00000001082	Mfsd10	1.15094	5.27498	31.8372	8.84265e-06	0.000197682
ENSMUSG00000019428	Fkbp8	0.77509	6.75737	31.8319	8.85281e-06	0.00019769
ENSMUSG00000028468	Rgp1	0.713354	6.5987	31.8183	8.87914e-06	0.000198059
ENSMUSG00000058301	Upf1	0.763917	7.20841	31.8037	8.90753e-06	0.000198473
ENSMUSG00000039903	Eva1c	2.3819	3.77683	31.9732	8.91949e-06	0.00019852
ENSMUSG00000047260	Emc6	1.17473	4.34895	31.7799	8.954e-06	0.000199069
ENSMUSG00000067377	Tspan6	1.54459	4.33925	31.7604	8.99235e-06	0.000199697
ENSMUSG00000041997	Tlk1	-0.576423	6.82648	31.7554	9.00226e-06	0.000199697
ENSMUSG00000079283	2310009B15Rik	2.1385	2.30002	31.7505	9.01194e-06	0.000199697
ENSMUSG00000021910	Nisch	0.669054	9.2959	31.6764	9.15931e-06	0.00020274
ENSMUSG00000047454	Gphn	-0.690312	6.71628	31.6616	9.18911e-06	0.000203177
ENSMUSG00000041571	Selenow	1.00778	6.10371	31.6487	9.21507e-06	0.000203528
ENSMUSG00000039968	Rsbn1l	-0.606842	6.13686	31.615	9.28337e-06	0.000204812
ENSMUSG00000027993	Trim2	0.913865	5.6606	31.6031	9.3077e-06	0.000205125
ENSMUSG00000019433	Gipc1	1.10301	5.35738	31.5735	9.36822e-06	0.000206153
ENSMUSG00000023055	Calcoco1	0.829274	6.62968	31.5704	9.37475e-06	0.000206153
ENSMUSG00000025646	Atrip	0.85361	5.11843	31.5135	9.49263e-06	0.000208518
ENSMUSG00000037966	Ninj1	1.07361	4.57029	31.5007	9.51928e-06	0.000208684
ENSMUSG00000029094	Afap1	1.08488	7.38085	31.9396	9.52087e-06	0.000208684
ENSMUSG00000020538	Srebf1	1.38217	7.32027	32.7536	9.55495e-06	0.000209067
ENSMUSG00000018585	Atox1	1.10258	5.58428	31.4788	9.56528e-06	0.000209067
ENSMUSG00000050288	Fzd2	1.74145	5.34918	32.1692	9.56944e-06	0.000209067
ENSMUSG00000040648	Ppip5k2	-0.662447	7.76362	31.4518	9.62226e-06	0.000209942
ENSMUSG00000035606	Ky	1.78922	4.40185	31.4717	9.63163e-06	0.000209942
ENSMUSG00000107304	Gm43775	-1.10313	4.4796	31.4431	9.64068e-06	0.000209942
ENSMUSG00000041062	Mslnl	1.57222	4.6361	31.5721	9.67142e-06	0.000210385
ENSMUSG00000049907	Rasl11b	1.66139	2.80056	31.3882	9.75805e-06	0.000211892
ENSMUSG00000036867	Smad6	1.58778	3.96062	31.3728	9.79108e-06	0.000211892
ENSMUSG00000055884	Fancm	-0.956059	4.7775	31.3728	9.7912e-06	0.000211892
ENSMUSG00000005124	Ccn4	1.29742	4.57112	31.3721	9.79254e-06	0.000211892
ENSMUSG00000030609	Aen	0.89572	5.20775	31.3718	9.79319e-06	0.000211892
ENSMUSG00000000531	Grasp	1.28193	5.13577	31.3616	9.8154e-06	0.000212145
ENSMUSG00000038042	Ptpdc1	1.26129	4.20839	31.3217	9.90205e-06	0.000213634
ENSMUSG00000051550	Zfp579	1.34499	4.89388	31.3131	9.9209e-06	0.000213634
ENSMUSG00000044857	Lemd2	1.1567	5.63731	31.3123	9.92262e-06	0.000213634
ENSMUSG00000078671	Chd2	-0.86229	8.22559	31.3105	9.9266e-06	0.000213634
ENSMUSG00000021177	Tdp1	-0.946623	6.22218	31.2778	9.99851e-06	0.000214915
ENSMUSG00000112980	D430020J02Rik	-1.5516	3.55379	31.2737	1.00074e-05	0.000214915
ENSMUSG00000074918	Inafm2	1.33816	4.3278	31.2568	1.0045e-05	0.000215343
ENSMUSG00000021182	Ccdc88c	0.620489	8.49533	31.2551	1.00487e-05	0.000215343
ENSMUSG00000048758	Rpl29	1.54056	3.15926	31.2459	1.00693e-05	0.000215487
ENSMUSG00000019791	Hint3	-0.93228	4.64412	31.2415	1.0079e-05	0.000215487
ENSMUSG00000041974	Spidr	-0.835771	5.43235	31.2319	1.01004e-05	0.000215487
ENSMUSG00000001247	Lsr	0.839196	5.55302	31.2304	1.01038e-05	0.000215487
ENSMUSG00000027523	Gnas	1.51713	4.04328	31.2281	1.01088e-05	0.000215487
ENSMUSG00000024095	Hnrnpll	-0.875858	7.02883	31.2172	1.01331e-05	0.000215778
ENSMUSG00000025612	Bach1	0.582523	7.35171	31.1984	1.01754e-05	0.00021645
ENSMUSG00000026972	Arrdc1	0.81239	5.95595	31.1889	1.01969e-05	0.000216582
ENSMUSG00000018042	Cyb5r3	0.888511	6.96896	31.1861	1.02031e-05	0.000216582
ENSMUSG00000038000	Acd	0.706935	5.34936	31.1544	1.0275e-05	0.00021788
ENSMUSG00000022369	Mtbp	-0.874436	5.0283	31.1304	1.03297e-05	0.000218624
ENSMUSG00000024219	Anks1	0.792595	6.69959	31.1295	1.03317e-05	0.000218624
ENSMUSG00000025226	Fbxl15	2.93805	2.38264	31.1118	1.03724e-05	0.000219187
ENSMUSG00000090958	Lrrc32	2.2458	3.77889	31.1084	1.03801e-05	0.000219187
ENSMUSG00000028226	Mmp16	1.78344	3.44701	31.1009	1.03974e-05	0.000219324
ENSMUSG00000035934	Pknox2	0.759172	5.94865	31.0341	1.05525e-05	0.000222362
ENSMUSG00000041130	Zfp598	1.05645	6.27324	31.0104	1.06081e-05	0.000223302
ENSMUSG00000040521	Tsfm	1.06755	4.43986	30.999	1.0635e-05	0.000223515
ENSMUSG00000027361	Gabpb1	-0.710787	6.56421	30.9967	1.06404e-05	0.000223515
ENSMUSG00000059714	Flot1	0.992776	5.57751	30.9603	1.07266e-05	0.000224879
ENSMUSG00000039462	Col10a1	-1.85011	4.03869	30.9599	1.07276e-05	0.000224879
ENSMUSG00000049723	Mmp12	-3.5453	2.15474	30.9524	1.07457e-05	0.000225024
ENSMUSG00000000001	Gnai3	-0.733513	7.11059	30.9102	1.08469e-05	0.000226907
ENSMUSG00000029599	Ddx54	0.992158	6.46537	30.9008	1.08694e-05	0.000226929
ENSMUSG00000091498	Mpc1-ps	3.64111	1.38487	30.9004	1.08704e-05	0.000226929
ENSMUSG00000023068	Nus1	-0.629103	6.45115	30.8653	1.09557e-05	0.000228473
ENSMUSG00000035342	Lzts2	0.936924	5.92413	30.8444	1.10067e-05	0.000229159
ENSMUSG00000033021	Gmppa	0.76385	5.86129	30.8426	1.10112e-05	0.000229159
ENSMUSG00000042506	Usp22	0.54882	7.76369	30.8329	1.10349e-05	0.000229247
ENSMUSG00000020440	Arf5	0.940062	5.90537	30.8316	1.10382e-05	0.000229247
ENSMUSG00000025218	Poll	1.43968	4.13036	30.8132	1.10836e-05	0.000229863
ENSMUSG00000058881	Zfp516	0.794678	6.97112	30.806	1.11012e-05	0.000229863
ENSMUSG00000025821	Zfp282	0.811437	6.72654	30.8057	1.1102e-05	0.000229863
ENSMUSG00000064225	Paqr9	2.5346	1.80504	30.7789	1.11685e-05	0.000231003
ENSMUSG00000017146	Brca1	-0.935558	5.6446	30.7684	1.11947e-05	0.000231307
ENSMUSG00000040466	Blvrb	2.04417	3.10299	30.7318	1.12864e-05	0.000232965
ENSMUSG00000053716	Dusp7	1.50177	5.37687	31.196	1.13701e-05	0.000234451
ENSMUSG00000038023	Atp6v0a2	-0.657954	6.71653	30.6913	1.13889e-05	0.0002346
ENSMUSG00000113577	Gm19238	-2.07829	2.32048	30.6587	1.14721e-05	0.000236073
ENSMUSG00000053565	Eif3k	1.07585	6.03656	30.6491	1.14968e-05	0.000236295
ENSMUSG00000057963	Itpk1	1.02438	5.38485	30.6454	1.15063e-05	0.000236295
ENSMUSG00000043496	Tril	2.20827	4.4553	30.683	1.15403e-05	0.000236753
ENSMUSG00000090839	Gm17094	-3.36425	2.7346	30.6216	1.16015e-05	0.000237767
ENSMUSG00000034949	Zfr2	1.04324	4.53396	30.5925	1.16431e-05	0.000238377
ENSMUSG00000020108	Ddit4	1.66143	6.03514	31.8236	1.16595e-05	0.000238471
ENSMUSG00000021756	Il6st	0.896818	8.63206	30.5625	1.17217e-05	0.000239334
ENSMUSG00000036948	Map11	1.0457	4.86443	30.561	1.17255e-05	0.000239334
ENSMUSG00000020386	Sar1b	-0.75493	5.79519	30.5533	1.17457e-05	0.000239473
ENSMUSG00000042064	Myo3b	-1.56722	7.85408	31.9106	1.1756e-05	0.000239473
ENSMUSG00000000552	Zfp385a	1.7897	4.75078	30.8414	1.18659e-05	0.000241468
ENSMUSG00000025199	Chuk	-0.675497	6.50937	30.4921	1.1908e-05	0.000242081
ENSMUSG00000029419	Ajm1	1.59674	4.18898	30.4855	1.19256e-05	0.000242182
ENSMUSG00000004591	Pkn2	-0.635579	7.17515	30.4812	1.19369e-05	0.000242182
ENSMUSG00000022760	Thap7	1.50189	4.01583	30.4375	1.20546e-05	0.000244323
ENSMUSG00000104063	Pcdhgb7	1.1682	4.20489	30.3876	1.21905e-05	0.00024683
ENSMUSG00000006344	Ggt5	0.829466	7.3153	30.3739	1.2228e-05	0.00024734
ENSMUSG00000066235	Pomgnt2	1.26209	3.96108	30.3686	1.22425e-05	0.000247386
ENSMUSG00000027864	Ptgfrn	1.14109	7.64654	30.9892	1.2275e-05	0.000247762
ENSMUSG00000038167	Plekhg6	1.23963	5.32532	30.353	1.22856e-05	0.000247762
ENSMUSG00000022788	Fgd4	-0.710498	6.46989	30.3166	1.23866e-05	0.000249549
ENSMUSG00000015889	Lta4h	0.659261	5.75026	30.2864	1.24711e-05	0.000251
ENSMUSG00000038312	Edem2	0.747826	5.55779	30.2707	1.25152e-05	0.000251637
ENSMUSG00000032968	Inha	1.19824	4.43699	30.1905	1.27433e-05	0.00025597
ENSMUSG00000070576	Mn1	1.50118	6.84726	31.5101	1.27801e-05	0.000256453
ENSMUSG00000029061	Mmp23	1.31682	5.27398	30.3123	1.27993e-05	0.000256583
ENSMUSG00000039115	Itga9	0.926268	6.02003	30.1298	1.2919e-05	0.000258726
ENSMUSG00000059834	Sclt1	-0.911774	4.86697	30.1192	1.295e-05	0.000258882
ENSMUSG00000016528	Mapkapk2	0.649135	6.7443	30.1183	1.29524e-05	0.000258882
ENSMUSG00000075520	Malrd1	-2.7317	5.06503	31.5038	1.30294e-05	0.000260162
ENSMUSG00000027171	Prrg4	0.858155	5.63562	30.0671	1.31032e-05	0.000261135
ENSMUSG00000003452	Bicd1	-1.1012	7.52418	30.3898	1.31104e-05	0.000261135
ENSMUSG00000117655	6720468P15Rik	2.07306	4.44463	30.6875	1.31169e-05	0.000261135
ENSMUSG00000028661	Epha8	2.22972	3.35008	30.3502	1.3143e-05	0.000261194
ENSMUSG00000019988	Nedd1	-0.931389	5.32191	30.0485	1.31583e-05	0.000261194
ENSMUSG00000025860	Xiap	-0.706279	7.34891	30.0484	1.31587e-05	0.000261194
ENSMUSG00000052684	Jun	1.56813	7.18003	31.3721	1.32346e-05	0.000262443
ENSMUSG00000078619	Smarcd2	0.815884	6.88806	30.0162	1.32547e-05	0.000262584
ENSMUSG00000074364	Ehd2	1.73156	5.42852	30.6351	1.33126e-05	0.000263473
ENSMUSG00000026478	Lamc1	0.996037	8.05509	30.227	1.33273e-05	0.000263504
ENSMUSG00000026867	Gapvd1	-0.497787	7.848	29.9804	1.33626e-05	0.000263943
ENSMUSG00000036158	Prickle1	1.32333	4.92143	29.9696	1.33953e-05	0.000264331
ENSMUSG00000017765	Slc12a4	0.985566	6.26392	29.9617	1.34194e-05	0.000264548
ENSMUSG00000094910	D430019H16Rik	0.978071	7.26343	30.1824	1.3445e-05	0.000264795
ENSMUSG00000034390	Cmip	0.776433	7.91404	29.9406	1.34837e-05	0.000265297
ENSMUSG00000002343	Armc6	1.47827	3.46145	29.9339	1.35043e-05	0.000265444
ENSMUSG00000007817	Zmiz1	0.747092	8.31148	29.917	1.35559e-05	0.000266116
ENSMUSG00000020986	Sec23a	-0.53484	6.84733	29.9141	1.35649e-05	0.000266116
ENSMUSG00000050295	Foxc1	1.00507	5.85354	29.9028	1.35997e-05	0.00026654
ENSMUSG00000033577	Myo6	-0.670663	7.31645	29.8778	1.36768e-05	0.000267793
ENSMUSG00000018387	Shroom1	1.50499	3.75273	29.8708	1.36988e-05	0.000267962
ENSMUSG00000026034	Clk1	-0.71342	7.68899	29.8464	1.37749e-05	0.000269191
ENSMUSG00000023911	Flywch2	1.62679	3.29872	29.8336	1.38148e-05	0.000269709
ENSMUSG00000020715	Ern1	0.817085	6.73904	29.8078	1.38961e-05	0.000271035
ENSMUSG00000021102	Glrx5	0.888799	5.11776	29.7719	1.401e-05	0.000272595
ENSMUSG00000048832	Vps37c	0.796052	5.9907	29.7681	1.40219e-05	0.000272595
ENSMUSG00000055720	Ubl7	0.788056	5.4532	29.7665	1.40272e-05	0.000272595
ENSMUSG00000050737	Ptges	0.891828	6.14774	29.7655	1.40301e-05	0.000272595
ENSMUSG00000045545	Krt14	1.20184	7.75529	30.5937	1.40862e-05	0.000273422
ENSMUSG00000059326	Csf2ra	1.03281	5.56811	29.7154	1.41909e-05	0.000275009
ENSMUSG00000052837	Junb	1.88913	6.68735	31.1573	1.42061e-05	0.000275009
ENSMUSG00000034724	Cnot6l	-0.582206	7.45358	29.7099	1.42089e-05	0.000275009
ENSMUSG00000020747	Tmem94	1.10557	6.95432	30.1489	1.43062e-05	0.000276367
ENSMUSG00000024875	Yif1a	0.833431	4.92262	29.6773	1.43147e-05	0.000276367
ENSMUSG00000031813	Mvb12a	1.12681	5.22655	29.6756	1.43201e-05	0.000276367
ENSMUSG00000035310	Lin54	-0.848982	5.33307	29.6664	1.43503e-05	0.00027654
ENSMUSG00000021918	Nek4	-0.967772	5.46946	29.6623	1.43637e-05	0.00027654
ENSMUSG00000050896	Rtn4rl2	4.28897	1.07919	29.6603	1.43701e-05	0.00027654
ENSMUSG00000113540	Gm47206	-1.6554	2.96672	29.6241	1.44893e-05	0.000278567
ENSMUSG00000063077	Kif1b	-0.526338	8.71573	29.5951	1.45854e-05	0.000280147
ENSMUSG00000025878	Uimc1	-1.07683	5.43564	29.5799	1.46359e-05	0.000280851
ENSMUSG00000034863	Ano8	0.965595	4.93968	29.5692	1.4672e-05	0.000281226
ENSMUSG00000034685	Fam171a2	2.08249	3.08638	29.5658	1.46833e-05	0.000281226
ENSMUSG00000066357	Wdr6	0.806418	7.22472	29.5433	1.47587e-05	0.00028188
ENSMUSG00000029512	Ulk1	0.737833	6.68895	29.5403	1.47691e-05	0.00028188
ENSMUSG00000015087	Rabl6	0.701007	6.30155	29.5398	1.47707e-05	0.00028188
ENSMUSG00000001131	Timp1	1.44778	4.56111	29.539	1.47733e-05	0.00028188
ENSMUSG00000034777	Vax2	2.85749	1.66215	30.9005	1.48213e-05	0.000282528
ENSMUSG00000037493	Cib2	1.69899	3.59956	29.5133	1.48603e-05	0.000283004
ENSMUSG00000031262	Cenpi	-1.34795	4.35202	29.4768	1.49848e-05	0.000285106
ENSMUSG00000044308	Ubr3	-0.524795	7.89336	29.4573	1.50517e-05	0.000286109
ENSMUSG00000031539	Ap3m2	-1.1333	4.32786	29.4481	1.50834e-05	0.000286443
ENSMUSG00000036422	Pcdh8	1.42227	5.23925	29.7595	1.51087e-05	0.000286654
ENSMUSG00000021127	Zfp36l1	1.18607	7.47846	30.0807	1.52403e-05	0.000288878
ENSMUSG00000026818	Cel	-1.99343	3.37913	29.3676	1.53639e-05	0.00029069
ENSMUSG00000046556	Zfp319	1.05114	6.1024	29.3674	1.53646e-05	0.00029069
ENSMUSG00000032387	Rbpms2	1.79224	2.61133	29.3401	1.54611e-05	0.000292105
ENSMUSG00000014498	Ankrd52	0.597409	7.59208	29.3381	1.54684e-05	0.000292105
ENSMUSG00000020830	Vmo1	-1.99731	4.87107	29.9822	1.54909e-05	0.000292256
ENSMUSG00000057229	Dmac2	0.844262	5.00882	29.3176	1.55411e-05	0.000292931
ENSMUSG00000033684	Qsox1	1.03853	6.05147	29.3091	1.55716e-05	0.000293231
ENSMUSG00000020530	Ggnbp2	-0.571238	6.61681	29.2645	1.57318e-05	0.000295903
ENSMUSG00000032253	Phip	-0.775245	9.29416	29.2614	1.57428e-05	0.000295903
ENSMUSG00000028397	Kdm4c	-0.739683	5.94233	29.2311	1.58526e-05	0.00029769
ENSMUSG00000023018	Smarcd1	0.885835	5.91178	29.2134	1.59173e-05	0.000298627
ENSMUSG00000022781	Pak2	-0.486579	7.69832	29.2067	1.5942e-05	0.000298812
ENSMUSG00000020692	Nle1	1.18694	4.08621	29.2	1.59665e-05	0.000298994
ENSMUSG00000021282	Eif5	-0.52054	7.16952	29.1946	1.59865e-05	0.000299092
ENSMUSG00000029528	Pxn	0.735397	7.2581	29.1766	1.60527e-05	0.000300053
ENSMUSG00000027423	Snx5	-0.650092	7.11604	29.165	1.60956e-05	0.000300576
ENSMUSG00000047710	Champ1	0.675347	6.23294	29.1562	1.61282e-05	0.000300906
ENSMUSG00000005656	Snx6	-0.836571	5.30766	29.1458	1.61667e-05	0.000301126
ENSMUSG00000057706	Mex3b	1.18479	4.66697	29.145	1.61698e-05	0.000301126
ENSMUSG00000032562	Gnai2	0.722125	7.82898	29.1247	1.62455e-05	0.000301984
ENSMUSG00000116789	Gm49579	-2.04792	2.51754	29.1246	1.62458e-05	0.000301984
ENSMUSG00000022414	Tab1	0.989449	5.00178	29.1172	1.62735e-05	0.00030222
ENSMUSG00000002731	Prkra	1.06306	4.56988	29.0803	1.64127e-05	0.000304524
ENSMUSG00000049600	Zbtb45	1.47765	4.13952	29.0726	1.64417e-05	0.000304783
ENSMUSG00000004707	Ly9	-2.6425	4.70659	30.1906	1.64934e-05	0.000305008
ENSMUSG00000030102	Itpr1	0.72001	7.23649	29.0581	1.64968e-05	0.000305008
ENSMUSG00000044986	Tst	1.29661	5.18628	29.0541	1.6512e-05	0.000305008
ENSMUSG00000025583	Rptor	0.637382	7.51093	29.0535	1.65143e-05	0.000305008
ENSMUSG00000004730	Adgre1	-2.41001	3.81321	29.5151	1.65495e-05	0.000305379
ENSMUSG00000055546	Timd4	-3.06	1.74988	30.3717	1.65826e-05	0.000305393
ENSMUSG00000029755	Dlx5	1.76548	3.43135	29.0323	1.6595e-05	0.000305393
ENSMUSG00000090255	4921534H16Rik	1.62095	3.63299	29.0322	1.65956e-05	0.000305393
ENSMUSG00000035168	Tanc1	0.47883	7.61473	29.0128	1.66701e-05	0.00030623
ENSMUSG00000039031	Arhgap18	-1.19176	5.80197	29.0175	1.66746e-05	0.00030623
ENSMUSG00000078348	Sf3b5	1.05964	5.46035	29.0085	1.66866e-05	0.00030623
ENSMUSG00000022994	Adcy6	0.666529	6.57166	29.0023	1.67106e-05	0.000306242
ENSMUSG00000034164	Emid1	1.94807	2.6327	29.0004	1.67176e-05	0.000306242
ENSMUSG00000018678	Sp2	0.907286	5.31846	28.9885	1.67636e-05	0.000306806
ENSMUSG00000029480	Dhx37	0.952606	5.53983	28.9623	1.68654e-05	0.000308389
ENSMUSG00000001773	Folh1	-5.31135	1.08081	34.2606	1.68889e-05	0.000308539
ENSMUSG00000087450	Gm13994	-1.51632	4.01626	28.9476	1.69228e-05	0.00030888
ENSMUSG00000024542	Cep192	-0.566998	6.95439	28.9029	1.70985e-05	0.000311804
ENSMUSG00000027668	Mfn1	-0.647694	6.52624	28.8945	1.71318e-05	0.00031213
ENSMUSG00000021806	Nid2	0.899894	6.50033	28.8753	1.72081e-05	0.000313238
ENSMUSG00000078716	Tmem8b	1.0403	4.62878	28.8647	1.72504e-05	0.000313724
ENSMUSG00000041736	Tspo	1.47669	5.0914	29.1057	1.73811e-05	0.000315816
ENSMUSG00000090035	Galnt4	-0.588515	5.93728	28.8084	1.74767e-05	0.00031692
ENSMUSG00000026197	Zfand2b	1.02808	4.68928	28.8044	1.7493e-05	0.00031692
ENSMUSG00000037373	Ctbp1	0.634769	7.25537	28.8019	1.75032e-05	0.00031692
ENSMUSG00000040127	Sdr9c7	-2.40306	4.2075	29.4164	1.75046e-05	0.00031692
ENSMUSG00000046971	Pla2g4f	-1.63081	4.04854	28.7836	1.75777e-05	0.000317958
ENSMUSG00000040782	Cop1	-0.754828	8.20605	28.7739	1.76172e-05	0.000318106
ENSMUSG00000034168	Irf2bpl	1.99174	5.51607	29.9997	1.76174e-05	0.000318106
ENSMUSG00000075254	Heg1	1.47157	4.53744	28.7493	1.7718e-05	0.000319636
ENSMUSG00000028799	Zfp362	0.870446	6.33944	28.7393	1.77591e-05	0.000320093
ENSMUSG00000025730	Rab40c	0.701802	5.27192	28.7256	1.78156e-05	0.000320555
ENSMUSG00000086842	Gm15681	-3.59815	3.54191	29.3136	1.78166e-05	0.000320555
ENSMUSG00000021222	Dcaf4	0.878047	5.20995	28.6994	1.79245e-05	0.000322137
ENSMUSG00000074876	Spata5l1	2.67576	2.6392	28.6965	1.79364e-05	0.000322137
ENSMUSG00000040856	Dlk1	2.06892	5.90245	30.0487	1.79711e-05	0.000322473
ENSMUSG00000020638	Cmpk2	1.28916	5.02795	28.733	1.80097e-05	0.000322879
ENSMUSG00000003123	Lipe	1.43548	3.50727	28.6714	1.80412e-05	0.000323016
ENSMUSG00000042489	Clspn	-1.37429	4.45777	28.6682	1.80548e-05	0.000323016
ENSMUSG00000005338	Cadm3	2.08112	5.35293	29.9633	1.8073e-05	0.000323016
ENSMUSG00000019846	Lama4	0.788915	6.95763	28.6618	1.80813e-05	0.000323016
ENSMUSG00000039168	Dap	0.842754	6.58861	28.6432	1.81597e-05	0.000324129
ENSMUSG00000022505	Emp2	1.15702	7.60017	29.3145	1.82025e-05	0.000324552
ENSMUSG00000022382	Wnt7b	1.73257	5.14822	29.5191	1.82155e-05	0.000324552
ENSMUSG00000023348	Trip6	0.959258	5.51501	28.6073	1.83122e-05	0.000325987
ENSMUSG00000097354	2310001H17Rik	-1.26565	5.81237	28.8163	1.83434e-05	0.000326254
ENSMUSG00000096883	Shisa8	1.90616	2.78924	28.591	1.83817e-05	0.000326648
ENSMUSG00000074359	Psg23	-4.94452	0.867578	33.7656	1.84122e-05	0.000326902
ENSMUSG00000030525	Chrna7	2.45768	1.89468	28.5218	1.86804e-05	0.000331373
ENSMUSG00000020064	Herc4	-0.832224	6.40579	28.5099	1.8732e-05	0.000331996
ENSMUSG00000022568	Scrib	0.760804	7.17054	28.501	1.87712e-05	0.000332399
ENSMUSG00000038022	Mindy4	-0.927182	5.4367	28.4957	1.87942e-05	0.000332513
ENSMUSG00000053930	Shisa6	1.15905	4.79079	28.4549	1.8974e-05	0.000335402
ENSMUSG00000025081	Tdrd1	0.990761	4.43909	28.4499	1.89961e-05	0.000335499
ENSMUSG00000020397	Med7	0.816313	4.80655	28.4418	1.90322e-05	0.000335821
ENSMUSG00000010936	Vac14	0.697931	6.58033	28.4383	1.90476e-05	0.000335821
ENSMUSG00000022322	Shcbp1	-1.52947	4.50819	28.4272	1.90969e-05	0.000336396
ENSMUSG00000038593	Tctn1	0.822983	4.92523	28.4205	1.9127e-05	0.000336631
ENSMUSG00000028952	Zbtb48	1.01101	4.42172	28.3985	1.92256e-05	0.000338073
ENSMUSG00000020376	Rnf130	1.03647	4.94204	28.3888	1.92694e-05	0.000338515
ENSMUSG00000037805	Rpl10a	1.40799	4.43988	28.3854	1.92843e-05	0.000338515
ENSMUSG00000068566	Myadm	0.96621	6.09094	28.3559	1.94181e-05	0.000340568
ENSMUSG00000039936	Pik3cd	1.37163	4.76186	28.4019	1.94458e-05	0.000340758
ENSMUSG00000037533	Rapgef6	-0.583623	7.73821	28.3283	1.95438e-05	0.000342081
ENSMUSG00000006369	Fbln1	1.84961	5.79414	29.5425	1.9563e-05	0.000342081
ENSMUSG00000052151	Plpp2	1.30443	4.87298	28.3186	1.95881e-05	0.000342081
ENSMUSG00000041577	Prelp	-2.19553	3.35179	28.3184	1.95891e-05	0.000342081
ENSMUSG00000032011	Thy1	2.058	4.90984	29.4478	1.9646e-05	0.000342777
ENSMUSG00000085795	Zfp703	1.58051	6.31224	29.4773	1.96957e-05	0.000343075
ENSMUSG00000025647	Shisa5	0.74221	7.01432	28.2949	1.9697e-05	0.000343075
ENSMUSG00000024413	Npc1	-0.560491	7.20161	28.2742	1.97927e-05	0.000344227
ENSMUSG00000026932	Nacc2	0.868997	5.71955	28.2732	1.97973e-05	0.000344227
ENSMUSG00000020889	Nr1d1	1.27742	4.80371	28.2649	1.9836e-05	0.000344434
ENSMUSG00000032036	Kirrel3	1.39326	5.06022	28.3151	1.98433e-05	0.000344434
ENSMUSG00000115426	Gm19510	-4.01005	2.01582	28.2321	1.99891e-05	0.000346401
ENSMUSG00000105556	Gm43080	-1.26655	5.47815	28.2317	1.9991e-05	0.000346401
ENSMUSG00000022753	Tmem30c	-2.65817	1.50325	28.2271	2.00126e-05	0.000346478
ENSMUSG00000044903	Psg22	-4.83571	1.29627	38.2198	2.01201e-05	0.000348042
ENSMUSG00000064127	Med14	-0.631252	7.96916	28.1583	2.03382e-05	0.000351324
ENSMUSG00000073096	Lrrc61	1.1898	3.89168	28.1569	2.03446e-05	0.000351324
ENSMUSG00000027528	Fabp9	-4.7785	1.24006	28.1392	2.04296e-05	0.00035249
ENSMUSG00000014837	4931428F04Rik	1.3816	3.89	28.1303	2.04721e-05	0.00035292
ENSMUSG00000026458	Ppfia4	0.916824	5.07993	28.1071	2.05841e-05	0.000354548
ENSMUSG00000004948	Zp3	-3.3433	2.25662	28.0839	2.06965e-05	0.000356181
ENSMUSG00000036904	Fzd8	0.967545	4.96202	28.0713	2.07581e-05	0.000356783
ENSMUSG00000049532	Sall2	1.52785	4.28202	28.0692	2.07682e-05	0.000356783
ENSMUSG00000003072	Atp5d	0.703155	5.93345	28.0631	2.07983e-05	0.000356783
ENSMUSG00000038453	Srcin1	1.29677	4.30356	28.0623	2.08022e-05	0.000356783
ENSMUSG00000024393	Prrc2a	0.767326	8.89342	28.0524	2.08504e-05	0.000357307
ENSMUSG00000032194	Kank2	1.03669	5.9644	28.0409	2.09069e-05	0.000357971
ENSMUSG00000067872	Ccdc87	-2.17796	3.7311	28.0545	2.09637e-05	0.000358443
ENSMUSG00000025496	Drd4	3.57973	2.54333	28.9214	2.097e-05	0.000358443
ENSMUSG00000044927	H1f10	4.46045	2.63469	28.2452	2.09923e-05	0.00035852
ENSMUSG00000029273	Sult1d1	-2.87518	2.13563	28.0167	2.10263e-05	0.000358722
ENSMUSG00000027900	Dram2	-0.79839	5.73522	28.0141	2.10396e-05	0.000358722
ENSMUSG00000001504	Irx2	2.20794	3.11288	27.9989	2.11148e-05	0.000359699
ENSMUSG00000016763	Scube1	1.1115	4.98113	27.9773	2.12227e-05	0.000361233
ENSMUSG00000003581	Rnf215	0.991951	4.93459	27.9399	2.14107e-05	0.000364125
ENSMUSG00000037138	Aff3	1.18198	4.73754	27.884	2.16946e-05	0.000368645
ENSMUSG00000002345	Borcs8	0.921299	4.87213	27.876	2.17358e-05	0.000368931
ENSMUSG00000047193	Dync2h1	-0.753324	7.10112	27.8733	2.17495e-05	0.000368931
ENSMUSG00000031360	Ctps2	-0.738528	5.75975	27.87	2.17663e-05	0.000368931
ENSMUSG00000019971	Cep290	-1.19837	5.08338	27.8595	2.18207e-05	0.000369391
ENSMUSG00000030688	Stard10	0.695082	6.08404	27.8577	2.18301e-05	0.000369391
ENSMUSG00000045252	Zfp574	0.921809	5.57916	27.8511	2.18639e-05	0.000369436
ENSMUSG00000015053	Gata2	1.50643	3.78685	27.8501	2.18693e-05	0.000369436
ENSMUSG00000032773	Chrm1	1.93036	3.03759	27.8358	2.19432e-05	0.000370135
ENSMUSG00000048772	Tmem53	1.41833	3.64577	27.835	2.19473e-05	0.000370135
ENSMUSG00000030472	Ceacam18	-2.56483	4.44134	28.7125	2.19807e-05	0.000370388
ENSMUSG00000013419	Zfp651	1.3988	5.68039	28.2394	2.20138e-05	0.000370637
ENSMUSG00000019478	Rab4a	1.2533	3.92326	27.7968	2.21464e-05	0.000372558
ENSMUSG00000040479	Dgkz	0.737813	7.02823	27.7919	2.21723e-05	0.000372683
ENSMUSG00000016520	Lnx2	0.889607	6.25955	27.7792	2.22387e-05	0.000373488
ENSMUSG00000028868	Wasf2	0.618572	7.93324	27.7646	2.23159e-05	0.000374385
ENSMUSG00000030257	Srgap3	0.805695	6.94561	27.7621	2.23292e-05	0.000374385
ENSMUSG00000033713	Foxn3	0.703694	7.94205	27.7579	2.23514e-05	0.000374447
ENSMUSG00000028282	Casp8ap2	-0.721814	5.56739	27.7493	2.2397e-05	0.000374735
ENSMUSG00000106647	Gm42523	-3.07307	2.04937	27.7476	2.24058e-05	0.000374735
ENSMUSG00000020806	Rhbdf2	1.03673	6.55573	27.963	2.24308e-05	0.000374843
ENSMUSG00000027951	Adar	0.537543	7.39443	27.7339	2.24788e-05	0.000375334
ENSMUSG00000075232	Amd1	-1.28378	3.72756	27.7297	2.25007e-05	0.000375389
ENSMUSG00000025064	Col17a1	0.784592	7.08446	27.7097	2.26076e-05	0.000376612
ENSMUSG00000041124	Msantd4	-0.85782	4.97509	27.709	2.26113e-05	0.000376612
ENSMUSG00000036599	Chst12	1.15935	4.41863	27.601	2.31985e-05	0.000386074
ENSMUSG00000019338	Zfp687	0.633509	6.28411	27.5951	2.32306e-05	0.00038612
ENSMUSG00000026657	Frmd4a	0.819851	7.48521	27.5935	2.32395e-05	0.00038612
ENSMUSG00000016756	Cmah	-1.29783	4.42285	27.5638	2.34039e-05	0.000388532
ENSMUSG00000097536	2610037D02Rik	-1.18812	4.70112	27.5357	2.35607e-05	0.000390814
ENSMUSG00000055538	Zcchc24	1.75028	4.72163	27.7832	2.36326e-05	0.000391683
ENSMUSG00000002105	Slc39a13	0.774298	5.10115	27.4784	2.38843e-05	0.000395531
ENSMUSG00000001750	Tcirg1	0.97086	6.11169	27.4436	2.40832e-05	0.000398262
ENSMUSG00000001998	Ap4e1	-0.840794	5.65549	27.4391	2.41087e-05	0.000398262
ENSMUSG00000026283	Ing5	-0.735285	5.44878	27.4386	2.41119e-05	0.000398262
ENSMUSG00000034522	Zfp395	1.55602	6.05867	28.3271	2.41281e-05	0.000398262
ENSMUSG00000099032	Tcf24	1.53924	4.06764	27.4323	2.41482e-05	0.000398268
ENSMUSG00000000154	Slc22a18	1.14351	4.02014	27.4209	2.4214e-05	0.000399027
ENSMUSG00000027709	Mccc1	-0.945907	7.99836	27.4587	2.42484e-05	0.000399268
ENSMUSG00000027953	Slc50a1	0.727965	4.98535	27.3927	2.43769e-05	0.000401056
ENSMUSG00000003345	Csnk1g2	0.658231	6.65378	27.3813	2.44436e-05	0.000401826
ENSMUSG00000032280	Tle3	0.698645	8.14483	27.3732	2.4491e-05	0.000402278
ENSMUSG00000008384	Sertad1	1.39673	5.38888	27.7417	2.47197e-05	0.000405705
ENSMUSG00000053929	Cyhr1	0.576698	6.65594	27.3241	2.47798e-05	0.000406251
ENSMUSG00000020921	Tmem101	1.15077	3.94033	27.3218	2.47932e-05	0.000406251
ENSMUSG00000043079	Synpo	1.18534	7.26613	28.0596	2.48954e-05	0.000407595
ENSMUSG00000066324	Impad1	0.535328	7.83808	27.2962	2.49452e-05	0.000408079
ENSMUSG00000030120	Mlf2	0.599362	6.84516	27.2917	2.4972e-05	0.000408187
ENSMUSG00000025571	Tnrc6c	0.448909	7.96686	27.2793	2.50459e-05	0.000409063
ENSMUSG00000001053	N4bp3	1.3119	3.91969	27.2752	2.50706e-05	0.000409134
ENSMUSG00000033819	Ppp1r16a	0.860028	6.0698	27.2648	2.51332e-05	0.000409825
ENSMUSG00000035024	Ncapd3	-0.69874	6.54077	27.2584	2.51718e-05	0.000409892
ENSMUSG00000031486	Adgra2	1.58171	3.60455	27.2574	2.51779e-05	0.000409892
ENSMUSG00000024777	Ppp2r5b	1.1463	4.49012	27.2506	2.52186e-05	0.000410224
ENSMUSG00000052062	Pard3b	-0.663218	7.08206	27.2104	2.54625e-05	0.000413858
ENSMUSG00000010406	Mrpl52	1.2695	4.60331	27.1923	2.55732e-05	0.000415323
ENSMUSG00000028975	Pex14	1.09841	4.89387	27.1832	2.56287e-05	0.000415889
ENSMUSG00000026930	Gpsm1	1.00781	5.04886	27.173	2.56916e-05	0.000416575
ENSMUSG00000022656	Nectin3	-0.728615	6.63457	27.1647	2.57424e-05	0.000417065
ENSMUSG00000063802	Hspbp1	1.20129	5.00845	27.1596	2.57743e-05	0.000417246
ENSMUSG00000022175	Lrp10	0.740753	6.14043	27.1455	2.58613e-05	0.000418318
ENSMUSG00000028538	St3gal3	0.99806	4.83937	27.1385	2.59049e-05	0.000418688
ENSMUSG00000029703	Lrwd1	0.822006	5.46928	27.1329	2.59395e-05	0.000418913
ENSMUSG00000036040	Adamtsl2	1.34321	5.22483	27.3521	2.6051e-05	0.000420376
ENSMUSG00000018750	Zbtb4	0.865152	6.56663	27.1011	2.61383e-05	0.000421449
ENSMUSG00000025862	Stag2	-0.827146	7.27869	27.0886	2.6217e-05	0.00042238
ENSMUSG00000029063	Nadk	0.565488	7.21256	27.0702	2.63329e-05	0.000423908
ENSMUSG00000049562	Ap5b1	0.981351	5.5708	27.0614	2.63888e-05	0.000424471
ENSMUSG00000071649	B3gat3	0.628699	4.98262	27.0567	2.64185e-05	0.00042461
ENSMUSG00000038400	Pmepa1	1.15242	5.04261	27.0325	2.65722e-05	0.00042674
ENSMUSG00000097742	Gm26535	-2.60428	1.92175	27.0288	2.6596e-05	0.000426784
ENSMUSG00000002372	Ranbp3	0.676901	6.76558	27.0134	2.66948e-05	0.000427724
ENSMUSG00000022552	Sharpin	0.916708	5.04135	27.013	2.6697e-05	0.000427724
ENSMUSG00000025377	Tepsin	1.31207	4.33165	26.9931	2.68254e-05	0.00042944
ENSMUSG00000032846	Zswim6	0.935628	5.82698	26.9849	2.68781e-05	0.000429642
ENSMUSG00000000567	Sox9	1.10758	7.45058	27.5405	2.68806e-05	0.000429642
ENSMUSG00000034614	Pik3ip1	1.07839	5.35036	26.9792	2.69151e-05	0.000429853
ENSMUSG00000032413	Rasa2	-0.561964	6.4537	26.9734	2.69527e-05	0.000430113
ENSMUSG00000034255	Arhgap27	0.780192	6.24734	26.958	2.70529e-05	0.000430932
ENSMUSG00000020087	Tysnd1	1.08736	4.4451	26.9542	2.70774e-05	0.000430932
ENSMUSG00000001229	Dpp9	0.733963	6.57541	26.9533	2.70835e-05	0.000430932
ENSMUSG00000022346	Myc	0.90044	6.30117	26.9496	2.71076e-05	0.000430932
ENSMUSG00000038611	Phrf1	0.597954	7.3978	26.9491	2.71107e-05	0.000430932
ENSMUSG00000097324	Carmn	-1.31642	4.3662	26.9373	2.71875e-05	0.000431813
ENSMUSG00000039452	Snx22	1.42768	3.45669	26.9055	2.73971e-05	0.0004348
ENSMUSG00000030678	Maz	0.706803	7.14406	26.8895	2.75029e-05	0.000436136
ENSMUSG00000036270	Edc4	0.581684	6.91001	26.8747	2.76011e-05	0.000437349
ENSMUSG00000021922	Itih4	-1.70332	3.54373	26.861	2.7692e-05	0.000438446
ENSMUSG00000026691	Fmo3	-2.91593	4.27397	27.9349	2.77518e-05	0.000439049
ENSMUSG00000021701	Plk2	0.793828	6.28466	26.837	2.78531e-05	0.000440306
ENSMUSG00000002324	Rec8	1.51088	4.12627	26.8248	2.79348e-05	0.000441251
ENSMUSG00000038039	Gcc2	-0.617345	6.08364	26.8173	2.79857e-05	0.000441709
ENSMUSG00000034653	Ythdc2	-0.755283	5.77728	26.8011	2.80955e-05	0.000443097
ENSMUSG00000019082	Slc25a22	1.13681	4.82304	26.7701	2.83062e-05	0.000446072
ENSMUSG00000021098	4930447C04Rik	1.05775	4.77805	26.7632	2.8354e-05	0.000446476
ENSMUSG00000039431	Mtmr7	-0.899096	4.91764	26.7452	2.84773e-05	0.000448035
ENSMUSG00000034349	Smc4	-0.955588	5.97351	26.7423	2.84974e-05	0.000448035
ENSMUSG00000042210	Abhd14a	1.22982	3.71952	26.7282	2.85944e-05	0.000449211
ENSMUSG00000039004	Bmp6	1.18446	3.96342	26.7247	2.8619e-05	0.000449243
ENSMUSG00000026520	Pycr2	1.02854	4.87063	26.7215	2.8641e-05	0.000449243
ENSMUSG00000060519	Tor3a	1.1267	5.29305	26.7176	2.86683e-05	0.000449323
ENSMUSG00000021112	Mpp5	-0.759226	6.33712	26.6537	2.91148e-05	0.000455967
ENSMUSG00000024087	Cyp1b1	1.17319	4.41378	26.6498	2.91421e-05	0.00045604
ENSMUSG00000030654	Arl6ip1	-0.63305	7.29942	26.6457	2.91711e-05	0.00045614
ENSMUSG00000020260	Pofut2	0.941322	5.4892	26.6223	2.93374e-05	0.000458385
ENSMUSG00000035206	Sppl2b	0.883066	5.4928	26.6094	2.94291e-05	0.000459463
ENSMUSG00000027932	Slc27a3	2.06669	5.78821	27.7228	2.96091e-05	0.000461916
ENSMUSG00000031661	Nkd1	1.62089	3.83652	26.5787	2.96492e-05	0.000462184
ENSMUSG00000030583	Sipa1l3	0.766927	8.04476	26.5206	3.00704e-05	0.000468388
ENSMUSG00000002379	Ndufa11	1.29432	4.72482	26.5115	3.01364e-05	0.000469054
ENSMUSG00000019370	Calm3	0.786413	6.88978	26.4999	3.02217e-05	0.00047002
ENSMUSG00000041199	Rpusd1	1.27294	4.33639	26.4919	3.02805e-05	0.000470572
ENSMUSG00000036403	Cep135	-0.806237	5.22655	26.4846	3.03345e-05	0.000471048
ENSMUSG00000030410	Dmwd	0.907258	5.32546	26.4526	3.05711e-05	0.000474358
ENSMUSG00000045038	Prkce	0.802018	5.52499	26.4436	3.06379e-05	0.00047467
ENSMUSG00000027641	Rbl1	-0.765787	5.95728	26.4436	3.06383e-05	0.00047467
ENSMUSG00000024056	Ndc80	-1.3426	3.97155	26.4328	3.0719e-05	0.000475556
ENSMUSG00000044477	Zfand3	0.584856	6.35579	26.3931	3.10168e-05	0.000479798
ENSMUSG00000071176	Arhgef10	0.761264	6.99494	26.3813	3.11061e-05	0.000480477
ENSMUSG00000006205	Htra1	1.43805	6.31066	27.3363	3.11083e-05	0.000480477
ENSMUSG00000028212	Ccne2	-1.20604	3.94684	26.323	3.15518e-05	0.000486954
ENSMUSG00000021537	Cetn3	-1.10204	4.47263	26.2915	3.17951e-05	0.000490334
ENSMUSG00000020592	Sdc1	1.03283	6.28829	26.3998	3.18451e-05	0.000490731
ENSMUSG00000041921	Metap1d	0.896975	4.48962	26.2799	3.18853e-05	0.000490975
ENSMUSG00000032560	Dnajc13	-0.823967	8.36274	26.2631	3.20159e-05	0.000492611
ENSMUSG00000066568	Lsm14a	-0.602506	6.90139	26.2585	3.20519e-05	0.000492789
ENSMUSG00000032033	Barx2	1.85103	2.8776	26.2334	3.2249e-05	0.000495441
ENSMUSG00000064299	4921528I07Rik	-2.73131	4.06481	26.9096	3.2505e-05	0.000498561
ENSMUSG00000066191	Anks6	1.06517	4.65712	26.1997	3.2516e-05	0.000498561
ENSMUSG00000002249	Tead3	0.807895	6.44457	26.1984	3.25261e-05	0.000498561
ENSMUSG00000060279	Ap2a1	0.559398	6.56915	26.1859	3.26257e-05	0.000499708
ENSMUSG00000085967	Gm12530	-2.14357	2.32421	26.1726	3.27322e-05	0.000500959
ENSMUSG00000031585	Gtf2e2	-0.827172	5.1396	26.1692	3.27597e-05	0.000501
ENSMUSG00000039814	Xkr5	-1.3634	3.79431	26.166	3.27851e-05	0.000501009
ENSMUSG00000084787	Gm12436	-3.07654	1.68929	26.1616	3.28205e-05	0.00050117
ENSMUSG00000020099	Unc5b	1.22235	5.64526	26.4732	3.28495e-05	0.000501234
ENSMUSG00000090112	Shprh	-0.700553	6.86332	26.1482	3.2928e-05	0.000501905
ENSMUSG00000026011	Ctla4	-4.75238	2.64364	26.3688	3.29432e-05	0.000501905
ENSMUSG00000040356	Skiv2l	0.629958	6.53821	26.1356	3.30299e-05	0.000502578
ENSMUSG00000051235	Gen1	-1.30582	4.06567	26.1327	3.30536e-05	0.000502578
ENSMUSG00000044322	Dsc1	-2.93554	2.84787	26.3693	3.3062e-05	0.000502578
ENSMUSG00000024533	Spire1	1.20985	4.2225	26.1281	3.30908e-05	0.000502637
ENSMUSG00000059970	Hspa2	1.15512	5.19915	26.0963	3.33498e-05	0.00050619
ENSMUSG00000044030	Irf2bp1	1.08088	4.8894	26.0831	3.34576e-05	0.000507444
ENSMUSG00000112057	Gm21321	2.08914	1.95023	26.0619	3.3632e-05	0.000509246
ENSMUSG00000021036	Sptlc2	-0.627595	6.29071	26.0618	3.36326e-05	0.000509246
ENSMUSG00000006678	Pola1	-1.22114	4.90482	26.0595	3.36521e-05	0.000509246
ENSMUSG00000032898	Fbxo21	0.7782	6.24331	26.0556	3.36839e-05	0.000509346
ENSMUSG00000036578	Fxyd7	2.55059	2.00061	26.0506	3.37256e-05	0.000509594
ENSMUSG00000026833	Olfm1	0.969188	4.93925	26.0229	3.39555e-05	0.000512684
ENSMUSG00000022306	Zfpm2	1.53723	3.87574	25.9776	3.43351e-05	0.000518028
ENSMUSG00000073600	Prob1	1.35196	4.06483	25.969	3.44079e-05	0.000518509
ENSMUSG00000028973	Abcb8	0.857254	5.45589	25.9678	3.44183e-05	0.000518509
ENSMUSG00000020640	Itsn2	-0.617493	7.5653	25.9421	3.46358e-05	0.000521396
ENSMUSG00000048251	Bcl11b	1.35643	6.09013	26.68	3.46715e-05	0.000521545
ENSMUSG00000037727	Avp	3.75835	1.84135	26.3695	3.47471e-05	0.000522294
ENSMUSG00000035262	Amh	3.12954	1.52693	25.913	3.48845e-05	0.000523497
ENSMUSG00000070990	Foxe1	2.66822	1.40774	25.9125	3.48892e-05	0.000523497
ENSMUSG00000003531	Dgcr6	1.06904	4.59864	25.9107	3.4905e-05	0.000523497
ENSMUSG00000024958	Gpr137	1.18503	4.73874	25.9053	3.49513e-05	0.000523802
ENSMUSG00000020415	Pttg1	-0.901733	4.45735	25.8756	3.52077e-05	0.000527253
ENSMUSG00000019734	Tmc4	0.680483	6.17237	25.851	3.54213e-05	0.000529923
ENSMUSG00000007038	Neu1	1.06307	4.79528	25.8491	3.54384e-05	0.000529923
ENSMUSG00000117191	Gm49853	-2.79054	3.76456	26.2102	3.56389e-05	0.000532297
ENSMUSG00000034757	Tmub2	0.692112	5.73627	25.8249	3.56499e-05	0.000532297
ENSMUSG00000026278	Bok	1.22107	4.96763	25.7844	3.60077e-05	0.000537242
ENSMUSG00000017299	Dnttip1	1.15217	4.28489	25.7657	3.61741e-05	0.000539325
ENSMUSG00000020496	Rnf187	0.56124	6.41715	25.7549	3.62712e-05	0.000540302
ENSMUSG00000004535	Tax1bp1	-0.62929	7.9429	25.7524	3.62931e-05	0.000540302
ENSMUSG00000103378	Gm37176	2.2858	2.31175	25.7392	3.64114e-05	0.000541371
ENSMUSG00000028040	Efna4	1.82548	3.25256	25.7384	3.64186e-05	0.000541371
ENSMUSG00000034312	Iqsec1	0.490269	7.89868	25.7181	3.66017e-05	0.000543692
ENSMUSG00000033991	Ttc37	-0.667315	6.56422	25.7127	3.66508e-05	0.000544021
ENSMUSG00000031212	Pgr15l	-2.39161	2.80955	25.7031	3.67381e-05	0.000544917
ENSMUSG00000050567	Maml1	0.932769	5.9867	25.6939	3.68216e-05	0.000545755
ENSMUSG00000037111	Setd7	0.721857	6.97406	25.6894	3.68626e-05	0.000545961
ENSMUSG00000041984	Rptn	-2.87248	6.94112	27.2056	3.69245e-05	0.000546477
ENSMUSG00000019790	Stxbp5	-0.561583	6.96243	25.6638	3.70971e-05	0.00054863
ENSMUSG00000106904	Gm43029	-1.29152	3.08361	25.6564	3.71647e-05	0.000549063
ENSMUSG00000040123	Zmym5	-0.694702	6.04908	25.6546	3.71808e-05	0.000549063
ENSMUSG00000030934	Oat	0.62227	7.1399	25.6493	3.72296e-05	0.000549382
ENSMUSG00000031161	Hdac6	0.673141	6.10618	25.6444	3.72752e-05	0.000549653
ENSMUSG00000025470	Zfp511	0.976853	4.33013	25.6182	3.75177e-05	0.000552478
ENSMUSG00000035031	C8a	-3.13941	1.32862	25.615	3.75473e-05	0.000552478
ENSMUSG00000006958	Chrd	1.88321	5.08076	26.3792	3.75489e-05	0.000552478
ENSMUSG00000097072	Foxl2os	2.40712	2.79573	26.6413	3.79456e-05	0.000557908
ENSMUSG00000007458	M6pr	-0.713855	6.60681	25.5608	3.80547e-05	0.000558842
ENSMUSG00000032554	Trf	-1.45589	6.67054	26.456	3.80645e-05	0.000558842
ENSMUSG00000022687	Boc	1.72193	7.29675	26.6339	3.83861e-05	0.000563154
ENSMUSG00000022622	Acr	2.23587	2.10701	25.5191	3.84505e-05	0.000563689
ENSMUSG00000021597	Slf1	-0.928311	5.11185	25.5157	3.84827e-05	0.000563751
ENSMUSG00000024213	Nudt3	0.630028	6.15004	25.5124	3.85147e-05	0.000563812
ENSMUSG00000040209	Zfp704	1.14287	6.93199	25.9817	3.86155e-05	0.000564877
ENSMUSG00000023868	Pde10a	0.597959	6.54267	25.4947	3.86841e-05	0.000565431
ENSMUSG00000020451	Limk2	0.705005	7.36393	25.4911	3.87193e-05	0.000565431
ENSMUSG00000020439	Smtn	1.13528	5.24182	25.4892	3.87373e-05	0.000565431
ENSMUSG00000047591	Mafa	1.55103	4.09988	25.4776	3.88486e-05	0.000566645
ENSMUSG00000036087	Slain2	-0.632276	6.791	25.4716	3.89068e-05	0.000567085
ENSMUSG00000015314	Slamf6	-2.73924	3.25546	25.6255	3.9126e-05	0.000569868
ENSMUSG00000024887	Asah2	-0.96174	5.91579	25.4409	3.92043e-05	0.000570597
ENSMUSG00000061479	Snrpa	1.04591	4.40229	25.4362	3.92502e-05	0.000570852
ENSMUSG00000026922	Agpat2	1.04175	4.19048	25.3903	3.97014e-05	0.000576999
ENSMUSG00000042035	Igsf3	0.776646	8.18049	25.3772	3.98309e-05	0.000578089
ENSMUSG00000019188	H13	0.617401	7.09686	25.3767	3.98353e-05	0.000578089
ENSMUSG00000022769	Sdf2l1	1.06751	5.71085	25.4031	3.98839e-05	0.000578089
ENSMUSG00000034041	Lyl1	2.19395	2.39392	25.3709	3.98929e-05	0.000578089
ENSMUSG00000057134	Ado	0.736971	5.51082	25.3682	3.99196e-05	0.000578089
ENSMUSG00000033565	Rbfox2	0.59656	7.44624	25.3607	3.99948e-05	0.000578764
ENSMUSG00000044816	D630023F18Rik	1.46586	3.05329	25.3574	4.00276e-05	0.000578823
ENSMUSG00000042502	Cd2bp2	-0.732681	6.88127	25.3464	4.0137e-05	0.00057999
ENSMUSG00000016262	Sertad4	1.44069	4.88223	25.4291	4.02175e-05	0.000580737
ENSMUSG00000015937	Macroh2a1	0.58826	7.17341	25.3211	4.03915e-05	0.000582536
ENSMUSG00000039607	Rbms3	1.00078	7.70143	25.6734	4.04236e-05	0.000582536
ENSMUSG00000040940	Arhgef1	0.596068	7.23612	25.3122	4.04812e-05	0.000582536
ENSMUSG00000026499	Acbd3	-0.545689	6.34308	25.3115	4.04883e-05	0.000582536
ENSMUSG00000022657	Cd96	-3.13918	1.1379	25.3109	4.04936e-05	0.000582536
ENSMUSG00000040093	Bmf	0.827234	6.11301	25.3088	4.05152e-05	0.000582536
ENSMUSG00000049680	Urgcp	0.831913	5.40563	25.3042	4.05614e-05	0.000582785
ENSMUSG00000078612	Fyb2	1.01367	5.22737	25.2807	4.07996e-05	0.000585791
ENSMUSG00000079184	Mphosph8	-0.937868	4.32852	25.2631	4.09793e-05	0.000587953
ENSMUSG00000055172	C1ra	2.33945	3.43715	25.2589	4.10223e-05	0.000588151
ENSMUSG00000067438	Hmx1	3.20113	1.2788	27.6103	4.1285e-05	0.000591497
ENSMUSG00000004837	Grap	-2.14382	5.6257	26.3153	4.13212e-05	0.000591597
ENSMUSG00000021604	Irx4	1.95142	4.00866	25.5914	4.13891e-05	0.000592148
ENSMUSG00000002107	Celf2	0.601815	8.63286	25.2038	4.15909e-05	0.000594615
ENSMUSG00000033249	Hsf4	3.0918	1.51682	25.1901	4.17332e-05	0.000596227
ENSMUSG00000047423	AI837181	1.0407	5.41153	25.1845	4.17922e-05	0.000596647
ENSMUSG00000029570	Lfng	1.44577	3.2115	25.1808	4.18306e-05	0.000596773
ENSMUSG00000015340	Cybb	-2.35751	5.67862	26.2516	4.19369e-05	0.000597867
ENSMUSG00000035824	Tk2	0.750078	4.63474	25.1555	4.20961e-05	0.000599713
ENSMUSG00000100182	1810006J02Rik	-2.64925	2.7888	25.1469	4.21861e-05	0.000600572
ENSMUSG00000018566	Slc2a4	1.11329	5.42872	25.1439	4.22185e-05	0.000600609
ENSMUSG00000059486	Kbtbd2	-0.545798	6.66641	25.1319	4.23449e-05	0.000601984
ENSMUSG00000014932	Yes1	-0.576553	6.13689	25.1198	4.24739e-05	0.000603092
ENSMUSG00000020775	Mrpl38	0.927404	6.05851	25.1189	4.24826e-05	0.000603092
ENSMUSG00000033948	Zswim5	0.963892	4.35598	25.1093	4.25848e-05	0.000604029
ENSMUSG00000032624	Eml4	-0.483483	7.95679	25.1071	4.26085e-05	0.000604029
ENSMUSG00000023908	Pkmyt1	1.64292	3.82628	25.1003	4.26817e-05	0.000604643
ENSMUSG00000029408	Abcb9	1.37231	2.87408	25.073	4.29742e-05	0.00060836
ENSMUSG00000042423	Fbrs	0.891485	6.48916	25.0462	4.32644e-05	0.000612038
ENSMUSG00000021215	Net1	-0.54978	6.80494	25.0408	4.33227e-05	0.000612324
ENSMUSG00000029001	Fbxo44	1.11622	3.93935	25.0375	4.33588e-05	0.000612324
ENSMUSG00000025008	Tctn3	0.79722	4.49654	25.0341	4.33952e-05	0.000612324
ENSMUSG00000033768	Nrxn2	1.43816	3.15333	25.0331	4.34059e-05	0.000612324
ENSMUSG00000041164	Zmiz2	0.796722	8.22331	25.0288	4.34527e-05	0.000612513
ENSMUSG00000040327	Cul9	0.747724	6.5641	25.0263	4.348e-05	0.000612513
ENSMUSG00000022263	Trio	0.495569	8.97987	25.0194	4.35552e-05	0.000613144
ENSMUSG00000009739	Pou6f1	1.40442	4.87281	25.0094	4.36649e-05	0.000614261
ENSMUSG00000028019	Pdgfc	1.65102	5.51189	25.7302	4.3791e-05	0.000615605
ENSMUSG00000026723	Trdmt1	-0.852985	4.63958	24.9921	4.3855e-05	0.000615977
ENSMUSG00000017715	Pgs1	0.72355	6.32571	24.99	4.38785e-05	0.000615977
ENSMUSG00000026185	Igfbp5	1.27815	8.43603	25.9002	4.40288e-05	0.000617658
ENSMUSG00000052698	Tln2	0.876793	6.1408	24.9392	4.44411e-05	0.000623009
ENSMUSG00000020717	Pecam1	-1.47218	3.82869	24.9354	4.44837e-05	0.000623173
ENSMUSG00000031556	Tm2d2	0.812774	4.8849	24.9305	4.45382e-05	0.000623503
ENSMUSG00000038880	Mrps34	5.18108	1.42353	25.9455	4.46123e-05	0.000623797
ENSMUSG00000105382	Gm43339	-1.98805	2.4413	24.9232	4.46209e-05	0.000623797
ENSMUSG00000024446	Rpp21	1.9278	3.40481	24.9012	4.48676e-05	0.000626632
ENSMUSG00000047907	Tshz2	1.6864	5.12836	25.3398	4.48858e-05	0.000626632
ENSMUSG00000020305	Asb3	-0.610211	5.52627	24.8727	4.51911e-05	0.000630459
ENSMUSG00000029547	Ints1	0.71885	7.69957	24.8538	4.5406e-05	0.000633019
ENSMUSG00000015605	Srf	1.16935	6.01952	25.1663	4.57614e-05	0.000637533
ENSMUSG00000032548	Slco2a1	0.688894	8.91881	24.8146	4.5857e-05	0.000638181
ENSMUSG00000040714	Klc3	1.97331	3.21927	24.8134	4.58712e-05	0.000638181
ENSMUSG00000056131	Pgm3	-0.725888	5.01789	24.8105	4.59038e-05	0.000638195
ENSMUSG00000063455	D630045J12Rik	1.33376	5.57863	25.1478	4.61335e-05	0.000640906
ENSMUSG00000024392	Bag6	0.49072	7.96849	24.7883	4.61623e-05	0.000640906
ENSMUSG00000030643	Rab30	-1.24961	5.34264	24.7776	4.62865e-05	0.00064219
ENSMUSG00000000282	Mnt	0.992249	5.5039	24.7701	4.63745e-05	0.000642607
ENSMUSG00000029120	Ppp2r2c	2.02558	2.87387	25.78	4.63803e-05	0.000642607
ENSMUSG00000034320	Slc26a2	-0.682288	6.54238	24.7616	4.64737e-05	0.000643037
ENSMUSG00000038296	Galnt18	0.743595	7.66416	24.7594	4.6499e-05	0.000643037
ENSMUSG00000008843	Cldn13	-1.82044	4.657	25.2148	4.65068e-05	0.000643037
ENSMUSG00000020902	Ntn1	1.40967	4.51339	24.7538	4.65649e-05	0.000643399
ENSMUSG00000026483	Fam129a	-0.6892	7.25094	24.7488	4.66241e-05	0.00064341
ENSMUSG00000039623	Ap5z1	0.945418	5.61674	24.7483	4.66295e-05	0.00064341
ENSMUSG00000085958	A930019D19Rik	-1.46684	4.11393	24.7406	4.67206e-05	0.000644104
ENSMUSG00000020723	Cacng4	1.38191	4.47573	24.7386	4.67436e-05	0.000644104
ENSMUSG00000074121	Ntf5	1.41327	4.05761	24.7322	4.68196e-05	0.000644698
ENSMUSG00000025764	Jade1	-0.742041	7.95051	24.7296	4.68506e-05	0.000644698
ENSMUSG00000001120	Pcbp3	0.929506	4.31635	24.7253	4.69018e-05	0.000644964
ENSMUSG00000039244	E130309D02Rik	1.12439	4.87768	24.7079	4.71074e-05	0.000647351
ENSMUSG00000014158	Trpv4	1.25633	4.5561	24.7028	4.7168e-05	0.000647742
ENSMUSG00000016481	Cr1l	-0.639932	6.00393	24.6908	4.73114e-05	0.000649269
ENSMUSG00000068680	Gm10248	-2.4555	2.69452	24.6136	4.82443e-05	0.000661623
ENSMUSG00000028018	Gstcd	-0.73483	5.48416	24.6096	4.82932e-05	0.000661844
ENSMUSG00000002496	Tsc2	0.48185	7.71004	24.592	4.85087e-05	0.000664346
ENSMUSG00000020072	Pbld2	-1.93307	2.79031	24.5866	4.85755e-05	0.00066481
ENSMUSG00000048776	Pthlh	1.99823	4.86803	25.4756	4.8686e-05	0.00066587
ENSMUSG00000068740	Celsr2	1.03575	6.88881	24.89	4.87312e-05	0.000666037
ENSMUSG00000030203	Dusp16	-0.587868	7.68511	24.5629	4.8868e-05	0.000667455
ENSMUSG00000074277	Phldb3	1.13885	3.73819	24.5507	4.90185e-05	0.000668422
ENSMUSG00000030772	Dkk3	1.64184	4.7836	24.7658	4.90306e-05	0.000668422
ENSMUSG00000020868	Xylt2	1.51742	4.83624	24.744	4.90515e-05	0.000668422
ENSMUSG00000017686	Rhot1	-0.527398	6.35535	24.5465	4.90712e-05	0.000668422
ENSMUSG00000028391	Wdr31	-1.03276	5.11853	24.5434	4.91101e-05	0.0006685
ENSMUSG00000117924	Tmem223	2.19011	3.93569	24.8744	4.9191e-05	0.000669149
ENSMUSG00000108218	Olfr1372-ps1	1.63772	4.78718	25.0201	4.93215e-05	0.000670474
ENSMUSG00000036438	Calm2	-0.708657	6.4346	24.52	4.94024e-05	0.000670849
ENSMUSG00000081657	Gm15466	3.07871	1.31709	24.5189	4.94156e-05	0.000670849
ENSMUSG00000023909	Paqr4	1.27285	4.06653	24.5118	4.95049e-05	0.00067161
ENSMUSG00000037351	Actr1b	0.519552	6.36052	24.5053	4.95864e-05	0.000672264
ENSMUSG00000030806	Stx1b	-1.2025	6.43754	24.9405	4.97548e-05	0.000674094
ENSMUSG00000022468	Endou	-2.75005	1.78385	24.4875	4.98113e-05	0.000674167
ENSMUSG00000029075	Tnfrsf4	0.987869	4.1962	24.4862	4.9827e-05	0.000674167
ENSMUSG00000066721	Zfp575	3.41881	1.47541	24.4801	4.99044e-05	0.000674763
ENSMUSG00000029592	Usp30	0.807388	5.23003	24.4735	4.99878e-05	0.00067542
ENSMUSG00000024043	Arhgap28	0.966823	5.28039	24.47	5.00334e-05	0.00067542
ENSMUSG00000031169	Porcn	1.65971	2.98949	24.4659	5.00852e-05	0.00067542
ENSMUSG00000075394	Hoxc4	1.79711	3.02656	24.4657	5.00869e-05	0.00067542
ENSMUSG00000037660	Gdf7	2.34142	2.09687	24.4555	5.02172e-05	0.000676726
ENSMUSG00000021846	Peli2	0.948127	5.21934	24.4203	5.06684e-05	0.00068235
ENSMUSG00000070777	Ceacam20	-3.13587	2.6734	24.6163	5.08973e-05	0.000684569
ENSMUSG00000029168	Dpysl5	1.38129	4.08516	24.4023	5.0901e-05	0.000684569
ENSMUSG00000031628	Casp3	-0.719888	6.13141	24.3952	5.09933e-05	0.000684771
ENSMUSG00000074923	Pak6	1.17895	4.4828	24.394	5.10087e-05	0.000684771
ENSMUSG00000006442	Srm	1.18726	5.62941	24.6366	5.10178e-05	0.000684771
ENSMUSG00000039911	Spsb1	0.820231	5.28694	24.3699	5.13221e-05	0.000688399
ENSMUSG00000063160	Numbl	0.93798	5.04933	24.3603	5.14473e-05	0.000689619
ENSMUSG00000059498	Fcgr3	-2.61231	1.64708	24.3577	5.14815e-05	0.00068962
ENSMUSG00000000804	Usp32	-0.544156	6.77064	24.3525	5.15493e-05	0.000689862
ENSMUSG00000031822	Gse1	1.01326	7.48747	24.7734	5.16261e-05	0.000689862
ENSMUSG00000067889	Sptbn2	1.04667	6.40933	24.6779	5.16349e-05	0.000689862
ENSMUSG00000105579	Gm43251	-3.85266	1.62551	24.3459	5.16363e-05	0.000689862
ENSMUSG00000036667	Tcaf1	0.736278	5.51166	24.3221	5.19511e-05	0.000693609
ENSMUSG00000032358	Fam83b	-0.854975	5.30178	24.3171	5.20168e-05	0.000693991
ENSMUSG00000021900	Btd	0.947942	4.30566	24.3138	5.20598e-05	0.000693991
ENSMUSG00000097915	A330009N23Rik	1.62835	3.06147	24.3114	5.20924e-05	0.000693991
ENSMUSG00000035960	Apex1	1.72628	2.72574	24.3095	5.21172e-05	0.000693991
ENSMUSG00000106153	Gm43677	2.28095	2.26804	24.2995	5.22502e-05	0.000694956
ENSMUSG00000030595	Nfkbib	1.16155	5.19669	24.2989	5.22586e-05	0.000694956
ENSMUSG00000039095	En2	3.51078	2.21071	25.8699	5.23581e-05	0.000695821
ENSMUSG00000021192	Golga5	-0.56261	5.69846	24.267	5.2685e-05	0.000699705
ENSMUSG00000026417	Pigr	-2.22267	6.16551	25.2737	5.27683e-05	0.000700351
ENSMUSG00000040563	Plppr2	2.14372	3.1053	24.235	5.31164e-05	0.000704508
ENSMUSG00000030374	Strn4	0.560668	6.55098	24.2281	5.32111e-05	0.0007053
ENSMUSG00000051343	Rab11fip5	1.10494	5.20677	24.2033	5.35485e-05	0.000708993
ENSMUSG00000020857	Nme2	2.46613	1.5303	24.2025	5.35599e-05	0.000708993
ENSMUSG00000025855	Prkar1b	1.49436	3.93922	24.182	5.38414e-05	0.000712251
ENSMUSG00000067818	Myl9	1.68895	4.5443	24.178	5.4016e-05	0.000713655
ENSMUSG00000042978	Sbk1	0.941122	5.39429	24.1691	5.40181e-05	0.000713655
ENSMUSG00000003436	Dll3	1.96646	3.38509	24.1515	5.42628e-05	0.000716418
ENSMUSG00000071451	Psmg4	0.894103	4.41061	24.141	5.44086e-05	0.000717874
ENSMUSG00000025133	Ints4	-0.608305	6.86187	24.1362	5.44753e-05	0.000718284
ENSMUSG00000022750	Klhl22	0.566159	6.34175	24.1241	5.4644e-05	0.000719585
ENSMUSG00000026437	Cdk18	0.805511	5.78531	24.124	5.46453e-05	0.000719585
ENSMUSG00000030598	Fbxo17	1.4143	3.11426	24.11	5.48407e-05	0.000721687
ENSMUSG00000086822	5330413P13Rik	-2.01892	3.13205	24.1075	5.4877e-05	0.000721695
ENSMUSG00000109865	Hspa14	-0.970439	5.5944	24.104	5.49257e-05	0.000721866
ENSMUSG00000023990	Tfeb	1.22538	4.19424	24.0968	5.50272e-05	0.000722729
ENSMUSG00000033904	Ccp110	-1.00559	5.75746	24.0939	5.50681e-05	0.000722796
ENSMUSG00000102692	Dchs2	-1.98455	3.55789	24.0878	5.51542e-05	0.000723123
ENSMUSG00000030650	Tmc5	-1.27914	4.41173	24.087	5.51647e-05	0.000723123
ENSMUSG00000046062	Ppp1r15b	-0.497545	6.99226	24.0829	5.52238e-05	0.000723428
ENSMUSG00000025958	Creb1	-0.504829	7.33392	24.0746	5.53403e-05	0.000724484
ENSMUSG00000023067	Cdkn1a	0.898292	6.44641	24.0814	5.54124e-05	0.000724721
ENSMUSG00000026700	Tnfsf4	-3.34844	1.90414	24.0683	5.54302e-05	0.000724721
ENSMUSG00000037315	Jade3	-0.815237	5.52689	24.0549	5.56211e-05	0.000726747
ENSMUSG00000035890	Rnf126	1.17291	4.97487	23.9957	5.64707e-05	0.00073737
ENSMUSG00000001062	Vps9d1	0.701174	5.34197	23.9841	5.66398e-05	0.0007391
ENSMUSG00000031734	Irx3	1.76665	2.68278	23.9663	5.68991e-05	0.000742004
ENSMUSG00000032397	Tipin	-1.51722	3.87436	23.951	5.71233e-05	0.000744446
ENSMUSG00000034064	Poglut1	-0.68079	7.25343	23.9299	5.74332e-05	0.000748002
ENSMUSG00000051379	Flrt3	0.874351	6.15445	23.9166	5.76306e-05	0.000749628
ENSMUSG00000024112	Cacna1h	1.65552	7.11618	24.9021	5.76591e-05	0.000749628
ENSMUSG00000038582	Pptc7	0.723768	5.32985	23.9134	5.76779e-05	0.000749628
ENSMUSG00000109270	Gm10584	2.39519	1.56866	23.9114	5.77066e-05	0.000749628
ENSMUSG00000035172	Plekhh3	1.02496	4.75178	23.908	5.7757e-05	0.000749801
ENSMUSG00000102976	Zc3h11a	0.725229	6.01449	23.8967	5.79255e-05	0.000751506
ENSMUSG00000053175	Bcl3	1.2381	5.78425	24.2815	5.80467e-05	0.000752268
ENSMUSG00000013150	Gfod2	1.10369	3.88909	23.8875	5.80625e-05	0.000752268
ENSMUSG00000033594	Spata2l	1.51731	3.33957	23.8844	5.81087e-05	0.000752268
ENSMUSG00000027367	Stard7	-0.668646	6.66118	23.8828	5.81334e-05	0.000752268
ENSMUSG00000037664	Cdkn1c	1.22747	6.84953	24.6151	5.82267e-05	0.000752994
ENSMUSG00000030588	Yif1b	1.18467	4.92091	23.8681	5.83528e-05	0.00075373
ENSMUSG00000053334	Ficd	0.887194	4.2899	23.866	5.83858e-05	0.00075373
ENSMUSG00000033294	Noc4l	0.962559	5.43735	23.8653	5.83957e-05	0.00075373
ENSMUSG00000019256	Ahr	1.23528	5.23841	23.9722	5.86213e-05	0.000756159
ENSMUSG00000046204	Pnma2	1.56084	3.73559	23.8109	5.922e-05	0.000763098
ENSMUSG00000045326	Fndc7	-1.93092	6.2556	24.7897	5.92349e-05	0.000763098
ENSMUSG00000029769	Ccdc136	1.12202	5.01399	23.8036	5.93306e-05	0.000763843
ENSMUSG00000057719	Sh3rf2	1.12122	5.34493	23.8009	5.93718e-05	0.000763887
ENSMUSG00000001910	Nacc1	0.692632	6.76365	23.7965	5.94392e-05	0.000764266
ENSMUSG00000064030	Pym1	1.45601	3.84284	23.7743	5.97806e-05	0.000768167
ENSMUSG00000022292	Rrm2b	-0.751329	5.34261	23.7678	5.98802e-05	0.000768703
ENSMUSG00000083586	Gm8688	-3.93021	3.05325	23.968	5.98985e-05	0.000768703
ENSMUSG00000005057	Sh2b2	1.50818	3.68545	23.7592	6.00139e-05	0.000769696
ENSMUSG00000019952	Poc1b	-0.832805	5.1804	23.7554	6.00726e-05	0.000769959
ENSMUSG00000041189	Chrnb1	0.937432	5.35634	23.7511	6.01389e-05	0.000770319
ENSMUSG00000038797	Zscan2	1.35747	3.19452	23.7466	6.02091e-05	0.000770342
ENSMUSG00000042308	Setd1a	0.795533	5.45633	23.7437	6.0254e-05	0.000770342
ENSMUSG00000040118	Cacna2d1	0.748856	7.53988	23.7436	6.02552e-05	0.000770342
ENSMUSG00000029605	Oas1b	1.03447	4.26262	23.7364	6.03685e-05	0.000771304
ENSMUSG00000029173	Sepsecs	-0.762852	5.63364	23.7334	6.0414e-05	0.000771396
ENSMUSG00000030232	Aebp2	-0.658417	8.38978	23.7263	6.0526e-05	0.000772337
ENSMUSG00000031517	Gpm6a	-2.10405	2.48876	23.7198	6.06267e-05	0.000773134
ENSMUSG00000060591	Ifitm2	1.13211	4.27498	23.7141	6.0716e-05	0.000773456
ENSMUSG00000026878	Rab14	-0.446575	7.96099	23.7101	6.07798e-05	0.000773456
ENSMUSG00000055320	Tead1	0.505435	8.05382	23.7097	6.07861e-05	0.000773456
ENSMUSG00000001555	Fkbp10	1.64256	5.58101	24.3755	6.08052e-05	0.000773456
ENSMUSG00000020493	Prr11	-0.85042	5.45167	23.6633	6.15184e-05	0.000782035
ENSMUSG00000044345	Marveld1	0.80496	5.65456	23.6539	6.16688e-05	0.000783453
ENSMUSG00000027556	Car1	-3.12242	1.76022	28.295	6.18233e-05	0.000784922
ENSMUSG00000039804	Ncoa5	0.614205	6.42889	23.6353	6.19653e-05	0.000786228
ENSMUSG00000020130	Tbc1d15	-0.782358	6.19318	23.6329	6.2004e-05	0.000786228
ENSMUSG00000021143	Pacs2	0.542287	6.5076	23.6269	6.21012e-05	0.000786966
ENSMUSG00000028463	Car9	1.34511	4.146	23.605	6.24531e-05	0.000790929
ENSMUSG00000020235	Fzr1	0.727847	6.68885	23.5894	6.27064e-05	0.000793304
ENSMUSG00000027895	Kcnc4	2.03144	2.70468	23.5851	6.27758e-05	0.000793304
ENSMUSG00000026803	Ttf1	-0.780098	5.10087	23.5845	6.27861e-05	0.000793304
ENSMUSG00000033987	Dnah17	-0.630048	6.12045	23.5838	6.27978e-05	0.000793304
ENSMUSG00000031796	Cfap20	0.574425	5.56078	23.5797	6.28636e-05	0.000793315
ENSMUSG00000042303	Sgsm3	0.838648	5.16545	23.5789	6.28773e-05	0.000793315
ENSMUSG00000062444	Ap3b2	1.85732	3.66349	23.7415	6.30224e-05	0.00079465
ENSMUSG00000025479	Cyp2e1	-6.339	0.507151	30.6951	6.33275e-05	0.000797997
ENSMUSG00000000915	Hip1r	0.619874	7.01385	23.5418	6.3485e-05	0.000799138
ENSMUSG00000020283	Pex13	-0.647574	5.54965	23.5409	6.34994e-05	0.000799138
ENSMUSG00000043252	Tmem64	0.759851	7.12346	23.5386	6.35368e-05	0.000799138
ENSMUSG00000023991	Foxp4	1.13334	8.10578	24.2143	6.36768e-05	0.000800401
ENSMUSG00000021549	Rasa1	-0.617186	6.57789	23.5255	6.3753e-05	0.00080086
ENSMUSG00000024854	Pold4	1.17204	3.544	23.5175	6.38859e-05	0.00080203
ENSMUSG00000021280	Exoc3l4	1.10272	6.64262	23.9534	6.41039e-05	0.000804267
ENSMUSG00000029189	Sel1l3	-0.922077	6.81062	23.5793	6.42789e-05	0.000805962
ENSMUSG00000044949	Ubtd2	1.01199	4.10119	23.4863	6.44055e-05	0.000807048
ENSMUSG00000015085	Entpd2	1.46898	4.17174	23.4807	6.44987e-05	0.000807715
ENSMUSG00000041459	Tardbp	-0.644381	7.12849	23.4686	6.47021e-05	0.000809759
ENSMUSG00000020027	Socs2	1.07803	5.06979	23.4542	6.49444e-05	0.000812288
ENSMUSG00000020914	Top2a	-1.40678	7.89108	24.3167	6.51263e-05	0.000813623
ENSMUSG00000022561	Gpaa1	0.965304	5.36139	23.4417	6.5155e-05	0.000813623
ENSMUSG00000038280	Ostm1	0.665817	5.54506	23.4395	6.51916e-05	0.000813623
ENSMUSG00000004929	Thop1	0.889153	5.28857	23.4383	6.52124e-05	0.000813623
ENSMUSG00000031555	Adam9	-0.506698	7.64936	23.4213	6.55012e-05	0.000816381
ENSMUSG00000031758	Cdyl2	1.31016	3.53814	23.4205	6.55143e-05	0.000816381
ENSMUSG00000037902	Sirpa	0.93104	5.88902	23.4139	6.56275e-05	0.000816937
ENSMUSG00000031740	Mmp2	1.31548	5.58773	23.5809	6.56739e-05	0.000816937
ENSMUSG00000002342	Tmem161a	0.758441	5.42941	23.4108	6.56803e-05	0.000816937
ENSMUSG00000001761	Smo	0.988309	6.59712	23.6073	6.591e-05	0.000819289
ENSMUSG00000032615	Nt5m	1.23293	3.96357	23.3799	6.62102e-05	0.000822514
ENSMUSG00000073209	Klf14	2.4596	1.66458	24.285	6.63282e-05	0.000823473
ENSMUSG00000089762	Ier5l	1.57606	3.84073	23.3618	6.65225e-05	0.000824944
ENSMUSG00000015882	Lcorl	-0.817073	5.8937	23.3615	6.65284e-05	0.000824944
ENSMUSG00000048118	Arid4a	-0.826331	5.849	23.3576	6.65961e-05	0.000825276
ENSMUSG00000030103	Bhlhe40	0.700303	7.26103	23.3492	6.67409e-05	0.000826564
ENSMUSG00000012296	Tjap1	0.791741	5.85859	23.3417	6.68715e-05	0.000827673
ENSMUSG00000036986	Pml	0.866134	7.4618	23.4979	6.692e-05	0.000827766
ENSMUSG00000046070	Igfals	1.26963	5.97033	23.9024	6.7135e-05	0.000829916
ENSMUSG00000028821	Syf2	-0.803698	5.10982	23.2999	6.76043e-05	0.000835207
ENSMUSG00000054793	Cadm4	1.21451	3.68335	23.2823	6.79143e-05	0.000838524
ENSMUSG00000038250	Usp38	-0.538632	6.24393	23.2507	6.84765e-05	0.000844948
ENSMUSG00000016028	Celsr1	0.710456	9.80101	23.2123	6.91667e-05	0.000852943
ENSMUSG00000022604	Cep97	-0.761915	5.10882	23.2053	6.92939e-05	0.000853991
ENSMUSG00000097451	Rian	1.52858	7.08577	24.0908	6.94326e-05	0.000855178
ENSMUSG00000051166	Eml5	-0.698083	6.76334	23.1889	6.95915e-05	0.000856612
ENSMUSG00000010830	Kdelr3	1.01305	4.31578	23.1831	6.96958e-05	0.000857373
ENSMUSG00000026167	Wnt10a	1.98965	4.84944	24.0118	6.9858e-05	0.000858845
ENSMUSG00000039781	Cep131	1.20698	4.54907	23.1687	6.99596e-05	0.000859142
ENSMUSG00000040407	Akap9	-0.507661	8.21334	23.1677	6.99778e-05	0.000859142
ENSMUSG00000055435	Maf	0.856356	7.13021	23.2157	7.00098e-05	0.000859142
ENSMUSG00000015536	Mocs2	-0.868132	5.20829	23.1609	7.01025e-05	0.000859757
ENSMUSG00000098176	Ccdc166	1.12572	3.43044	23.1469	7.03601e-05	0.000862392
ENSMUSG00000032511	Scn5a	0.975593	6.08269	23.2393	7.05964e-05	0.000864763
ENSMUSG00000036989	Trim3	0.89871	5.19447	23.1161	7.0928e-05	0.000868134
ENSMUSG00000068417	Pnp2	-2.88924	1.91006	23.1145	7.09576e-05	0.000868134
ENSMUSG00000044328	Trp53i13	1.16713	4.25459	23.1048	7.1138e-05	0.000869721
ENSMUSG00000032531	Amotl2	1.28369	6.61368	23.8589	7.11735e-05	0.000869721
ENSMUSG00000048376	F2r	1.131	5.14089	23.0927	7.13646e-05	0.000871529
ENSMUSG00000020892	Aloxe3	-1.47904	2.99924	23.0836	7.15345e-05	0.000872579
ENSMUSG00000105818	Gm43256	-0.943805	4.21642	23.0835	7.1537e-05	0.000872579
ENSMUSG00000026683	Nuf2	-1.05025	4.33545	23.0795	7.16114e-05	0.000872635
ENSMUSG00000032826	Ank2	0.775879	6.75431	23.0786	7.16281e-05	0.000872635
ENSMUSG00000036606	Plxnb2	0.524043	9.00269	23.0644	7.1896e-05	0.000875273
ENSMUSG00000091002	Tcerg1l	1.02703	4.95086	23.0625	7.19313e-05	0.000875273
ENSMUSG00000001036	Epn2	0.566167	6.1457	23.05	7.21667e-05	0.000877608
ENSMUSG00000027580	Helz2	0.782072	7.4016	23.0384	7.23876e-05	0.000879405
ENSMUSG00000035493	Tgfbi	1.54128	7.72361	23.9619	7.24016e-05	0.000879405
ENSMUSG00000022186	Oxct1	-0.919609	6.22434	23.0329	7.24912e-05	0.000879964
ENSMUSG00000049866	Arl4c	0.783675	5.62746	23.0284	7.25774e-05	0.000880481
ENSMUSG00000002210	Smg9	0.753597	5.50366	23.0244	7.26539e-05	0.000880698
ENSMUSG00000027365	Trpm7	-0.609138	7.27002	23.0229	7.26826e-05	0.000880698
ENSMUSG00000037190	Cyb561d2	0.919987	4.07671	23.0186	7.27647e-05	0.000881165
ENSMUSG00000106364	Gm42994	-1.36535	4.41554	23.0136	7.28607e-05	0.000881797
ENSMUSG00000041958	Pigs	0.667584	5.76781	23.0042	7.30399e-05	0.000883437
ENSMUSG00000047648	Fbxo30	-0.764715	5.45299	22.9927	7.32607e-05	0.000885577
ENSMUSG00000039656	Rxrb	0.880943	5.63572	22.9903	7.33059e-05	0.000885593
ENSMUSG00000036856	Wnt4	1.09728	6.36849	23.3211	7.33585e-05	0.000885698
ENSMUSG00000099839	Gm29374	2.15421	2.11482	22.9764	7.35741e-05	0.00088777
ENSMUSG00000020275	Rel	-0.67222	7.34873	22.9698	7.37031e-05	0.000888796
ENSMUSG00000033170	Card10	1.1871	4.72884	22.9543	7.40028e-05	0.000891878
ENSMUSG00000028031	Dkk2	1.46955	4.44742	23.122	7.41268e-05	0.000892839
ENSMUSG00000024781	Lipa	0.831309	5.48638	22.9377	7.43266e-05	0.000894712
ENSMUSG00000025240	Sacm1l	-0.866756	5.88373	22.9207	7.46603e-05	0.000898192
ENSMUSG00000104709	Gm42484	-1.574	3.72722	22.894	7.5186e-05	0.000903978
ENSMUSG00000078922	Tgtp1	1.72825	2.7438	22.8907	7.52507e-05	0.000904218
ENSMUSG00000045438	Cox19	0.858037	4.52796	22.8877	7.53099e-05	0.000904391
ENSMUSG00000013643	Lypd8	-1.87929	5.33153	23.7021	7.54017e-05	0.000904955
ENSMUSG00000111839	Gm39383	-5.27019	1.07409	24.873	7.54952e-05	0.000905539
ENSMUSG00000030796	Tead2	1.30249	5.11457	22.8668	7.57254e-05	0.00090776
ENSMUSG00000027075	Slc43a1	1.15596	4.72009	22.864	7.57811e-05	0.000907889
ENSMUSG00000071652	Ints5	1.15345	4.73028	22.8474	7.61136e-05	0.000911332
ENSMUSG00000055114	Anxa13	-2.83944	2.40631	22.8432	7.6197e-05	0.000911789
ENSMUSG00000094483	Purb	-0.49416	8.33282	22.8348	7.63658e-05	0.000913268
ENSMUSG00000027187	Cat	0.763493	6.54921	22.8325	7.64128e-05	0.000913289
ENSMUSG00000020226	Slc5a4b	-6.02488	0.572054	23.6963	7.66221e-05	0.000915249
ENSMUSG00000104443	4932442E05Rik	-1.11223	3.69156	22.8062	7.69439e-05	0.000918549
ENSMUSG00000040836	Gpr161	0.945803	4.90402	22.784	7.73956e-05	0.000923396
ENSMUSG00000036745	Ttll7	1.47687	3.04484	22.7797	7.74842e-05	0.000923906
ENSMUSG00000028960	Ube4b	0.490782	7.96035	22.777	7.75391e-05	0.000924012
ENSMUSG00000033596	Rfwd3	-0.877499	5.26925	22.7748	7.75846e-05	0.000924012
ENSMUSG00000032096	Arcn1	-0.530602	7.90729	22.7671	7.77407e-05	0.000925325
ENSMUSG00000032400	Zwilch	-1.20603	4.61796	22.7545	7.80009e-05	0.000927875
ENSMUSG00000036862	Dchs1	2.00611	5.68641	23.6147	7.80573e-05	0.000927999
ENSMUSG00000020190	Mknk2	0.836853	7.76437	22.8298	7.84667e-05	0.000932318
ENSMUSG00000034359	Skint2	-1.48101	7.16886	23.5874	7.85852e-05	0.000933176
ENSMUSG00000022557	Bop1	0.683451	6.06707	22.7234	7.86437e-05	0.000933322
ENSMUSG00000036800	Fam135b	-1.85403	2.67216	22.719	7.87356e-05	0.000933863
ENSMUSG00000009731	Kcnd1	1.1047	3.71256	22.6927	7.92848e-05	0.000939825
ENSMUSG00000028643	Svbp	1.14515	3.75319	22.6832	7.9483e-05	0.000941622
ENSMUSG00000027323	Rad51	-1.42174	4.45858	22.665	7.98664e-05	0.000945609
ENSMUSG00000002804	Nudt14	0.629534	5.3589	22.6599	7.99755e-05	0.000946345
ENSMUSG00000027306	Nusap1	-1.21072	5.23541	22.6777	8.02064e-05	0.000948222
ENSMUSG00000061527	Krt5	0.76852	8.40889	22.648	8.0228e-05	0.000948222
ENSMUSG00000021615	Xrcc4	-1.02082	4.16704	22.6433	8.03261e-05	0.000948825
ENSMUSG00000038025	Phf2	0.570247	6.87317	22.6345	8.05149e-05	0.0009505
ENSMUSG00000042367	Gjb3	2.06948	3.12223	22.632	8.05666e-05	0.000950554
ENSMUSG00000062760	Shisal1	1.47455	5.81537	23.3292	8.08556e-05	0.000953407
ENSMUSG00000062127	Cttnbp2nl	-0.572491	7.44203	22.6036	8.1176e-05	0.000956433
ENSMUSG00000005575	Ube2m	0.71441	6.38595	22.6021	8.1207e-05	0.000956433
ENSMUSG00000024370	Cdc23	-0.681151	6.59483	22.5967	8.1325e-05	0.000957264
ENSMUSG00000034266	Batf	1.44801	2.84684	22.5811	8.16615e-05	0.000960539
ENSMUSG00000046562	Unc119b	1.14866	5.29571	22.6212	8.17102e-05	0.000960539
ENSMUSG00000022550	Adck5	0.919581	4.57901	22.5772	8.1746e-05	0.000960539
ENSMUSG00000105867	Gm42517	2.90654	1.48343	22.5019	8.33944e-05	0.000979339
ENSMUSG00000036932	Aifm1	-0.885197	4.98976	22.497	8.35031e-05	0.000980044
ENSMUSG00000021676	Iqgap2	-1.27342	5.84281	22.7898	8.39451e-05	0.000984268
ENSMUSG00000036136	Fam110c	2.09057	2.77012	22.4761	8.39676e-05	0.000984268
ENSMUSG00000040857	Erf	1.39422	5.02292	22.6162	8.40092e-05	0.000984268
ENSMUSG00000002319	Ipo4	0.777247	5.59359	22.4612	8.43016e-05	0.000986462
ENSMUSG00000050556	Kcnb1	1.48001	5.16803	22.844	8.43209e-05	0.000986462
ENSMUSG00000021010	Npas3	1.38149	3.51149	22.4593	8.43431e-05	0.000986462
ENSMUSG00000058254	Tspan7	1.31946	4.977	22.5422	8.44532e-05	0.000987178
ENSMUSG00000050890	Pdik1l	-0.860007	4.60475	22.4481	8.45939e-05	0.00098825
ENSMUSG00000003882	Il7r	-1.42541	3.89022	22.4391	8.47984e-05	0.000989892
ENSMUSG00000019139	Isyna1	1.25887	6.64039	23.1749	8.48325e-05	0.000989892
ENSMUSG00000021640	Naip1	-2.46115	2.58143	22.4326	8.49445e-05	0.000990627
ENSMUSG00000025477	Inpp5a	0.573261	6.25444	22.4213	8.51997e-05	0.000992362
ENSMUSG00000043991	Pura	0.550251	6.22543	22.4187	8.52591e-05	0.000992362
ENSMUSG00000032293	Ireb2	-0.608252	7.68394	22.418	8.5274e-05	0.000992362
ENSMUSG00000074743	Thbd	1.88947	4.61323	22.8229	8.529e-05	0.000992362
ENSMUSG00000027366	Sppl2a	-0.599697	8.387	22.4123	8.54041e-05	0.000993117
ENSMUSG00000021244	Ylpm1	-0.478814	7.86336	22.3999	8.56868e-05	0.000995832
ENSMUSG00000030600	Lrfn1	2.09801	2.7772	22.3915	8.58784e-05	0.000997484
ENSMUSG00000034706	Dnaic2	-1.02783	5.19103	22.383	8.60722e-05	0.00099916
ENSMUSG00000059974	Ntm	1.50128	4.10562	22.3754	8.62463e-05	0.00100061
ENSMUSG00000020475	Pgam2	1.20892	3.44985	22.3525	8.67756e-05	0.00100562
ENSMUSG00000024789	Jak2	-0.661966	7.33587	22.3523	8.67783e-05	0.00100562
ENSMUSG00000036955	Kifbp	-0.662203	5.56071	22.3426	8.70037e-05	0.00100766
ENSMUSG00000060771	Tsga10	-1.107	4.1738	22.3384	8.71015e-05	0.00100821
ENSMUSG00000028645	Slc2a1	0.691167	6.6336	22.3315	8.72604e-05	0.00100947
ENSMUSG00000032409	Atr	-0.619373	6.66776	22.3285	8.73312e-05	0.00100971
ENSMUSG00000048537	Phldb1	0.845198	5.72661	22.3229	8.74616e-05	0.00101064
ENSMUSG00000083193	4930595D18Rik	-2.31528	1.6106	22.3181	8.75731e-05	0.00101135
ENSMUSG00000040618	Pck2	0.922786	5.1112	22.3117	8.77232e-05	0.0010125
ENSMUSG00000019726	Lyst	-0.621357	8.10191	22.3093	8.77797e-05	0.00101258
ENSMUSG00000023988	Bysl	0.739448	5.05755	22.302	8.79507e-05	0.00101397
ENSMUSG00000020935	Dcakd	0.79623	5.76662	22.2987	8.80287e-05	0.00101429
ENSMUSG00000030782	Tgfb1i1	1.62835	4.68779	22.5356	8.82961e-05	0.00101679
ENSMUSG00000038738	Shank1	1.22972	5.36989	22.4168	8.89043e-05	0.00102321
ENSMUSG00000020124	Usp15	-0.78621	7.92361	22.2516	8.91412e-05	0.00102535
ENSMUSG00000031916	Cog8	0.70658	5.36239	22.2436	8.9333e-05	0.00102594
ENSMUSG00000001419	Mef2d	0.51264	6.58234	22.2433	8.93393e-05	0.00102594
ENSMUSG00000002458	Rgs19	0.679783	5.24484	22.2423	8.93635e-05	0.00102594
ENSMUSG00000036362	P2ry13	-1.45008	3.21237	22.2395	8.94297e-05	0.00102594
ENSMUSG00000037638	Zbtb42	0.802166	4.7464	22.2379	8.9468e-05	0.00102594
ENSMUSG00000017664	Slc35c2	0.926045	4.79506	22.2367	8.94972e-05	0.00102594
ENSMUSG00000038095	Sbno1	-0.499996	8.0536	22.2273	8.97221e-05	0.00102793
ENSMUSG00000003746	Man1a	0.803963	7.03884	22.222	8.98489e-05	0.0010288
ENSMUSG00000040841	Six5	1.76495	3.98803	22.2133	9.00571e-05	0.0010306
ENSMUSG00000066306	Numa1	0.46153	8.57769	22.2061	9.02325e-05	0.00103202
ENSMUSG00000058975	Kcnc1	1.73153	4.61092	22.7402	9.03668e-05	0.00103298
ENSMUSG00000001891	Ugp2	-0.613227	5.98799	22.1946	9.05086e-05	0.00103374
ENSMUSG00000076431	Sox4	0.746685	7.77101	22.1935	9.05358e-05	0.00103374
ENSMUSG00000017667	Zfp334	1.07358	4.70416	22.1888	9.06507e-05	0.00103425
ENSMUSG00000021144	Mta1	0.816645	6.54288	22.1874	9.06834e-05	0.00103425
ENSMUSG00000030727	Rabep2	0.759427	5.53402	22.1571	9.14215e-05	0.00104197
ENSMUSG00000027239	Mdk	0.807514	6.60024	22.1554	9.14633e-05	0.00104197
ENSMUSG00000034201	Gas2l1	1.04444	6.26534	22.4393	9.16836e-05	0.00104389
ENSMUSG00000105374	Gm42551	-1.3251	2.83429	22.1414	9.18063e-05	0.0010447
ENSMUSG00000023495	Pcbp4	0.737853	6.65022	22.1276	9.21476e-05	0.00104799
ENSMUSG00000066440	Zfyve26	0.561145	6.84895	22.1244	9.22255e-05	0.00104829
ENSMUSG00000038677	Scube3	1.06661	5.02581	22.1198	9.23399e-05	0.001049
ENSMUSG00000078908	Mon1b	0.792725	5.94615	22.1086	9.26181e-05	0.00105156
ENSMUSG00000041729	Coro2b	1.50061	4.20521	22.1349	9.29132e-05	0.0010538
ENSMUSG00000031502	Col4a1	0.930564	8.31742	22.3878	9.29195e-05	0.0010538
ENSMUSG00000074195	Clca4b	-4.70289	1.81027	22.1864	9.29981e-05	0.0010541
ENSMUSG00000094701	Olfr916	-3.38356	0.630601	26.1873	9.32211e-05	0.00105604
ENSMUSG00000024608	Rps14	0.924654	5.84766	22.0772	9.34006e-05	0.00105725
ENSMUSG00000046280	She	0.986269	4.46191	22.0759	9.34331e-05	0.00105725
ENSMUSG00000028958	Tmub1	1.06192	3.76326	22.0661	9.36775e-05	0.00105942
ENSMUSG00000027531	Impa1	-0.515648	6.13882	22.0525	9.40208e-05	0.00106271
ENSMUSG00000033735	Spr	1.0143	4.83524	22.05	9.40849e-05	0.00106284
ENSMUSG00000063305	Psg20	-4.98035	0.860975	25.2809	9.4175e-05	0.00106326
ENSMUSG00000028920	Fbxo42	0.51049	6.07826	22.038	9.43875e-05	0.00106506
ENSMUSG00000010607	Pigyl	1.25326	4.02341	22.0304	9.45799e-05	0.00106648
ENSMUSG00000011832	Evi5l	1.00745	4.93652	22.0283	9.46336e-05	0.00106648
ENSMUSG00000030035	Wbp1	0.658157	5.4521	22.0268	9.46715e-05	0.00106648
ENSMUSG00000022973	Synj1	-0.484422	6.27513	22.0229	9.47716e-05	0.00106701
ENSMUSG00000104235	Gm37589	-1.17726	4.01803	22.0205	9.48327e-05	0.00106711
ENSMUSG00000025151	Maged1	0.743994	8.26376	22.017	9.492e-05	0.00106749
ENSMUSG00000027663	Zmat3	0.541951	7.61088	22.0145	9.49839e-05	0.00106762
ENSMUSG00000035919	Bbs9	-0.712201	5.19492	22.0074	9.51662e-05	0.00106907
ENSMUSG00000042638	Gucy2c	-1.52122	4.63326	22.1559	9.5256e-05	0.00106948
ENSMUSG00000036943	Rab8b	-0.673074	7.38309	22.0008	9.5335e-05	0.00106978
ENSMUSG00000052997	Uba2	-0.514273	6.89504	21.9952	9.54792e-05	0.0010708
ENSMUSG00000016018	Mtrex	-0.617957	5.85513	21.9762	9.59663e-05	0.00107566
ENSMUSG00000026984	Il1f6	-3.58345	2.03687	22.1142	9.61412e-05	0.00107703
ENSMUSG00000034117	Ptgdr2	1.59184	1.85234	21.9582	9.64337e-05	0.0010797
ENSMUSG00000030352	Tspan9	1.41607	6.00788	22.6231	9.66653e-05	0.0010817
ENSMUSG00000038291	Snx25	-0.662019	5.36152	21.9419	9.68567e-05	0.00108265
ENSMUSG00000034194	R3hcc1	1.00201	4.49817	21.9418	9.6858e-05	0.00108265
ENSMUSG00000006651	Aplp1	1.27872	5.75184	22.4223	9.70761e-05	0.00108405
ENSMUSG00000050010	Shisa3	1.94777	3.54434	22.1719	9.7129e-05	0.00108405
ENSMUSG00000018189	Uchl5	-0.955545	4.09903	21.9309	9.71443e-05	0.00108405
ENSMUSG00000066278	Vps37b	1.28962	4.54484	21.9233	9.7343e-05	0.00108567
ENSMUSG00000037486	Asxl2	-0.483243	7.27104	21.9133	9.76056e-05	0.001088
ENSMUSG00000104402	Gm38012	-1.40723	3.31269	21.9086	9.77285e-05	0.00108857
ENSMUSG00000008153	Clstn3	0.966672	3.6611	21.9072	9.7765e-05	0.00108857
ENSMUSG00000032185	Carm1	0.790938	6.58823	21.895	9.80872e-05	0.00109156
ENSMUSG00000038122	Tbc1d32	-0.578139	5.47303	21.8894	9.82346e-05	0.0010926
ENSMUSG00000066877	Nck2	0.640459	6.54775	21.8721	9.86942e-05	0.0010971
ENSMUSG00000049411	Tmem241	-1.1452	3.94112	21.8551	9.91468e-05	0.00110153
ENSMUSG00000030058	Copg1	0.442642	7.98646	21.85	9.9282e-05	0.00110242
ENSMUSG00000049657	Zbtb5	0.608259	5.66929	21.8455	9.94031e-05	0.00110288
ENSMUSG00000059355	Wdr83os	1.11843	3.61328	21.8444	9.94326e-05	0.00110288
ENSMUSG00000045374	Wdr81	0.771547	5.40306	21.8253	9.99474e-05	0.00110798
ENSMUSG00000021484	Lman2	0.384186	7.62188	21.8219	0.00010004	0.0011084
ENSMUSG00000060402	Chst8	1.30374	4.57389	21.8247	0.000100314	0.00111082
ENSMUSG00000042275	Pelo	1.34235	2.64225	21.7879	0.000100961	0.00111692
ENSMUSG00000032977	Fam207a	0.812489	5.24003	21.7874	0.000100975	0.00111692
ENSMUSG00000026946	Nmi	-0.836798	4.9647	21.7826	0.000101105	0.00111775
ENSMUSG00000040606	Kazn	0.595897	7.77738	21.7713	0.000101413	0.00112054
ENSMUSG00000027889	Ampd2	0.638685	6.05845	21.7647	0.000101595	0.00112194
ENSMUSG00000041605	Inava	0.96799	5.19519	21.7606	0.000101708	0.00112257
ENSMUSG00000087075	Lbhd2	1.9381	2.29663	21.7372	0.000102352	0.00112906
ENSMUSG00000031274	Col4a5	1.36811	5.81839	22.2279	0.000102496	0.00113003
ENSMUSG00000061374	Fiz1	0.895956	4.95293	21.7237	0.000102727	0.00113196
ENSMUSG00000028015	Ctso	-0.79559	6.39737	21.7213	0.000102792	0.00113206
ENSMUSG00000027221	Chst1	1.35744	5.50151	22.2502	0.000103138	0.00113525
ENSMUSG00000020948	Klhl28	-0.717277	6.10093	21.7038	0.00010328	0.0011362
ENSMUSG00000024758	Rtn3	-0.414661	7.09804	21.7005	0.000103372	0.00113658
ENSMUSG00000029603	Dtx1	1.61515	3.32342	21.6974	0.000103461	0.00113694
ENSMUSG00000099906	Gm28653	2.50492	2.43251	21.6876	0.000103734	0.00113933
ENSMUSG00000039230	Tbcd	-0.458675	7.47042	21.6769	0.000104035	0.00114201
ENSMUSG00000098040	Gm20757	-2.75871	2.50974	21.6725	0.000104159	0.00114275
ENSMUSG00000058756	Thra	1.33593	4.73426	21.6548	0.00010466	0.00114762
ENSMUSG00000034377	Tulp4	0.442166	7.62261	21.6453	0.00010493	0.00114995
ENSMUSG00000017721	Pigt	0.633312	6.65975	21.6251	0.000105505	0.00115563
ENSMUSG00000018322	Tomm34	0.642142	5.63955	21.6167	0.000105745	0.00115764
ENSMUSG00000097375	6720427I07Rik	-1.01004	4.34862	21.6078	0.000106003	0.00115982
ENSMUSG00000031137	Fgf13	-1.1232	4.89269	21.5872	0.000106595	0.00116568
ENSMUSG00000057367	Birc2	-0.70476	7.71228	21.5814	0.000106763	0.00116688
ENSMUSG00000073725	Lmbrd1	-0.571539	6.37175	21.5675	0.000107167	0.00117066
ENSMUSG00000021037	Ahsa1	-0.819928	5.12546	21.5644	0.000107258	0.00117102
ENSMUSG00000048807	Slc35e4	1.71001	3.13553	21.5615	0.000107342	0.0011713
ENSMUSG00000054027	Nt5dc3	0.950545	5.18208	21.5542	0.000107553	0.00117273
ENSMUSG00000040033	Stat2	0.717317	6.98244	21.5525	0.000107603	0.00117273
ENSMUSG00000024420	Zfp521	0.933328	6.4888	21.7095	0.000107647	0.00117273
ENSMUSG00000032598	Nckipsd	0.695334	5.22613	21.5242	0.000108434	0.00118067
ENSMUSG00000069085	Dytn	-3.36773	1.14042	24.5693	0.000109633	0.00119308
ENSMUSG00000004096	Cwc15	-0.806888	5.4972	21.4765	0.000109849	0.00119479
ENSMUSG00000031271	Serpina7	-3.17039	4.69301	22.2872	0.000109999	0.00119577
ENSMUSG00000028496	Mllt3	1.14323	5.60966	21.5617	0.000110413	0.00119963
ENSMUSG00000035671	Zswim4	0.848403	6.19187	21.4452	0.000110789	0.00120296
ENSMUSG00000058427	Cxcl2	-1.92944	4.06687	21.74	0.000110863	0.00120296
ENSMUSG00000061130	Ppm1b	-0.709297	5.47816	21.4416	0.000110898	0.00120296
ENSMUSG00000090124	Ugt1a7c	-2.24887	1.3516	21.438	0.000111004	0.00120346
ENSMUSG00000046949	Nqo2	-0.663963	5.08278	21.435	0.000111096	0.00120381
ENSMUSG00000025810	Nrp1	0.846542	5.45194	21.4263	0.000111361	0.00120603
ENSMUSG00000030851	Ldhc	-2.31331	1.88744	21.4167	0.000111652	0.00120853
ENSMUSG00000040351	Ankib1	-0.433169	6.77557	21.4116	0.000111808	0.00120957
ENSMUSG00000020357	Flt4	1.6075	4.67506	21.889	0.000111975	0.00121074
ENSMUSG00000040463	Mybbp1a	0.617269	7.77002	21.4006	0.000112142	0.00121189
ENSMUSG00000007216	Zfp775	0.995223	3.25954	21.398	0.000112222	0.00121211
ENSMUSG00000025577	Cbx2	1.05976	5.4227	21.3923	0.000112397	0.00121335
ENSMUSG00000002985	Apoe	1.09697	5.87731	21.5722	0.000112508	0.00121389
ENSMUSG00000021217	Tshz3	0.982763	5.20837	21.3843	0.000112641	0.00121468
ENSMUSG00000071192	Wfikkn1	1.04258	3.58756	21.3785	0.000112821	0.00121597
ENSMUSG00000035851	Ythdc1	-0.553743	6.7781	21.3636	0.000113278	0.00122025
ENSMUSG00000040938	Slc16a11	1.25221	3.54226	21.3609	0.000113362	0.00122046
ENSMUSG00000075595	Zfp652	0.468084	7.7745	21.3591	0.000113419	0.00122046
ENSMUSG00000029722	Agfg2	1.00969	4.81314	21.3559	0.000113518	0.00122069
ENSMUSG00000040434	Large2	0.859795	5.96744	21.3545	0.000113561	0.00122069
ENSMUSG00000032456	Nmnat3	1.01154	4.24565	21.3438	0.000113893	0.00122361
ENSMUSG00000049878	Rlf	-0.504163	6.98468	21.3342	0.000114191	0.00122616
ENSMUSG00000079022	Col22a1	1.14833	5.33351	21.5003	0.000114354	0.00122725
ENSMUSG00000028857	Tmem222	0.902337	4.91656	21.3248	0.000114484	0.00122762
ENSMUSG00000039349	C130074G19Rik	-1.87541	3.9309	21.4596	0.00011451	0.00122762
ENSMUSG00000022858	Tra2b	-0.736133	6.37321	21.3045	0.000115121	0.00123295
ENSMUSG00000025917	Cops5	-0.599509	6.36335	21.3042	0.000115129	0.00123295
ENSMUSG00000020042	Btbd11	0.637963	8.06223	21.2898	0.000115583	0.00123716
ENSMUSG00000032867	Fbxw8	0.630972	6.62967	21.2858	0.000115712	0.00123733
ENSMUSG00000055960	Skint4	-1.55546	7.52233	22.0886	0.000115722	0.00123733
ENSMUSG00000006360	Crip1	1.70576	4.75709	21.8167	0.000115787	0.00123738
ENSMUSG00000020888	Dvl2	0.792927	5.15712	21.2797	0.000115904	0.00123797
ENSMUSG00000031604	Msmo1	-0.992322	6.23774	21.4037	0.000116057	0.00123895
ENSMUSG00000030235	Slco1c1	-3.33542	1.16294	22.9982	0.000116814	0.00124636
ENSMUSG00000022560	Slc52a2	1.14262	4.53879	21.249	0.000116881	0.00124642
ENSMUSG00000032418	Me1	-1.16992	6.71509	21.772	0.000117149	0.00124862
ENSMUSG00000036357	Gpr101	-6.56288	0.738633	22.9818	0.000117272	0.00124927
ENSMUSG00000025491	Ifitm1	2.37241	3.96826	21.8792	0.000117451	0.00125052
ENSMUSG00000007570	Fance	0.839692	4.99606	21.2276	0.000117567	0.0012511
ENSMUSG00000024493	Lars	-0.615294	6.44319	21.2209	0.000117781	0.00125242
ENSMUSG00000043439	Epop	1.72363	3.31088	21.2178	0.000117882	0.00125242
ENSMUSG00000041708	Mpped1	1.8411	4.06665	21.4632	0.000117897	0.00125242
ENSMUSG00000003352	Cacnb3	0.612997	7.0139	21.216	0.00011794	0.00125242
ENSMUSG00000038580	Sct	1.54332	4.03523	21.3038	0.000118014	0.00125255
ENSMUSG00000031845	Bco1	-2.94443	1.69237	21.1992	0.000118485	0.00125689
ENSMUSG00000111470	Gm31822	-1.91801	2.01231	21.1957	0.000118599	0.00125744
ENSMUSG00000034551	Hdx	-1.23092	5.09762	21.2298	0.000118722	0.00125808
ENSMUSG00000031708	Tecr	0.595281	6.2057	21.1844	0.000118966	0.00126001
ENSMUSG00000039157	Fam102a	0.70791	6.73702	21.179	0.000119142	0.00126121
ENSMUSG00000033096	Apmap	-0.737111	4.89102	21.1608	0.000119738	0.00126635
ENSMUSG00000025059	Gk	-0.803059	5.38315	21.1603	0.000119753	0.00126635
ENSMUSG00000022297	Fzd6	-0.544824	7.47757	21.1568	0.000119869	0.00126691
ENSMUSG00000037159	Wee2	-2.0112	3.02943	21.1503	0.000120082	0.00126849
ENSMUSG00000095959	Gm10845	-2.08404	3.14078	21.1375	0.000120505	0.0012717
ENSMUSG00000094936	Rbm4	-0.840634	5.09911	21.1373	0.000120511	0.0012717
ENSMUSG00000022948	Setd4	1.29503	3.70522	21.1275	0.000120834	0.00127444
ENSMUSG00000085622	3110056K07Rik	-1.43452	3.35223	21.1227	0.000120993	0.00127545
ENSMUSG00000031561	Tenm3	0.654143	8.05416	21.1098	0.000121425	0.00127885
ENSMUSG00000051159	Cited1	2.14603	3.22392	21.4119	0.000121443	0.00127885
ENSMUSG00000056214	Pard6g	0.926916	6.88864	21.3156	0.000121767	0.0012816
ENSMUSG00000045211	Nudt18	0.85901	4.94222	21.0684	0.000122812	0.00129193
ENSMUSG00000019889	Ptprk	-0.460234	7.2368	21.0591	0.000123125	0.00129455
ENSMUSG00000114104	Gm47585	1.09486	4.84576	21.0568	0.000123203	0.00129469
ENSMUSG00000052276	Ostn	-2.6482	1.98482	21.0381	0.000123837	0.00130067
ENSMUSG00000089832	Shkbp1	1.07189	5.09773	21.0329	0.000124015	0.00130185
ENSMUSG00000024483	Ankhd1	-0.441247	7.82831	21.0311	0.000124078	0.00130185
ENSMUSG00000021171	Esyt2	-0.505861	7.59019	21.018	0.000124523	0.00130456
ENSMUSG00000039542	Ncam1	0.877824	6.46952	21.1014	0.000124551	0.00130456
ENSMUSG00000026153	Fam135a	-0.526326	7.09455	21.0153	0.000124618	0.00130456
ENSMUSG00000028016	Ints12	-0.601752	5.04944	21.0128	0.000124701	0.00130456
ENSMUSG00000027692	Tnik	0.666307	6.72347	21.0116	0.000124743	0.00130456
ENSMUSG00000040838	Gm11639	-2.49409	3.93329	21.6556	0.000124764	0.00130456
ENSMUSG00000042507	Elmsan1	0.622671	7.05886	21.0103	0.000124788	0.00130456
ENSMUSG00000024340	Btnl2	-1.95373	5.04608	21.6913	0.000125057	0.00130669
ENSMUSG00000025702	Marchf8	0.421454	6.82566	20.9961	0.000125277	0.00130831
ENSMUSG00000004364	Cul3	-0.647627	7.30696	20.9885	0.00012554	0.00131038
ENSMUSG00000032890	Rims3	1.4871	3.84094	20.9858	0.000125633	0.00131068
ENSMUSG00000047446	Arl4a	-0.909041	5.69427	20.9755	0.000125989	0.00131328
ENSMUSG00000027510	Rbm38	1.13249	5.15424	21.0417	0.000126013	0.00131328
ENSMUSG00000053166	Cdh22	1.11376	5.78746	21.2445	0.000126625	0.00131898
ENSMUSG00000087142	Gm12454	1.87918	2.5098	20.9515	0.000126825	0.00131983
ENSMUSG00000020062	Slc5a8	-1.44454	7.27777	21.6963	0.000126902	0.00131983
ENSMUSG00000052534	Pbx1	0.494883	8.68661	20.9492	0.000126903	0.00131983
ENSMUSG00000027605	Acss2	-0.709152	5.92127	20.9456	0.000127029	0.00132046
ENSMUSG00000004054	Map3k11	0.744913	5.78023	20.9415	0.000127173	0.00132127
ENSMUSG00000041673	Lrrc18	-1.38095	2.44135	20.9345	0.00012742	0.00132317
ENSMUSG00000096847	Tmem151b	1.20068	5.0618	21.0688	0.000127589	0.00132424
ENSMUSG00000004415	Col26a1	1.94003	3.90856	21.0989	0.000127703	0.00132474
ENSMUSG00000031737	Irx5	1.9421	2.28831	20.9225	0.000127842	0.0013255
ENSMUSG00000027562	Car2	1.73674	4.2921	21.4253	0.000128145	0.00132796
ENSMUSG00000024665	Fads2	0.87118	5.74861	20.9026	0.000128544	0.00133141
ENSMUSG00000105888	BC037156	-3.08319	1.45484	20.8901	0.000128988	0.00133532
ENSMUSG00000007207	Stx1a	1.27674	3.36882	20.8851	0.000129167	0.00133649
ENSMUSG00000043535	Setx	-0.474309	7.50738	20.8821	0.000129273	0.00133691
ENSMUSG00000038838	Vars2	0.728813	5.46663	20.8788	0.00012939	0.00133742
ENSMUSG00000041225	Arhgap12	-0.597514	5.95197	20.8693	0.000129732	0.00134028
ENSMUSG00000032212	Sltm	-0.583649	7.19644	20.8641	0.000129918	0.00134113
ENSMUSG00000042066	Tmcc2	1.29543	4.91715	21.0233	0.000129947	0.00134113
ENSMUSG00000037112	Sik2	0.516431	6.12098	20.8589	0.000130103	0.00134199
ENSMUSG00000033200	Tpsg1	2.43829	1.66478	20.8572	0.000130164	0.00134199
ENSMUSG00000037390	Muc3	-2.33428	3.27787	21.0874	0.00013096	0.00134914
ENSMUSG00000036550	Cnot1	-0.460963	8.61291	20.8343	0.000130991	0.00134914
ENSMUSG00000033420	Antxr1	1.0657	6.80518	21.1932	0.000131134	0.00134962
ENSMUSG00000089706	B230216N24Rik	-0.806688	5.31667	20.829	0.000131181	0.00134962
ENSMUSG00000034634	Ly6d	1.35485	6.01885	21.4872	0.000131238	0.00134962
ENSMUSG00000022033	Pbk	-1.694	3.92845	20.8226	0.000131416	0.00135057
ENSMUSG00000034973	Dop1a	-0.51687	7.32062	20.8212	0.000131464	0.00135057
ENSMUSG00000020736	Nt5c	1.05562	4.82784	20.8183	0.000131569	0.00135096
ENSMUSG00000032402	Smad3	0.614621	7.12177	20.7942	0.00013245	0.00135931
ENSMUSG00000062075	Lmnb2	0.865303	5.64796	20.7745	0.000133173	0.00136604
ENSMUSG00000049728	Zfp668	0.897352	4.66412	20.7725	0.000133249	0.00136612
ENSMUSG00000063439	B9d2	1.22558	3.53118	20.7656	0.000133501	0.00136802
ENSMUSG00000022023	Wbp4	-0.681723	5.38014	20.7614	0.000133659	0.00136865
ENSMUSG00000112498	Gm47691	-2.50888	1.64847	20.7603	0.000133699	0.00136865
ENSMUSG00000071369	Map3k5	-0.553125	7.09773	20.7512	0.000134036	0.00137075
ENSMUSG00000079056	Kcnip3	0.792194	6.18664	20.7511	0.00013404	0.00137075
ENSMUSG00000020361	Hspa4	-0.591843	6.99822	20.7481	0.000134149	0.00137117
ENSMUSG00000029538	Srsf9	0.813849	5.73999	20.7463	0.000134217	0.00137117
ENSMUSG00000022035	Ccdc25	-0.776661	5.33842	20.7416	0.00013439	0.00137225
ENSMUSG00000039943	Plcb4	-0.608914	7.61658	20.7296	0.000134838	0.00137612
ENSMUSG00000041241	Mul1	0.711251	5.46839	20.7232	0.000135079	0.00137729
ENSMUSG00000047342	Zfp286	1.43489	2.56938	20.7217	0.000135136	0.00137729
ENSMUSG00000026924	Sec16a	0.417422	8.31051	20.7211	0.000135156	0.00137729
ENSMUSG00000034793	G6pc3	0.771364	5.0988	20.7067	0.000135698	0.00138201
ENSMUSG00000079499	6530402F18Rik	1.20967	4.8248	20.7882	0.000135757	0.00138201
ENSMUSG00000034324	Tmem132c	1.81769	4.21192	20.9593	0.000135971	0.00138349
ENSMUSG00000001985	Grik3	1.35146	4.94011	20.9925	0.000136702	0.00139004
ENSMUSG00000025403	Shmt2	0.984595	5.54451	20.6777	0.000136791	0.00139004
ENSMUSG00000003282	Plag1	0.706495	6.33761	20.676	0.000136857	0.00139004
ENSMUSG00000020455	Trim11	0.74661	5.54412	20.6751	0.00013689	0.00139004
ENSMUSG00000070000	Fcho1	0.974093	4.33857	20.6583	0.000137532	0.00139586
ENSMUSG00000027298	Tyro3	1.56136	4.66317	20.9731	0.000138133	0.00140125
ENSMUSG00000028597	Gpx7	1.52414	3.72967	20.6377	0.000138321	0.00140192
ENSMUSG00000070699	Sars2	1.10938	4.40139	20.6372	0.000138338	0.00140192
ENSMUSG00000024966	Stip1	-0.843325	6.00107	20.6315	0.000138555	0.00140342
ENSMUSG00000040276	Pacsin1	1.37043	3.2803	20.6263	0.000138758	0.0014039
ENSMUSG00000030619	Eed	-1.00098	4.46563	20.625	0.000138808	0.0014039
ENSMUSG00000042293	Gm5617	2.01748	2.49215	20.6249	0.000138812	0.0014039
ENSMUSG00000039183	Nubp2	0.895088	5.17669	20.6207	0.000138975	0.00140485
ENSMUSG00000068011	Mkrn2os	-1.36206	4.79957	20.7125	0.000139173	0.00140607
[truncated: 18,188 more rows]

## Sheet: AireEEDdKO.vs.AireKO
Differential gene expression between bulk mTEChigh from AireEEDdKO and AireKO neonate mice estimated using a quasi-likelihood (QL) F-test, with the Benjamini-Hochberg correction for FDR
gene ID	gene symbol	logFC	logCPM	F	PValue	FDR
ENSMUSG00000025255	Zfhx4	4.76046	6.23258	397.981	2.96856e-16	5.99264e-12
ENSMUSG00000005583	Mef2c	4.3227	4.87256	235.809	9.18936e-14	9.27528e-10
ENSMUSG00000055653	Gpc3	2.22641	6.06631	181.885	1.44647e-12	9.73333e-09
ENSMUSG00000045333	Zfp423	2.86176	6.00823	171.575	2.66031e-12	1.34259e-08
ENSMUSG00000029661	Col1a2	4.1465	6.66758	167.814	6.45983e-12	2.60809e-08
ENSMUSG00000021268	Meg3	5.03739	7.44276	169.421	1.04953e-11	3.53115e-08
ENSMUSG00000044033	Ccdc141	2.94142	6.68177	145.596	1.45275e-11	4.18951e-08
ENSMUSG00000059895	Ptp4a3	2.88111	5.77476	127.118	5.69023e-11	1.28442e-07
ENSMUSG00000028469	Npr2	3.20339	4.956	127.038	5.72635e-11	1.28442e-07
ENSMUSG00000039137	Whrn	1.96757	6.38037	119.614	1.04302e-10	1.69413e-07
ENSMUSG00000022817	Itgb5	2.46503	5.39384	119.378	1.06361e-10	1.69413e-07
ENSMUSG00000097451	Rian	4.73028	7.08577	133.18	1.07854e-10	1.69413e-07
ENSMUSG00000028487	Bnc2	3.74427	5.55921	119.072	1.09098e-10	1.69413e-07
ENSMUSG00000037706	Cd81	1.75308	6.61954	115.748	1.4432e-10	2.0178e-07
ENSMUSG00000061751	Kalrn	1.38513	8.26881	115.301	1.49933e-10	2.0178e-07
ENSMUSG00000037736	Limch1	1.50164	7.12392	112.741	1.86989e-10	2.35922e-07
ENSMUSG00000019961	Tmpo	-1.55102	7.96634	110.789	2.219e-10	2.577e-07
ENSMUSG00000022816	Fstl1	2.21256	6.9893	110.395	2.29781e-10	2.577e-07
ENSMUSG00000027797	Dclk1	2.88271	7.08539	114.218	2.57151e-10	2.73216e-07
ENSMUSG00000050530	Fam171a1	1.71534	5.63611	107.385	3.00936e-10	3.0375e-07
ENSMUSG00000015243	Abca1	1.8049	7.4192	105.278	3.64861e-10	3.50735e-07
ENSMUSG00000055322	Tns1	2.85656	7.33622	105.077	4.6124e-10	4.23229e-07
ENSMUSG00000034648	Lrrn1	1.81023	5.58764	98.5694	6.88682e-10	5.7941e-07
ENSMUSG00000035615	Frmpd1	3.33449	5.11722	98.5669	6.88851e-10	5.7941e-07
ENSMUSG00000033965	Slc16a2	3.72852	4.89965	96.6428	8.3192e-10	6.71759e-07
ENSMUSG00000039115	Itga9	2.31179	6.02003	93.4885	1.14119e-09	8.86045e-07
ENSMUSG00000027408	Cpxm1	2.93927	5.28686	92.6365	1.24474e-09	9.30652e-07
ENSMUSG00000042500	Ago4	1.8235	5.1912	90.9669	1.47849e-09	1.06594e-06
ENSMUSG00000031785	Adgrg1	1.7415	6.40898	90.0362	1.62913e-09	1.13404e-06
ENSMUSG00000022306	Zfpm2	3.87622	3.87574	89.7069	1.68636e-09	1.13475e-06
ENSMUSG00000020053	Igf1	4.16801	7.19268	96.5378	2.11275e-09	1.35194e-06
ENSMUSG00000071317	Bves	2.80995	3.91364	87.4476	2.14307e-09	1.35194e-06
ENSMUSG00000033671	Cep350	-0.954277	8.77985	85.4105	2.67137e-09	1.63415e-06
ENSMUSG00000006576	Slc4a3	1.63213	5.89692	83.9749	3.12806e-09	1.85347e-06
ENSMUSG00000048612	Myof	1.60658	6.99137	83.7076	3.22211e-09	1.85347e-06
ENSMUSG00000030257	Srgap3	1.72066	6.94561	83.478	3.30535e-09	1.85347e-06
ENSMUSG00000044337	Ackr3	2.66782	4.62758	82.9595	3.50198e-09	1.91066e-06
ENSMUSG00000038648	Creb3l2	1.48301	7.94195	82.3337	3.75641e-09	1.98962e-06
ENSMUSG00000026837	Col5a1	1.36088	7.89659	82.1293	3.84382e-09	1.98962e-06
ENSMUSG00000026207	Speg	2.14888	6.47988	81.4377	4.2976e-09	2.16148e-06
ENSMUSG00000034480	Diaph2	-1.46298	6.54813	80.9549	4.39075e-09	2.16148e-06
ENSMUSG00000024795	Kif20b	-2.18022	5.03327	80.7451	4.49706e-09	2.16148e-06
ENSMUSG00000004631	Sgce	4.18194	4.5345	79.2749	5.35795e-09	2.51537e-06
ENSMUSG00000001157	Gmcl1	-1.19123	6.40498	79.018	5.48622e-09	2.51705e-06
ENSMUSG00000027715	Ccna2	-2.25391	5.99485	79.2214	5.63267e-09	2.52682e-06
ENSMUSG00000021994	Wnt5a	3.03632	5.6686	78.5385	5.80104e-09	2.54577e-06
ENSMUSG00000055980	Irs1	2.61154	6.63095	79.1044	7.00552e-09	3.00895e-06
ENSMUSG00000032826	Ank2	1.78068	6.75431	76.3001	7.55415e-09	3.12579e-06
ENSMUSG00000015647	Lama5	1.48246	8.9046	76.1543	7.68679e-09	3.12579e-06
ENSMUSG00000049001	Ndnf	2.38197	5.83837	77.119	8.03382e-09	3.12579e-06
ENSMUSG00000036356	Csgalnact1	2.23312	4.88124	75.784	8.03517e-09	3.12579e-06
ENSMUSG00000102657	Gm37899	4.89137	4.27913	77.7793	8.05178e-09	3.12579e-06
ENSMUSG00000013921	Clip3	2.49869	4.54721	74.6068	9.26161e-09	3.49942e-06
ENSMUSG00000043252	Tmem64	1.61008	7.12346	74.519	9.36091e-09	3.49942e-06
ENSMUSG00000021701	Plk2	1.59537	6.28466	73.8791	1.01203e-08	3.71453e-06
ENSMUSG00000053897	Slc39a8	3.77804	5.48259	76.7243	1.04912e-08	3.77108e-06
ENSMUSG00000047414	Flrt2	2.04008	6.17872	73.4645	1.0648e-08	3.77108e-06
ENSMUSG00000022091	Sorbs3	2.34265	5.14534	73.313	1.08482e-08	3.77574e-06
ENSMUSG00000013643	Lypd8	-4.28894	5.33153	77.9801	1.25402e-08	4.29065e-06
ENSMUSG00000075590	Nrbp2	1.91505	6.92602	71.9478	1.2848e-08	4.32272e-06
ENSMUSG00000021140	Pcnx	1.09098	7.67836	71.2771	1.39742e-08	4.59984e-06
ENSMUSG00000022952	Runx1	1.74655	7.35573	71.1904	1.41274e-08	4.59984e-06
ENSMUSG00000029910	Mad2l1	-1.50618	5.49089	70.8057	1.48297e-08	4.75185e-06
ENSMUSG00000041540	Sox5	2.76949	4.47546	70.6594	1.51065e-08	4.76493e-06
ENSMUSG00000027469	Tpx2	-2.32681	6.34746	72.2299	1.62873e-08	5.02626e-06
ENSMUSG00000029687	Ezh2	-1.44853	5.9904	69.9968	1.6433e-08	5.02626e-06
ENSMUSG00000032009	Sesn3	1.10577	8.8382	69.6126	1.72597e-08	5.20034e-06
ENSMUSG00000016763	Scube1	2.7235	4.98113	69.1713	1.82652e-08	5.42233e-06
ENSMUSG00000075028	Prdm11	1.16025	6.58446	68.9146	1.88792e-08	5.5234e-06
ENSMUSG00000033075	Senp1	-0.852104	7.39068	68.5613	1.97614e-08	5.69464e-06
ENSMUSG00000026683	Nuf2	-2.15825	4.33545	68.4576	2.00287e-08	5.69464e-06
ENSMUSG00000055639	Dach1	2.48427	4.93446	68.3314	2.03593e-08	5.70823e-06
ENSMUSG00000026479	Lamc2	1.15083	8.76099	67.9982	2.1261e-08	5.76928e-06
ENSMUSG00000098202	B830012L14Rik	4.76218	5.00838	72.7421	2.13933e-08	5.76928e-06
ENSMUSG00000032621	Srek1	-0.873802	7.48833	67.7669	2.19125e-08	5.76928e-06
ENSMUSG00000019942	Cdk1	-2.38845	6.17135	70.0594	2.19681e-08	5.76928e-06
ENSMUSG00000036777	Anln	-2.40733	6.22107	69.8477	2.2006e-08	5.76928e-06
ENSMUSG00000028399	Ptprd	1.50018	7.53762	67.5581	2.2519e-08	5.82809e-06
ENSMUSG00000063804	Lin28b	1.93958	5.20683	67.403	2.29814e-08	5.87248e-06
ENSMUSG00000042812	Foxf1	4.80389	3.88404	67.1574	2.37351e-08	5.98926e-06
ENSMUSG00000028207	Asph	1.18097	6.82888	66.9942	2.42506e-08	6.04379e-06
ENSMUSG00000050875	Minar2	2.71429	5.23704	66.2984	2.65887e-08	6.54569e-06
ENSMUSG00000051323	Pcdh19	2.12455	6.45906	67.1947	2.69223e-08	6.54795e-06
ENSMUSG00000042029	Ncapg2	-1.71393	6.32738	65.7822	2.84813e-08	6.84467e-06
ENSMUSG00000027692	Tnik	1.49217	6.72347	65.6262	2.90817e-08	6.90673e-06
ENSMUSG00000027641	Rbl1	-1.36857	5.95728	64.7338	3.2791e-08	7.62921e-06
ENSMUSG00000021763	BC067074	2.72855	5.70142	64.8309	3.33134e-08	7.62921e-06
ENSMUSG00000028312	Smc2	-1.76865	6.08134	64.5524	3.36059e-08	7.62921e-06
ENSMUSG00000027500	Stmn2	2.14992	6.46686	66.3323	3.37089e-08	7.62921e-06
ENSMUSG00000026491	Ahctf1	-0.956984	7.50067	64.4635	3.40134e-08	7.62921e-06
ENSMUSG00000034311	Kif4	-1.89769	5.39738	64.2971	3.47904e-08	7.71774e-06
ENSMUSG00000017466	Timp2	1.8676	6.15138	63.4557	3.90267e-08	8.5634e-06
ENSMUSG00000024548	Setbp1	1.56847	7.41196	63.3462	3.96182e-08	8.59971e-06
ENSMUSG00000021313	Ryr2	1.73721	5.46529	63.187	4.04952e-08	8.69656e-06
ENSMUSG00000085925	Rtl1	5.02369	4.97248	67.398	4.1765e-08	8.78119e-06
ENSMUSG00000038368	Focad	2.0343	5.93717	62.8996	4.21322e-08	8.78119e-06
ENSMUSG00000043753	Dmrta1	2.28684	4.83781	62.889	4.21942e-08	8.78119e-06
ENSMUSG00000030102	Itpr1	1.31517	7.23649	62.7942	4.27509e-08	8.80626e-06
ENSMUSG00000010660	Plcd1	2.14505	5.55228	62.7108	4.32473e-08	8.81729e-06
ENSMUSG00000037145	2210407C18Rik	-4.498	4.83922	66.4892	4.36781e-08	8.81729e-06
ENSMUSG00000034295	Fhod3	2.03544	5.24377	62.4741	4.46895e-08	8.93214e-06
ENSMUSG00000020646	Mboat2	2.49207	4.75868	62.1878	4.6505e-08	9.20388e-06
ENSMUSG00000028626	Col9a2	2.41962	4.44847	61.7643	4.93382e-08	9.60881e-06
ENSMUSG00000030232	Aebp2	-1.17705	8.38978	61.7405	4.9503e-08	9.60881e-06
ENSMUSG00000027993	Trim2	1.66259	5.6606	61.4168	5.18031e-08	9.94871e-06
ENSMUSG00000006931	P3h4	2.65105	4.33314	61.3572	5.22397e-08	9.94871e-06
ENSMUSG00000024538	Ppic	1.60791	5.2502	61.2848	5.27745e-08	9.95662e-06
ENSMUSG00000058756	Thra	3.42439	4.73426	60.759	5.68433e-08	1.0625e-05
ENSMUSG00000023017	Asic1	2.10873	4.17612	60.4261	5.95955e-08	1.0987e-05
ENSMUSG00000052852	Reep1	2.02874	4.78697	60.3939	5.98689e-08	1.0987e-05
ENSMUSG00000013584	Aldh1a2	3.57638	4.61998	61.2248	6.06262e-08	1.10258e-05
ENSMUSG00000047976	Kcna1	2.3639	5.24066	59.8495	6.47091e-08	1.16632e-05
ENSMUSG00000004880	Lbr	-1.26949	6.02047	59.5432	6.76182e-08	1.20103e-05
ENSMUSG00000023039	Krt7	0.994645	7.70561	59.4889	6.81482e-08	1.20103e-05
ENSMUSG00000046312	Myorg	2.61142	4.15942	59.4613	6.84193e-08	1.20103e-05
ENSMUSG00000040728	Esrp1	-0.801698	8.07666	59.3358	6.96676e-08	1.2124e-05
ENSMUSG00000053580	Tanc2	1.40818	7.27462	59.0649	7.24482e-08	1.24234e-05
ENSMUSG00000023033	Scn8a	1.39601	5.72871	59.0486	7.26189e-08	1.24234e-05
ENSMUSG00000059586	Nsmce2	-1.16081	6.19657	58.9539	7.36213e-08	1.24798e-05
ENSMUSG00000098627	4930524O08Rik	-3.18937	2.58897	58.9013	7.41851e-08	1.24798e-05
ENSMUSG00000057530	Ece1	1.62238	7.37853	58.831	7.49453e-08	1.25035e-05
ENSMUSG00000021253	Tgfb3	1.59425	5.56811	58.4108	7.96695e-08	1.31827e-05
ENSMUSG00000040856	Dlk1	5.63601	5.90245	62.6946	8.29955e-08	1.36214e-05
ENSMUSG00000020330	Hmmr	-2.5048	5.03738	58.3386	8.45907e-08	1.36961e-05
ENSMUSG00000042156	Dzip1	2.23039	5.03092	57.9131	8.56872e-08	1.36961e-05
ENSMUSG00000025758	Plk4	-1.28034	5.39839	57.9009	8.5841e-08	1.36961e-05
ENSMUSG00000042641	Rgsl1	-2.90881	2.49808	57.8649	8.62962e-08	1.36961e-05
ENSMUSG00000027661	Slc2a10	3.96021	3.57713	57.7817	8.73573e-08	1.36961e-05
ENSMUSG00000033585	Ndn	1.91055	4.90482	57.7689	8.75214e-08	1.36961e-05
ENSMUSG00000022261	Sdc2	1.46514	5.3422	57.1845	9.5404e-08	1.4717e-05
ENSMUSG00000013415	Igf2bp1	2.83321	5.25054	57.9566	9.55035e-08	1.4717e-05
ENSMUSG00000097391	Mirg	3.73152	4.42537	58.5808	9.71743e-08	1.4861e-05
ENSMUSG00000034675	Dbn1	2.76458	5.75054	57.3007	1.13539e-07	1.72331e-05
ENSMUSG00000017146	Brca1	-1.43511	5.6446	55.8473	1.165e-07	1.75506e-05
ENSMUSG00000029455	Aldh2	1.71854	5.59107	55.6166	1.20626e-07	1.80377e-05
ENSMUSG00000023055	Calcoco1	1.34608	6.62968	55.345	1.25689e-07	1.86566e-05
ENSMUSG00000038776	Ephx1	2.13883	5.52595	55.0445	1.3156e-07	1.93854e-05
ENSMUSG00000057098	Ebf1	1.02337	6.51873	54.7612	1.37369e-07	2.00947e-05
ENSMUSG00000026247	Ecel1	3.2764	6.03316	58.3482	1.43205e-07	2.0777e-05
ENSMUSG00000036202	Rif1	-1.12468	7.56873	54.4492	1.44092e-07	2.0777e-05
ENSMUSG00000020902	Ntn1	2.8462	4.51339	54.3906	1.45393e-07	2.0816e-05
ENSMUSG00000002900	Lamb1	1.66083	8.28473	55.0345	1.46991e-07	2.08582e-05
ENSMUSG00000035683	Melk	-1.68748	5.88969	54.2434	1.4872e-07	2.08582e-05
ENSMUSG00000004791	Pgf	3.04081	4.20197	54.2404	1.48788e-07	2.08582e-05
ENSMUSG00000022092	Ppp3cc	2.31385	3.85204	54.147	1.50943e-07	2.10143e-05
ENSMUSG00000018931	Natd1	1.2375	6.34015	53.8871	1.57119e-07	2.17244e-05
ENSMUSG00000030107	Usp18	-1.17574	6.83506	53.7176	1.61294e-07	2.215e-05
ENSMUSG00000018593	Sparc	3.04958	6.91212	55.1965	1.68598e-07	2.27625e-05
ENSMUSG00000032254	Kif23	-1.8765	5.54095	53.4267	1.68743e-07	2.27625e-05
ENSMUSG00000019935	Slc17a8	-3.6188	3.15676	53.4117	1.69138e-07	2.27625e-05
ENSMUSG00000002055	Spag5	-1.82849	5.49517	53.191	1.75054e-07	2.34027e-05
ENSMUSG00000028158	Mttp	-1.85463	5.18659	53.0098	1.80081e-07	2.39164e-05
ENSMUSG00000008855	Hdac5	2.07275	6.2175	53.5452	1.87663e-07	2.47079e-05
ENSMUSG00000043003	Rasef	-1.11907	6.97429	52.7185	1.88488e-07	2.47079e-05
ENSMUSG00000048960	Prex2	-3.71123	3.76779	52.625	1.91277e-07	2.49017e-05
ENSMUSG00000074342	I830077J02Rik	-2.73106	4.2357	52.7889	1.92434e-07	2.49017e-05
ENSMUSG00000041219	Arhgap11a	-1.74619	5.89204	52.3039	2.01201e-07	2.58703e-05
ENSMUSG00000033880	Lgals3bp	1.15342	7.37752	52.1981	2.04592e-07	2.61399e-05
ENSMUSG00000039842	Mcph1	-1.56467	5.04935	51.8649	2.15685e-07	2.73838e-05
ENSMUSG00000041189	Chrnb1	1.64928	5.35634	51.667	2.22582e-07	2.80829e-05
ENSMUSG00000039713	Plekhg5	1.47017	5.49173	51.561	2.26372e-07	2.83837e-05
ENSMUSG00000001435	Col18a1	2.32657	6.96998	52.0893	2.55831e-07	3.1472e-05
ENSMUSG00000026490	Cdc42bpa	0.946749	6.89778	50.7719	2.56902e-07	3.1472e-05
ENSMUSG00000024542	Cep192	-0.85271	6.95439	50.7663	2.57134e-07	3.1472e-05
ENSMUSG00000030067	Foxp1	1.49277	7.07965	50.7638	2.57239e-07	3.1472e-05
ENSMUSG00000039081	Zfp503	2.12053	5.32302	50.7041	2.59728e-07	3.15043e-05
ENSMUSG00000028456	Unc13b	1.98182	5.9638	51.2318	2.60624e-07	3.15043e-05
ENSMUSG00000025081	Tdrd1	1.50012	4.43909	50.3282	2.76014e-07	3.31021e-05
ENSMUSG00000000861	Bcl11a	1.17418	6.5016	50.3035	2.77122e-07	3.31021e-05
ENSMUSG00000015846	Rxra	1.33248	7.39074	50.1765	2.82896e-07	3.35931e-05
ENSMUSG00000020473	Aebp1	1.87985	5.53942	50.112	2.85876e-07	3.37484e-05
ENSMUSG00000007989	Fzd3	1.95904	6.70663	51.1268	2.90911e-07	3.41432e-05
ENSMUSG00000030551	Nr2f2	2.44415	4.93818	49.7739	3.02083e-07	3.52494e-05
ENSMUSG00000037482	Erv3	-3.01155	4.8005	51.2881	3.05919e-07	3.53187e-05
ENSMUSG00000015880	Ncapg	-2.10292	4.95857	49.6916	3.06175e-07	3.53187e-05
ENSMUSG00000031586	Rbpms	-0.72661	7.02463	49.6518	3.08174e-07	3.53472e-05
ENSMUSG00000035969	Rusc2	2.38513	4.33393	49.5072	3.15564e-07	3.58401e-05
ENSMUSG00000030894	Tpp1	0.849556	6.36656	49.4984	3.16022e-07	3.58401e-05
ENSMUSG00000030911	Zp2	-3.10249	5.49402	52.6374	3.18239e-07	3.58899e-05
ENSMUSG00000041482	Piezo2	3.00114	5.37194	51.6111	3.24177e-07	3.63565e-05
ENSMUSG00000039193	Nlrc4	-2.2622	3.74421	49.286	3.27245e-07	3.64978e-05
ENSMUSG00000021215	Net1	-0.865221	6.80494	49.1758	3.33238e-07	3.66196e-05
ENSMUSG00000061048	Cdh3	1.35563	7.35863	49.1743	3.33323e-07	3.66196e-05
ENSMUSG00000051790	Nlgn2	2.3943	5.81715	49.1194	3.36352e-07	3.66196e-05
ENSMUSG00000028003	Lrat	-3.24449	4.10166	50.1466	3.36906e-07	3.66196e-05
ENSMUSG00000038679	Trps1	1.34282	7.10457	49.1004	3.37408e-07	3.66196e-05
ENSMUSG00000031004	Mki67	-2.13497	8.46168	51.6395	3.57582e-07	3.84088e-05
ENSMUSG00000019831	Wasf1	2.75378	4.03983	48.7474	3.57698e-07	3.84088e-05
ENSMUSG00000043531	Sorcs1	2.89352	5.86653	51.681	3.67005e-07	3.91427e-05
ENSMUSG00000004872	Pax3	4.42982	3.59878	48.5697	3.68411e-07	3.91427e-05
ENSMUSG00000040549	Ckap5	-0.957528	8.056	48.3955	3.79252e-07	4.00836e-05
ENSMUSG00000071847	Apcdd1	2.01334	5.48489	48.3151	3.84366e-07	4.04125e-05
ENSMUSG00000042046	Dstyk	1.01542	6.33922	48.2623	3.87771e-07	4.05592e-05
ENSMUSG00000039145	Camk1d	2.08398	5.40007	48.2254	3.90171e-07	4.05999e-05
ENSMUSG00000027699	Ect2	-1.72265	6.2492	48.7203	3.96064e-07	4.08121e-05
ENSMUSG00000028957	Per3	1.37426	6.23456	48.1328	3.96254e-07	4.08121e-05
ENSMUSG00000037544	Dlgap5	-2.1571	4.791	47.8812	4.13322e-07	4.21683e-05
ENSMUSG00000027684	Mecom	1.63341	5.13809	47.8772	4.13599e-07	4.21683e-05
ENSMUSG00000001802	Lrp3	3.95523	3.53641	47.7662	4.21384e-07	4.25797e-05
ENSMUSG00000030495	Slc7a10	3.67318	3.256	47.7596	4.21852e-07	4.25797e-05
ENSMUSG00000001120	Pcbp3	1.67373	4.31635	47.6955	4.26428e-07	4.26474e-05
ENSMUSG00000051343	Rab11fip5	2.39098	5.20677	47.691	4.26749e-07	4.26474e-05
ENSMUSG00000043301	Kcnj6	3.00532	3.66801	47.6029	4.33135e-07	4.30724e-05
ENSMUSG00000052854	Nrk	2.57187	4.92163	48.6231	4.47618e-07	4.42944e-05
ENSMUSG00000020432	Tcn2	1.30579	5.86506	46.9028	4.87682e-07	4.80236e-05
ENSMUSG00000045328	Cenpe	-2.04544	5.69162	47.6426	5.01811e-07	4.89973e-05
ENSMUSG00000027624	Epb41l1	2.05345	5.9836	46.7281	5.02424e-07	4.89973e-05
ENSMUSG00000031353	Rbbp7	-1.00468	7.17552	46.5949	5.13991e-07	4.97146e-05
ENSMUSG00000078773	Rad54b	-1.78239	4.205	46.5818	5.15145e-07	4.97146e-05
ENSMUSG00000022755	Adgrg7	-4.74554	4.31387	49.3569	5.17532e-07	4.97146e-05
ENSMUSG00000025154	Arhgap19	-1.70093	5.00801	46.5312	5.1963e-07	4.97146e-05
ENSMUSG00000022314	Rad21	-0.821737	7.93505	46.4265	5.29031e-07	5.02576e-05
ENSMUSG00000005533	Igf1r	0.748765	8.86961	46.4127	5.30286e-07	5.02576e-05
ENSMUSG00000022114	Spry2	-1.10649	6.33109	46.3176	5.3901e-07	5.06329e-05
ENSMUSG00000055027	Smyd1	3.59808	3.37211	46.3149	5.39262e-07	5.06329e-05
ENSMUSG00000099906	Gm28653	4.45825	2.43251	46.2826	5.42261e-07	5.06788e-05
ENSMUSG00000034998	Foxn2	-1.06341	5.82216	46.2284	5.47336e-07	5.09174e-05
ENSMUSG00000025855	Prkar1b	3.07002	3.93922	46.1616	5.53673e-07	5.12706e-05
ENSMUSG00000044201	Cdc25c	-2.54849	4.79588	46.5574	5.76843e-07	5.31723e-05
ENSMUSG00000090386	Mir99ahg	1.40407	5.23382	45.787	5.90656e-07	5.4198e-05
ENSMUSG00000020914	Top2a	-2.21225	7.89108	48.3094	6.16228e-07	5.62887e-05
ENSMUSG00000019124	Scrn1	2.37256	4.51889	45.4555	6.25625e-07	5.68896e-05
ENSMUSG00000027067	Ssrp1	-0.825816	6.82683	45.382	6.3369e-07	5.73646e-05
ENSMUSG00000006649	Nphs1	5.84474	3.8994	47.7533	6.53011e-07	5.88497e-05
ENSMUSG00000027555	Car13	2.06709	5.05338	45.1371	6.61348e-07	5.93361e-05
ENSMUSG00000071176	Arhgef10	1.16518	6.99494	44.9872	6.78921e-07	6.06433e-05
ENSMUSG00000028909	Ptpru	1.62677	5.87481	44.94	6.84568e-07	6.08783e-05
ENSMUSG00000028173	Wls	1.10958	7.64223	44.8005	7.01523e-07	6.21125e-05
ENSMUSG00000039230	Tbcd	-0.740877	7.47042	44.7257	7.10811e-07	6.266e-05
ENSMUSG00000026605	Cenpf	-2.18489	6.6697	47.0692	7.15012e-07	6.27563e-05
ENSMUSG00000063919	Srrm4	2.87826	3.12834	44.6646	7.18499e-07	6.27894e-05
ENSMUSG00000030768	Disp1	1.61371	6.81606	44.8387	7.24119e-07	6.30077e-05
ENSMUSG00000033847	Pla2g4c	-3.65105	4.17204	45.21	7.3725e-07	6.36064e-05
ENSMUSG00000033278	Ptprm	1.40228	5.20802	44.518	7.37301e-07	6.36064e-05
ENSMUSG00000021638	Ocln	-1.00877	5.90622	44.3892	7.54271e-07	6.47935e-05
ENSMUSG00000026249	Serpine2	1.85554	6.27966	44.8431	7.66607e-07	6.55741e-05
ENSMUSG00000029156	Sgcb	1.39021	4.51891	44.0898	7.9535e-07	6.77457e-05
ENSMUSG00000027318	Adam33	2.02494	5.01194	44.0449	8.01717e-07	6.80011e-05
ENSMUSG00000027306	Nusap1	-1.90925	5.23541	44.1071	8.05732e-07	6.80557e-05
ENSMUSG00000033952	Aspm	-1.96207	7.31127	46.107	8.36056e-07	7.03228e-05
ENSMUSG00000025223	Ldb1	1.04163	6.5104	43.7358	8.47107e-07	7.09451e-05
ENSMUSG00000028532	Cachd1	1.21408	7.34087	43.7135	8.50484e-07	7.09451e-05
ENSMUSG00000040009	Gnaz	6.98185	2.02519	46.3915	8.54936e-07	7.1023e-05
ENSMUSG00000087266	Gm15991	2.21043	4.16366	43.6288	8.6345e-07	7.14364e-05
ENSMUSG00000047409	Ctdspl	1.67908	5.67531	43.4947	8.84432e-07	7.26908e-05
ENSMUSG00000020376	Rnf130	1.69133	4.94204	43.4637	8.89363e-07	7.26908e-05
ENSMUSG00000039239	Tgfb2	1.49472	6.86509	44.0409	8.89416e-07	7.26908e-05
ENSMUSG00000026739	Bmi1	1.30845	5.61705	43.4238	8.9574e-07	7.28097e-05
ENSMUSG00000033102	Cdc14b	-1.04895	7.40628	43.4011	8.99408e-07	7.28097e-05
ENSMUSG00000038775	Vill	2.15106	5.04246	43.3869	9.0169e-07	7.28097e-05
ENSMUSG00000043487	Acot6	1.89535	3.63266	43.2977	9.16254e-07	7.36909e-05
ENSMUSG00000016262	Sertad4	2.87296	4.88223	43.474	9.24706e-07	7.40756e-05
ENSMUSG00000039954	Stk32a	1.63299	3.73502	43.1706	9.37458e-07	7.48003e-05
ENSMUSG00000026833	Olfm1	1.94436	4.93925	43.1032	9.48903e-07	7.54153e-05
ENSMUSG00000029090	Adgra3	1.16412	6.22038	43.0766	9.53476e-07	7.54817e-05
ENSMUSG00000063632	Sox11	2.54383	5.21331	43.9324	9.65198e-07	7.61112e-05
ENSMUSG00000051043	Gprc5c	1.78265	6.08728	42.9799	9.74347e-07	7.63075e-05
ENSMUSG00000062785	Kcnc3	2.66295	3.55747	42.9515	9.75248e-07	7.63075e-05
ENSMUSG00000023886	Smoc2	2.00536	7.23828	44.8928	9.82559e-07	7.65827e-05
ENSMUSG00000001119	Col6a1	2.36108	7.25493	44.8386	1.02195e-06	7.88387e-05
ENSMUSG00000034349	Smc4	-1.32983	5.97351	42.6906	1.02244e-06	7.88387e-05
ENSMUSG00000020608	Smc6	-0.897393	6.49114	42.6863	1.02322e-06	7.88387e-05
ENSMUSG00000021377	Dek	-1.12269	6.21261	42.6274	1.03423e-06	7.93843e-05
ENSMUSG00000030978	Rrm1	-1.33223	6.80668	42.5934	1.04064e-06	7.95737e-05
ENSMUSG00000005802	Slc30a4	1.12175	5.87727	42.521	1.05443e-06	8.03235e-05
ENSMUSG00000024660	Incenp	-1.48565	6.10125	42.3964	1.07862e-06	8.18572e-05
ENSMUSG00000021061	Sptb	1.43259	6.8061	42.3726	1.08782e-06	8.216e-05
ENSMUSG00000027007	Itprid2	0.824008	7.63148	42.3177	1.09422e-06	8.216e-05
ENSMUSG00000035762	Tmem161b	-0.913969	5.9503	42.3147	1.09482e-06	8.216e-05
ENSMUSG00000031565	Fgfr1	2.87229	5.66913	42.8165	1.10467e-06	8.25927e-05
ENSMUSG00000049115	Agtr1a	4.85453	2.37988	42.1024	1.13815e-06	8.47817e-05
ENSMUSG00000020846	Rflnb	2.12426	5.60373	41.8786	1.18584e-06	8.80094e-05
ENSMUSG00000038132	Rbm24	2.81489	5.10679	43.3383	1.19097e-06	8.80665e-05
ENSMUSG00000038602	Slc35f1	1.82366	4.20699	41.828	1.19691e-06	8.81827e-05
ENSMUSG00000034206	Polq	-1.76199	4.76899	41.7501	1.21421e-06	8.91321e-05
ENSMUSG00000027379	Bub1	-2.00226	4.89489	41.6416	1.23873e-06	9.06024e-05
ENSMUSG00000033436	Armcx2	1.37786	5.97208	41.4549	1.2822e-06	9.31084e-05
ENSMUSG00000097850	Mir205hg	2.05952	5.48862	41.4467	1.28414e-06	9.31084e-05
ENSMUSG00000041556	Fbxo2	2.02575	4.36103	41.4354	1.28683e-06	9.31084e-05
ENSMUSG00000037400	Atp11b	-0.785671	7.42265	41.1604	1.35417e-06	9.75951e-05
ENSMUSG00000022231	Sema5a	2.22094	6.01989	42.2792	1.35851e-06	9.75951e-05
ENSMUSG00000028351	Brinp1	1.44735	5.87736	41.0821	1.37402e-06	9.83595e-05
ENSMUSG00000021536	Adcy2	2.04341	5.25583	41.0179	1.39055e-06	9.91907e-05
ENSMUSG00000049658	Bdp1	-0.742503	7.22139	40.9784	1.40083e-06	9.95727e-05
ENSMUSG00000057406	Nsd2	-1.04253	7.45191	40.8767	1.42765e-06	0.000101122
ENSMUSG00000024451	Arap3	3.60164	3.60076	40.6449	1.49091e-06	0.000104988
ENSMUSG00000022360	Atad2	-1.74795	6.35897	41.5786	1.49262e-06	0.000104988
ENSMUSG00000027326	Knl1	-2.47846	5.46538	42.3135	1.49961e-06	0.000105113
ENSMUSG00000027894	Slc6a17	2.71481	5.42029	41.3859	1.50885e-06	0.000105395
ENSMUSG00000034656	Cacna1a	1.67346	6.42323	41.1537	1.55892e-06	0.000108517
ENSMUSG00000001665	Gstt3	1.16567	5.32747	40.3726	1.56917e-06	0.000108855
ENSMUSG00000020876	Snx11	-1.12	6.0133	40.3052	1.58921e-06	0.000109868
ENSMUSG00000026208	Des	2.43644	6.29903	42.494	1.60493e-06	0.000110576
ENSMUSG00000020715	Ern1	1.15709	6.73904	40.1604	1.63323e-06	0.000112143
ENSMUSG00000002748	Baz1b	-0.670339	7.62718	40.1379	1.64016e-06	0.000112149
ENSMUSG00000044288	Cnr1	3.08938	4.61061	41.2593	1.64443e-06	0.000112149
ENSMUSG00000025268	Maged2	1.24789	6.30374	39.8799	1.7223e-06	0.000117064
ENSMUSG00000021556	Golm1	1.30826	4.29825	39.8349	1.73706e-06	0.000117671
ENSMUSG00000037664	Cdkn1c	1.86772	6.84953	41.5068	1.77648e-06	0.000119939
ENSMUSG00000026872	Zeb2	1.50622	6.38873	40.1691	1.79095e-06	0.000120513
ENSMUSG00000032400	Zwilch	-1.88586	4.61796	39.6493	1.79947e-06	0.000120684
ENSMUSG00000067872	Ccdc87	-2.90205	3.7311	39.6519	1.8142e-06	0.000120926
ENSMUSG00000033581	Igf2bp2	1.83882	5.94425	40.0906	1.81506e-06	0.000120926
ENSMUSG00000075592	Nynrin	2.21766	6.70405	41.1979	1.82212e-06	0.000120997
ENSMUSG00000049420	Tmem200a	2.89839	3.50142	39.4214	1.87943e-06	0.000124393
ENSMUSG00000037235	Mxd4	0.824378	6.86238	39.2353	1.94762e-06	0.000128486
ENSMUSG00000022322	Shcbp1	-2.03668	4.50819	39.1793	1.96867e-06	0.000129451
ENSMUSG00000031635	Anxa10	-3.03896	3.4485	39.144	2.0073e-06	0.000131563
ENSMUSG00000041801	Phlda3	1.50764	5.91793	38.9491	2.05777e-06	0.000133852
ENSMUSG00000032306	Mpi	-1.03909	5.73883	38.9383	2.06207e-06	0.000133852
ENSMUSG00000038060	Dlec1	2.88945	3.78161	38.9381	2.06211e-06	0.000133852
ENSMUSG00000033149	Phldb2	1.98409	6.10209	39.3131	2.0755e-06	0.000134289
ENSMUSG00000020493	Prr11	-1.20549	5.45167	38.8351	2.10351e-06	0.000135666
ENSMUSG00000008734	Gprc5b	1.73988	5.32364	38.7162	2.15238e-06	0.000138376
ENSMUSG00000029185	Fam114a1	1.50755	4.74907	38.6203	2.19272e-06	0.000140522
ENSMUSG00000001249	Hpn	1.25391	4.93588	38.4232	2.27818e-06	0.000145537
ENSMUSG00000030203	Dusp16	-0.805649	7.68511	38.3983	2.28927e-06	0.000145784
ENSMUSG00000042489	Clspn	-1.96138	4.45777	38.3789	2.2979e-06	0.000145823
ENSMUSG00000061576	Dpp6	2.75536	4.87317	38.3646	2.30433e-06	0.000145823
ENSMUSG00000030619	Eed	-1.53932	4.46563	38.3427	2.31413e-06	0.000145986
ENSMUSG00000022594	Lynx1	2.05836	4.90118	38.3102	2.32885e-06	0.000146456
ENSMUSG00000043760	Pkhd1	2.50893	4.81868	38.8784	2.34705e-06	0.000147143
ENSMUSG00000030246	Ldhb	0.896479	6.46848	38.2346	2.36338e-06	0.000147708
ENSMUSG00000026817	Ak1	1.8496	4.4102	38.1363	2.40917e-06	0.000149915
ENSMUSG00000026175	Vil1	-1.491	4.56213	38.127	2.41355e-06	0.000149915
ENSMUSG00000024068	Spast	-0.799023	6.79581	38.0107	2.46904e-06	0.000152891
ENSMUSG00000032875	Arhgef17	1.10226	7.64484	37.9885	2.47983e-06	0.00015309
ENSMUSG00000110697	Gm31718	-1.75624	3.04725	37.9328	2.50702e-06	0.000153959
ENSMUSG00000024056	Ndc80	-1.82665	3.97155	37.9284	2.50917e-06	0.000153959
ENSMUSG00000069806	Cacng7	2.33678	3.98643	37.8856	2.53033e-06	0.000154787
ENSMUSG00000038777	Sema6c	1.65487	4.45412	37.8497	2.54819e-06	0.000155409
ENSMUSG00000028226	Mmp16	3.42265	3.44701	37.7705	2.58813e-06	0.000157363
ENSMUSG00000025969	Nrp2	2.0697	7.88451	39.8404	2.59933e-06	0.000157363
ENSMUSG00000007659	Bcl2l1	-0.9782	6.55039	37.7402	2.60362e-06	0.000157363
ENSMUSG00000041889	Shisa4	2.43945	5.18151	38.4036	2.62652e-06	0.000158273
ENSMUSG00000033209	Ttc28	1.24383	6.90088	37.6516	2.64941e-06	0.000159177
ENSMUSG00000040209	Zfp704	1.84467	6.93199	38.4596	2.71757e-06	0.000162788
ENSMUSG00000027203	Dut	-1.57605	5.11208	37.4746	2.74347e-06	0.000163853
ENSMUSG00000040852	Plekhh2	2.23805	4.82349	37.4731	2.76327e-06	0.000164549
ENSMUSG00000040972	Igsf21	3.29728	5.12268	39.4572	2.78499e-06	0.000165004
ENSMUSG00000026586	Prrx1	4.84113	5.71796	39.2301	2.78726e-06	0.000165004
ENSMUSG00000033295	Ptprf	1.01508	8.88802	37.3072	2.83587e-06	0.000167391
ENSMUSG00000036620	Mgat4b	1.09665	5.61206	37.1527	2.92406e-06	0.000172071
ENSMUSG00000037111	Setd7	1.07805	6.97406	37.1387	2.9322e-06	0.000172071
ENSMUSG00000062210	Tnfaip8	-0.883173	6.62038	37.0928	2.95911e-06	0.000173146
ENSMUSG00000032744	Heyl	2.37201	6.05394	38.6946	3.00554e-06	0.000175355
ENSMUSG00000018362	Kpna2	-1.83125	3.32747	36.9503	3.04423e-06	0.000177101
ENSMUSG00000034586	Hid1	1.93668	4.78448	36.9031	3.07297e-06	0.000178259
ENSMUSG00000058297	Spock2	1.47897	8.3646	37.7835	3.09073e-06	0.000178648
ENSMUSG00000018865	Sult4a1	3.58166	2.62188	36.8507	3.10527e-06	0.000178648
ENSMUSG00000027829	Ccnl1	-0.794018	6.67359	36.8456	3.10844e-06	0.000178648
ENSMUSG00000032911	Cspg4	1.57961	6.29057	37.573	3.11507e-06	0.000178648
ENSMUSG00000028068	Iqgap3	-1.99291	6.59277	38.4721	3.15151e-06	0.000180225
ENSMUSG00000015749	Anp32e	-1.05996	6.82787	36.7613	3.16125e-06	0.000180272
ENSMUSG00000037572	Wdhd1	-1.82211	4.72752	36.7393	3.17518e-06	0.000180556
ENSMUSG00000031561	Tenm3	0.992071	8.05416	36.7215	3.18646e-06	0.000180689
ENSMUSG00000105975	Gm42609	3.93663	3.18637	36.6999	3.20029e-06	0.000180964
ENSMUSG00000059493	Nhs	1.78348	6.15599	36.9499	3.21656e-06	0.000181376
ENSMUSG00000041498	Kif14	-1.93659	5.05246	36.8434	3.2521e-06	0.00018287
ENSMUSG00000019843	Fyn	1.35609	5.38639	36.5799	3.27815e-06	0.000183822
ENSMUSG00000035498	Cdcp1	-0.726063	8.54348	36.5165	3.32012e-06	0.00018566
ENSMUSG00000022994	Adcy6	0.920252	6.57166	36.4995	3.33148e-06	0.000185781
ENSMUSG00000005124	Ccn4	1.81073	4.57112	36.4741	3.34854e-06	0.000186218
ENSMUSG00000042439	Zfp532	2.05906	5.89914	36.9975	3.37274e-06	0.000187048
ENSMUSG00000028024	Enpep	2.82326	5.89376	38.1118	3.50934e-06	0.000194091
ENSMUSG00000033327	Tnxb	1.6738	6.34013	37.0103	3.56091e-06	0.000196157
ENSMUSG00000034317	Trim59	-1.6701	5.39556	36.2692	3.56614e-06	0.000196157
ENSMUSG00000006005	Tpr	-0.665095	7.97216	36.1248	3.59269e-06	0.00019674
ENSMUSG00000048865	Arhgap30	-1.93914	4.41151	36.12	3.59622e-06	0.00019674
ENSMUSG00000041592	Sdk2	2.13273	6.6376	36.9154	3.7043e-06	0.000202105
ENSMUSG00000074934	Grem1	1.71606	6.76245	37.3594	3.7391e-06	0.000203453
ENSMUSG00000038301	Snx10	-1.16895	7.26428	35.8689	3.82144e-06	0.000207375
ENSMUSG00000062760	Shisal1	2.43976	5.81537	37.1927	3.98034e-06	0.000214946
ENSMUSG00000012443	Kif11	-2.16296	6.23813	37.384	3.9901e-06	0.000214946
ENSMUSG00000001027	Scn4a	1.88595	5.51643	36.3015	3.99291e-06	0.000214946
ENSMUSG00000000753	Serpinf1	2.55695	5.06433	35.7092	4.06072e-06	0.000218016
ENSMUSG00000042607	Asb4	7.45805	3.48872	37.3745	4.09525e-06	0.000219286
ENSMUSG00000019726	Lyst	-0.870584	8.10191	35.4625	4.11048e-06	0.000219519
ENSMUSG00000039474	Wfs1	1.93857	4.58305	35.439	4.13033e-06	0.000219997
ENSMUSG00000045991	Onecut2	2.22655	4.84336	35.9464	4.238e-06	0.000225138
ENSMUSG00000025586	Cpeb1	2.48915	4.39402	35.5984	4.34215e-06	0.000230066
ENSMUSG00000046079	Lrrc8d	1.00447	6.17087	35.1392	4.3923e-06	0.000232114
ENSMUSG00000028496	Mllt3	2.0465	5.60966	35.3233	4.44725e-06	0.000234404
ENSMUSG00000026566	Mpzl1	1.0871	5.72332	35.0504	4.47324e-06	0.00023516
ENSMUSG00000027016	Zfp385b	2.80621	4.63754	35.1525	4.52301e-06	0.000237159
ENSMUSG00000022708	Zbtb20	0.740767	8.18867	34.9372	4.57887e-06	0.000239466
ENSMUSG00000029093	Sorcs2	1.22386	6.89669	34.9246	4.59083e-06	0.000239471
ENSMUSG00000027495	Fam210b	1.1619	5.06567	34.8778	4.63545e-06	0.000240591
ENSMUSG00000053930	Shisa6	2.0071	4.79079	34.8683	4.64452e-06	0.000240591
ENSMUSG00000000253	Gmpr	1.13435	5.50398	34.8646	4.64806e-06	0.000240591
ENSMUSG00000019539	Rcn3	2.35482	4.71664	34.8037	4.70695e-06	0.000242377
ENSMUSG00000043557	Mdga1	3.07806	6.16832	36.0397	4.71774e-06	0.000242377
ENSMUSG00000001663	Gstt1	2.16246	4.50944	34.7918	4.71859e-06	0.000242377
ENSMUSG00000024736	Tmem132a	1.23992	6.27207	34.7356	4.77381e-06	0.000244591
ENSMUSG00000026944	Abca2	1.05969	7.10542	34.6957	4.81344e-06	0.000245412
ENSMUSG00000115975	Gm49526	3.10652	2.31149	34.695	4.81415e-06	0.000245412
ENSMUSG00000004099	Dnmt1	-0.955702	7.69113	34.6466	4.86274e-06	0.000247265
ENSMUSG00000039376	Synpo2l	2.66289	2.93174	34.63	4.87949e-06	0.000247493
ENSMUSG00000028614	Ndc1	-1.55515	5.60748	34.6025	4.91562e-06	0.000248701
ENSMUSG00000037362	Ccn3	2.82161	4.63897	34.7691	4.95345e-06	0.000249988
ENSMUSG00000057716	Tmem178b	1.62722	3.8875	34.5044	5.00852e-06	0.000252137
ENSMUSG00000039199	Zdhhc1	1.35026	5.13191	34.4417	5.07428e-06	0.000254812
ENSMUSG00000038047	Haus6	-1.21195	5.26611	34.3864	5.13302e-06	0.000257122
ENSMUSG00000003309	Ap1m2	-0.997149	5.73138	34.3617	5.15958e-06	0.000257813
ENSMUSG00000036768	Kif15	-1.93377	5.93301	35.4556	5.2295e-06	0.000260661
ENSMUSG00000004897	Hdgf	-0.777436	7.0041	34.2729	5.25608e-06	0.000261341
ENSMUSG00000054814	Usp46	1.12985	5.31591	34.2365	5.29623e-06	0.00026269
ENSMUSG00000000028	Cdc45	-1.55783	4.28937	34.1245	5.4217e-06	0.000268255
ENSMUSG00000021171	Esyt2	-0.718059	7.59019	34.1041	5.44495e-06	0.000268746
ENSMUSG00000029814	Igf2bp3	1.28552	5.57105	34.0673	5.48715e-06	0.000270168
ENSMUSG00000021728	Emb	1.25635	5.29822	33.995	5.57094e-06	0.000273627
ENSMUSG00000006715	Gmnn	-1.62686	4.08398	33.9478	5.62651e-06	0.000275686
ENSMUSG00000041147	Brca2	-0.844188	5.84971	33.9282	5.64963e-06	0.000276148
ENSMUSG00000032368	Zic1	4.14542	2.39668	33.7889	5.81769e-06	0.000283645
ENSMUSG00000018672	Copz2	1.44552	4.6394	33.778	5.83111e-06	0.000283645
ENSMUSG00000040562	Gstm2	2.76646	3.51547	33.7281	5.89283e-06	0.000285958
ENSMUSG00000019478	Rab4a	1.76529	3.92326	33.7054	5.9211e-06	0.000286592
ENSMUSG00000019846	Lama4	1.00908	6.95763	33.6948	5.93429e-06	0.000286592
ENSMUSG00000060147	Serpinb6a	-0.837422	6.46017	33.6727	5.96202e-06	0.000287244
ENSMUSG00000024942	Capn1	1.10238	7.08724	33.6018	6.05202e-06	0.000290575
ENSMUSG00000033306	Lpp	0.727983	9.37127	33.5956	6.05995e-06	0.000290575
ENSMUSG00000031075	Ano1	1.91286	5.43121	34.144	6.10082e-06	0.000291291
ENSMUSG00000020649	Rrm2	-1.93143	5.94475	34.7462	6.10373e-06	0.000291291
ENSMUSG00000035024	Ncapd3	-0.889782	6.54077	33.5036	6.17917e-06	0.000294196
ENSMUSG00000032221	Mns1	-1.87696	3.18691	33.4342	6.27072e-06	0.000297728
ENSMUSG00000117775	Gm50462	1.88032	4.40145	33.425	6.28286e-06	0.000297728
ENSMUSG00000000126	Wnt9a	4.07715	2.79012	33.4052	6.30933e-06	0.000298282
ENSMUSG00000075151	Olfr1136	-4.71948	1.0832	42.1151	6.33768e-06	0.000298922
ENSMUSG00000028358	Zfp618	1.13951	6.89597	33.3702	6.35646e-06	0.000299109
ENSMUSG00000030671	Pde3b	1.32289	4.62548	33.3559	6.37576e-06	0.00029932
ENSMUSG00000021198	Unc79	2.44003	6.29657	34.904	6.40931e-06	0.000299394
ENSMUSG00000024940	Ltbp3	1.56037	7.3235	33.9567	6.41082e-06	0.000299394
ENSMUSG00000031448	Adprhl1	-3.16686	2.54715	33.322	6.42183e-06	0.000299394
ENSMUSG00000026355	Mcm6	-1.55455	6.67962	34.0839	6.46716e-06	0.000299434
ENSMUSG00000094686	Ccl21a	1.28748	4.00717	33.2864	6.47062e-06	0.000299434
ENSMUSG00000003518	Dusp3	1.55197	3.81307	33.2824	6.47611e-06	0.000299434
ENSMUSG00000001228	Uhrf1	-1.22353	7.12837	33.4855	6.50393e-06	0.000299434
ENSMUSG00000074345	Tnfaip8l3	-2.22761	2.53316	33.2509	6.51969e-06	0.000299434
ENSMUSG00000092035	Peg10	6.44792	6.58813	37.0549	6.5287e-06	0.000299434
ENSMUSG00000036661	Dennd3	1.24083	5.23735	33.2437	6.52966e-06	0.000299434
ENSMUSG00000079293	Clec7a	-2.75041	2.49681	33.2274	6.55227e-06	0.000299434
ENSMUSG00000022033	Pbk	-2.42146	3.92845	33.2246	6.5562e-06	0.000299434
ENSMUSG00000017493	Igfbp4	1.26573	6.24471	33.0909	6.74575e-06	0.000307396
ENSMUSG00000102747	Gm37602	6.89568	1.73636	34.7571	6.76173e-06	0.00030743
ENSMUSG00000037855	Zfp365	1.87002	4.19809	33.067	6.78029e-06	0.000307581
ENSMUSG00000026458	Ppfia4	1.25306	5.07993	33.0355	6.82601e-06	0.00030877
ENSMUSG00000022421	Nptxr	2.45717	6.07587	34.0316	6.83708e-06	0.00030877
ENSMUSG00000026083	Eif5b	-0.602916	6.71078	33.0106	6.86239e-06	0.000309221
ENSMUSG00000024067	Dpy30	-1.10676	4.66928	32.9756	6.91395e-06	0.000310851
ENSMUSG00000008153	Clstn3	2.20638	3.6611	32.7935	7.18905e-06	0.000322501
ENSMUSG00000027312	Atrn	0.650249	7.50258	32.7495	7.25718e-06	0.000324835
ENSMUSG00000053552	Ebf4	1.87579	3.86886	32.7094	7.32008e-06	0.000326568
ENSMUSG00000040648	Ppip5k2	-0.73926	7.76362	32.7042	7.32825e-06	0.000326568
ENSMUSG00000033174	Mgll	1.50262	7.31346	33.7882	7.36683e-06	0.000327565
ENSMUSG00000030306	Tmtc1	1.27657	6.22145	32.6257	7.45298e-06	0.000330667
ENSMUSG00000038400	Pmepa1	1.57642	5.04261	32.5942	7.50362e-06	0.000332029
ENSMUSG00000042606	Hirip3	-1.22158	4.58594	32.5765	7.53237e-06	0.000332029
ENSMUSG00000031262	Cenpi	-1.56919	4.35202	32.5761	7.53303e-06	0.000332029
ENSMUSG00000034687	Fras1	1.75173	8.21149	33.901	7.5932e-06	0.000333952
ENSMUSG00000022369	Mtbp	-1.01485	5.0283	32.4997	7.65806e-06	0.000335698
ENSMUSG00000016200	Syt14	1.24975	5.07142	32.4948	7.66616e-06	0.000335698
ENSMUSG00000020427	Igfbp3	1.74545	6.4875	32.6257	7.74459e-06	0.000338398
ENSMUSG00000058135	Gstm1	2.16981	6.11709	33.9689	7.7809e-06	0.00033925
ENSMUSG00000026193	Fn1	1.56401	9.34091	33.5049	7.89642e-06	0.00034309
ENSMUSG00000062866	Phactr2	1.18232	6.67308	32.3473	7.91455e-06	0.00034309
ENSMUSG00000026039	Sgo2a	-1.77882	4.00674	32.3441	7.91995e-06	0.00034309
ENSMUSG00000030528	Blm	-1.16776	4.96728	32.305	7.98718e-06	0.000345261
ENSMUSG00000024440	Pcdh12	-2.71343	2.83207	32.2433	8.09479e-06	0.000349166
ENSMUSG00000073542	Cep76	-1.20489	4.10821	32.176	8.21378e-06	0.000352839
ENSMUSG00000030346	Rad51ap1	-1.97275	3.32214	32.1754	8.21491e-06	0.000352839
ENSMUSG00000022748	Cmss1	-1.37103	4.02406	32.1494	8.26141e-06	0.000354083
ENSMUSG00000068740	Celsr2	1.55965	6.88881	32.6028	8.35117e-06	0.000357172
ENSMUSG00000019055	Plod1	1.43614	4.09697	32.0685	8.40783e-06	0.000358248
ENSMUSG00000074802	Gas2l3	-2.11778	4.65171	32.1627	8.41183e-06	0.000358248
ENSMUSG00000020092	Pald1	2.15394	4.97566	32.0462	8.4488e-06	0.000358466
ENSMUSG00000034329	Brip1	-2.14541	3.66152	32.0441	8.4527e-06	0.000358466
ENSMUSG00000041781	Cpsf2	-0.71026	6.28915	32.0346	8.47021e-06	0.000358466
ENSMUSG00000031661	Nkd1	2.40396	3.83652	31.9592	8.61033e-06	0.000363633
ENSMUSG00000033382	Trappc8	-0.568457	7.05521	31.9476	8.6322e-06	0.000363796
ENSMUSG00000052798	Nup107	-0.941392	5.50171	31.9085	8.70617e-06	0.000366149
ENSMUSG00000024238	Zeb1	2.17279	4.77108	32.041	8.78955e-06	0.000368887
ENSMUSG00000028678	Kif2c	-1.87423	5.13433	32.1067	8.81429e-06	0.000369158
ENSMUSG00000039959	Hip1	1.8538	5.38325	31.8372	8.84271e-06	0.000369581
ENSMUSG00000068680	Gm10248	-2.68209	2.69452	31.7582	8.99678e-06	0.000375244
ENSMUSG00000026828	Galnt5	1.61458	4.09974	31.7006	9.11082e-06	0.000379217
ENSMUSG00000028919	Arhgef19	2.01526	5.14511	31.6871	9.13775e-06	0.000379555
ENSMUSG00000032846	Zswim6	1.20622	5.82698	31.6473	9.21794e-06	0.0003821
ENSMUSG00000039155	Cdh26	-2.45873	2.99547	31.6146	9.28421e-06	0.000383414
ENSMUSG00000028333	Anp32b	-0.869302	6.03992	31.6108	9.29191e-06	0.000383414
ENSMUSG00000037493	Cib2	2.2485	3.59956	31.6036	9.30662e-06	0.000383414
ENSMUSG00000015957	Wnt11	1.85922	4.32056	31.544	9.42925e-06	0.000387675
ENSMUSG00000038576	Susd4	1.83443	5.13401	31.4866	9.54888e-06	0.000391795
ENSMUSG00000021838	Samd4	1.35918	4.91083	31.4474	9.63167e-06	0.000394391
ENSMUSG00000003534	Ddr1	1.14344	7.04748	31.4289	9.67089e-06	0.000395195
ENSMUSG00000025958	Creb1	-0.638456	7.33392	31.3944	9.74461e-06	0.000397403
ENSMUSG00000110185	Igip	1.3639	4.32074	31.2634	1.00303e-05	0.000408231
ENSMUSG00000029769	Ccdc136	1.99998	5.01399	31.2317	1.01008e-05	0.00041027
ENSMUSG00000006191	Cdkal1	-0.749177	6.63311	31.1715	1.02362e-05	0.000414936
ENSMUSG00000040183	Ankrd6	1.76033	6.07436	31.4395	1.0312e-05	0.000417172
ENSMUSG00000051235	Gen1	-1.57018	4.06567	31.0722	1.04637e-05	0.000421825
ENSMUSG00000079164	Tlr5	1.59295	4.33112	31.07	1.04688e-05	0.000421825
ENSMUSG00000039814	Xkr5	-1.69462	3.79431	31.0058	1.0619e-05	0.000426316
ENSMUSG00000024529	Lox	2.89189	6.47421	32.4313	1.06225e-05	0.000426316
ENSMUSG00000022756	Slc7a4	1.57981	4.13132	30.9892	1.06582e-05	0.000426409
ENSMUSG00000028573	Fggy	1.85221	3.77163	30.9854	1.06671e-05	0.000426409
ENSMUSG00000029765	Plxna4	1.41878	7.53093	31.8487	1.0711e-05	0.000427318
ENSMUSG00000068748	Ptprz1	1.152	7.33884	31.1347	1.07684e-05	0.000428759
ENSMUSG00000015501	Hivep2	1.04985	6.73786	30.8738	1.09349e-05	0.000433359
ENSMUSG00000005836	Gata6	3.41955	3.11575	30.8738	1.09351e-05	0.000433359
ENSMUSG00000040599	Mis12	-1.08038	4.76093	30.8683	1.09483e-05	0.000433359
ENSMUSG00000026235	Epha4	1.30844	6.50222	31.1526	1.09729e-05	0.000433484
ENSMUSG00000031333	Abcb7	-0.840066	6.03629	30.797	1.11235e-05	0.000438575
ENSMUSG00000068373	D430041D05Rik	3.5315	5.78128	32.0919	1.11889e-05	0.000440292
ENSMUSG00000009418	Nav1	1.59671	7.79242	31.8081	1.13251e-05	0.000444784
ENSMUSG00000002297	Dbf4	-1.65639	4.82934	30.692	1.13871e-05	0.000446098
ENSMUSG00000024556	Me2	0.927707	6.55748	30.6841	1.14072e-05	0.000446098
ENSMUSG00000031627	Irf2	-0.688542	6.62932	30.6697	1.1444e-05	0.000446098
ENSMUSG00000014602	Kif1a	1.81018	5.43356	31.1662	1.14469e-05	0.000446098
ENSMUSG00000042208	0610010F05Rik	-1.14382	5.95202	30.622	1.15666e-05	0.000449894
ENSMUSG00000110148	5830408C22Rik	-1.46625	3.82978	30.5695	1.17033e-05	0.000454335
ENSMUSG00000047534	Mis18bp1	-1.75469	4.52833	30.5055	1.18722e-05	0.000460008
ENSMUSG00000028518	Prkaa2	1.28464	6.05512	30.4817	1.19358e-05	0.000460468
ENSMUSG00000030168	Adipor2	-0.730624	7.07316	30.4813	1.19368e-05	0.000460468
ENSMUSG00000061533	Cep128	-1.26126	4.84755	30.4754	1.19525e-05	0.000460468
ENSMUSG00000024594	Prrc1	0.831414	6.63323	30.4575	1.20006e-05	0.000461224
ENSMUSG00000029338	Antxr2	-1.32084	6.03003	30.5936	1.2033e-05	0.000461224
ENSMUSG00000061578	Ksr2	1.59818	3.50462	30.4427	1.20407e-05	0.000461224
ENSMUSG00000039968	Rsbn1l	-0.6581	6.13686	30.3995	1.21578e-05	0.000464828
ENSMUSG00000032555	Topbp1	-1.13266	6.74952	30.3664	1.22487e-05	0.000467418
ENSMUSG00000024290	Rock1	-0.614976	7.49977	30.3259	1.23605e-05	0.000470797
ENSMUSG00000051855	Mest	1.72577	5.7973	30.5033	1.24826e-05	0.000474549
ENSMUSG00000039728	Slc6a5	3.38994	4.985	31.7314	1.26032e-05	0.000478236
ENSMUSG00000042198	Chchd7	1.12908	5.05743	30.2212	1.26554e-05	0.000478601
ENSMUSG00000033554	Dph5	-0.962697	5.88745	30.2159	1.26706e-05	0.000478601
ENSMUSG00000032356	Rasgrf1	-1.90538	4.81179	30.6332	1.2684e-05	0.000478601
ENSMUSG00000038127	Ccdc50	-0.794752	8.10368	30.1888	1.27481e-05	0.000480125
ENSMUSG00000006678	Pola1	-1.44227	4.90482	30.1228	1.29394e-05	0.000486419
ENSMUSG00000026930	Gpsm1	1.3735	5.04886	30.1039	1.29947e-05	0.00048759
ENSMUSG00000026185	Igfbp5	1.73212	8.43603	31.3592	1.30675e-05	0.000489414
ENSMUSG00000094584	Ms4a18	-5.50761	2.02841	30.0574	1.3132e-05	0.000490916
ENSMUSG00000020290	Xpo1	-0.877456	7.76711	30.0421	1.31774e-05	0.000491703
ENSMUSG00000041431	Ccnb1	-2.04606	4.13368	29.9742	1.33814e-05	0.000498394
ENSMUSG00000056531	Ccdc18	-1.97017	3.26196	29.9579	1.34309e-05	0.000498553
ENSMUSG00000032624	Eml4	-0.582432	7.95679	29.9566	1.3435e-05	0.000498553
ENSMUSG00000040249	Lrp1	1.34269	8.74558	30.3943	1.36126e-05	0.000503895
ENSMUSG00000038860	Garnl3	1.36133	4.89488	29.8933	1.36289e-05	0.000503895
ENSMUSG00000004040	Stat3	-0.714622	9.28781	29.8659	1.37139e-05	0.00050611
ENSMUSG00000029061	Mmp23	1.59729	5.27398	29.9776	1.37978e-05	0.000508247
ENSMUSG00000106290	Gm43429	4.7454	2.00269	29.8251	1.38416e-05	0.000508247
ENSMUSG00000002718	Cse1l	-0.936896	6.7001	29.8233	1.38473e-05	0.000508247
ENSMUSG00000022449	Adamts20	2.01276	4.54783	29.8138	1.3877e-05	0.000508414
ENSMUSG00000072980	Oip5	-1.76562	3.1825	29.7839	1.39717e-05	0.000510956
ENSMUSG00000027508	Pag1	1.25807	6.14783	29.7371	1.41765e-05	0.000517507
ENSMUSG00000024989	Cep55	-2.097	3.97665	29.6454	1.44192e-05	0.000525415
ENSMUSG00000023092	Fhl1	2.64811	4.38488	29.9147	1.45054e-05	0.000527603
ENSMUSG00000021876	Rnase4	1.59541	5.67508	29.6956	1.46293e-05	0.000530595
ENSMUSG00000028883	Sema3a	1.42158	6.14496	29.8947	1.46402e-05	0.000530595
ENSMUSG00000010342	Tex14	-1.36393	5.41868	29.5421	1.47629e-05	0.000534084
ENSMUSG00000016481	Cr1l	-0.767479	6.00393	29.5304	1.48023e-05	0.000534552
ENSMUSG00000028402	Mpdz	1.31767	6.18424	29.5018	1.48993e-05	0.000536147
ENSMUSG00000020185	E2f7	-1.97985	5.65262	30.3524	1.4922e-05	0.000536147
ENSMUSG00000031925	Maml2	1.26052	6.31829	29.4939	1.49262e-05	0.000536147
ENSMUSG00000030798	Cd37	2.26519	3.33787	29.4432	1.51004e-05	0.000541444
ENSMUSG00000068614	Actc1	5.22526	5.64302	30.8527	1.51463e-05	0.000542125
ENSMUSG00000029385	Ccng2	-0.937438	6.38811	29.4143	1.52007e-05	0.000543108
ENSMUSG00000004032	Gstm5	2.6568	3.89538	29.3463	1.54392e-05	0.000550656
ENSMUSG00000021731	Mrps30	-0.895034	5.00498	29.3381	1.54682e-05	0.000550715
ENSMUSG00000107096	Gm43597	-1.20842	4.53513	29.3211	1.55285e-05	0.000551892
ENSMUSG00000028031	Dkk2	2.32239	4.44742	29.5752	1.5574e-05	0.000552536
ENSMUSG00000035069	Oma1	-1.12568	5.58609	29.2805	1.56742e-05	0.000554377
ENSMUSG00000037788	Vopp1	-0.72848	6.7023	29.2786	1.56809e-05	0.000554377
ENSMUSG00000022580	Rhpn1	2.054	3.32005	29.2545	1.5768e-05	0.000555614
ENSMUSG00000016024	Lbp	2.4163	4.52495	29.2537	1.57709e-05	0.000555614
ENSMUSG00000073481	Mtarc2	-0.680433	6.73807	29.2453	1.58013e-05	0.000555715
ENSMUSG00000027423	Snx5	-0.714752	7.11604	29.2285	1.58621e-05	0.000556885
ENSMUSG00000039262	Prrc2b	0.695988	8.78219	29.2151	1.59113e-05	0.00055704
ENSMUSG00000065954	Tacc1	-0.578282	7.02206	29.2122	1.59217e-05	0.00055704
ENSMUSG00000024614	Tmx3	-0.866099	6.87808	29.189	1.60069e-05	0.00055905
ENSMUSG00000031605	Klhl2	-0.868827	6.18832	29.1453	1.61686e-05	0.000563724
ENSMUSG00000063704	Mapk15	1.97628	4.28028	28.943	1.69409e-05	0.00058963
ENSMUSG00000085977	Gm5970	-2.43397	3.27563	28.9328	1.6981e-05	0.000590009
ENSMUSG00000023411	Nfatc4	4.69121	4.45313	28.8862	1.71647e-05	0.000595366
ENSMUSG00000055805	Fmnl1	1.46725	4.20177	28.8697	1.72303e-05	0.000596619
ENSMUSG00000022419	Deptor	1.42364	5.84337	28.9512	1.74979e-05	0.000604245
ENSMUSG00000035390	Brsk1	1.8591	3.14178	28.8001	1.75105e-05	0.000604245
ENSMUSG00000052430	Bmpr1b	2.98089	3.92596	28.7803	1.7591e-05	0.000605085
ENSMUSG00000093460	Six3os1	4.79017	2.14642	28.7794	1.75947e-05	0.000605085
ENSMUSG00000025395	Prim1	-1.59773	3.7282	28.7675	1.76433e-05	0.000605725
ENSMUSG00000075027	4631405J19Rik	1.52615	3.97295	28.6663	1.80628e-05	0.00061849
ENSMUSG00000048922	Cdca2	-2.10354	4.87282	29.1417	1.80764e-05	0.00061849
ENSMUSG00000032940	Rbm11	2.52028	2.64	28.6361	1.81897e-05	0.000621313
ENSMUSG00000048078	Tenm4	1.66267	7.40996	29.2143	1.84213e-05	0.000627436
ENSMUSG00000031161	Hdac6	0.843347	6.10618	28.5795	1.84311e-05	0.000627436
ENSMUSG00000036915	Kirrel2	3.8517	3.25537	29.1355	1.84833e-05	0.000628154
ENSMUSG00000039007	Cpq	1.23718	4.89342	28.4934	1.88046e-05	0.000637996
ENSMUSG00000038594	Cep85l	1.78176	4.04951	28.4419	1.90316e-05	0.000644616
ENSMUSG00000064023	Klk8	1.88276	3.67759	28.3984	1.92261e-05	0.000650113
ENSMUSG00000066324	Impad1	0.630789	7.83808	28.3523	1.94341e-05	0.000656047
ENSMUSG00000010064	Slc38a3	2.00955	4.90552	28.3733	1.95035e-05	0.000656429
ENSMUSG00000032212	Sltm	-0.751968	7.19644	28.3306	1.95331e-05	0.000656429
ENSMUSG00000037846	Rtkn2	-1.34504	3.89231	28.3263	1.95528e-05	0.000656429
ENSMUSG00000029763	Exoc4	0.718096	7.52676	28.3214	1.95755e-05	0.000656429
ENSMUSG00000054008	Ndst1	1.17485	7.39586	28.4682	1.96227e-05	0.000656922
ENSMUSG00000032011	Thy1	2.5562	4.90984	29.44	1.96796e-05	0.000657735
ENSMUSG00000075394	Hoxc4	2.46365	3.02656	28.2876	1.97306e-05	0.00065835
ENSMUSG00000025812	Pard3	0.724051	8.03514	28.1884	2.0195e-05	0.00067228
ENSMUSG00000050052	Tdrp	1.49966	4.64725	28.1842	2.02147e-05	0.00067228
ENSMUSG00000061144	Spink12	-4.77628	2.38535	28.162	2.03206e-05	0.000674689
ENSMUSG00000023066	Rttn	-0.843172	6.04688	28.1534	2.03614e-05	0.000674936
ENSMUSG00000107719	Gm43937	2.40503	3.36172	28.1452	2.04007e-05	0.000675131
ENSMUSG00000100060	Gm17944	-3.09997	1.87401	28.0952	2.0642e-05	0.000681997
ENSMUSG00000030074	Gxylt2	1.36788	5.64163	28.0773	2.07286e-05	0.000683739
ENSMUSG00000005732	Ranbp1	-1.12523	5.2063	28.0625	2.08009e-05	0.000685005
ENSMUSG00000000562	Adora3	-3.21545	1.43983	27.9821	2.11985e-05	0.000695235
ENSMUSG00000029674	Limk1	1.02635	4.95963	27.9819	2.11997e-05	0.000695235
ENSMUSG00000039187	Fanci	-1.4013	4.38012	27.9788	2.12149e-05	0.000695235
ENSMUSG00000039395	Mreg	-0.981351	7.46699	27.9694	2.1262e-05	0.000695649
ENSMUSG00000026196	Bard1	-0.964202	5.28249	27.9589	2.13146e-05	0.000696244
ENSMUSG00000028560	Usp1	-1.2733	4.94987	27.9445	2.13872e-05	0.000697486
ENSMUSG00000002012	Pnck	2.7023	2.85242	27.9228	2.14972e-05	0.000699941
ENSMUSG00000026134	Prim2	-1.10456	4.74627	27.9058	2.15835e-05	0.000700713
ENSMUSG00000022577	Ly6h	1.9874	4.63082	27.9044	2.15903e-05	0.000700713
ENSMUSG00000039813	Tbc1d2	1.9702	5.21731	27.8642	2.20191e-05	0.000713483
ENSMUSG00000029414	Kntc1	-1.7819	5.49336	28.3037	2.21474e-05	0.000716488
ENSMUSG00000037390	Muc3	-4.46586	3.27787	28.1865	2.22941e-05	0.000719061
ENSMUSG00000060572	Mfap2	2.99894	4.67192	27.7679	2.22981e-05	0.000719061
ENSMUSG00000023015	Racgap1	-1.18118	6.93939	28.0052	2.23492e-05	0.000719557
ENSMUSG00000018566	Slc2a4	1.41732	5.42872	27.7212	2.25465e-05	0.000724366
ENSMUSG00000027224	Duoxa1	2.01697	4.14511	27.7167	2.25703e-05	0.000724366
ENSMUSG00000023044	Csad	1.15531	5.62297	27.6662	2.28421e-05	0.000731927
ENSMUSG00000031563	Wwc2	2.78271	5.46365	28.2636	2.28951e-05	0.000732462
ENSMUSG00000014932	Yes1	-0.672003	6.13689	27.6452	2.29563e-05	0.000733257
ENSMUSG00000030592	Ryr1	3.19163	5.98165	28.8917	2.30999e-05	0.00073668
ENSMUSG00000052056	Zfp217	-0.660169	7.17033	27.5817	2.33048e-05	0.000741543
ENSMUSG00000028896	Rcc1	-0.97552	5.13706	27.5779	2.33259e-05	0.000741543
ENSMUSG00000026676	Ccdc3	1.66535	6.04138	28.1573	2.3396e-05	0.000742601
ENSMUSG00000096916	Zfp850	-1.62698	3.64632	27.5138	2.36843e-05	0.000750226
ENSMUSG00000026471	Mr1	1.43105	4.53023	27.5091	2.37105e-05	0.000750226
ENSMUSG00000038379	Ttk	-2.08521	4.22962	27.4552	2.40168e-05	0.000758729
ENSMUSG00000024013	Fgd2	2.57656	3.31357	27.4332	2.41432e-05	0.000761135
ENSMUSG00000031557	Plekha2	-0.839241	7.09361	27.4229	2.42024e-05	0.000761135
ENSMUSG00000091002	Tcerg1l	1.34998	4.95086	27.4222	2.42061e-05	0.000761135
ENSMUSG00000025927	Tfap2b	3.57136	6.40863	29.1244	2.42466e-05	0.000761223
ENSMUSG00000036473	Tbc1d24	0.958663	5.38928	27.3846	2.44244e-05	0.000765614
ENSMUSG00000029253	Cenpc1	-0.75575	5.31634	27.3565	2.45883e-05	0.000769558
ENSMUSG00000064036	Mro	2.53262	3.94974	27.322	2.47919e-05	0.000774727
ENSMUSG00000032452	Clstn2	1.58171	6.27839	28.1554	2.49193e-05	0.000777505
ENSMUSG00000046841	Ckap4	1.15768	6.55263	27.3311	2.50854e-05	0.00078148
ENSMUSG00000028023	Pitx2	5.11147	3.10944	27.1996	2.55285e-05	0.000792693
ENSMUSG00000000838	Fmr1	-0.678605	6.83786	27.1949	2.55571e-05	0.000792693
ENSMUSG00000111199	Gm47875	-2.59849	1.7931	27.1939	2.55631e-05	0.000792693
ENSMUSG00000032366	Tpm1	0.730414	7.35919	27.1785	2.56578e-05	0.000794409
ENSMUSG00000028654	Mycl	1.27388	5.62805	27.1239	2.59959e-05	0.000802487
ENSMUSG00000037098	Rab11fip3	0.593595	6.64279	27.1198	2.60214e-05	0.000802487
ENSMUSG00000025747	Tyms	-1.6931	4.88605	27.1582	2.6038e-05	0.000802487
ENSMUSG00000024357	Sil1	0.920851	5.40542	27.109	2.6089e-05	0.000802832
ENSMUSG00000048327	Ckap2l	-1.70928	5.26803	27.4068	2.61813e-05	0.000804447
ENSMUSG00000020000	Moxd1	2.62082	4.84844	27.3238	2.63271e-05	0.000807698
ENSMUSG00000027520	Zdbf2	1.54959	6.80809	27.9101	2.65171e-05	0.000812292
ENSMUSG00000056476	Med12l	-0.839906	6.66473	27.0289	2.65954e-05	0.000813457
ENSMUSG00000025658	Cnksr2	1.62088	4.39444	27.0076	2.67316e-05	0.000816386
ENSMUSG00000037470	Uggt1	-0.468842	8.22804	26.9347	2.72049e-05	0.000829584
ENSMUSG00000022797	Tfrc	-0.797135	6.93067	26.9241	2.72743e-05	0.000830448
ENSMUSG00000024534	Sncaip	2.48702	5.09291	26.9149	2.74041e-05	0.000832795
ENSMUSG00000006219	Fblim1	0.986425	5.61513	26.8954	2.74635e-05	0.000832795
ENSMUSG00000054720	Lrrc8c	-0.682845	7.76764	26.8936	2.74752e-05	0.000832795
ENSMUSG00000045751	Mms22l	-1.14337	5.25847	26.8867	2.75212e-05	0.000832939
ENSMUSG00000018800	Abca5	1.05962	7.28477	27.0259	2.76882e-05	0.00083674
ENSMUSG00000061186	Sfmbt2	1.75434	5.03761	26.838	2.78461e-05	0.000840254
ENSMUSG00000004535	Tax1bp1	-0.704246	7.9429	26.8247	2.79359e-05	0.000841704
ENSMUSG00000028484	Psip1	-0.940932	6.17379	26.7861	2.81973e-05	0.000848314
ENSMUSG00000073293	Nudt10	1.95565	2.78916	26.7685	2.83172e-05	0.00084992
ENSMUSG00000038248	Sobp	3.38011	4.29111	26.766	2.83349e-05	0.00084992
ENSMUSG00000026888	Grb14	1.73739	3.50635	26.739	2.85199e-05	0.000854201
ENSMUSG00000003282	Plag1	0.933075	6.33761	26.7095	2.87244e-05	0.00085905
ENSMUSG00000038759	Nup205	-0.747854	7.43055	26.7008	2.87849e-05	0.000859588
ENSMUSG00000029119	Man2b2	1.0365	6.42874	26.6905	2.88567e-05	0.000860458
ENSMUSG00000026466	Tor1aip1	-0.674642	6.51623	26.6275	2.93003e-05	0.000872396
ENSMUSG00000058248	Kcnh1	1.7327	5.75389	26.6323	2.95081e-05	0.00087729
ENSMUSG00000031756	Cenpn	-1.60609	4.24263	26.5834	2.96152e-05	0.000879179
ENSMUSG00000061778	Mospd2	-0.841636	5.24106	26.548	2.98705e-05	0.000885032
ENSMUSG00000028718	Stil	-1.77983	4.90178	26.7019	2.99151e-05	0.000885032
ENSMUSG00000022673	Mcm4	-1.08693	6.24736	26.5379	2.99439e-05	0.000885032
ENSMUSG00000039676	Capsl	-1.63124	3.35194	26.5086	3.01575e-05	0.000890044
ENSMUSG00000037306	Man1c1	2.05615	4.94526	26.6728	3.04421e-05	0.000897131
ENSMUSG00000039057	Myo16	2.87231	6.20488	27.6275	3.06053e-05	0.000900626
ENSMUSG00000097336	Fendrr	4.32278	2.89379	26.4398	3.06665e-05	0.000901114
ENSMUSG00000029202	Pds5a	-0.611209	7.99275	26.3975	3.09841e-05	0.000908548
ENSMUSG00000037313	Tacc3	-1.12635	5.40797	26.3941	3.10095e-05	0.000908548
ENSMUSG00000038943	Prc1	-1.40807	5.57907	26.3892	3.13437e-05	0.000917007
ENSMUSG00000074415	Mir100hg	1.94768	7.70091	27.3792	3.16604e-05	0.000924934
ENSMUSG00000019790	Stxbp5	-0.634906	6.96243	26.3021	3.17131e-05	0.000925133
ENSMUSG00000104580	Gm42620	-1.42391	3.11893	26.287	3.18302e-05	0.000927211
ENSMUSG00000028098	Rnf115	-0.708273	5.97317	26.2335	3.22488e-05	0.000938051
ENSMUSG00000022840	Adcy5	1.27644	6.34571	26.4886	3.26663e-05	0.000948827
ENSMUSG00000113577	Gm19238	-2.10454	2.32048	26.1318	3.30607e-05	0.000958534
ENSMUSG00000022272	Myo10	0.701634	9.0671	26.1275	3.30955e-05	0.000958534
ENSMUSG00000033721	Vav3	0.951248	6.11938	26.092	3.33846e-05	0.000963736
ENSMUSG00000029781	Fkbp9	1.23345	6.6401	26.2893	3.33885e-05	0.000963736
ENSMUSG00000066113	Adamtsl1	1.28929	6.76153	26.5767	3.34183e-05	0.000963736
ENSMUSG00000028066	Pmf1	-0.972394	5.24306	26.0713	3.35542e-05	0.000965657
ENSMUSG00000028212	Ccne2	-1.34238	3.94684	26.0681	3.35806e-05	0.000965657
ENSMUSG00000038677	Scube3	1.6733	5.02581	26.0229	3.39558e-05	0.000975057
ENSMUSG00000023078	Cxcl13	3.67153	5.51674	27.1287	3.42704e-05	0.000982693
ENSMUSG00000106354	Gm42607	3.55465	2.5011	25.8202	3.56911e-05	0.00102198
ENSMUSG00000031527	Eri1	-0.880675	5.45453	25.7901	3.59575e-05	0.00102787
ENSMUSG00000020897	Aurkb	-1.83089	4.86968	26.0176	3.59986e-05	0.00102787
ENSMUSG00000035566	Pcdh17	1.60839	8.17009	26.6966	3.70264e-05	0.00105427
ENSMUSG00000091712	Sec14l5	1.66983	4.8206	25.6713	3.70275e-05	0.00105427
ENSMUSG00000021978	Extl3	0.965045	6.99804	25.644	3.72785e-05	0.00105992
ENSMUSG00000038765	Lmx1b	6.03264	3.07403	26.6866	3.75512e-05	0.00106509
ENSMUSG00000032081	Apoc3	-2.56861	2.17534	25.6113	3.75816e-05	0.00106509
ENSMUSG00000008843	Cldn13	-2.07374	4.657	26.0911	3.76186e-05	0.00106509
ENSMUSG00000041708	Mpped1	3.81094	4.06665	25.9355	3.77464e-05	0.00106721
ENSMUSG00000050989	Selenon	1.50025	5.37985	25.5823	3.78533e-05	0.00106805
ENSMUSG00000030730	Atp2a1	1.59976	4.95655	25.5924	3.78821e-05	0.00106805
ENSMUSG00000111765	Gm10635	-2.16378	3.16641	25.5639	3.80255e-05	0.00106941
ENSMUSG00000003526	Prodh	1.08524	5.19199	25.5628	3.8036e-05	0.00106941
ENSMUSG00000024049	Myom1	2.70419	3.61576	25.5506	3.81518e-05	0.00107117
ENSMUSG00000009575	Cbx5	-1.06232	7.81758	25.6996	3.85011e-05	0.00107948
ENSMUSG00000038074	Fkbp14	2.0016	3.07723	25.4985	3.86475e-05	0.00108208
ENSMUSG00000033031	Cip2a	-1.46203	5.47604	25.593	3.98624e-05	0.00111454
ENSMUSG00000021000	Mia2	-0.58831	6.29358	25.3571	4.0031e-05	0.00111771
ENSMUSG00000026853	Crat	1.27546	5.38939	25.3238	4.03636e-05	0.00112479
ENSMUSG00000043439	Epop	2.72398	3.31088	25.3206	4.03959e-05	0.00112479
ENSMUSG00000075150	Olfr1137	-4.71554	0.82495	30.5211	4.09291e-05	0.00113793
ENSMUSG00000027698	Nceh1	1.13706	5.49527	25.263	4.09806e-05	0.00113793
ENSMUSG00000034708	Grn	0.952332	6.94092	25.2544	4.10687e-05	0.00113881
ENSMUSG00000040274	Cdk6	0.65975	7.44685	25.2452	4.11626e-05	0.00113985
ENSMUSG00000024087	Cyp1b1	1.77298	4.41378	25.223	4.13915e-05	0.00114462
ENSMUSG00000018387	Shroom1	2.14141	3.75273	25.2115	4.15109e-05	0.00114635
ENSMUSG00000018750	Zbtb4	0.981826	6.56663	25.1975	4.1656e-05	0.00114876
ENSMUSG00000018965	Ywhah	-1.00482	5.2444	25.1922	4.17119e-05	0.00114876
ENSMUSG00000023940	Sgo1	-1.6544	4.02214	25.1663	4.19819e-05	0.00115462
ENSMUSG00000059182	Skap2	1.03832	5.75751	25.1604	4.2044e-05	0.00115475
ENSMUSG00000018378	Cuedc1	1.31368	5.74135	25.124	4.24291e-05	0.00116375
ENSMUSG00000027985	Lef1	1.54719	5.26943	25.3057	4.25354e-05	0.00116508
ENSMUSG00000028583	Pdpn	1.03754	5.77261	25.0451	4.32755e-05	0.00118374
ENSMUSG00000028018	Gstcd	-0.847457	5.48416	25.0233	4.35134e-05	0.00118721
ENSMUSG00000055333	Fat2	1.14078	9.10138	25.3424	4.35197e-05	0.00118721
ENSMUSG00000041133	Smc1a	-0.70572	6.68569	25.0105	4.36533e-05	0.00118924
ENSMUSG00000044155	Lsm8	-1.06906	4.34781	25.0021	4.37447e-05	0.00119013
ENSMUSG00000039630	Hnrnpu	-0.626288	8.56694	24.9591	4.42199e-05	0.00119865
ENSMUSG00000018379	Srsf1	-0.72786	7.38684	24.9583	4.42291e-05	0.00119865
ENSMUSG00000067150	Xpo5	-0.491952	7.07789	24.9576	4.42362e-05	0.00119865
ENSMUSG00000075254	Heg1	2.12862	4.53744	24.9283	4.45636e-05	0.00120412
ENSMUSG00000028873	Cdca8	-1.9504	4.47178	25.0386	4.46161e-05	0.00120412
ENSMUSG00000041272	Tox	0.950581	6.02685	24.9235	4.46168e-05	0.00120412
ENSMUSG00000022142	Nup155	-0.608989	7.20052	24.8013	4.6011e-05	0.00124003
ENSMUSG00000019813	Cep57l1	-1.27391	3.8757	24.7962	4.60702e-05	0.00124003
ENSMUSG00000006398	Cdc20	-1.81581	5.79077	25.503	4.62379e-05	0.00124288
ENSMUSG00000005481	Ddx39	-0.61754	6.26991	24.7646	4.64382e-05	0.00124546
ENSMUSG00000013611	Snx31	-3.67544	2.87073	24.763	4.64572e-05	0.00124546
ENSMUSG00000042548	Asxl1	-0.5664	7.01815	24.7338	4.6801e-05	0.00125301
ENSMUSG00000062127	Cttnbp2nl	-0.664583	7.44203	24.6968	4.72396e-05	0.00126308
ENSMUSG00000022034	Esco2	-1.86856	3.88788	24.674	4.75131e-05	0.00126871
ENSMUSG00000036667	Tcaf1	0.885194	5.51166	24.6109	4.82776e-05	0.00128742
ENSMUSG00000023885	Thbs2	1.21046	7.29318	24.9712	4.84243e-05	0.00128963
ENSMUSG00000036959	Bcorl1	1.07308	5.77004	24.585	4.85955e-05	0.00129127
ENSMUSG00000107624	Gm44005	1.52601	4.04994	24.5835	4.86137e-05	0.00129127
ENSMUSG00000021831	Ero1l	-0.654594	5.93752	24.5724	4.87506e-05	0.0012932
ENSMUSG00000020241	Col6a2	2.39409	7.28671	25.5757	4.9127e-05	0.00130148
ENSMUSG00000038065	Mturn	1.76848	4.00504	24.5333	4.92357e-05	0.00130265
ENSMUSG00000027115	Kif18a	-1.45593	4.22086	24.5124	4.94969e-05	0.00130785
ENSMUSG00000041328	Pcf11	-0.574605	7.20192	24.4846	4.98479e-05	0.00131395
ENSMUSG00000055026	Gabrg3	2.80834	3.88801	24.9272	4.98978e-05	0.00131395
ENSMUSG00000023022	Lima1	-0.759569	7.98973	24.4769	4.99454e-05	0.00131395
ENSMUSG00000017314	Mpp2	3.9591	4.28666	24.4717	5.00107e-05	0.00131395
ENSMUSG00000031137	Fgf13	-1.24674	4.89269	24.4684	5.00532e-05	0.00131395
ENSMUSG00000022433	Csnk1e	1.13782	5.76199	24.4504	5.02828e-05	0.00131826
ENSMUSG00000045071	E130308A19Rik	1.36231	5.73567	24.4464	5.05705e-05	0.00132408
ENSMUSG00000066232	Ipo7	-0.683146	7.39075	24.4034	5.08863e-05	0.00132923
ENSMUSG00000038872	Zfhx3	0.802438	8.79912	24.4025	5.08989e-05	0.00132923
ENSMUSG00000040820	Hlcs	0.900572	4.9358	24.3954	5.09898e-05	0.00132988
ENSMUSG00000041481	Serpina3g	1.00734	6.48876	24.3797	5.11938e-05	0.00133348
ENSMUSG00000024066	Xdh	-1.16965	6.56025	24.5158	5.13822e-05	0.00133667
ENSMUSG00000014158	Trpv4	2.12368	4.5561	24.3348	5.17828e-05	0.00134535
ENSMUSG00000029103	Lrpap1	0.990388	6.55768	24.2896	5.23831e-05	0.00135833
ENSMUSG00000000031	H19	2.4738	7.18402	25.3018	5.2417e-05	0.00135833
ENSMUSG00000037295	Ldlrap1	0.729549	6.57424	24.2556	5.2839e-05	0.00136751
ENSMUSG00000053964	Lgals4	-1.33797	4.68429	24.2493	5.2923e-05	0.00136793
ENSMUSG00000032409	Atr	-0.718718	6.66776	24.2321	5.31561e-05	0.0013722
ENSMUSG00000037486	Asxl2	-0.569115	7.27104	24.2193	5.33305e-05	0.00137495
ENSMUSG00000026478	Lamc1	1.06295	8.05509	24.3655	5.35421e-05	0.00137864
ENSMUSG00000036528	Ppfibp2	1.94154	4.86433	24.3627	5.38246e-05	0.00138415
ENSMUSG00000040037	Negr1	1.97251	3.12517	24.1693	5.40153e-05	0.00138729
ENSMUSG00000022389	Tef	0.696251	6.57784	24.1601	5.41424e-05	0.00138878
ENSMUSG00000037936	Scarb1	1.71646	4.56842	24.1525	5.4249e-05	0.00138975
ENSMUSG00000027340	Slc23a2	0.881499	6.00878	24.0871	5.5164e-05	0.00141097
ENSMUSG00000037104	Socs5	1.29912	4.7314	24.0833	5.52169e-05	0.00141097
ENSMUSG00000001288	Rarg	1.43901	5.20283	24.0474	5.57283e-05	0.00142223
ENSMUSG00000040204	Pclaf	-1.98635	4.64956	24.4401	5.61507e-05	0.00143121
ENSMUSG00000048450	Msx1	4.20494	3.40745	23.9854	5.66209e-05	0.00144137
ENSMUSG00000083748	Gm11662	2.28987	1.70859	23.966	5.69041e-05	0.00144675
ENSMUSG00000058773	H1f5	-2.04233	5.02169	24.6243	5.75804e-05	0.00146211
ENSMUSG00000038949	Cnst	-0.824678	7.12407	23.9081	5.77569e-05	0.00146475
ENSMUSG00000038967	Pdk2	1.21119	5.31114	23.8846	5.81066e-05	0.00147177
ENSMUSG00000034218	Atm	-0.718074	6.70459	23.8559	5.85366e-05	0.0014808
ENSMUSG00000043391	2510009E07Rik	0.894917	5.55882	23.848	5.8656e-05	0.00148196
ENSMUSG00000060429	Sntb1	1.25454	5.56606	23.8421	5.87459e-05	0.00148238
ENSMUSG00000017550	Atad5	-1.00524	5.18474	23.8248	5.90081e-05	0.00148531
ENSMUSG00000061410	Zcchc14	0.746866	6.72288	23.8247	5.90091e-05	0.00148531
ENSMUSG00000070000	Fcho1	1.36467	4.33857	23.8109	5.9219e-05	0.00148873
ENSMUSG00000000154	Slc22a18	1.38495	4.02014	23.748	6.01881e-05	0.00151121
ENSMUSG00000038903	Ccdc68	-2.82556	1.67908	23.7251	6.05444e-05	0.0015171
ENSMUSG00000000120	Ngfr	2.20788	5.56959	24.0001	6.05728e-05	0.0015171
ENSMUSG00000021285	Ppp1r13b	-0.532437	6.63318	23.7159	6.06888e-05	0.00151812
ENSMUSG00000033257	Ttll4	-0.594949	6.93216	23.7096	6.07867e-05	0.00151869
ENSMUSG00000114501	Gm48582	2.58777	3.80042	23.7036	6.08817e-05	0.00151888
ENSMUSG00000023809	Rps6ka2	0.774273	5.47368	23.6984	6.09632e-05	0.00151888
ENSMUSG00000020492	Ska2	-0.971192	5.44392	23.6948	6.10201e-05	0.00151888
ENSMUSG00000020280	Pus10	-0.807632	5.92665	23.6815	6.12304e-05	0.00152224
ENSMUSG00000013033	Adgrl1	1.1337	6.0835	23.6392	6.19035e-05	0.00153708
ENSMUSG00000031585	Gtf2e2	-0.836827	5.1396	23.6281	6.20818e-05	0.00153764
ENSMUSG00000086370	Ftx	-0.964941	5.14096	23.6252	6.21273e-05	0.00153764
ENSMUSG00000012483	Rpa3	-1.04153	4.08254	23.6235	6.21547e-05	0.00153764
ENSMUSG00000036257	Pnpla8	-0.60827	7.24441	23.6093	6.23842e-05	0.00154143
ENSMUSG00000040084	Bub1b	-1.25129	6.19516	23.8581	6.26963e-05	0.00154562
ENSMUSG00000071265	1700086L19Rik	3.03366	2.83039	23.5888	6.27154e-05	0.00154562
ENSMUSG00000034761	Map4k5	0.996902	6.19272	23.5847	6.27832e-05	0.00154562
ENSMUSG00000021374	Nup153	-0.497182	7.41971	23.5701	6.30208e-05	0.00154957
ENSMUSG00000028073	Pear1	1.83882	5.54852	23.8391	6.42062e-05	0.0015768
ENSMUSG00000021217	Tshz3	1.23553	5.20837	23.4751	6.45922e-05	0.00158392
ENSMUSG00000004415	Col26a1	4.47384	3.90856	23.6826	6.46531e-05	0.00158392
ENSMUSG00000026878	Rab14	-0.491993	7.96099	23.4579	6.48815e-05	0.00158625
ENSMUSG00000042251	Pm20d1	1.603	4.19802	23.4549	6.49315e-05	0.00158625
ENSMUSG00000041773	Enc1	1.37062	6.01394	23.7758	6.4984e-05	0.00158625
ENSMUSG00000005667	Mthfd2	-1.24311	3.91069	23.4448	6.51028e-05	0.00158692
ENSMUSG00000110390	Gm45869	3.63135	2.7712	23.4409	6.51686e-05	0.00158692
ENSMUSG00000040774	Cept1	-0.805709	6.1787	23.4237	6.5461e-05	0.00159212
ENSMUSG00000060962	Dmkn	-1.99193	5.18734	24.0287	6.57933e-05	0.00159828
ENSMUSG00000019979	Apaf1	-0.745723	7.2004	23.3801	6.62075e-05	0.00160641
ENSMUSG00000044548	Dact1	1.27742	4.64071	23.3453	6.68099e-05	0.00161908
ENSMUSG00000078670	Fam174b	3.08934	4.40849	23.7919	6.69092e-05	0.00161954
ENSMUSG00000033713	Foxn3	0.741519	7.94205	23.305	6.75135e-05	0.00163221
ENSMUSG00000024743	Syt7	1.64412	6.81916	24.1979	6.76392e-05	0.00163329
ENSMUSG00000026434	Nucks1	-0.763425	8.1234	23.1825	6.97071e-05	0.00168029
ENSMUSG00000040264	Gbp2b	-2.5973	2.44235	23.178	6.97902e-05	0.00168029
ENSMUSG00000036943	Rab8b	-0.756821	7.38309	23.1755	6.98351e-05	0.00168029
ENSMUSG00000031788	Kifc3	1.36872	4.25376	23.1621	7.00809e-05	0.00168419
ENSMUSG00000066551	Hmgb1	-0.973493	4.8213	23.1474	7.03498e-05	0.00168865
ENSMUSG00000058881	Zfp516	0.811557	6.97112	23.1396	7.04937e-05	0.00169009
ENSMUSG00000022665	Ccdc80	1.44669	6.61204	23.2681	7.10075e-05	0.00170039
ENSMUSG00000049972	Skint9	-1.95331	5.16835	23.8481	7.13643e-05	0.00170535
ENSMUSG00000027323	Rad51	-1.64363	4.45858	23.0889	7.14348e-05	0.00170535
ENSMUSG00000039396	Neil3	-2.09651	4.0286	23.1242	7.1468e-05	0.00170535
ENSMUSG00000056763	Cspp1	-0.555729	6.92468	23.0796	7.1609e-05	0.0017067
ENSMUSG00000028706	Nsun4	0.914136	5.77358	23.0332	7.2486e-05	0.00172556
ENSMUSG00000066800	Rnasel	-0.839579	6.7291	23.0278	7.25891e-05	0.00172598
ENSMUSG00000020182	Ddc	2.07374	3.82248	23.1493	7.2883e-05	0.00173093
ENSMUSG00000079267	Gm5930	-4.62415	0.753862	25.7043	7.30559e-05	0.001733
ENSMUSG00000031109	Enox2	-0.783548	6.15245	22.9974	7.31692e-05	0.00173365
ENSMUSG00000036644	Tbc1d9b	0.735611	6.93223	22.9753	7.35955e-05	0.00174083
ENSMUSG00000043811	Rtn4r	2.25964	4.22885	23.3632	7.3645e-05	0.00174083
ENSMUSG00000021464	Ror2	2.43893	4.40627	22.9296	7.44841e-05	0.00175773
ENSMUSG00000051379	Flrt3	1.03702	6.15445	22.9271	7.4534e-05	0.00175773
ENSMUSG00000044921	Rassf9	2.56049	4.76317	23.0125	7.50875e-05	0.00176872
ENSMUSG00000026622	Nek2	-1.83487	4.69944	23.0461	7.52863e-05	0.00177133
ENSMUSG00000075324	Fign	3.43735	3.6648	22.8702	7.56586e-05	0.00177758
ENSMUSG00000024064	Galnt14	2.34888	4.82771	22.8702	7.58746e-05	0.00177758
ENSMUSG00000097908	4933404O12Rik	-1.44039	3.70685	22.8583	7.5896e-05	0.00177758
ENSMUSG00000031274	Col4a5	1.8714	5.81839	23.3997	7.59111e-05	0.00177758
ENSMUSG00000044816	D630023F18Rik	1.79598	3.05329	22.8535	7.59921e-05	0.00177758
ENSMUSG00000068817	Olfr1140	-4.61967	0.622038	27.1902	7.64758e-05	0.00178683
ENSMUSG00000086822	5330413P13Rik	-2.0822	3.13205	22.7885	7.73042e-05	0.00180409
ENSMUSG00000000486	Septin1	-1.55524	4.85924	22.854	7.75044e-05	0.00180668
ENSMUSG00000038507	Parp12	1.25609	6.21666	22.7623	7.79206e-05	0.00181428
ENSMUSG00000020475	Pgam2	1.51344	3.44985	22.7497	7.80992e-05	0.00181565
ENSMUSG00000059970	Hspa2	1.31691	5.19915	22.7468	7.81591e-05	0.00181565
ENSMUSG00000033760	Rbm4b	-0.838647	6.13856	22.7282	7.85444e-05	0.0018225
ENSMUSG00000035000	Dpp4	1.20388	5.25498	22.7115	7.88907e-05	0.00182843
ENSMUSG00000028391	Wdr31	-1.0613	5.11853	22.687	7.94044e-05	0.00183823
ENSMUSG00000034724	Cnot6l	-0.561805	7.45358	22.6721	7.97171e-05	0.00184336
ENSMUSG00000055745	Rtl6	0.837563	5.29474	22.6358	8.04871e-05	0.00185791
ENSMUSG00000049807	Arhgap23	1.28761	6.18829	22.7775	8.05305e-05	0.00185791
ENSMUSG00000043230	Fam124b	1.81112	3.55696	22.6232	8.07547e-05	0.00186095
ENSMUSG00000046169	Adamts6	1.84247	4.97455	22.5942	8.13779e-05	0.00187318
ENSMUSG00000032815	Fanca	-1.77454	4.9022	22.7764	8.20256e-05	0.00188281
ENSMUSG00000021108	Prkch	1.44091	5.59325	22.6439	8.20296e-05	0.00188281
ENSMUSG00000026080	Chst10	2.43166	2.88309	22.5583	8.21561e-05	0.00188281
ENSMUSG00000024653	Scgb1a1	-7.04606	2.68362	24.5486	8.21695e-05	0.00188281
ENSMUSG00000001440	Kpnb1	-0.558584	8.20102	22.5425	8.25002e-05	0.00188824
ENSMUSG00000030451	Herc2	-0.477433	9.09391	22.5118	8.31755e-05	0.00190154
ENSMUSG00000026211	Obsl1	0.975293	7.1644	22.4818	8.38402e-05	0.0019134
ENSMUSG00000031939	Taf1d	-0.794584	6.1441	22.4799	8.38835e-05	0.0019134
ENSMUSG00000027331	Knstrn	-1.324	4.80596	22.4485	8.45858e-05	0.00192724
ENSMUSG00000026011	Ctla4	-2.87905	2.64364	22.6122	8.47328e-05	0.00192765
ENSMUSG00000050556	Kcnb1	1.82053	5.16803	22.8189	8.48688e-05	0.00192765
ENSMUSG00000070436	Serpinh1	1.42105	6.84939	22.8883	8.48905e-05	0.00192765
ENSMUSG00000036782	Klhl13	1.1433	5.03959	22.3876	8.59673e-05	0.00194934
ENSMUSG00000051220	Ercc6l	-1.89509	3.59855	22.3845	8.60385e-05	0.00194934
ENSMUSG00000104220	4930578I07Rik	-2.0825	1.9642	22.3789	8.61658e-05	0.00194979
ENSMUSG00000001985	Grik3	1.77884	4.94011	22.7343	8.62517e-05	0.00194979
ENSMUSG00000114104	Gm47585	1.37135	4.84576	22.352	8.67858e-05	0.00195967
ENSMUSG00000005917	Otx1	3.5778	2.41633	22.3085	8.77986e-05	0.00198033
ENSMUSG00000007817	Zmiz1	0.743466	8.31148	22.2837	8.83807e-05	0.00199123
ENSMUSG00000029705	Cux1	0.752708	7.80221	22.2764	8.85531e-05	0.00199289
ENSMUSG00000022025	Cnmd	1.85624	5.26922	22.963	8.86682e-05	0.00199326
ENSMUSG00000116564	Riok2	-0.939613	5.37055	22.2621	8.88929e-05	0.00199609
ENSMUSG00000033578	Tmem35a	2.43913	3.40873	22.2447	8.9307e-05	0.00200105
ENSMUSG00000035455	Fignl1	-1.30211	4.69771	22.2444	8.93121e-05	0.00200105
ENSMUSG00000027496	Aurka	-1.37947	4.83826	22.2081	9.01828e-05	0.00201832
ENSMUSG00000054662	Ano9	-1.47053	4.99401	22.1649	9.12306e-05	0.0020395
ENSMUSG00000032456	Nmnat3	1.39304	4.24565	22.1281	9.21335e-05	0.00205741
ENSMUSG00000059060	Rad51b	1.49043	3.54697	22.1215	9.22987e-05	0.00205789
ENSMUSG00000044349	Snhg11	2.82763	5.61779	22.9399	9.23589e-05	0.00205789
ENSMUSG00000040649	Rimklb	1.67666	4.85664	22.094	9.29815e-05	0.00206798
ENSMUSG00000021756	Il6st	0.903135	8.63206	22.0925	9.30166e-05	0.00206798
ENSMUSG00000037031	Tspan15	1.33825	4.23153	22.0774	9.33939e-05	0.00207408
ENSMUSG00000024533	Spire1	1.37791	4.2225	22.0393	9.43556e-05	0.00208811
ENSMUSG00000032353	Tmed3	0.780485	5.77402	22.0341	9.44868e-05	0.00208811
ENSMUSG00000010175	Prox1	1.13242	4.76884	22.0338	9.44942e-05	0.00208811
ENSMUSG00000022098	Bmp1	0.519844	7.47727	22.0332	9.45094e-05	0.00208811
ENSMUSG00000056367	Actr3b	3.61719	2.27676	22.031	9.4565e-05	0.00208811
ENSMUSG00000058975	Kcnc1	2.12159	4.61092	22.5601	9.46461e-05	0.00208811
ENSMUSG00000005506	Celf1	-0.434571	7.77271	22.0095	9.51129e-05	0.00209612
ENSMUSG00000046139	Patl1	-0.645611	6.08079	21.9981	9.54038e-05	0.00210017
ENSMUSG00000021047	Nova1	1.79685	2.78724	21.9942	9.55047e-05	0.00210017
ENSMUSG00000037172	Dennd11	-0.693131	6.76218	21.942	9.68529e-05	0.00212581
ENSMUSG00000003411	Rab3b	5.64475	2.54839	22.7557	9.68907e-05	0.00212581
ENSMUSG00000042804	Gpr153	2.49861	3.17225	21.9369	9.69868e-05	0.00212581
ENSMUSG00000024833	Pola2	-0.652442	5.88855	21.8935	9.81263e-05	0.00214846
ENSMUSG00000008658	Rbfox1	1.36069	5.27674	21.9389	9.83253e-05	0.00215048
ENSMUSG00000044177	Wfikkn2	1.35142	7.20277	22.4315	9.85494e-05	0.00215305
ENSMUSG00000048109	Rbm15	-0.555679	6.96607	21.8574	9.90853e-05	0.00216242
ENSMUSG00000086040	Wipf3	1.27755	5.0053	21.8254	9.99437e-05	0.00217879
ENSMUSG00000034634	Ly6d	1.69952	6.01885	22.5366	0.000100089	0.00217961
ENSMUSG00000019230	Lhx9	3.24481	2.21878	21.7929	0.000100824	0.00219099
ENSMUSG00000034023	Fancd2	-1.24065	5.26465	21.7927	0.000100829	0.00219099
ENSMUSG00000056394	Lig1	-1.40308	6.26756	22.184	0.000101081	0.00219411
ENSMUSG00000075602	Ly6a	0.985344	6.26652	21.7672	0.000101525	0.00220139
ENSMUSG00000036466	Megf11	0.66913	5.83722	21.7252	0.000102686	0.00222147
ENSMUSG00000037474	Dtl	-1.72174	5.90487	22.3833	0.000102781	0.00222147
ENSMUSG00000021185	Dglucy	0.825432	5.33822	21.7217	0.000102782	0.00222147
ENSMUSG00000025358	Cdk2	-0.794308	5.8055	21.6726	0.000104157	0.00224674
ENSMUSG00000027221	Chst1	1.63515	5.50151	22.2086	0.000104257	0.00224674
ENSMUSG00000020836	Coro6	2.00974	3.20452	21.6644	0.000104389	0.00224674
ENSMUSG00000024313	Mep1b	-1.59715	4.19192	21.6641	0.000104396	0.00224674
ENSMUSG00000029878	Dbpht2	2.22808	3.4175	21.6305	0.000105351	0.00226487
ENSMUSG00000028044	Cks1b	-1.20167	4.35095	21.6266	0.000105463	0.00226487
ENSMUSG00000036550	Cnot1	-0.520971	8.61291	21.6154	0.000105783	0.00226911
ENSMUSG00000022358	Fbxo32	1.3238	7.17756	22.175	0.000105972	0.00226911
ENSMUSG00000020886	Dlg4	1.40297	4.8617	21.6023	0.00010616	0.00226911
ENSMUSG00000057193	Slc44a2	0.769283	6.66358	21.5997	0.000106236	0.00226911
ENSMUSG00000041361	Myzap	-0.915068	5.04382	21.594	0.0001064	0.00226911
ENSMUSG00000032252	Glce	0.818925	5.81822	21.593	0.000106427	0.00226911
ENSMUSG00000048379	Socs4	-0.571833	6.69114	21.5923	0.000106447	0.00226911
ENSMUSG00000054793	Cadm4	1.83327	3.68335	21.5805	0.00010679	0.00227401
ENSMUSG00000009112	Bcl2l13	0.606072	6.87294	21.5497	0.000107687	0.00229069
ENSMUSG00000028149	Rap1gds1	-0.65165	6.49864	21.5262	0.000108374	0.00230289
ENSMUSG00000027010	Slc25a12	0.744166	5.59196	21.5194	0.000108576	0.00230477
ENSMUSG00000019467	Arhgef25	1.04692	5.22727	21.5019	0.000109093	0.00231329
ENSMUSG00000103261	Gm36981	-2.29301	2.17475	21.4855	0.00010958	0.0023191
ENSMUSG00000021569	Trip13	-1.15137	4.26658	21.485	0.000109597	0.0023191
ENSMUSG00000021493	Pdlim7	1.22608	5.77641	21.4809	0.000109717	0.00231923
ENSMUSG00000068270	Shroom4	1.66232	5.24536	21.6276	0.00011036	0.00233036
ENSMUSG00000001380	Hars	-0.637893	5.61467	21.443	0.000110855	0.00233838
ENSMUSG00000015619	Gata3	1.50929	5.2932	21.5264	0.000111002	0.00233904
ENSMUSG00000031877	Ces2g	1.12277	6.8317	21.714	0.000111686	0.00234937
ENSMUSG00000034777	Vax2	5.93219	1.66215	22.195	0.000111725	0.00234937
ENSMUSG00000033765	Calm4	-4.8112	2.49519	23.1039	0.000112997	0.00237363
ENSMUSG00000019461	Plscr3	1.08704	5.72326	21.3651	0.000113233	0.00237613
ENSMUSG00000038371	Sbf2	-0.480568	8.37827	21.359	0.000113422	0.00237762
ENSMUSG00000001036	Epn2	0.631637	6.1457	21.3527	0.000113616	0.00237921
ENSMUSG00000096956	Snhg18	1.88639	2.61772	21.3394	0.000114028	0.00238537
ENSMUSG00000030909	Anks4b	-1.73804	4.49613	21.5642	0.000114325	0.00238671
ENSMUSG00000026955	Sapcd2	-2.00761	2.96117	21.3298	0.000114329	0.00238671
ENSMUSG00000035606	Ky	2.07	4.40185	21.3118	0.000115278	0.00240404
ENSMUSG00000027708	Dcun1d1	-0.573835	5.5606	21.2781	0.000115953	0.00241488
ENSMUSG00000034021	Pds5b	-1.01568	8.15232	21.4948	0.000116037	0.00241488
ENSMUSG00000097072	Foxl2os	6.51541	2.79573	22.0332	0.000116456	0.00242111
ENSMUSG00000060969	Irx1	2.77518	3.43162	21.2554	0.000116675	0.00242316
ENSMUSG00000030353	Tead4	2.37236	2.92771	21.2471	0.00011694	0.00242617
ENSMUSG00000007080	Pole	-1.30827	6.07568	21.4874	0.000117882	0.0024432
ENSMUSG00000016128	Stard13	1.74339	4.05442	21.2127	0.000118046	0.0024441
ENSMUSG00000040254	Sema3d	1.58427	5.06348	21.321	0.000118628	0.00245363
ENSMUSG00000014444	Piezo1	0.825057	7.1713	21.1754	0.000119257	0.00246412
ENSMUSG00000030760	Acer3	1.07692	5.18303	21.1618	0.000119704	0.00246875
ENSMUSG00000057719	Sh3rf2	1.47498	5.34493	21.1611	0.000119726	0.00246875
ENSMUSG00000038463	Olfml2b	3.27976	3.5528	21.1283	0.000120809	0.00248854
ENSMUSG00000030867	Plk1	-1.65676	5.35283	21.4871	0.000121017	0.00249029
ENSMUSG00000058729	Lin9	-0.968559	4.3602	21.1019	0.000121686	0.00250149
ENSMUSG00000099170	5730403I07Rik	-1.5985	3.60479	21.081	0.000122388	0.00251338
ENSMUSG00000027376	Prom2	0.833883	7.64723	21.0473	0.000123524	0.00253412
ENSMUSG00000022090	Pdlim2	1.29764	3.91289	21.0232	0.000124348	0.00254164
ENSMUSG00000037071	Scd1	1.00959	7.91718	21.2265	0.000124364	0.00254164
ENSMUSG00000029761	Cald1	1.50628	6.70467	21.6558	0.000124482	0.00254164
ENSMUSG00000044951	Mylk4	2.32298	5.09273	21.7681	0.000124511	0.00254164
ENSMUSG00000024593	Megf10	3.33004	3.40024	21.0149	0.000124631	0.00254164
ENSMUSG00000056752	Dnah9	0.90493	6.70306	21.0144	0.000124646	0.00254164
ENSMUSG00000005580	Adcy9	0.793434	5.08918	20.9843	0.000125684	0.00256022
ENSMUSG00000028937	Acot7	0.989257	5.64594	20.9623	0.000126446	0.00257315
ENSMUSG00000031298	Adgrg2	1.43585	6.8244	21.4926	0.000126654	0.00257478
ENSMUSG00000073295	Nudt11	1.72425	3.49581	20.9497	0.000126885	0.00257689
ENSMUSG00000026509	Capn2	-0.558115	7.2347	20.9245	0.000127771	0.00259228
ENSMUSG00000038059	Smim3	0.888976	5.43316	20.9187	0.000127974	0.00259379
ENSMUSG00000023025	Larp4	-0.508396	7.13651	20.91	0.000128282	0.00259743
ENSMUSG00000078716	Tmem8b	1.17098	4.62878	20.8949	0.000128817	0.00260563
ENSMUSG00000029657	Hsph1	0.783515	6.84117	20.8874	0.000129086	0.00260847
ENSMUSG00000103697	Gm38020	-1.34199	3.82782	20.8313	0.000131098	0.00264647
ENSMUSG00000002980	Bcam	1.73646	6.87379	21.4833	0.000131371	0.00264933
ENSMUSG00000062949	Atp11c	-0.820295	5.58328	20.8182	0.000131575	0.0026508
ENSMUSG00000039952	Dag1	0.665542	8.15956	20.809	0.000131908	0.00265486
ENSMUSG00000021087	Rtn1	2.01322	5.12435	21.3789	0.000132465	0.00266342
ENSMUSG00000074738	Fndc10	1.6866	3.49033	20.7898	0.000132613	0.00266374
ENSMUSG00000037622	Wdtc1	0.682805	6.32541	20.7695	0.000133357	0.00267602
ENSMUSG00000037990	Sh3rf3	0.863143	7.11077	20.7452	0.00013426	0.00269146
ENSMUSG00000041974	Spidr	-0.746152	5.43235	20.6943	0.000136166	0.00272696
ENSMUSG00000022199	Slc22a17	0.948748	5.42986	20.6776	0.000136798	0.00273099
ENSMUSG00000027499	Pkia	-0.869205	7.09147	20.6766	0.000136835	0.00273099
ENSMUSG00000113540	Gm47206	-1.55877	2.96672	20.675	0.000136893	0.00273099
ENSMUSG00000002324	Rec8	1.78989	4.12627	20.6735	0.000136951	0.00273099
ENSMUSG00000069255	Dusp22	-0.484761	6.95848	20.6711	0.000137043	0.00273099
ENSMUSG00000044167	Foxo1	0.671434	6.62802	20.6666	0.000137213	0.00273167
ENSMUSG00000024937	Ehbp1l1	1.3416	5.11315	20.6819	0.000137562	0.00273436
ENSMUSG00000025190	Got1	0.788837	5.47255	20.656	0.000137619	0.00273436
ENSMUSG00000036745	Ttll7	1.92574	3.04484	20.6497	0.000137861	0.00273647
ENSMUSG00000022485	Hoxc5	2.4387	3.09417	20.6415	0.000138172	0.00273996
ENSMUSG00000071064	Zfp827	0.935057	6.601	20.6342	0.000138451	0.00274281
ENSMUSG00000066595	Flvcr1	-0.589978	6.82182	20.5754	0.000140732	0.00278279
ENSMUSG00000047606	Ankrd34c	-3.03562	2.40075	20.7054	0.000140745	0.00278279
ENSMUSG00000054640	Slc8a1	0.805307	5.55761	20.5667	0.000141074	0.00278656
ENSMUSG00000034591	Slc41a2	1.55438	3.96858	20.5452	0.000141918	0.00280049
ENSMUSG00000005958	Ephb3	0.717987	6.40227	20.5405	0.000142106	0.00280147
ENSMUSG00000045211	Nudt18	1.03598	4.94222	20.5352	0.000142316	0.00280239
ENSMUSG00000020823	Sec14l1	0.807034	6.70725	20.5303	0.000142511	0.00280239
ENSMUSG00000031955	Bcar1	1.3214	6.26479	20.8458	0.000142687	0.00280239
ENSMUSG00000024043	Arhgap28	1.10562	5.28039	20.5253	0.000142708	0.00280239
ENSMUSG00000033364	Usp37	-0.606018	6.46301	20.5127	0.000143208	0.00280947
ENSMUSG00000071369	Map3k5	-0.610327	7.09773	20.4952	0.000143911	0.00282051
ENSMUSG00000055320	Tead1	0.542428	8.05382	20.4485	0.000145793	0.00285463
ENSMUSG00000028871	Rspo1	2.97117	2.49391	20.434	0.000146384	0.00286343
ENSMUSG00000103032	Gm37121	2.05616	3.0401	20.4055	0.000147552	0.00288206
ENSMUSG00000055531	Cpsf6	-0.640837	7.83523	20.4038	0.000147622	0.00288206
ENSMUSG00000045813	Gm9801	2.48079	3.67517	20.362	0.000149358	0.00291313
ENSMUSG00000073910	Mob3b	1.07201	5.20573	20.3346	0.000150504	0.00293266
ENSMUSG00000095959	Gm10845	-2.23293	3.14078	20.3109	0.000151508	0.00294936
ENSMUSG00000039031	Arhgap18	-1.05235	5.80197	20.306	0.00015185	0.00295318
ENSMUSG00000026447	Pik3c2b	1.01998	6.22266	20.2909	0.000152358	0.00295769
ENSMUSG00000029430	Ran	-0.822205	6.00121	20.2905	0.000152375	0.00295769
ENSMUSG00000064127	Med14	-0.590692	7.96916	20.2838	0.000152659	0.00296036
ENSMUSG00000102662	Gm38377	1.28929	4.13082	20.267	0.000153378	0.00296865
ENSMUSG00000000759	Tubgcp3	-0.482877	7.00177	20.2648	0.000153474	0.00296865
ENSMUSG00000038545	Cul7	0.597036	7.30023	20.2636	0.000153528	0.00296865
ENSMUSG00000022178	Ajuba	1.44006	6.46187	20.5779	0.000154835	0.0029881
ENSMUSG00000030774	Pak1	0.922476	5.3674	20.2263	0.00015514	0.0029881
ENSMUSG00000026155	Smap1	-0.677044	5.53043	20.2257	0.000155167	0.0029881
ENSMUSG00000039911	Spsb1	0.933009	5.28694	20.2237	0.000155252	0.0029881
ENSMUSG00000026489	Coq8a	0.927215	5.1614	20.2232	0.000155274	0.0029881
ENSMUSG00000030677	Kif22	-1.68176	4.99344	20.471	0.000155879	0.00299688
ENSMUSG00000040663	Clcf1	1.71721	4.09965	20.1776	0.000157273	0.00302082
ENSMUSG00000024143	Rhoq	1.56921	5.01274	20.1927	0.000157689	0.00302592
ENSMUSG00000027950	Chrnb2	-0.840355	5.15986	20.1497	0.00015851	0.00303879
ENSMUSG00000034593	Myo5a	0.655497	6.4987	20.1401	0.000158939	0.00304163
ENSMUSG00000025862	Stag2	-0.777437	7.27869	20.139	0.000158989	0.00304163
ENSMUSG00000043991	Pura	0.608811	6.22543	20.1363	0.00015911	0.00304163
ENSMUSG00000037972	Snn	-0.584587	7.03511	20.1289	0.00015944	0.00304505
ENSMUSG00000052062	Pard3b	-0.619274	7.08206	20.1247	0.000159628	0.00304576
ENSMUSG00000006445	Epha2	0.801207	6.31657	20.1155	0.00016004	0.00305074
ENSMUSG00000051331	Cacna1c	1.1794	5.60918	20.0909	0.00016115	0.003069
ENSMUSG00000028132	Tlcd4	1.1489	5.35469	20.0651	0.000162325	0.00308706
ENSMUSG00000020362	Cnot6	-0.610987	7.49527	20.0634	0.000162404	0.00308706
ENSMUSG00000068699	Flnc	4.34218	5.57407	20.7206	0.000163899	0.00310994
ENSMUSG00000019194	Scn1b	2.41013	2.8159	20.0305	0.000163916	0.00310994
ENSMUSG00000074093	Svip	1.56708	3.05547	20.0236	0.000164235	0.00311306
ENSMUSG00000032338	Hcn4	1.10403	5.80053	20.0012	0.000165274	0.00312953
ENSMUSG00000021713	Ppwd1	-0.853114	4.65102	19.9982	0.000165414	0.00312953
ENSMUSG00000052512	Nav2	0.693175	9.96759	19.9644	0.000166998	0.00315654
ENSMUSG00000047894	Ang2	-6.49784	1.06333	20.6228	0.000168371	0.00317951
ENSMUSG00000032419	Tbx18	2.30496	2.78049	19.9003	0.000170049	0.00320821
ENSMUSG00000036461	Elf1	-0.591259	6.71025	19.895	0.000170304	0.00321002
ENSMUSG00000029203	Ube2k	-0.657959	7.03443	19.8803	0.000171015	0.00322041
ENSMUSG00000025813	Homer2	1.53031	5.99247	20.4376	0.000171377	0.00322423
ENSMUSG00000043542	Zc2hc1a	-0.558861	6.26732	19.8679	0.000171614	0.00322562
ENSMUSG00000105366	Gm43719	1.93989	3.27133	19.8619	0.000171907	0.00322562
ENSMUSG00000049550	Clip1	-0.577036	7.78945	19.8614	0.000171931	0.00322562
ENSMUSG00000025196	Cpn1	3.51917	2.45419	19.9184	0.000172249	0.00322773
ENSMUSG00000029366	Dck	-0.959147	5.0136	19.8522	0.00017238	0.00322773
ENSMUSG00000026728	Vim	-0.861401	7.86093	19.8608	0.000172523	0.00322773
ENSMUSG00000078247	Airn	0.833607	5.35973	19.825	0.000173711	0.00324695
ENSMUSG00000005338	Cadm3	2.26508	5.35293	20.4958	0.000174006	0.00324727
ENSMUSG00000062373	Tmem65	0.732864	6.4782	19.8181	0.00017405	0.00324727
ENSMUSG00000051278	Zgrf1	-1.23089	5.24113	19.814	0.000174252	0.00324804
ENSMUSG00000006948	Klk4	2.35166	5.24044	20.5039	0.000175045	0.00325614
ENSMUSG00000014329	Bicc1	2.15136	4.46945	19.7975	0.000175374	0.00325614
ENSMUSG00000073557	Ppp1r12b	0.89354	7.29914	19.8019	0.000175396	0.00325614
ENSMUSG00000029924	Slc37a3	0.724567	6.22933	19.7908	0.000175404	0.00325614
ENSMUSG00000008575	Nfib	1.15259	8.24656	20.1203	0.000175493	0.00325614
ENSMUSG00000022099	Dmtn	1.46225	4.89728	19.773	0.000176289	0.00326791
ENSMUSG00000033228	Scaf11	-0.465152	7.53547	19.7619	0.000176849	0.00327346
ENSMUSG00000050192	Eif5a2	-0.756437	5.45384	19.7606	0.000176913	0.00327346
ENSMUSG00000050132	Sarm1	2.14737	3.34893	19.7428	0.000177808	0.003287
ENSMUSG00000038039	Gcc2	-0.592528	6.08364	19.7266	0.000178624	0.00329908
ENSMUSG00000037890	Wdr19	-0.652471	5.97953	19.7098	0.000179479	0.00330798
ENSMUSG00000082485	Gm15693	-6.20974	1.09934	20.3814	0.000179574	0.00330798
ENSMUSG00000026204	Ptprn	2.01007	3.43373	19.7075	0.000179598	0.00330798
ENSMUSG00000039323	Igfbp2	1.54537	4.52464	19.7031	0.000179824	0.00330913
ENSMUSG00000022208	Jph4	2.6377	4.03647	19.9334	0.000180217	0.00331333
ENSMUSG00000000194	Gpr107	0.456773	7.10632	19.6683	0.00018161	0.00333308
ENSMUSG00000028420	Tmem38b	0.887297	4.1726	19.6681	0.000181621	0.00333308
ENSMUSG00000041459	Tardbp	-0.653457	7.12849	19.6612	0.000181977	0.00333657
ENSMUSG00000035783	Acta2	2.23981	5.64188	20.2636	0.000183771	0.00336641
ENSMUSG00000020866	Cacna1g	2.05269	5.345	19.9327	0.000184512	0.00337633
ENSMUSG00000074199	Krtdap	-1.94478	4.93343	19.8966	0.00018476	0.00337633
ENSMUSG00000040997	Abhd4	0.803706	5.71186	19.6068	0.000184814	0.00337633
ENSMUSG00000037907	Ankrd13b	1.29596	5.12527	19.589	0.000185752	0.0033904
ENSMUSG00000033857	Engase	1.62882	5.37632	19.8071	0.000186174	0.00339493
ENSMUSG00000021057	Akap5	-1.2592	4.4034	19.578	0.000186337	0.00339493
ENSMUSG00000035365	Parpbp	-1.4353	4.11576	19.5697	0.000186779	0.00339992
ENSMUSG00000024862	Klc2	0.631531	5.46418	19.554	0.000187618	0.0034091
ENSMUSG00000070798	Psg25	-4.41325	2.82076	20.5462	0.000187621	0.0034091
ENSMUSG00000021130	Galnt16	1.49329	3.6135	19.5335	0.000188719	0.00342597
ENSMUSG00000079554	Aox2	2.44722	4.38517	19.789	0.000189043	0.00342876
ENSMUSG00000032589	Bsn	1.71796	3.97738	19.5061	0.0001902	0.00344664
ENSMUSG00000038740	Mvb12b	0.694862	5.99014	19.5	0.00019053	0.00344954
ENSMUSG00000094936	Rbm4	-0.888067	5.09911	19.4942	0.000190847	0.00344986
ENSMUSG00000018209	Stk4	-0.539571	7.37762	19.4934	0.00019089	0.00344986
ENSMUSG00000032485	Scap	0.700837	7.23493	19.4781	0.000191725	0.00346102
ENSMUSG00000104462	Gm37661	2.1483	2.21671	19.4758	0.00019185	0.00346102
ENSMUSG00000026610	Esrrg	0.622839	6.89948	19.469	0.000192222	0.00346463
ENSMUSG00000045555	Mettl24	2.14271	2.22344	19.4568	0.000192897	0.00347159
ENSMUSG00000038365	Fbxo25	0.720542	5.69281	19.4548	0.000193005	0.00347159
ENSMUSG00000021846	Peli2	1.07736	5.21934	19.4514	0.000193193	0.00347159
ENSMUSG00000117102		3.80877	2.23075	19.4495	0.000193296	0.00347159
ENSMUSG00000004885	Crabp2	1.69618	4.39067	19.4439	0.000193606	0.00347407
ENSMUSG00000030465	Psd3	-0.78748	7.88662	19.4313	0.000194304	0.0034835
ENSMUSG00000118051	Gm8714	-2.56196	3.12541	19.5546	0.000194663	0.00348464
ENSMUSG00000020283	Pex13	-0.647516	5.54965	19.4217	0.000194844	0.00348464
ENSMUSG00000033318	Gstt2	1.15901	5.47443	19.4199	0.000194943	0.00348464
ENSMUSG00000038916	Soga3	2.38647	2.80407	19.4153	0.000195197	0.00348464
ENSMUSG00000027900	Dram2	-0.723938	5.73522	19.4147	0.000195231	0.00348464
ENSMUSG00000003779	Kif20a	-1.55383	5.83319	19.8757	0.000195616	0.00348842
ENSMUSG00000044393	Dsg2	-0.76843	8.85816	19.4043	0.000195816	0.00348892
ENSMUSG00000104435	Gm37422	-1.08807	5.1766	19.3987	0.00019613	0.00348976
ENSMUSG00000037406	Htra4	-1.04895	4.80226	19.3973	0.000196209	0.00348976
ENSMUSG00000046324	Ermp1	0.702233	6.8306	19.3925	0.000196474	0.00349139
ENSMUSG00000009378	Slc16a12	2.21196	4.65495	19.979	0.000197652	0.00350923
ENSMUSG00000033022	Cdo1	1.04394	6.10635	19.4734	0.000197935	0.00351118
ENSMUSG00000069227	Gprin1	2.16153	3.30544	19.3581	0.000198422	0.00351672
ENSMUSG00000032258	Lca5	-0.82659	4.70227	19.3167	0.000200792	0.0035556
ENSMUSG00000026437	Cdk18	0.910555	5.78531	19.3072	0.000201341	0.00356221
ENSMUSG00000023951	Vegfa	0.663373	6.86732	19.2995	0.000201784	0.00356691
ENSMUSG00000039748	Exo1	-1.49372	4.08661	19.2758	0.000203159	0.00358807
ENSMUSG00000030757	Zkscan2	1.8926	3.10307	19.267	0.000203675	0.00359404
ENSMUSG00000032020	Ubash3b	0.758305	6.15984	19.2637	0.000203871	0.00359417
ENSMUSG00000044322	Dsc1	-3.39992	2.84787	19.3923	0.000204469	0.00359417
ENSMUSG00000022949	Clic6	4.5478	3.46904	19.2531	0.000204492	0.00359417
ENSMUSG00000028552	Eps15	-0.606212	7.4907	19.2528	0.00020451	0.00359417
ENSMUSG00000037419	Endod1	0.592797	6.86859	19.2517	0.000204572	0.00359417
ENSMUSG00000049521	Cdc42ep1	2.16144	2.78491	19.2123	0.0002069	0.0036319
ENSMUSG00000028274	Rngtt	-0.720709	5.39975	19.2055	0.000207307	0.00363581
ENSMUSG00000036062	Phf24	0.999327	6.16523	19.2084	0.000207483	0.00363581
ENSMUSG00000051136	Ghsr	2.88721	4.05831	19.8259	0.000208323	0.00364501
ENSMUSG00000005897	Nr2c1	0.664116	5.13631	19.1878	0.000208369	0.00364501
ENSMUSG00000026149	Tm4sf20	-1.66265	2.8552	19.1786	0.000208916	0.00365142
ENSMUSG00000004044	Cavin1	0.785963	6.6224	19.1742	0.000209181	0.00365289
ENSMUSG00000035493	Tgfbi	1.77346	7.72361	19.817	0.000210546	0.00367355
ENSMUSG00000058290	Espl1	-1.58523	5.48085	19.4474	0.000211906	0.00368989
ENSMUSG00000021697	Depdc1b	-1.42903	4.01099	19.1285	0.000211955	0.00368989
ENSMUSG00000041449	Serpina3h	1.14894	5.18148	19.1273	0.000212031	0.00368989
ENSMUSG00000022051	Bnip3l	-0.773187	6.92473	19.1202	0.00021246	0.00369417
ENSMUSG00000027463	Slc52a3	1.91912	3.90433	19.1003	0.000213685	0.00370441
ENSMUSG00000006476	Nsmf	0.961016	5.58738	19.1002	0.00021369	0.00370441
ENSMUSG00000023827	Agpat4	0.771772	5.43139	19.0992	0.000213752	0.00370441
ENSMUSG00000029869	Ephb6	1.41651	5.29717	19.0987	0.000213785	0.00370441
ENSMUSG00000093465	Gm20682	1.26624	4.35224	19.0937	0.000214094	0.00370441
ENSMUSG00000034471	Caskin2	0.850698	6.0819	19.0928	0.00021415	0.00370441
ENSMUSG00000022885	St6gal1	1.94216	4.6461	19.0805	0.000214908	0.0037135
ENSMUSG00000005268	Prlr	-1.18506	6.15196	19.3594	0.000215043	0.0037135
ENSMUSG00000051950	B3glct	1.12207	4.37487	19.0737	0.000215334	0.00371533
ENSMUSG00000024235	Map3k8	-1.11212	5.78091	19.1655	0.000215675	0.00371804
ENSMUSG00000034300	Fam53c	-0.59917	6.75497	19.0631	0.000215995	0.00372038
ENSMUSG00000036197	Gxylt1	-0.604504	6.21561	19.0547	0.000216519	0.00372623
ENSMUSG00000050447	Lypd6	0.87693	5.60631	19.0146	0.000219037	0.00376494
ENSMUSG00000028517	Plpp3	0.830782	7.02806	19.013	0.000219141	0.00376494
ENSMUSG00000050071	Bex1	2.3281	2.21477	19.0007	0.000219919	0.0037751
ENSMUSG00000036371	Serbp1	-0.52361	8.08092	18.991	0.000220536	0.00378247
ENSMUSG00000063060	Sox7	3.19393	3.32523	19.1842	0.000220999	0.00378719
ENSMUSG00000021175	Cdca7l	-0.962647	4.83996	18.9679	0.00022202	0.00380146
ENSMUSG00000030605	Mfge8	0.780935	6.53461	18.9592	0.000222577	0.00380776
ENSMUSG00000022054	Nefm	2.05843	4.74743	19.2651	0.000223151	0.00381436
ENSMUSG00000046707	Csnk2a2	-0.466063	6.61798	18.9411	0.000223749	0.00382134
ENSMUSG00000032035	Ets1	0.990592	5.62206	18.9357	0.000224094	0.003824
ENSMUSG00000076430	Hus1b	-1.3689	2.37962	18.9269	0.000224669	0.00383056
ENSMUSG00000025203	Scd2	0.68662	8.8095	18.921	0.000225056	0.00383393
ENSMUSG00000081984	Dnajb3	5.48364	1.42259	19.5395	0.00022553	0.00383863
ENSMUSG00000035199	Arl6ip5	0.778385	5.67593	18.9109	0.000225712	0.00383863
ENSMUSG00000009291	Pttg1ip	0.634657	6.60828	18.9036	0.000226189	0.0038435
ENSMUSG00000038252	Ncapd2	-1.25363	7.12812	19.374	0.000227255	0.00385836
ENSMUSG00000021709	Erbin	-0.65206	9.15972	18.8825	0.00022758	0.00386063
ENSMUSG00000034652	Cd300a	2.35312	2.8557	18.8426	0.000230226	0.00389294
ENSMUSG00000060450	Rnf14	-0.506065	6.95837	18.8422	0.000230257	0.00389294
ENSMUSG00000031314	Taf1	-0.690369	6.48541	18.8416	0.000230293	0.00389294
ENSMUSG00000030352	Tspan9	2.41191	6.00788	19.3541	0.000230366	0.00389294
ENSMUSG00000041729	Coro2b	1.99513	4.20521	18.8681	0.000230448	0.00389294
ENSMUSG00000051832	E230016K23Rik	-1.76576	3.8709	18.8046	0.000232785	0.00392714
ENSMUSG00000034059	Ypel4	1.7943	3.28968	18.8005	0.000233065	0.00392714
ENSMUSG00000022366	Slc22a22	-5.05314	1.30736	18.7986	0.000233194	0.00392714
ENSMUSG00000069769	Msi2	-0.474988	8.18323	18.7977	0.000233251	0.00392714
ENSMUSG00000033722	BC034090	1.05984	6.67294	18.9209	0.000234558	0.00394554
ENSMUSG00000036192	Rorb	2.57667	2.9047	18.7759	0.000234735	0.00394554
ENSMUSG00000085967	Gm12530	-2.07578	2.32421	18.7703	0.000235117	0.00394867
ENSMUSG00000047907	Tshz2	1.90597	5.12836	19.0056	0.000237252	0.00398115
ENSMUSG00000052928	Ctif	1.08914	5.1689	18.7365	0.000237445	0.00398115
ENSMUSG00000020305	Asb3	-0.580727	5.52627	18.6905	0.000240643	0.00403074
ENSMUSG00000020994	Pnn	-0.681977	6.25934	18.6883	0.000240802	0.00403074
ENSMUSG00000110235	Gm5086	-2.04729	3.25746	19.7375	0.000242317	0.00405274
ENSMUSG00000029461	Fam168a	0.700572	7.03588	18.6553	0.000243126	0.0040629
ENSMUSG00000029223	Uchl1	1.90086	3.85986	18.6499	0.00024421	0.00407764
ENSMUSG00000020829	Slc46a1	1.69629	3.94206	18.6369	0.000244433	0.00407765
ENSMUSG00000042428	Mgat3	1.19554	5.78342	18.631	0.000244857	0.00407765
ENSMUSG00000021071	Trim9	2.69602	3.821	18.8228	0.000245002	0.00407765
ENSMUSG00000047793	Sned1	1.12432	4.95587	18.6288	0.000245019	0.00407765
ENSMUSG00000055435	Maf	0.874531	7.13021	18.6317	0.000247238	0.0041112
ENSMUSG00000026253	Chrng	1.24622	4.40249	18.5904	0.000247775	0.00411674
ENSMUSG00000032554	Trf	-1.28098	6.67054	19.0727	0.000249672	0.00414327
ENSMUSG00000027220	Syt13	1.06244	5.32084	18.5628	0.000249783	0.00414327
ENSMUSG00000051590	Map3k19	-1.41286	3.9044	18.5583	0.000250112	0.00414533
ENSMUSG00000059277	R74862	2.40557	2.82219	18.5534	0.000250471	0.00414787
ENSMUSG00000107966	Gm44001	1.72029	4.0237	18.573	0.000251748	0.0041656
ENSMUSG00000028145	Them4	1.30283	3.60403	18.5296	0.000252225	0.00417008
ENSMUSG00000096370	Gm21992	-1.6353	2.588	18.5254	0.000252533	0.00417176
ENSMUSG00000094483	Purb	-0.4915	8.33282	18.5038	0.000254136	0.00419422
ENSMUSG00000026883	Dab2ip	0.846898	7.00739	18.5015	0.000254308	0.00419422
ENSMUSG00000020684	Rasl10b	1.73646	3.36579	18.4944	0.000254834	0.00419688
ENSMUSG00000021929	Kpna3	-0.645777	7.2013	18.4938	0.000254886	0.00419688
ENSMUSG00000015305	Sash1	1.13452	6.37868	18.5946	0.000255693	0.00420566
ENSMUSG00000024590	Lmnb1	-1.48475	6.03069	18.9492	0.000255874	0.00420566
ENSMUSG00000024211	Grm8	2.9581	3.77885	18.7277	0.000256044	0.00420566
ENSMUSG00000038319	Kcnh2	2.14851	3.36939	18.4704	0.000256633	0.00421183
ENSMUSG00000031642	Sh3rf1	0.75315	6.75628	18.4677	0.000256837	0.00421183
ENSMUSG00000022489	Pde1b	1.27919	5.16216	18.4711	0.000258159	0.00423008
ENSMUSG00000048779	P2ry6	3.98971	1.95941	18.4341	0.000259385	0.00424672
ENSMUSG00000040722	Scamp5	1.33294	4.29736	18.4312	0.000259601	0.00424682
ENSMUSG00000045394	Epcam	-0.732319	7.85353	18.4281	0.000259844	0.00424734
ENSMUSG00000018168	Ikzf3	1.36168	5.54901	18.5299	0.000261643	0.00427329
ENSMUSG00000007458	M6pr	-0.671908	6.60681	18.3834	0.000263276	0.00429649
ENSMUSG00000053886	Sh2d4a	0.926696	4.31504	18.3652	0.000264686	0.004316
ENSMUSG00000063455	D630045J12Rik	1.67312	5.57863	18.57	0.000265097	0.00431922
ENSMUSG00000042826	Fgf11	1.42832	4.12339	18.3387	0.000266756	0.00434274
ENSMUSG00000020961	Ston2	-0.526579	7.90417	18.3318	0.000267294	0.00434775
ENSMUSG00000036087	Slain2	-0.586272	6.791	18.3272	0.000267661	0.00434775
ENSMUSG00000040373	Cacng5	4.03612	1.8806	18.3266	0.000267709	0.00434775
ENSMUSG00000072966	Gprasp2	0.88606	4.87284	18.3017	0.000269675	0.00437532
ENSMUSG00000062510	Nsl1	-1.66405	3.75611	18.2996	0.000269841	0.00437532
ENSMUSG00000001555	Fkbp10	2.36028	5.58101	18.7144	0.000270336	0.00437984
ENSMUSG00000030041	M1ap	-1.85929	2.43881	18.2897	0.000270628	0.00438104
ENSMUSG00000030083	Abtb1	0.897952	5.57549	18.2814	0.00027129	0.00438825
ENSMUSG00000030849	Fgfr2	1.41322	7.68523	18.8243	0.000271776	0.00439259
ENSMUSG00000040533	Matn1	1.63881	4.34492	18.2551	0.000274166	0.00442767
ENSMUSG00000024074	Crim1	0.758434	7.09701	18.2383	0.00027476	0.00443371
ENSMUSG00000033054	Npat	-0.629156	6.13177	18.2269	0.000275684	0.00444507
ENSMUSG00000038537	Mc3r	4.29425	1.76343	18.2077	0.000277257	0.00446687
ENSMUSG00000097755	2010110K18Rik	-3.34693	1.0976	18.2016	0.000277755	0.00447098
ENSMUSG00000062257	Opcml	1.80036	5.11022	18.5987	0.000277955	0.00447098
ENSMUSG00000098040	Gm20757	-2.10691	2.50974	18.1911	0.000278619	0.00447809
ENSMUSG00000110231	Gm6329	-3.31887	1.04718	18.1669	0.000280616	0.0045066
ENSMUSG00000001870	Ltbp1	1.17046	6.37565	18.2467	0.000281466	0.00451665
ENSMUSG00000051177	Plcb1	1.95944	3.65774	18.1363	0.000283163	0.00454027
ENSMUSG00000034757	Tmub2	0.682512	5.73627	18.1207	0.000284469	0.00455561
ENSMUSG00000022075	Rhobtb2	0.894202	5.86711	18.1195	0.00028457	0.00455561
ENSMUSG00000076437	Selenoh	-0.944329	5.12208	18.092	0.000286897	0.00458922
ENSMUSG00000038119	Cdon	0.745712	6.69085	18.047	0.000290748	0.00464713
ENSMUSG00000015340	Cybb	-2.13206	5.67862	18.6385	0.000291297	0.00465161
ENSMUSG00000039159	Ube2h	0.550114	5.90122	18.0384	0.000291489	0.00465161
ENSMUSG00000089715	Cbx6	0.877944	7.58494	18.0318	0.00029229	0.00466009
ENSMUSG00000085032	Gm11217	-2.42003	1.68678	18.027	0.000292482	0.00466009
ENSMUSG00000031758	Cdyl2	1.45638	3.53814	18.0074	0.000294184	0.00468351
ENSMUSG00000029166	Mapre3	0.82071	5.14028	18	0.000294831	0.00468838
ENSMUSG00000058620	Adra2b	2.78288	2.81361	17.9986	0.000294954	0.00468838
ENSMUSG00000112090	Gm48231	-1.45798	2.52456	17.9749	0.000297038	0.00471704
ENSMUSG00000029086	Prom1	1.50401	4.9119	17.9728	0.000297225	0.00471704
ENSMUSG00000067367	Lyar	-1.20391	3.46217	17.952	0.000299066	0.00474253
ENSMUSG00000042589	Cux2	1.59863	3.87133	17.9421	0.000299941	0.00474986
ENSMUSG00000036158	Prickle1	1.2569	4.92143	17.9415	0.000299999	0.00474986
ENSMUSG00000039328	Rnf122	1.15425	5.1521	17.9381	0.000300305	0.00475098
ENSMUSG00000014164	Klhl3	-2.04315	3.49255	17.9206	0.000301871	0.00477202
ENSMUSG00000040875	Osbpl10	1.14582	5.91288	17.9036	0.000303397	0.00479154
ENSMUSG00000066357	Wdr6	0.72284	7.22472	17.9016	0.00030358	0.00479154
ENSMUSG00000109612	Gm45253	-3.69392	0.852345	19.601	0.000304736	0.0048054
ENSMUSG00000000568	Hnrnpd	-0.631981	6.66011	17.8818	0.000305375	0.0048054
ENSMUSG00000063428	Ddo	2.52757	2.5832	17.8813	0.000305418	0.0048054
ENSMUSG00000027353	Mcm8	-1.26004	3.72374	17.8779	0.00030573	0.0048054
ENSMUSG00000021357	Exoc2	-0.563223	7.77492	17.8777	0.00030575	0.0048054
ENSMUSG00000028222	Calb1	2.49831	4.65489	18.464	0.000305918	0.0048054
ENSMUSG00000046056	Sbsn	-1.49787	3.32718	17.8732	0.000306158	0.0048054
ENSMUSG00000033596	Rfwd3	-0.88603	5.26925	17.8709	0.000306363	0.0048054
ENSMUSG00000032423	Syncrip	-0.613526	7.13401	17.8613	0.00030724	0.00481542
ENSMUSG00000105579	Gm43251	-2.32759	1.62551	17.8572	0.000307618	0.0048176
ENSMUSG00000023505	Cdca3	-1.72036	4.75094	18.0844	0.000308293	0.00482301
ENSMUSG00000111550	Gm49446	-1.69196	3.01456	17.8482	0.000308441	0.00482301
ENSMUSG00000024921	Smarca2	-0.477807	8.15212	17.8294	0.000310175	0.00484637
ENSMUSG00000056216	Cebpg	-0.66749	6.24822	17.821	0.000310954	0.00485477
ENSMUSG00000039943	Plcb4	-0.620317	7.61658	17.8036	0.000312574	0.00487478
ENSMUSG00000116789	Gm49579	-1.52164	2.51754	17.8021	0.000312718	0.00487478
ENSMUSG00000059049	Frem1	4.03312	4.92942	18.2211	0.000313331	0.00488057
ENSMUSG00000030772	Dkk3	1.87385	4.7836	17.9142	0.000313672	0.00488211
ENSMUSG00000050565	Tor1aip2	-0.482086	8.14151	17.7833	0.000314473	0.00489073
ENSMUSG00000038764	Ptpn3	-0.519085	7.17554	17.7791	0.000314871	0.00489073
ENSMUSG00000025364	Pa2g4	-0.623416	6.32224	17.7782	0.000314953	0.00489073
ENSMUSG00000024172	St6gal2	-1.50298	4.98687	18.0198	0.000315381	0.00489362
ENSMUSG00000020695	Mrc2	3.10928	4.9675	17.96	0.000315746	0.00489552
ENSMUSG00000030287	Itpr2	0.755033	7.88191	17.7607	0.000316601	0.00490136
ENSMUSG00000026234	Ncl	-0.639807	8.17291	17.7606	0.000316608	0.00490136
ENSMUSG00000054115	Skp2	-1.1575	4.78143	17.7555	0.000317097	0.00490516
ENSMUSG00000062202	Btbd9	0.630606	6.88875	17.7243	0.000320067	0.00494732
ENSMUSG00000001441	Npepps	-0.474441	7.00603	17.7106	0.000321381	0.00496114
[truncated: 18,879 more rows]

## Sheet: AireKO.vs.Ctrl
Differential gene expression between bulk mTEChigh from AireKO and control neonate mice estimated using a quasi-likelihood (QL) F-test, with the Benjamini-Hochberg correction for FDR
[truncated: 20,187 more rows]

[truncated: 2 more sheets: AireEEDdKO.vs.EEDcKO, normalized expression for EED]
